# Supplementary material for: Data from static and dynamic mechanical tests of different isomers of amine cured multifunctional epoxy resins
Source: Data Brief. 2018 May 25;19:992–6. doi: 10.1016/j.dib.2018.05.125 (PMC5997956; doi:10.1016/j.dib.2018.05.125)
Supplement: Supplementary file 2 — Supplementary material [file mmc2.xlsx]

## Sheet: Sheet1
	Density / g.cm-3
Cycles	TGPAP/44DDS	TGPAP/33DDS	TGMAP/44DDS	TGMAP/33DDS
Sample 1
1	1.3132	1.3165	1.324	1.3246
2	1.3129	1.3145	1.3225	1.3234
3	1.3135	1.3146	1.3233	1.3238
4	1.3142	1.3159	1.3236	1.3276
5	1.3141	1.3161	1.3236	1.3264
6	1.3137	1.315	1.3215	1.3274
7	1.3132	1.3168	1.3244	1.3253
8	1.3139	1.3152	1.3222	1.3273
9	1.3139	1.3172	1.3255	1.3243
10	1.3138	1.3156	1.3248	1.3242
11	1.3147	1.3143	1.3235	1.3262
12	1.3138	1.3166	1.323	1.3251
13	1.3147	1.316	1.3242	1.3257
14	1.3138	1.317	1.3246	1.3257
15	1.3136	1.3164	1.3254	1.3256
16	1.3148	1.3166	1.3231	1.3265
17	1.3148	1.3169	1.3253	1.3244
18	1.3139	1.3167	1.3241	1.325
19	1.3143	1.3164	1.3247	1.3264
20	1.3135	1.3156	1.324	1.3252
21	1.314	1.3156	1.3232	1.3252
22	1.3146	1.3151	1.3243	1.3269
23	1.3137	1.3159	1.3244	1.3251
24	1.3142	1.3174	1.3241	1.3262
25	1.3127	1.3182	1.326	1.3261
Sample 2
26	1.3108	1.3121	1.3258	1.3253
27	1.3096	1.3124	1.326	1.326
28	1.31	1.3122	1.3267	1.3269
29	1.3108	1.3123	1.325	1.3263
30	1.3113	1.312	1.3257	1.3271
31	1.3098	1.3118	1.3268	1.3253
32	1.3098	1.312	1.3258	1.3279
33	1.3105	1.3117	1.3257	1.3259
34	1.3104	1.3126	1.3251	1.3267
35	1.31	1.3125	1.3266	1.3272
36	1.3101	1.3133	1.3261	1.3268
37	1.3105	1.3124	1.3265	1.3264
38	1.3108	1.312	1.3259	1.3261
39	1.3104	1.3123	1.3263	1.3273
40	1.3107	1.3122	1.3268	1.3268
41	1.3108	1.3128	1.3259	1.3256
42	1.3109	1.3114	1.3251	1.3277
43	1.3095	1.3127	1.3263	1.3264
44	1.3106	1.3124	1.3249	1.328
45	1.3101	1.3121	1.3256	1.3266
46	1.3109	1.3124	1.3267	1.3271
47	1.3102	1.3119	1.3266	1.3271
48	1.3127	1.3123	1.3261	1.3269
49	1.3099	1.313	1.3262	1.3263
Sample 3
50	1.3114	1.3123	1.3268	1.3264
51	1.3099	1.3133	1.3229	1.3235
52	1.3097	1.3128	1.3231	1.3241
53	1.3088	1.3134	1.3229	1.3246
54	1.3102	1.3146	1.3236	1.3235
55	1.3094	1.3123	1.3232	1.3232
56	1.3102	1.3134	1.3226	1.3238
57	1.3101	1.3135	1.3238	1.3223
58	1.3101	1.313	1.323	1.3244
59	1.3096	1.3132	1.324	1.3239
60	1.3109	1.3138	1.3229	1.3255
61	1.3102	1.314	1.324	1.3236
62	1.3102	1.3126	1.324	1.3237
63	1.3133	1.3135	1.3225	1.3242
64	1.3105	1.3138	1.3233	1.3247
65	1.3101	1.3134	1.3234	1.3242
66	1.3106	1.3139	1.3239	1.3234
67	1.3106	1.3139	1.3232	1.3245
68	1.3105	1.3138	1.3236	1.3239
69	1.3101	1.314	1.3226	1.3242
70	1.3109	1.3139	1.3237	1.3237
71	1.3103	1.3129	1.3245	1.3254
72	1.3094	1.3143	1.3242	1.324
73	1.3107	1.3136	1.3227	1.3238
74	1.3094	1.3143	1.3238	1.3239
75	1.3096	1.3133	1.3237	1.3254
Average	1.3115	1.314	1.3245	1.3254
SD	0.001821	0.001728	0.001371	0.001374
