# Supplementary material for: Data from static and dynamic mechanical tests of different isomers of amine cured multifunctional epoxy resins
Source: Data Brief. 2018 May 25;19:992–6. doi: 10.1016/j.dib.2018.05.125 (PMC5997956; doi:10.1016/j.dib.2018.05.125)
Supplement: Supplementary file 3 — Supplementary material [file mmc3.xlsx]

## Sheet: 1 Hz
1			2			3			4			5			6			Average		Average
Temp(C)	Modulus 1.	Tan Delta1.	Temp(C)	Modulus 1.	Tan Delta1.	Temp(C)	Modulus 1.	Tan Delta1.	Temp(C)	Modulus 1.	Tan Delta1.	Temp(C)	Modulus 1.	Tan Delta1.	Temp(C)	Modulus 1.	Tan Delta1.	Temp(C)	Tan Delta1.	Temp(C)	Modulus 1.
-184.947	4.86982e+09	0.0159703	-185.678	5.08399e+09	0.0149955	-186.575	5.06989e+09	0.0171551	-187.838	5.21532e+09	0.0165594	-185.978	5.31203e+09	0.0195445	-185.769	4.63555e+09	0.0173909	-187.8	0.01656	-187.838	5030360000	5.03036
-183.025	4.88026e+09	0.0145754	-183.291	5.075e+09	0.0140518	-180.834	5.06659e+09	0.0160393	-186.169	5.22453e+09	0.0156066	-180.969	5.30322e+09	0.0181628	-180.466	4.6378e+09	0.0165322	-186.6	0.01716	-187.35	5030790000	5.03079
-180.6	4.87474e+09	0.0148914	-180.85	5.0674e+09	0.0138201	-178.1	5.065e+09	0.0149995	-184.688	5.22055e+09	0.0149857	-177.831	5.29629e+09	0.0183518	-177.938	4.63609e+09	0.0159633	-186.2	0.01561	-186.862	5031220000	5.03122
-178.109	4.86598e+09	0.0146192	-178.622	5.05984e+09	0.013771	-176.619	5.05914e+09	0.0145172	-183.125	5.21889e+09	0.0153782	-176.006	5.28936e+09	0.0183065	-176.2	4.62892e+09	0.0156031	-186	0.01954	-186.374	5031650000	5.03165
-176.062	4.86211e+09	0.0142878	-176.675	5.05595e+09	0.0137652	-175.256	5.05052e+09	0.0145667	-181.591	5.2094e+09	0.0148485	-174.341	5.27946e+09	0.0175151	-175.094	4.62229e+09	0.0152848	-185.8	0.01739	-185.886	5031690000	5.03169
-172.991	4.85073e+09	0.0145898	-175.087	5.05001e+09	0.0140108	-173.997	5.0422e+09	0.0145121	-180.328	5.20775e+09	0.0149407	-172.741	5.26997e+09	0.0182914	-174.203	4.61546e+09	0.0153001	-185.7	0.015	-185.398	5031450000	5.03145
-171.209	4.83778e+09	0.0149175	-173.266	5.04077e+09	0.0141205	-172.834	5.03115e+09	0.0150104	-178.912	5.20187e+09	0.0150237	-171.478	5.25788e+09	0.0184306	-173	4.60708e+09	0.0150745	-184.9	0.01597	-184.91	5031210000	5.03121
-170.022	4.83174e+09	0.0143275	-171.941	5.03434e+09	0.0140925	-171.55	5.02462e+09	0.0149406	-177.572	5.19529e+09	0.0156641	-170.156	5.24808e+09	0.0184045	-171.741	4.59665e+09	0.0152359	-184.7	0.01499	-184.423	5031040000	5.03104
-168.931	4.82618e+09	0.0147458	-170.694	5.02971e+09	0.0139965	-170.347	5.01558e+09	0.0148587	-176.228	5.18666e+09	0.0152901	-168.744	5.23356e+09	0.0181405	-170.494	4.58746e+09	0.0155346	-183.3	0.01405	-183.935	5030940000	5.03094
-167.588	4.81849e+09	0.0148266	-169.581	5.02398e+09	0.0141325	-169.106	5.00815e+09	0.0154137	-175.166	5.17992e+09	0.0151978	-167.334	5.22255e+09	0.0184194	-169.097	4.57376e+09	0.0155223	-183.1	0.01538	-183.447	5030830000	5.03083
-166.259	4.81108e+09	0.0146448	-168.453	5.01485e+09	0.014316	-167.841	5.00077e+09	0.0151505	-174.175	5.1729e+09	0.0153227	-166.006	5.2091e+09	0.0185384	-167.934	4.56471e+09	0.0158461	-183	0.01458	-182.959	5030540000	5.03054
-165.206	4.79861e+09	0.0151587	-167.044	5.0059e+09	0.0144025	-166.703	4.99133e+09	0.0153777	-173.175	5.16452e+09	0.0154735	-164.675	5.20076e+09	0.018418	-166.641	4.55304e+09	0.0160217	-181.6	0.01485	-182.471	5029440000	5.02944
-164.125	4.79032e+09	0.0152875	-166.012	4.99605e+09	0.0143688	-165.6	4.97897e+09	0.0156062	-172.156	5.15668e+09	0.0151977	-163.438	5.19236e+09	0.0189076	-165.581	4.54601e+09	0.0162788	-181	0.01816	-181.983	5028340000	5.02834
-163.066	4.78186e+09	0.0154887	-164.969	4.98895e+09	0.0145137	-164.394	4.97012e+09	0.0158085	-171.297	5.14842e+09	0.0154969	-162.216	5.17854e+09	0.0189808	-164.35	4.53251e+09	0.0160551	-180.9	0.01382	-181.495	5027330000	5.02733
-162.019	4.77329e+09	0.0158298	-163.884	4.97823e+09	0.014845	-163.003	4.95852e+09	0.0158751	-170.428	5.14205e+09	0.0153994	-161.116	5.16821e+09	0.0192544	-163.297	4.52076e+09	0.0164028	-180.8	0.01604	-181.008	5026630000	5.02663
-161.119	4.76595e+09	0.0159051	-162.791	4.9723e+09	0.0153655	-161.912	4.94555e+09	0.0159231	-169.309	5.13173e+09	0.0155239	-160.028	5.15651e+09	0.0194957	-161.988	4.51273e+09	0.0164078	-180.6	0.01489	-180.52	5025860000	5.02586
-160.141	4.75622e+09	0.0160061	-161.438	4.95771e+09	0.0149966	-160.919	4.93527e+09	0.0155993	-168.459	5.12561e+09	0.0155693	-158.841	5.14526e+09	0.019455	-161.012	4.50026e+09	0.0166946	-180.5	0.01653	-180.032	5024780000	5.02478
-159.009	4.75152e+09	0.0160259	-160.025	4.94425e+09	0.0155794	-159.841	4.92785e+09	0.0160478	-167.494	5.11471e+09	0.0159275	-157.834	5.13552e+09	0.0196559	-160.05	4.48999e+09	0.0174216	-180.3	0.01494	-179.544	5023600000	5.0236
-157.944	4.73713e+09	0.0162718	-158.753	4.93218e+09	0.0156729	-158.806	4.91703e+09	0.016149	-166.703	5.10639e+09	0.0155177	-156.775	5.12507e+09	0.0201802	-159.034	4.48306e+09	0.0169621	-178.9	0.01502	-179.056	5022420000	5.02242
-156.856	4.72902e+09	0.0164442	-157.441	4.92098e+09	0.0161737	-157.556	4.90817e+09	0.0164368	-166.094	5.09657e+09	0.0160357	-155.806	5.11401e+09	0.0198845	-157.938	4.47012e+09	0.0164789	-178.6	0.01377	-178.568	5021200000	5.0212
-155.609	4.71325e+09	0.0167048	-156.069	4.90711e+09	0.016217	-156.606	4.89829e+09	0.0169033	-165.35	5.09339e+09	0.0163808	-154.794	5.10213e+09	0.020191	-156.956	4.46131e+09	0.0173561	-178.1	0.01481	-178.081	5020070000	5.02007
-154.262	4.69766e+09	0.0169687	-154.897	4.89588e+09	0.0165275	-155.625	4.88785e+09	0.0170077	-164.634	5.08551e+09	0.0158682	-153.85	5.09058e+09	0.0205978	-156.194	4.45004e+09	0.017407	-177.9	0.01596	-177.593	5018540000	5.01854
-153.034	4.68851e+09	0.0168967	-153.516	4.88201e+09	0.016167	-154.431	4.87767e+09	0.0167625	-163.966	5.07781e+09	0.0160608	-152.803	5.08161e+09	0.0202122	-155.153	4.44331e+09	0.017419	-177.8	0.01835	-177.105	5016740000	5.01674
-151.506	4.67408e+09	0.017138	-152.359	4.87314e+09	0.0166431	-153.416	4.86769e+09	0.0171225	-163.259	5.07062e+09	0.0162295	-151.597	5.07215e+09	0.0207067	-154.222	4.43561e+09	0.0177593	-177.6	0.01566	-176.617	5014910000	5.01491
-150.137	4.66457e+09	0.0174349	-151.284	4.86106e+09	0.0169645	-152.331	4.85731e+09	0.0170834	-162.569	5.06384e+09	0.016428	-149.272	5.06308e+09	0.0205567	-152.466	4.42543e+09	0.0180482	-176.7	0.01377	-176.129	5012760000	5.01276
-148.819	4.6526e+09	0.0176931	-150.028	4.85106e+09	0.0169428	-151.016	4.84501e+09	0.0174253	-161.863	5.05568e+09	0.016744	-147.988	5.05797e+09	0.0209114	-150.156	4.4205e+09	0.0180965	-176.6	0.01452	-175.641	5010210000	5.01021
-147.684	4.64049e+09	0.0176584	-148.781	4.83647e+09	0.017149	-148.997	4.84081e+09	0.0177923	-161.344	5.05146e+09	0.0167818	-147.219	5.05422e+09	0.0207224	-148.581	4.41773e+09	0.0175869	-176.2	0.01545	-175.153	5007600000	5.0076
-147.2	4.63578e+09	0.0172136	-148.175	4.83417e+09	0.0172815	-147.869	4.83784e+09	0.0174418	-160.728	5.04494e+09	0.0165529	-146.8	5.05263e+09	0.0201078	-147.028	4.40952e+09	0.0179054	-176.1	0.01429	-174.666	5004700000	5.0047
-147.2	4.63709e+09	0.0178025	-148.1	4.8341e+09	0.0166605	-147.378	4.83296e+09	0.0177982	-160.113	5.03534e+09	0.0167423	-146.997	5.04666e+09	0.0208529	-146.228	4.40656e+09	0.0180004	-176	0.01831	-174.178	5001770000	5.00177
-147.2	4.63103e+09	0.0178211	-148.075	4.82961e+09	0.0171274	-147.3	4.83219e+09	0.0173376	-159.478	5.02574e+09	0.0169122	-147	5.03817e+09	0.0221284	-146.1	4.40074e+09	0.0181041	-175.3	0.01457	-173.69	4998640000	4.99864
-146.978	4.62681e+09	0.0178589	-147.825	4.82413e+09	0.0173778	-147.4	4.82921e+09	0.0176938	-158.841	5.01776e+09	0.0169805	-146.594	5.02955e+09	0.0214402	-145.9	4.39581e+09	0.0181413	-175.2	0.0152	-173.202	4995430000	4.99543
-146.244	4.61719e+09	0.0179336	-147.325	4.81838e+09	0.0173004	-147.172	4.81816e+09	0.0178307	-158.212	5.01164e+09	0.0170909	-145.85	5.01724e+09	0.0220812	-145.494	4.3861e+09	0.0184869	-175.1	0.01465	-172.714	4992130000	4.99213
-145.109	4.60614e+09	0.0181816	-146.578	4.80757e+09	0.0172945	-146.591	4.80944e+09	0.0178318	-157.562	5.00457e+09	0.0172672	-144.922	5.00474e+09	0.0207466	-145.162	4.37776e+09	0.0187392	-174.3	0.01752	-172.226	4988650000	4.98865
-143.875	4.59354e+09	0.0184984	-145.638	4.79889e+09	0.017691	-145.662	4.79914e+09	0.0182769	-156.978	4.99802e+09	0.0175362	-143.447	4.98728e+09	0.0215444	-144.419	4.36858e+09	0.0183986	-174.2	0.01531	-171.739	4985080000	4.98508
-142.566	4.58051e+09	0.018679	-144.55	4.78831e+09	0.0175862	-144.544	4.7888e+09	0.018323	-156.438	4.99018e+09	0.0175549	-142.278	4.97173e+09	0.0218117	-143.928	4.35825e+09	0.0186854	-174	0.01451	-171.251	4981590000	4.98159
-141.216	4.56527e+09	0.0190876	-143.094	4.77492e+09	0.0182717	-143.141	4.77554e+09	0.0186732	-155.812	4.98585e+09	0.0176425	-140.856	4.96091e+09	0.0226291	-143.172	4.34369e+09	0.0189238	-173.3	0.01412	-170.763	4978450000	4.97845
-139.594	4.55039e+09	0.0190794	-141.906	4.76441e+09	0.0179652	-142.056	4.76138e+09	0.0188428	-155.116	4.97841e+09	0.017934	-139.544	4.94626e+09	0.022738	-142.4	4.33213e+09	0.0188506	-173.2	0.01547	-170.275	4975110000	4.97511
-138.212	4.53751e+09	0.0194656	-140.547	4.75235e+09	0.0183378	-140.15	4.7462e+09	0.0189632	-153.966	4.97471e+09	0.0174372	-137.734	4.92764e+09	0.0230141	-141.328	4.31862e+09	0.0190911	-173	0.01483	-169.787	4971460000	4.97146
-136.684	4.52265e+09	0.0196474	-139.069	4.74187e+09	0.0185209	-138.822	4.73074e+09	0.0194619	-153.134	4.9724e+09	0.0176338	-136.197	4.91014e+09	0.0231449	-140.409	4.3094e+09	0.0193812	-172.8	0.01501	-169.299	4967620000	4.96762
-135.284	4.51095e+09	0.0193447	-137.669	4.73062e+09	0.0187862	-137.509	4.71588e+09	0.0199671	-152.391	4.971e+09	0.0176217	-134.934	4.89276e+09	0.0234125	-139.378	4.29765e+09	0.0195451	-172.7	0.01829	-168.811	4963940000	4.96394
-133.859	4.49546e+09	0.0201386	-136.15	4.71859e+09	0.0192667	-136.056	4.70247e+09	0.0203208	-151.884	4.96951e+09	0.0177511	-133.628	4.87783e+09	0.0234951	-138.028	4.28588e+09	0.0198954	-172.2	0.0152	-168.324	4960400000	4.9604
-132.519	4.47921e+09	0.0199704	-134.459	4.70262e+09	0.0193509	-134.759	4.69126e+09	0.0201216	-151.616	4.96826e+09	0.0178437	-132.366	4.86418e+09	0.0238102	-137.05	4.27214e+09	0.0196236	-171.9	0.01409	-167.836	4956740000	4.95674
-131.131	4.46847e+09	0.0199167	-133.053	4.69056e+09	0.0196619	-133.456	4.67667e+09	0.0201729	-151.278	4.96777e+09	0.0176285	-131.066	4.84855e+09	0.0239532	-135.875	4.2602e+09	0.0198858	-171.7	0.01524	-167.348	4952820000	4.95282
-129.672	4.45463e+09	0.0203213	-131.719	4.67823e+09	0.0195226	-132.297	4.66321e+09	0.0205897	-150.688	4.95849e+09	0.0176472	-129.719	4.83691e+09	0.0244878	-134.541	4.24586e+09	0.0198283	-171.6	0.01494	-166.86	4948670000	4.94867
-128.319	4.4394e+09	0.0203056	-130.356	4.66455e+09	0.0200933	-130.988	4.64859e+09	0.0204116	-150.072	4.95375e+09	0.0179239	-128.397	4.82123e+09	0.0243509	-133.4	4.23481e+09	0.0203642	-171.5	0.01843	-166.372	4943990000	4.94399
-127.044	4.42581e+09	0.0205751	-128.959	4.64857e+09	0.0203383	-129.684	4.63979e+09	0.0206921	-149.375	4.94549e+09	0.0180222	-127.237	4.80662e+09	0.024886	-132.35	4.22452e+09	0.0197375	-171.3	0.0155	-165.884	4939330000	4.93933
-125.625	4.41157e+09	0.0209017	-127.659	4.63538e+09	0.0204888	-128.275	4.62239e+09	0.0208307	-148.553	4.93682e+09	0.0182346	-125.956	4.79318e+09	0.0250552	-131.256	4.21661e+09	0.0204781	-171.2	0.01492	-165.397	4935510000	4.93551
-124.316	4.40029e+09	0.0208864	-126.15	4.61958e+09	0.0202971	-127.159	4.60846e+09	0.0208041	-147.919	4.936e+09	0.0184965	-124.65	4.77708e+09	0.0250878	-130.169	4.20396e+09	0.0205342	-170.7	0.014	-164.909	4931330000	4.93133
-123.063	4.38761e+09	0.0208927	-124.725	4.60418e+09	0.0203137	-125.934	4.59354e+09	0.0214436	-147.312	4.92843e+09	0.0185793	-123.197	4.76007e+09	0.0250774	-128.922	4.18891e+09	0.0202462	-170.5	0.01553	-164.421	4926970000	4.92697
-121.794	4.37569e+09	0.020909	-123.222	4.59241e+09	0.0207392	-124.694	4.58088e+09	0.0211923	-147.034	4.92039e+09	0.0186393	-121.953	4.74687e+09	0.0254014	-127.897	4.17851e+09	0.0206564	-170.4	0.0154	-163.933	4922470000	4.92247
-120.291	4.3632e+09	0.0211594	-121.731	4.57677e+09	0.0208702	-123.459	4.56929e+09	0.0216181	-146.725	4.91389e+09	0.0186026	-120.453	4.73103e+09	0.0255166	-126.909	4.16948e+09	0.0207176	-170.3	0.01486	-163.445	4918380000	4.91838
-118.987	4.35282e+09	0.0213047	-120.434	4.56324e+09	0.0208367	-122.347	4.55465e+09	0.0214083	-146.322	4.90279e+09	0.0187726	-119.244	4.7163e+09	0.0254461	-125.859	4.15663e+09	0.020615	-170.2	0.0184	-162.957	4914230000	4.91423
-117.863	4.33824e+09	0.0211185	-119.178	4.54849e+09	0.021353	-121.131	4.54373e+09	0.0215582	-145.853	4.89383e+09	0.0192237	-117.925	4.69911e+09	0.0257722	-124.806	4.14644e+09	0.0206845	-170	0.01433	-162.469	4909630000	4.90963
-116.425	4.32591e+09	0.0213918	-117.816	4.53044e+09	0.0214077	-119.959	4.53021e+09	0.0218822	-145.272	4.8877e+09	0.0198449	-116.778	4.6864e+09	0.0260503	-123.647	4.13064e+09	0.0196902	-169.6	0.01413	-161.982	4904830000	4.90483
-115.172	4.31133e+09	0.0215121	-116.584	4.51727e+09	0.0215618	-118.731	4.52306e+09	0.0223794	-144.663	4.88376e+09	0.019534	-115.609	4.67302e+09	0.0260347	-122.55	4.11757e+09	0.0208944	-169.3	0.01552	-161.494	4899900000	4.8999
-114.053	4.29577e+09	0.0212106	-115.222	4.50234e+09	0.0219395	-117.697	4.50577e+09	0.0222167	-143.922	4.87285e+09	0.0194494	-114.487	4.65799e+09	0.0262902	-121.531	4.11325e+09	0.0194274	-169.1	0.01547	-161.006	4894950000	4.89495
-113.05	4.28338e+09	0.0217303	-114.072	4.48967e+09	0.0216567	-116.366	4.49104e+09	0.0223871	-143.172	4.86376e+09	0.0198238	-113.419	4.64613e+09	0.0262392	-120.537	4.09918e+09	0.0216413	-168.9	0.01475	-160.518	4889980000	4.88998
-111.762	4.2689e+09	0.0223559	-113.056	4.47682e+09	0.0222161	-115.228	4.47704e+09	0.0227583	-142.481	4.85391e+09	0.019723	-112.375	4.63285e+09	0.0265809	-119.344	4.08933e+09	0.0212201	-168.7	0.01814	-160.03	4884950000	4.88495
-110.731	4.25514e+09	0.0222229	-111.944	4.46434e+09	0.0223596	-114.122	4.46872e+09	0.0229185	-141.781	4.8446e+09	0.0196707	-111.259	4.62024e+09	0.0264913	-118.256	4.08022e+09	0.0212253	-168.5	0.01495	-159.542	4880550000	4.88055
-109.662	4.24176e+09	0.0221954	-110.9	4.451e+09	0.0227551	-113.156	4.45582e+09	0.022891	-141.062	4.83615e+09	0.0199475	-110.178	4.60617e+09	0.0268664	-117.35	4.07122e+09	0.0208894	-167.9	0.01585	-159.055	4876220000	4.87622
-108.547	4.22762e+09	0.0225617	-109.775	4.43603e+09	0.0229456	-112.044	4.44285e+09	0.0230759	-140.331	4.82707e+09	0.020195	-109.103	4.59408e+09	0.0272255	-116.425	4.06141e+09	0.0212318	-167.8	0.01515	-158.567	4871120000	4.87112
-107.484	4.2133e+09	0.0225549	-108.613	4.42395e+09	0.0230141	-110.856	4.42669e+09	0.0229579	-139.606	4.8187e+09	0.0203918	-108.144	4.57929e+09	0.0274503	-115.456	4.0493e+09	0.0217385	-167.6	0.01483	-158.079	4866180000	4.86618
-106.422	4.19992e+09	0.0222703	-107.594	4.40917e+09	0.0230449	-109.806	4.41381e+09	0.0232022	-138.872	4.80704e+09	0.0205713	-107.1	4.56831e+09	0.0275182	-114.459	4.03927e+09	0.0209071	-167.5	0.01593	-157.591	4861700000	4.8617
-105.391	4.18742e+09	0.0230004	-106.547	4.39705e+09	0.0235386	-108.8	4.40341e+09	0.0233812	-138.106	4.79803e+09	0.0203034	-106.072	4.55548e+09	0.0276953	-113.566	4.03072e+09	0.0213349	-167.3	0.01842	-157.103	4857040000	4.85704
-104.2	4.17242e+09	0.0230151	-105.497	4.38453e+09	0.0236447	-107.897	4.39043e+09	0.0233516	-137.491	4.78763e+09	0.0202617	-105.019	4.54138e+09	0.0278814	-112.744	4.02452e+09	0.0214702	-167	0.0144	-156.615	4851540000	4.85154
-103.238	4.15858e+09	0.0238917	-104.469	4.37455e+09	0.0236577	-106.875	4.37841e+09	0.023773	-136.7	4.77959e+09	0.020894	-103.872	4.52868e+09	0.0280876	-111.791	4.01451e+09	0.0211992	-166.7	0.01545	-156.127	4846000000	4.846
-102.203	4.14802e+09	0.0234088	-103.497	4.3612e+09	0.0237781	-105.859	4.36543e+09	0.0236748	-135.975	4.77111e+09	0.0209072	-102.903	4.51164e+09	0.0281967	-110.95	4.00208e+09	0.0218884	-166.6	0.01602	-155.64	4841190000	4.84119
-101.181	4.13905e+09	0.0231847	-102.434	4.34875e+09	0.0240097	-104.856	4.35164e+09	0.0240038	-135.216	4.76051e+09	0.0209309	-101.934	4.49943e+09	0.0282656	-110.053	3.99195e+09	0.0214064	-166.3	0.01464	-155.152	4836420000	4.83642
-100.119	4.12576e+09	0.0237632	-101.334	4.33622e+09	0.0240968	-103.884	4.34134e+09	0.024265	-134.403	4.75349e+09	0.0205814	-100.888	4.48616e+09	0.0288186	-109.131	3.98309e+09	0.0215894	-166.1	0.01604	-154.664	4832040000	4.83204
-99.1188	4.11472e+09	0.0239542	-100.138	4.322e+09	0.0241172	-102.769	4.32712e+09	0.0245969	-133.512	4.74144e+09	0.0208087	-99.8875	4.4769e+09	0.0288901	-108.338	3.97569e+09	0.0214838	-166	0.01646	-154.176	4827690000	4.82769
-98.1437	4.10483e+09	0.0238248	-99.1125	4.30854e+09	0.0246661	-101.778	4.31301e+09	0.0244993	-132.753	4.73427e+09	0.0210069	-98.9688	4.46002e+09	0.0294902	-107.469	3.96478e+09	0.0215776	-165.6	0.01595	-153.688	4823860000	4.82386
-96.925	4.09009e+09	0.024244	-98.1406	4.29593e+09	0.0244367	-100.762	4.30326e+09	0.0243659	-131.875	4.72462e+09	0.0213446	-97.9	4.44631e+09	0.0291129	-106.584	3.9559e+09	0.0216886	-165.4	0.01638	-153.2	4820380000	4.82038
-95.8906	4.07694e+09	0.0242803	-97.0969	4.28764e+09	0.0250967	-99.7781	4.29151e+09	0.0250711	-131.041	4.71146e+09	0.0216734	-96.7719	4.43045e+09	0.0293421	-105.741	3.94768e+09	0.0216756	-165.2	0.01516	-152.713	4816940000	4.81694
-94.7969	4.06603e+09	0.0246534	-96.0813	4.26951e+09	0.0247592	-98.8563	4.27994e+09	0.0250513	-130.275	4.70049e+09	0.0216059	-95.7812	4.41944e+09	0.029582	-104.688	3.93538e+09	0.0215795	-165	0.01451	-152.225	4813550000	4.81355
-93.775	4.05278e+09	0.024962	-95.0625	4.26054e+09	0.0251485	-97.8969	4.2697e+09	0.0251155	-129.522	4.69051e+09	0.0216874	-94.85	4.40589e+09	0.0302445	-103.809	3.92855e+09	0.0223534	-164.7	0.01842	-151.737	4810020000	4.81002
-92.5938	4.03827e+09	0.0251024	-94.125	4.24715e+09	0.0259301	-96.9375	4.25802e+09	0.0254332	-128.588	4.67887e+09	0.0231661	-93.7438	4.39169e+09	0.0299598	-102.944	3.91752e+09	0.0220966	-164.6	0.01587	-151.249	4806870000	4.80687
-91.5625	4.02597e+09	0.0249031	-93.0875	4.23521e+09	0.0261431	-95.9312	4.24596e+09	0.0252037	-127.747	4.6667e+09	0.0220456	-92.7281	4.37865e+09	0.0302693	-102.034	3.91064e+09	0.0224751	-164.4	0.01593	-150.761	4803430000	4.80343
-90.4844	4.01521e+09	0.0255463	-92.0531	4.22203e+09	0.0262726	-94.8656	4.23374e+09	0.0255195	-126.994	4.65758e+09	0.0223469	-91.7344	4.36289e+09	0.0306099	-100.925	3.8972e+09	0.0225209	-164.1	0.01529	-150.273	4800840000	4.80084
-89.4688	4.00241e+09	0.0253722	-91	4.20735e+09	0.0266854	-93.9906	4.22259e+09	0.0258199	-126.184	4.65417e+09	0.0226548	-90.8031	4.35115e+09	0.0309849	-100.006	3.88743e+09	0.0226779	-164	0.01606	-149.785	4797890000	4.79789
-88.5469	3.98907e+09	0.0255754	-89.9656	4.19597e+09	0.0264597	-92.6938	4.20429e+09	0.0259628	-125.397	4.64616e+09	0.022365	-89.8656	4.33975e+09	0.0311183	-99.1281	3.8801e+09	0.0224268	-163.9	0.01484	-149.298	4794620000	4.79462
-87.5656	3.97506e+09	0.0258868	-89.0625	4.18376e+09	0.0268836	-91.7094	4.19287e+09	0.0262648	-124.659	4.64115e+09	0.0225852	-88.9375	4.3219e+09	0.0310336	-98.2719	3.86812e+09	0.0227934	-163.4	0.01891	-148.81	4791420000	4.79142
-86.6031	3.96287e+09	0.0259968	-88.0531	4.17136e+09	0.0268839	-90.5781	4.1775e+09	0.0271203	-123.922	4.63015e+09	0.0221158	-88	4.30895e+09	0.03156	-97.3156	3.85824e+09	0.0233129	-163.3	0.01632	-148.322	4788870000	4.78887
-85.6813	3.95125e+09	0.0261463	-87.0406	4.16042e+09	0.0273361	-89.6219	4.16508e+09	0.0268413	-123.191	4.62143e+09	0.0225766	-87.0594	4.29651e+09	0.0318709	-96.3719	3.84898e+09	0.0236159	-163.1	0.01549	-147.834	4784930000	4.78493
-84.7219	3.93986e+09	0.0265419	-86.1062	4.14678e+09	0.027889	-88.7656	4.15244e+09	0.0271145	-122.269	4.6094e+09	0.0227606	-86.1469	4.28315e+09	0.0321194	-95.4781	3.84183e+09	0.0233326	-163	0.01588	-147.346	4780430000	4.78043
-83.7812	3.92767e+09	0.0268028	-85.1125	4.13672e+09	0.027955	-87.7969	4.13607e+09	0.0273446	-121.347	4.59692e+09	0.022598	-85.1813	4.26916e+09	0.0324802	-94.3813	3.82974e+09	0.0231462	-162.8	0.01537	-146.858	4771130000	4.77113
-82.775	3.91509e+09	0.0271326	-84.2188	4.12458e+09	0.0282235	-86.9031	4.12602e+09	0.0273544	-120.481	4.58848e+09	0.0225509	-84.1813	4.25618e+09	0.0326899	-93.4156	3.81887e+09	0.0237916	-162.6	0.01643	-146.37	4761430000	4.76143
-81.8688	3.90221e+09	0.0273225	-83.2937	4.11271e+09	0.0284876	-85.9344	4.117e+09	0.0278768	-119.637	4.57939e+09	0.0224337	-83.1875	4.24225e+09	0.0330696	-92.5125	3.80654e+09	0.0238452	-162.2	0.01898	-145.883	4753990000	4.75399
-80.9375	3.89111e+09	0.02734	-82.3594	4.10322e+09	0.0296154	-84.9781	4.10478e+09	0.0282079	-118.787	4.56975e+09	0.0226643	-82.3	4.22871e+09	0.0334123	-91.5375	3.79853e+09	0.0241968	-162	0.01612	-145.395	4747640000	4.74764
-79.9469	3.87885e+09	0.0276317	-81.4813	4.09227e+09	0.0291154	-84.1188	4.09087e+09	0.0281186	-117.991	4.56234e+09	0.0227426	-81.3594	4.21592e+09	0.0336926	-90.6031	3.7894e+09	0.0242428	-161.9	0.01633	-144.907	4742090000	4.74209
-79.075	3.86359e+09	0.0278935	-80.55	4.08048e+09	0.029043	-83.1688	4.08003e+09	0.0286573	-117.084	4.55516e+09	0.0227703	-80.4781	4.20501e+09	0.0343904	-89.5219	3.77655e+09	0.0242502	-161.4	0.015	-144.419	4736900000	4.7369
-78.1969	3.85462e+09	0.0282692	-79.6281	4.06898e+09	0.0295489	-82.1688	4.06777e+09	0.0287748	-116.194	4.54295e+09	0.0232261	-79.6656	4.19207e+09	0.0343877	-88.6562	3.76556e+09	0.0245863	-161.3	0.01678	-143.931	4730680000	4.73068
-77.2062	3.84304e+09	0.0284348	-78.7375	4.05418e+09	0.0297402	-81.2094	4.05472e+09	0.029164	-115.281	4.53437e+09	0.0229051	-78.775	4.18022e+09	0.0349041	-87.6844	3.75575e+09	0.0248049	-161.1	0.01758	-143.443	4724830000	4.72483
-76.2938	3.82958e+09	0.029066	-77.8687	4.0416e+09	0.0299191	-80.3	4.04384e+09	0.0295343	-114.378	4.52368e+09	0.0232624	-77.8563	4.16533e+09	0.035325	-86.7688	3.74629e+09	0.0253224	-161	0.01669	-142.956	4718850000	4.71885
-75.3938	3.81891e+09	0.0289045	-77.0531	4.03044e+09	0.0304726	-79.5062	4.0313e+09	0.0297501	-113.438	4.50842e+09	0.0232533	-77.0781	4.15136e+09	0.0357821	-85.8688	3.73519e+09	0.0249844	-160.9	0.0156	-142.468	4712780000	4.71278
-74.4844	3.80545e+09	0.029564	-76.1687	4.02132e+09	0.0305052	-78.6062	4.01981e+09	0.0302295	-112.556	4.50186e+09	0.0233652	-76.2313	4.13948e+09	0.0362145	-84.6937	3.72672e+09	0.0253835	-160.7	0.01655	-141.98	4707210000	4.70721
-73.6188	3.79512e+09	0.0298001	-75.3187	4.00854e+09	0.031072	-77.7594	4.00861e+09	0.0305896	-111.566	4.49013e+09	0.0234115	-75.3844	4.1271e+09	0.0364693	-83.7531	3.71244e+09	0.0258476	-160.1	0.01672	-141.492	4702270000	4.70227
-72.6969	3.78523e+09	0.0301004	-74.3875	3.99439e+09	0.0317064	-76.7125	3.99461e+09	0.0309136	-110.597	4.47927e+09	0.0233619	-74.6875	4.11571e+09	0.0367882	-82.8156	3.70432e+09	0.026078	-160	0.01754	-141.004	4697590000	4.69759
-71.8187	3.77139e+09	0.0306553	-73.575	3.98419e+09	0.0319131	-75.8781	3.98136e+09	0.0312357	-109.606	4.46914e+09	0.0238469	-73.8406	4.10282e+09	0.0369965	-81.9469	3.69377e+09	0.0264729	-159.8	0.01605	-140.516	4692840000	4.69284
-71.0312	3.75757e+09	0.0308448	-72.7656	3.97303e+09	0.031917	-75.025	3.97065e+09	0.0315371	-108.728	4.45856e+09	0.0234736	-72.9813	4.09032e+09	0.0376965	-81.0656	3.68382e+09	0.026591	-159.5	0.01691	-140.028	4688020000	4.68802
-70.1969	3.75042e+09	0.0303421	-71.9312	3.9608e+09	0.032297	-74.2469	3.95969e+09	0.0319492	-107.897	4.44784e+09	0.0237331	-72.1656	4.0764e+09	0.0380069	-80.2125	3.67429e+09	0.0269349	-159	0.01649	-139.541	4682930000	4.68293
-69.3187	3.73647e+09	0.03159	-71.1	3.94916e+09	0.0326658	-73.45	3.94915e+09	0.0322542	-107.047	4.43721e+09	0.0238481	-71.2719	4.06321e+09	0.0381443	-79.4969	3.66484e+09	0.0270898	-158.8	0.01706	-139.053	4677740000	4.67774
-68.5	3.72622e+09	0.0318785	-70.1906	3.93735e+09	0.0331791	-72.5906	3.93844e+09	0.0328638	-106.178	4.42857e+09	0.0240673	-70.4062	4.05001e+09	0.0387382	-78.6656	3.65412e+09	0.0272507	-158.2	0.01709	-138.565	4672770000	4.67277
-67.5406	3.71312e+09	0.0322387	-69.4469	3.92437e+09	0.0334593	-71.7594	3.92559e+09	0.0330569	-105.159	4.41522e+09	0.0240017	-69.675	4.03471e+09	0.0393009	-77.7844	3.64408e+09	0.0278691	-157.9	0.01638	-138.077	4667900000	4.6679
-66.4531	3.70141e+09	0.0325202	-68.6656	3.91442e+09	0.0337146	-70.9719	3.91446e+09	0.0331036	-104.266	4.40759e+09	0.0241684	-68.6562	4.0193e+09	0.0397893	-76.9844	3.63577e+09	0.0281837	-157.8	0.01966	-137.589	4662200000	4.6622
-65.5938	3.68655e+09	0.0327988	-67.8625	3.90418e+09	0.0341613	-70.1844	3.90217e+09	0.0337581	-103.534	4.39729e+09	0.0241465	-67.8031	4.00558e+09	0.0401992	-76.2031	3.62396e+09	0.0284561	-157.6	0.01685	-137.101	4656990000	4.65699
-64.8812	3.67401e+09	0.0334359	-67.0563	3.89256e+09	0.0346876	-69.5125	3.89091e+09	0.034173	-102.722	4.3878e+09	0.0242868	-66.8344	3.992e+09	0.0406561	-75.3563	3.61404e+09	0.0287131	-157.4	0.01617	-136.614	4652180000	4.65218
-64.1281	3.6639e+09	0.033761	-66.2719	3.88079e+09	0.0348342	-68.7344	3.87927e+09	0.0345559	-101.928	4.37925e+09	0.0243366	-66.0125	3.97502e+09	0.0414306	-74.5938	3.60205e+09	0.0291719	-157	0.01745	-136.126	4647370000	4.64737
-63.3125	3.65363e+09	0.0342117	-65.4938	3.86955e+09	0.0352279	-67.975	3.86658e+09	0.0347017	-101.034	4.37329e+09	0.0262423	-65.2375	3.96272e+09	0.0416772	-73.8375	3.59195e+09	0.0293756	-156.9	0.01644	-135.638	4642170000	4.64217
-62.525	3.64204e+09	0.0343185	-64.8594	3.85857e+09	0.0355785	-67.0656	3.85331e+09	0.0354631	-100.184	4.36709e+09	0.0247493	-64.4	3.94899e+09	0.041849	-73.0219	3.58189e+09	0.0299207	-156.8	0.02018	-135.15	4636890000	4.63689
-61.4937	3.62855e+09	0.034553	-64.1437	3.8473e+09	0.0360613	-66.3344	3.84068e+09	0.0356651	-99.1562	4.35204e+09	0.0251643	-63.5688	3.93467e+09	0.0424815	-72.2438	3.57155e+09	0.0301324	-156.6	0.0169	-134.662	4631910000	4.63191
-60.6187	3.61435e+09	0.0352031	-63.4531	3.83706e+09	0.036511	-65.5875	3.82955e+09	0.0361632	-98.425	4.34266e+09	0.0251649	-62.7719	3.91851e+09	0.0427245	-71.4437	3.5623e+09	0.0305318	-156.4	0.01755	-134.174	4626760000	4.62676
-59.7875	3.60224e+09	0.0356022	-62.6906	3.82626e+09	0.0367748	-64.7469	3.8114e+09	0.0363982	-97.3531	4.32666e+09	0.0255071	-61.9094	3.90694e+09	0.0435575	-70.5125	3.5513e+09	0.0308829	-156.2	0.01741	-133.686	4621410000	4.62141
-58.8219	3.58798e+09	0.0360306	-61.9594	3.81552e+09	0.0372224	-63.9281	3.80093e+09	0.0370593	-96.1531	4.31484e+09	0.0250997	-61	3.88966e+09	0.0437278	-69.7469	3.53952e+09	0.0310395	-156.1	0.01622	-133.199	4616240000	4.61624
-57.9156	3.57335e+09	0.0364239	-61.0969	3.80393e+09	0.0372984	-63.1688	3.78749e+09	0.0378279	-95.2688	4.30351e+09	0.0253366	-60.2	3.874e+09	0.0441798	-68.9531	3.5291e+09	0.0313099	-155.8	0.01876	-132.711	4611120000	4.61112
-57.0094	3.56187e+09	0.0368886	-60.4469	3.79091e+09	0.0378861	-62.3312	3.77562e+09	0.0376566	-94.375	4.29495e+09	0.0258266	-59.2531	3.85481e+09	0.0449276	-68.15	3.5188e+09	0.0321076	-155.6	0.01686	-132.223	4606120000	4.60612
-56.2531	3.54979e+09	0.0373214	-59.6562	3.77868e+09	0.0381233	-61.5437	3.76295e+09	0.0379189	-93.5313	4.28213e+09	0.0261334	-58.4844	3.84042e+09	0.0453728	-67.35	3.50822e+09	0.0322227	-155.2	0.01742	-131.735	4601260000	4.60126
-55.475	3.53851e+09	0.0377125	-58.9844	3.76689e+09	0.0386779	-60.75	3.74951e+09	0.0383355	-92.625	4.27467e+09	0.0254539	-57.7688	3.82621e+09	0.0457178	-66.5531	3.49903e+09	0.0326901	-155.1	0.01793	-131.247	4596050000	4.59605
-54.5	3.52284e+09	0.0383151	-58.2594	3.75419e+09	0.0388624	-60.1406	3.73705e+09	0.0389434	-91.7219	4.26131e+09	0.0259995	-56.9937	3.81345e+09	0.0462296	-65.6687	3.48673e+09	0.0328541	-154.9	0.01653	-130.759	4590790000	4.59079
-53.7125	3.51066e+09	0.0386726	-57.4562	3.73931e+09	0.0390314	-59.4437	3.7294e+09	0.0389357	-90.7	4.25112e+09	0.0263996	-56.2375	3.79701e+09	0.0464092	-65	3.47748e+09	0.033458	-154.8	0.02019	-130.272	4585820000	4.58582
-52.8594	3.49692e+09	0.0387454	-56.7656	3.73157e+09	0.0394242	-58.6781	3.71338e+09	0.0388423	-89.825	4.2404e+09	0.0264818	-55.55	3.78268e+09	0.0465186	-64.2531	3.4663e+09	0.0333048	-154.4	0.01676	-129.784	4580820000	4.58082
-52.1406	3.48701e+09	0.0394228	-56.0906	3.71945e+09	0.0398845	-57.9688	3.70733e+09	0.0391174	-89.0812	4.23076e+09	0.0272616	-54.8469	3.76762e+09	0.0467557	-63.4969	3.45658e+09	0.0340882	-154.3	0.01697	-129.296	4575140000	4.57514
-51.3031	3.47455e+09	0.039692	-55.3844	3.70638e+09	0.0400643	-57.2875	3.69088e+09	0.0403122	-88.2406	4.21889e+09	0.0270103	-53.9531	3.75145e+09	0.0470633	-62.75	3.44466e+09	0.0345223	-154.2	0.01776	-128.808	4569400000	4.5694
-50.6406	3.46068e+09	0.0395474	-54.7125	3.69614e+09	0.0405671	-56.3906	3.67601e+09	0.0400557	-87.3812	4.20852e+09	0.0271904	-53.2469	3.73991e+09	0.0476285	-61.9594	3.43472e+09	0.0349193	-154	0.01744	-128.32	4563750000	4.56375
-49.9031	3.44797e+09	0.040018	-54.0375	3.68411e+09	0.0408877	-55.5938	3.66802e+09	0.0420359	-86.5375	4.19844e+09	0.0272386	-52.3187	3.72353e+09	0.0482348	-61.2094	3.42355e+09	0.0351618	-153.9	0.0206	-127.832	4558030000	4.55803
-48.9875	3.43753e+09	0.04008	-53.3594	3.67226e+09	0.0408638	-54.8813	3.64653e+09	0.0415739	-85.6625	4.18843e+09	0.0277155	-51.5594	3.7053e+09	0.0483534	-60.5437	3.41461e+09	0.0355034	-153.5	0.01617	-127.344	4552520000	4.55252
-48.1437	3.423e+09	0.0403946	-52.6969	3.66031e+09	0.0413371	-54.1219	3.63313e+09	0.041667	-84.8094	4.17759e+09	0.0277197	-50.95	3.69201e+09	0.0486152	-59.925	3.4043e+09	0.0361358	-153.4	0.01712	-126.857	4547350000	4.54735
-47.3156	3.41109e+09	0.0410551	-52.0219	3.64987e+09	0.0418604	-53.4562	3.6204e+09	0.0424695	-83.8688	4.16627e+09	0.0279861	-50.3531	3.68011e+09	0.0491357	-59.2312	3.39545e+09	0.0362872	-153.1	0.01763	-126.369	4542510000	4.54251
-46.5188	3.40129e+09	0.0410088	-51.3625	3.63998e+09	0.0416528	-52.6656	3.6073e+09	0.0429863	-82.9188	4.15353e+09	0.0282305	-49.5656	3.66129e+09	0.0485489	-58.55	3.38661e+09	0.0367333	-153	0.0169	-125.881	4537340000	4.53734
-45.85	3.39022e+09	0.040916	-50.8125	3.62973e+09	0.0420162	-51.8812	3.59502e+09	0.0437511	-82.0219	4.14461e+09	0.0284945	-48.6719	3.64389e+09	0.0487993	-57.8594	3.37558e+09	0.0370402	-152.8	0.02021	-125.393	4532250000	4.53225
-45.175	3.37752e+09	0.0409912	-50.175	3.61854e+09	0.0423045	-51.2156	3.58302e+09	0.0432356	-81.1312	4.13369e+09	0.029125	-47.9313	3.63176e+09	0.0490858	-57.1875	3.36684e+09	0.0374039	-152.5	0.01805	-124.905	4527500000	4.5275
-44.5469	3.36826e+09	0.041411	-49.3344	3.6068e+09	0.0419244	-50.4688	3.56857e+09	0.0425229	-80.2656	4.12368e+09	0.0291843	-47.3469	3.61985e+09	0.0497444	-56.45	3.35594e+09	0.0376291	-152.4	0.01713	-124.417	4522380000	4.52238
-43.8656	3.35738e+09	0.0416492	-48.525	3.59288e+09	0.0422558	-49.675	3.55692e+09	0.0419271	-79.4625	4.11226e+09	0.0294471	-46.525	3.60542e+09	0.0495093	-55.85	3.34686e+09	0.0379762	-152.3	0.01708	-123.93	4516910000	4.51691
-42.9938	3.34545e+09	0.0418671	-47.7625	3.58111e+09	0.0424875	-48.8781	3.54566e+09	0.042474	-78.575	4.10156e+09	0.0297145	-45.7812	3.59102e+09	0.0497828	-55.3	3.33704e+09	0.0382892	-151.9	0.01775	-123.442	4511700000	4.5117
-42.1469	3.33177e+09	0.0417299	-47.1562	3.57082e+09	0.0424974	-48.2031	3.53184e+09	0.0454346	-77.6625	4.09496e+09	0.0298674	-45.1281	3.57898e+09	0.0499545	-54.6187	3.32747e+09	0.0383343	-151.6	0.01928	-122.954	4506170000	4.50617
-41.5969	3.32095e+09	0.0416671	-46.4281	3.56123e+09	0.0428814	-47.3469	3.51548e+09	0.0435868	-76.6125	4.08057e+09	0.0301902	-44.45	3.56586e+09	0.049783	-54.0031	3.31855e+09	0.0388502	-151.5	0.01714	-122.466	4500700000	4.5007
-41.0625	3.31108e+09	0.041909	-45.875	3.55014e+09	0.0429024	-46.6094	3.50819e+09	0.0454376	-75.7531	4.06819e+09	0.0304462	-43.7562	3.55311e+09	0.0495616	-53.2813	3.30821e+09	0.0391502	-151.3	0.01729	-121.978	4495980000	4.49598
-40.3406	3.30393e+09	0.0419913	-45.2938	3.5406e+09	0.0430374	-45.8937	3.49274e+09	0.0431388	-74.9719	4.05711e+09	0.0307945	-42.9	3.53962e+09	0.0492505	-52.6469	3.29746e+09	0.0396026	-151	0.01743	-121.49	4491310000	4.49131
-39.5156	3.28978e+09	0.0415405	-44.5969	3.52891e+09	0.0426441	-45.15	3.48037e+09	0.0455918	-74.2406	4.04731e+09	0.0309038	-42.0406	3.52628e+09	0.0496864	-51.9844	3.28821e+09	0.0394848	-150.7	0.01765	-121.002	4486110000	4.48611
-38.875	3.28052e+09	0.0412724	-43.875	3.51894e+09	0.0433953	-44.4969	3.46841e+09	0.0457546	-73.3719	4.03635e+09	0.0312522	-41.3156	3.51178e+09	0.0487933	-51.3625	3.27834e+09	0.0398883	-150.2	0.0181	-120.515	4480870000	4.48087
-38.25	3.27181e+09	0.041387	-43.3156	3.50997e+09	0.0436072	-43.8312	3.45904e+09	0.0455255	-72.4	4.02361e+09	0.0317438	-40.6094	3.49852e+09	0.0488067	-50.7812	3.26767e+09	0.0401149	-150.1	0.01768	-120.027	4475820000	4.47582
-37.5656	3.26256e+09	0.0415568	-42.5812	3.49958e+09	0.0435352	-43	3.44545e+09	0.0456727	-71.6094	4.01305e+09	0.0319067	-40	3.49159e+09	0.0497	-50.0562	3.25711e+09	0.0403018	-150	0.01694	-119.539	4471130000	4.47113
-36.8625	3.25096e+09	0.0409961	-41.8687	3.48932e+09	0.0429254	-42.2469	3.43679e+09	0.0447975	-70.6719	4.00227e+09	0.0325239	-39.2969	3.47666e+09	0.0484666	-49.3875	3.24803e+09	0.0405346	-149.4	0.01802	-119.051	4466410000	4.46641
-36.3344	3.24373e+09	0.0400375	-41.2125	3.47728e+09	0.0432242	-41.5375	3.41916e+09	0.0451207	-69.8656	3.98859e+09	0.0325652	-38.4844	3.46494e+09	0.0485136	-48.8156	3.23802e+09	0.0408385	-149.3	0.02056	-118.563	4460970000	4.46097
-35.7844	3.23642e+09	0.0407775	-40.5	3.46584e+09	0.0425951	-40.9406	3.41236e+09	0.0448338	-69.0188	3.97435e+09	0.0331797	-37.875	3.45415e+09	0.0482164	-48.1344	3.22884e+09	0.0408137	-149	0.01779	-118.075	4454930000	4.45493
-35.1625	3.22729e+09	0.0406143	-39.85	3.45804e+09	0.0426971	-40.1844	3.39251e+09	0.0450243	-68.1719	3.96286e+09	0.033519	-37.3063	3.44563e+09	0.0484013	-47.5812	3.21946e+09	0.0411497	-148.8	0.01742	-117.588	4449420000	4.44942
-34.5031	3.21827e+09	0.0410138	-39.3188	3.44841e+09	0.0423567	-39.475	3.3828e+09	0.0439633	-67.3344	3.95163e+09	0.0339336	-36.6656	3.43162e+09	0.0477178	-46.8906	3.2084e+09	0.0414416	-148.6	0.01791	-117.1	4444570000	4.44457
-33.85	3.21024e+09	0.040565	-38.6219	3.44065e+09	0.042752	-38.9125	3.37739e+09	0.0445865	-66.5156	3.94078e+09	0.0343289	-35.9719	3.42356e+09	0.0474019	-46.1281	3.1975e+09	0.041518	-148.2	0.01728	-116.612	4439230000	4.43923
-33.1812	3.20156e+09	0.0401819	-38.0031	3.43035e+09	0.0424981	-38.25	3.36628e+09	0.0436632	-65.7219	3.92974e+09	0.0347835	-35.3	3.41041e+09	0.0463859	-45.65	3.18919e+09	0.041616	-148.1	0.0169	-116.124	4433590000	4.43359
-32.4906	3.19254e+09	0.0400598	-37.4813	3.42101e+09	0.0420769	-37.5719	3.35399e+09	0.0442105	-65.0625	3.91825e+09	0.0351745	-34.5656	3.394e+09	0.0471074	-45.0969	3.181e+09	0.0417118	-148	0.02091	-115.636	4428040000	4.42804
-31.8281	3.18466e+09	0.0398372	-36.8187	3.41485e+09	0.0424305	-37.0344	3.34535e+09	0.0436962	-64.1656	3.90469e+09	0.0355925	-34.05	3.38718e+09	0.0471333	-44.4625	3.17025e+09	0.041633	-147.9	0.01797	-115.148	4422470000	4.42247
-31.3188	3.1771e+09	0.0391343	-36.2781	3.40448e+09	0.0416785	-36.4094	3.33977e+09	0.0430931	-63.4188	3.8926e+09	0.0359299	-33.4125	3.37966e+09	0.0467955	-43.8437	3.16118e+09	0.0418422	-147.8	0.01738	-114.66	4416960000	4.41696
-30.6781	3.16862e+09	0.0392928	-35.5562	3.39615e+09	0.0418553	-35.9281	3.32868e+09	0.0436549	-62.6562	3.88234e+09	0.036111	-32.8312	3.36907e+09	0.0462853	-43.1594	3.15012e+09	0.0412114	-147.7	0.01766	-114.173	4411450000	4.41145
-30.0875	3.15973e+09	0.0384737	-35.0125	3.38619e+09	0.0412633	-35.4281	3.31865e+09	0.0427307	-61.9	3.87106e+09	0.0365555	-32.1781	3.36273e+09	0.0462012	-42.5812	3.14305e+09	0.042104	-147.4	0.01775	-113.685	4405380000	4.40538
-29.4875	3.15486e+09	0.0383221	-34.4344	3.37836e+09	0.0409759	-34.775	3.31303e+09	0.0423332	-61.2219	3.85813e+09	0.0369879	-31.6531	3.35202e+09	0.0457549	-41.8594	3.13294e+09	0.0417647	-147.3	0.01774	-113.197	4399670000	4.39967
-28.8906	3.14825e+09	0.0381858	-33.8406	3.36948e+09	0.0407423	-34.1375	3.30648e+09	0.0438372	-60.4562	3.84573e+09	0.0372717	-31.1688	3.34541e+09	0.0462712	-41.3094	3.12526e+09	0.0418734	-147.2	0.01828	-112.709	4394560000	4.39456
-28.3438	3.14154e+09	0.0377441	-33.3594	3.36525e+09	0.0411112	-33.6125	3.29436e+09	0.0417196	-59.6344	3.83237e+09	0.0376055	-30.6625	3.33705e+09	0.0449358	-40.7	3.11621e+09	0.0416363	-147	0.01948	-112.221	4389080000	4.38908
-27.8625	3.13677e+09	0.0375609	-32.85	3.35831e+09	0.0407942	-32.975	3.28743e+09	0.0420915	-58.9062	3.82092e+09	0.0379273	-30.1656	3.33156e+09	0.0453105	-40.0344	3.10398e+09	0.041542	-146.8	0.02011	-111.733	4383360000	4.38336
-27.2219	3.13229e+09	0.0373832	-32.1812	3.34723e+09	0.0399147	-32.3438	3.27556e+09	0.0414378	-58.1625	3.81004e+09	0.0385349	-29.5563	3.32347e+09	0.0450651	-39.4406	3.09578e+09	0.0412748	-146.7	0.0186	-111.245	4377070000	4.37707
-26.6938	3.12301e+09	0.036856	-31.6156	3.34106e+09	0.0393942	-31.7812	3.27169e+09	0.0417355	-57.4688	3.80042e+09	0.0391789	-28.9187	3.31469e+09	0.0442119	-38.8594	3.08692e+09	0.0415217	-146.6	0.01885	-110.758	4370790000	4.37079
-26.25	3.11805e+09	0.0370423	-31.0875	3.33484e+09	0.0393626	-31.2812	3.25917e+09	0.039836	-56.6719	3.7892e+09	0.0390364	-28.2563	3.30679e+09	0.0438489	-38.1219	3.07777e+09	0.0414585	-146.3	0.01877	-110.27	4364860000	4.36486
-25.7188	3.11156e+09	0.0365603	-30.5156	3.32924e+09	0.0395411	-30.6656	3.25765e+09	0.041192	-55.9219	3.77854e+09	0.0394541	-27.6438	3.30007e+09	0.043739	-37.4937	3.06701e+09	0.0407769	-146.2	0.01797	-109.782	4359160000	4.35916
-25.175	3.108e+09	0.0352265	-30.0031	3.32225e+09	0.0385986	-30.0562	3.24849e+09	0.0411013	-55.1625	3.76248e+09	0.0395586	-27.0625	3.29199e+09	0.0433359	-36.8844	3.06081e+09	0.0410186	-146.1	0.0181	-109.294	4353820000	4.35382
-24.7125	3.10152e+09	0.035801	-29.4438	3.31577e+09	0.038505	-29.5375	3.24242e+09	0.0405185	-54.4625	3.75155e+09	0.0399802	-26.5531	3.2847e+09	0.0431165	-36.2687	3.04888e+09	0.0406138	-145.9	0.01981	-108.806	4348230000	4.34823
-24.1844	3.09852e+09	0.0359882	-28.9062	3.30868e+09	0.0382073	-28.9062	3.23377e+09	0.0404336	-53.8063	3.74181e+09	0.0404143	-26.0031	3.27907e+09	0.0428362	-35.6406	3.04437e+09	0.0408778	-145.7	0.01828	-108.318	4341900000	4.3419
-23.6531	3.09177e+09	0.0353012	-28.3781	3.30364e+09	0.038047	-28.275	3.22766e+09	0.0396506	-53.0906	3.72956e+09	0.0407475	-25.375	3.27004e+09	0.0419546	-35.0688	3.0361e+09	0.0405991	-145.6	0.01769	-107.831	4335430000	4.33543
-23.0781	3.08871e+09	0.0351134	-27.8625	3.2985e+09	0.038274	-27.6375	3.22497e+09	0.0384743	-52.3875	3.72005e+09	0.0408486	-24.9187	3.264e+09	0.0418767	-34.5281	3.02929e+09	0.0404187	-145.5	0.01849	-107.343	4329500000	4.3295
-22.5781	3.08429e+09	0.0348742	-27.2062	3.29104e+09	0.0375155	-27.0125	3.2198e+09	0.0397873	-51.5469	3.70481e+09	0.0412987	-24.4	3.25954e+09	0.0419481	-33.9781	3.02056e+09	0.0398498	-145.3	0.01984	-106.855	4323880000	4.32388
-22.1531	3.07878e+09	0.0349879	-26.7656	3.2849e+09	0.0371271	-26.5063	3.20611e+09	0.039072	-50.8281	3.69655e+09	0.0415647	-23.9031	3.25421e+09	0.0414027	-33.3063	3.01452e+09	0.0397072	-145.2	0.01874	-106.367	4318240000	4.31824
-21.7125	3.07195e+09	0.034113	-26.1938	3.28137e+09	0.0369136	-26.0219	3.20094e+09	0.0393324	-50.1531	3.68352e+09	0.0417888	-23.4125	3.2473e+09	0.0409703	-32.7531	3.00595e+09	0.0392118	-145.1	0.01818	-105.879	4312450000	4.31245
-21.2563	3.07029e+09	0.0345222	-25.675	3.27397e+09	0.0365042	-25.4469	3.19143e+09	0.0385336	-49.4062	3.6725e+09	0.0422532	-22.8625	3.24152e+09	0.040474	-32.2	2.9999e+09	0.0389603	-144.9	0.02075	-105.391	4306360000	4.30636
-20.7625	3.06439e+09	0.0341478	-25.1562	3.26854e+09	0.0360549	-24.9875	3.18958e+09	0.0380182	-48.6875	3.66002e+09	0.0425265	-22.4187	3.23727e+09	0.0411767	-31.6687	2.99357e+09	0.0386549	-144.7	0.01953	-104.903	4300560000	4.30056
-20.2906	3.05902e+09	0.0330897	-24.5719	3.2642e+09	0.0357313	-24.4781	3.18066e+09	0.0372207	-48.0562	3.64809e+09	0.0428342	-22.0187	3.23268e+09	0.0405221	-31.1938	2.98854e+09	0.0392379	-144.6	0.01759	-104.416	4295460000	4.29546
-19.8	3.05854e+09	0.033286	-24.0781	3.25811e+09	0.035361	-23.875	3.17834e+09	0.0377691	-47.2875	3.635e+09	0.0427053	-21.5531	3.22722e+09	0.0395066	-30.55	2.97962e+09	0.0380193	-144.5	0.01832	-103.928	4289840000	4.28984
-19.3687	3.05445e+09	0.0336401	-23.5094	3.25446e+09	0.0357479	-23.3812	3.17518e+09	0.0374193	-46.5344	3.62272e+09	0.0430578	-21.0719	3.22202e+09	0.0397597	-29.8	2.974e+09	0.0382398	-144.4	0.0184	-103.44	4283130000	4.28313
-18.8656	3.04899e+09	0.0334173	-23.0875	3.24904e+09	0.0351391	-22.7594	3.15991e+09	0.0373988	-45.9875	3.61207e+09	0.0431825	-20.5562	3.21717e+09	0.0388323	-29.1219	2.96471e+09	0.0378694	-143.9	0.01888	-102.952	4276760000	4.27676
-18.35	3.0481e+09	0.0327687	-22.6812	3.24635e+09	0.0354175	-22.2344	3.15839e+09	0.0364936	-45.4281	3.60065e+09	0.0430531	-20.0437	3.21295e+09	0.0394714	-28.4375	2.95822e+09	0.0375957	-143.4	0.02154	-102.464	4271270000	4.27127
-17.8938	3.03971e+09	0.0324695	-22.1344	3.24227e+09	0.0346975	-21.7938	3.15883e+09	0.0358964	-44.8219	3.58983e+09	0.0433499	-19.5688	3.20931e+09	0.0392441	-27.8125	2.95204e+09	0.0372461	-143.2	0.01937	-101.976	4265840000	4.26584
-17.4	3.03953e+09	0.0325311	-21.8438	3.23602e+09	0.034296	-21.375	3.15238e+09	0.0370511	-44.2281	3.57909e+09	0.0431708	-19.1688	3.20287e+09	0.0382097	-27.25	2.94481e+09	0.0368796	-143.1	0.01847	-101.489	4260680000	4.26068
-16.9656	3.03353e+09	0.0322527	-21.3125	3.23258e+09	0.0340041	-20.7781	3.14973e+09	0.036367	-43.5219	3.56836e+09	0.0438478	-18.7219	3.20137e+09	0.0389049	-26.7812	2.93846e+09	0.036392	-142.6	0.01868	-101.001	4255560000	4.25556
-16.4	3.03041e+09	0.0316871	-20.7906	3.23031e+09	0.0340215	-20.2594	3.14257e+09	0.0336644	-42.6969	3.55392e+09	0.0433773	-18.2438	3.19656e+09	0.0383943	-26.1969	2.93367e+09	0.0364149	-142.5	0.01972	-100.513	4250400000	4.2504
-16	3.03056e+09	0.0311159	-20.3	3.22522e+09	0.0335129	-19.6219	3.13948e+09	0.0362166	-42.1187	3.54378e+09	0.0433653	-17.7469	3.19227e+09	0.0384994	-25.0375	2.92473e+09	0.0358871	-142.4	0.01885	-100.025	4245040000	4.24504
-15.4844	3.02809e+09	0.0308014	-19.8281	3.2236e+09	0.0334758	-18.5688	3.1327e+09	0.0356832	-41.4437	3.53109e+09	0.0437854	-17.3156	3.18659e+09	0.0380952	-23.0844	2.91129e+09	0.0350719	-142.3	0.02181	-99.5371	4238920000	4.23892
-15.0594	3.02427e+09	0.0310685	-19.3312	3.2203e+09	0.0332129	-16.75	3.12208e+09	0.0350754	-40.8531	3.51953e+09	0.043863	-16.975	3.18517e+09	0.0379202	-21.1063	2.90037e+09	0.0345447	-142.1	0.01884	-99.0493	4232540000	4.23254
-14.5312	3.02367e+09	0.0308251	-18.8687	3.21602e+09	0.0330068	-13.7719	3.11218e+09	0.0336291	-40.2	3.50928e+09	0.0438545	-16.5719	3.18023e+09	0.0372791	-19.2938	2.88871e+09	0.0337334	-141.9	0.01797	-98.5615	4226440000	4.22644
-14.025	3.01832e+09	0.0303976	-18.4156	3.21104e+09	0.0325518	-11.65	3.09684e+09	0.0330081	-39.5438	3.49648e+09	0.0433441	-16.0469	3.17787e+09	0.0370605	-17.9594	2.87812e+09	0.0330996	-141.8	0.01967	-98.0736	4220500000	4.2205
-13.4781	3.01508e+09	0.0301367	-17.95	3.20764e+09	0.0323307	-10.2125	3.08517e+09	0.0329258	-38.9969	3.48719e+09	0.0432229	-15.5531	3.17414e+09	0.0374789	-16.9125	2.87161e+09	0.0331508	-141.3	0.01909	-97.5858	4214760000	4.21476
-12.9906	3.01008e+09	0.029784	-17.3156	3.20227e+09	0.0319949	-8.79375	3.0813e+09	0.0318392	-38.2531	3.4762e+09	0.043341	-15.1406	3.17249e+09	0.037617	-15.775	2.86317e+09	0.0326231	-141.2	0.01909	-97.0979	4209180000	4.20918
-12.3063	3.00325e+09	0.0297261	-16.0031	3.19706e+09	0.0318633	-7.46875	3.06973e+09	0.0319657	-37.6937	3.46625e+09	0.042792	-14.775	3.16727e+09	0.0368195	-14.1375	2.85466e+09	0.0319262	-141.1	0.01995	-96.6101	4203070000	4.20307
-10.975	3.0007e+09	0.0298842	-13.1594	3.18313e+09	0.0305986	-5.50938	3.06903e+09	0.0303738	-36.7812	3.45424e+09	0.0428512	-14.1938	3.1653e+09	0.0367645	-12.6594	2.84596e+09	0.0315253	-140.9	0.02263	-96.1222	4197170000	4.19717
-8.80625	2.99184e+09	0.0290267	-10.8187	3.17213e+09	0.0299595	-4.14375	3.05483e+09	0.0337717	-35.1437	3.43758e+09	0.0427283	-12.8469	3.15802e+09	0.0368177	-11.5437	2.83674e+09	0.0312958	-140.5	0.01834	-95.6344	4191850000	4.19185
-6.15	2.98101e+09	0.0284702	-9.025	3.16343e+09	0.0296211	-2.67813	3.04582e+09	0.0311752	-33.1625	3.41614e+09	0.0427005	-10.4594	3.14961e+09	0.0363396	-10.4594	2.83054e+09	0.030419	-140.4	0.01938	-95.1465	4186410000	4.18641
-4.3625	2.97398e+09	0.028051	-7.52187	3.15587e+09	0.0290742	-1.31875	3.03933e+09	0.0293306	-31.1031	3.39389e+09	0.0417361	-8.35938	3.13806e+09	0.0355449	-9.29375	2.82202e+09	0.0298051	-140.3	0.02019	-94.6587	4180670000	4.18067
-3.2	2.96583e+09	0.0275301	-6.00625	3.14841e+09	0.0287908	0.571875	3.03523e+09	0.0304259	-29.6375	3.38042e+09	0.0415237	-6.95312	3.13433e+09	0.0358362	-8.2125	2.81494e+09	0.0293576	-140.2	0.01896	-94.1708	4174500000	4.1745
-1.82187	2.95668e+09	0.027042	-4.66563	3.14197e+09	0.0289115	2.05	3.0281e+09	0.0287237	-28.2656	3.36313e+09	0.0404898	-5.6	3.12891e+09	0.0347674	-7.2875	2.80793e+09	0.028897	-139.6	0.01974	-93.683	4168200000	4.1682
-0.4875	2.95156e+09	0.026972	-3.12188	3.13516e+09	0.0282343	3.42188	3.02498e+09	0.0296188	-26.8719	3.35043e+09	0.040429	-4.15	3.12258e+09	0.0345879	-6.1625	2.80159e+09	0.0283236	-139.5	0.02274	-93.1951	4162220000	4.16222
1.2875	2.94479e+09	0.0264411	-1.70625	3.12554e+09	0.0276414	4.59062	3.01623e+09	0.0270783	-25.4469	3.33481e+09	0.039836	-2.66875	3.11552e+09	0.034794	-4.8	2.79418e+09	0.028122	-139.4	0.01955	-92.7073	4156230000	4.15623
2.75312	2.93567e+09	0.0260106	-0.46875	3.11862e+09	0.0274218	5.8	3.01302e+09	0.0273327	-24.1	3.32047e+09	0.0397927	-0.903125	3.10845e+09	0.0338139	-3.82187	2.78678e+09	0.0276267	-139.1	0.01852	-92.2194	4150020000	4.15002
3.97812	2.92982e+09	0.0257318	0.846875	3.11246e+09	0.0267587	6.975	3.00715e+09	0.0267983	-22.6344	3.30576e+09	0.0388559	0.821875	3.09776e+09	0.0328894	-2.76875	2.781e+09	0.0272452	-138.9	0.02057	-91.7316	4143850000	4.14385
5.025	2.92436e+09	0.0258249	2.07187	3.1062e+09	0.0268189	8.3375	3.00648e+09	0.0294356	-21.4719	3.29381e+09	0.0380824	2.15937	3.09394e+09	0.0328144	-1.82187	2.77474e+09	0.0270599	-138.8	0.01946	-91.2438	4138160000	4.13816
6.04063	2.91868e+09	0.0252894	3.225	3.10154e+09	0.0264092	9.61562	2.99423e+09	0.0267262	-20.2313	3.27929e+09	0.0369853	3.65313	3.08993e+09	0.0329139	-0.7875	2.76731e+09	0.0267234	-138.2	0.01947	-90.7559	4132610000	4.13261
7.4375	2.91099e+09	0.0253652	4.49375	3.09653e+09	0.0262095	10.9281	2.98657e+09	0.0268506	-18.9719	3.26941e+09	0.0371377	5.1	3.08354e+09	0.0318267	0.4375	2.76102e+09	0.0260547	-138.1	0.0203	-90.2681	4126860000	4.12686
8.81875	2.90066e+09	0.0247502	5.70937	3.09143e+09	0.0249127	12.1125	2.9754e+09	0.0248543	-17.6906	3.25565e+09	0.0360275	6.5375	3.0789e+09	0.0318983	1.47188	2.75415e+09	0.0262255	-138	0.0199	-89.7802	4120750000	4.12075
9.975	2.89572e+09	0.0247563	6.85938	3.08436e+09	0.024391	13.3687	2.97416e+09	0.0265967	-16.4719	3.24495e+09	0.0356614	7.44062	3.0733e+09	0.0316082	2.45625	2.74895e+09	0.0257087	-137.7	0.0209	-89.2924	4113800000	4.1138
10.9844	2.88942e+09	0.0243957	7.89062	3.07965e+09	0.0243198	14.5594	2.96211e+09	0.0263321	-15.1437	3.23336e+09	0.035259	8.6	3.06927e+09	0.0312888	3.45	2.74432e+09	0.025689	-137.5	0.02011	-88.8045	4106790000	4.10679
12.2188	2.88335e+09	0.0246275	9.02812	3.07568e+09	0.0240867	15.875	2.95822e+09	0.0261623	-13.8781	3.223e+09	0.0343908	9.7875	3.06418e+09	0.0310826	4.34063	2.74031e+09	0.0253321	-137.1	0.01962	-88.3167	4100110000	4.10011
13.4969	2.87637e+09	0.0241302	10.0844	3.07133e+09	0.0237807	16.9719	2.95189e+09	0.0247597	-12.6844	3.21306e+09	0.0340428	10.8969	3.06038e+09	0.0304172	5.29688	2.73592e+09	0.0251738	-136.7	0.02027	-87.8288	4093700000	4.0937
14.6375	2.87127e+09	0.0239347	10.9781	3.0655e+09	0.0235897	17.9312	2.9468e+09	0.0252287	-11.6375	3.20405e+09	0.0329815	11.8781	3.05452e+09	0.0302363	6.22812	2.7309e+09	0.0251171	-136.2	0.02121	-87.341	4087880000	4.08788
15.6281	2.86703e+09	0.0240374	11.8281	3.06084e+09	0.0234027	19.1	2.94183e+09	0.0249147	-10.4469	3.19611e+09	0.0330894	12.9875	3.04856e+09	0.0299954	7.05312	2.7257e+09	0.0245279	-136.1	0.02032	-86.8531	4082020000	4.08202
16.6281	2.86039e+09	0.0240061	12.9219	3.05471e+09	0.0232807	20.4187	2.93558e+09	0.0248493	-9.35938	3.18676e+09	0.0325473	14.0125	3.04245e+09	0.0295958	8.09688	2.72135e+09	0.0246786	-136	0.02091	-86.3653	4075930000	4.07593
17.5906	2.85538e+09	0.02385	13.9844	3.04991e+09	0.0227652	21.4937	2.92759e+09	0.0254506	-8.225	3.17791e+09	0.0319159	14.9812	3.04031e+09	0.0299321	9.0875	2.71613e+09	0.0243644	-135.9	0.01989	-85.8774	4069980000	4.06998
18.8594	2.85046e+09	0.0233028	14.9625	3.04425e+09	0.0226057	22.7344	2.92021e+09	0.0254351	-7.36875	3.17191e+09	0.0312205	15.875	3.03452e+09	0.0293425	10.0094	2.71033e+09	0.0239547	-135.3	0.01934	-85.3896	4064370000	4.06437
20.2969	2.84491e+09	0.02367	16.4344	3.03853e+09	0.0225045	24.1688	2.90702e+09	0.0261031	-6.40937	3.16541e+09	0.0314839	16.7719	3.02992e+09	0.0293633	10.8781	2.70541e+09	0.0237447	-135.2	0.02093	-84.9017	4058650000	4.05865
21.3406	2.83774e+09	0.0238282	17.5844	3.03194e+09	0.022332	25.3781	2.8987e+09	0.0248006	-5.25625	3.15754e+09	0.0306005	17.7688	3.02256e+09	0.0291498	11.8875	2.69975e+09	0.023824	-134.9	0.02341	-84.4139	4052210000	4.05221
22.3531	2.83148e+09	0.0229887	18.7031	3.02561e+09	0.0221241	26.3531	2.89485e+09	0.0248677	-3.91562	3.15129e+09	0.0303923	18.8313	3.01651e+09	0.0291818	12.9313	2.69374e+09	0.0238831	-134.8	0.02012	-83.926	4045610000	4.04561
23.3406	2.82647e+09	0.0230531	19.6406	3.01999e+09	0.0220843	27.4156	2.88818e+09	0.0243066	-2.86875	3.14433e+09	0.0302514	19.7906	3.01161e+09	0.0290317	13.9125	2.68893e+09	0.0232993	-134.5	0.01959	-83.4382	4039500000	4.0395
24.4406	2.82046e+09	0.0235822	20.5844	3.01506e+09	0.0218622	28.7312	2.88077e+09	0.0245311	-1.97813	3.13909e+09	0.0302637	20.8438	3.0071e+09	0.028842	14.8281	2.68294e+09	0.02343	-134.4	0.02058	-82.9504	4033650000	4.03365
25.425	2.81647e+09	0.0232483	21.4156	3.01077e+09	0.0216205	29.95	2.87171e+09	0.0245347	-0.80625	3.13295e+09	0.0292445	21.7094	3.00176e+09	0.0286028	15.8438	2.67801e+09	0.0232482	-133.9	0.02014	-82.4625	4027750000	4.02775
26.3438	2.81097e+09	0.0232235	22.375	3.00555e+09	0.0217681	31.0031	2.86557e+09	0.0255621	0.215625	3.12617e+09	0.0292356	22.8719	2.99488e+09	0.0283964	16.725	2.67229e+09	0.0231443	-133.6	0.0235	-81.9746	4021610000	4.02161
27.2125	2.80681e+09	0.0230629	23.5531	2.99993e+09	0.0215868	32.1188	2.86276e+09	0.0248551	1.38437	3.12004e+09	0.028434	23.8656	2.98858e+09	0.0283015	17.6281	2.66687e+09	0.0230783	-133.5	0.02049	-81.4868	4015460000	4.01546
28.225	2.8019e+09	0.0230556	24.4969	2.99567e+09	0.0215325	33.2844	2.85231e+09	0.0256715	2.15937	3.11648e+09	0.0285531	24.7938	2.98242e+09	0.0282388	18.6313	2.66146e+09	0.0231979	-133.4	0.02036	-80.999	4009480000	4.00948
29.3813	2.79599e+09	0.0231258	25.5688	2.99143e+09	0.0216395	34.4281	2.84365e+09	0.0255734	3.0625	3.11118e+09	0.0281033	25.8125	2.97922e+09	0.028244	19.5469	2.6572e+09	0.022947	-133.1	0.01966	-80.5111	4003630000	4.00363
30.3188	2.79247e+09	0.022937	26.5188	2.98434e+09	0.0213872	35.6312	2.83451e+09	0.0251871	3.975	3.10416e+09	0.0281751	26.7688	2.96714e+09	0.0277888	20.4438	2.65147e+09	0.0230957	-132.8	0.02101	-80.0233	3997160000	3.99716
31.1656	2.78842e+09	0.0227877	27.5438	2.97904e+09	0.0212526	36.7719	2.8346e+09	0.0250611	4.9875	3.10054e+09	0.0275127	27.8156	2.96207e+09	0.0289744	21.35	2.64662e+09	0.022599	-132.5	0.01997	-79.5354	3989970000	3.98997
32.1219	2.78335e+09	0.0231473	28.6062	2.97243e+09	0.0213775	37.8188	2.81916e+09	0.0248068	5.90313	3.09562e+09	0.0280523	28.7406	2.95029e+09	0.0288209	22.2094	2.64202e+09	0.0226216	-132.4	0.02178	-79.0476	3983040000	3.98304
33.1187	2.77734e+09	0.023013	29.5344	2.96586e+09	0.0212984	38.6313	2.8224e+09	0.0242052	6.93125	3.09021e+09	0.028096	29.7656	2.94457e+09	0.0287154	23.2469	2.63638e+09	0.0229331	-132.3	0.02059	-78.5597	3976700000	3.9767
34.125	2.77393e+09	0.0229043	30.5656	2.96078e+09	0.0212927	40.0656	2.81097e+09	0.0254274	7.97813	3.08348e+09	0.0277182	30.8625	2.93612e+09	0.0285608	24.1531	2.63197e+09	0.0226718	-131.9	0.02134	-78.0719	3970760000	3.97076
35.0781	2.76717e+09	0.023217	31.7219	2.95309e+09	0.0213628	41.1938	2.80105e+09	0.0256869	9.15938	3.07929e+09	0.0271799	31.7437	2.92818e+09	0.0290039	25.0281	2.62805e+09	0.0225623	-131.7	0.01952	-77.584	3964620000	3.96462
35.9219	2.76153e+09	0.023531	33.125	2.94538e+09	0.0213576	42.45	2.79998e+09	0.0250149	10.1719	3.07181e+09	0.0260118	32.7531	2.92002e+09	0.0288124	26.0219	2.62386e+09	0.022419	-131.3	0.02048	-77.0962	3958000000	3.958
36.9125	2.75603e+09	0.0233704	34.1656	2.93742e+09	0.0211645	43.5938	2.79496e+09	0.0250768	11.1969	3.06828e+09	0.0267943	33.6281	2.91382e+09	0.0283747	26.9375	2.61877e+09	0.0225182	-131.1	0.02194	-76.6083	3951400000	3.9514
37.825	2.74998e+09	0.0232837	35.0281	2.93186e+09	0.0212324	44.5406	2.78752e+09	0.0250664	12.2812	3.06046e+09	0.0270202	34.625	2.90631e+09	0.0286552	27.9656	2.61361e+09	0.0223795	-131	0.02104	-76.1205	3944610000	3.94461
38.6969	2.74483e+09	0.0234098	35.8844	2.92673e+09	0.0215623	45.4219	2.77739e+09	0.0246896	13.4781	3.05455e+09	0.0267246	35.6344	2.89894e+09	0.0286128	28.925	2.60831e+09	0.0225436	-130.4	0.02009	-75.6326	3937960000	3.93796
39.5406	2.7399e+09	0.0227117	36.7188	2.92096e+09	0.0212546	46.6219	2.77436e+09	0.0253146	14.3812	3.04642e+09	0.0255321	36.5312	2.89152e+09	0.028986	29.7844	2.60407e+09	0.0224797	-130.3	0.02161	-75.1448	3931120000	3.93112
40.4719	2.73414e+09	0.0234612	37.7719	2.91401e+09	0.0218155	47.5406	2.76884e+09	0.0266949	15.2625	3.042e+09	0.0266312	37.4594	2.88353e+09	0.0286935	30.6281	2.59909e+09	0.022373	-130.2	0.02053	-74.6569	3923850000	3.92385
41.7969	2.72691e+09	0.0230525	38.6625	2.90871e+09	0.0215595	48.6375	2.7624e+09	0.0259864	16.3094	3.03815e+09	0.0253878	38.4438	2.8762e+09	0.0290129	31.4156	2.59415e+09	0.0224723	-129.7	0.02183	-74.1691	3917100000	3.9171
43.1031	2.71772e+09	0.0238568	39.7687	2.902e+09	0.0217879	49.775	2.75216e+09	0.0258053	17.175	3.0321e+09	0.0255608	39.2938	2.86962e+09	0.0289592	32.4375	2.58867e+09	0.0226192	-129.5	0.02169	-73.6813	3910730000	3.91073
44.1406	2.71094e+09	0.0235588	40.7188	2.89594e+09	0.0217018	50.825	2.74307e+09	0.0241173	18.3563	3.0245e+09	0.0248033	40.1469	2.86334e+09	0.0289172	33.4719	2.58347e+09	0.0229396	-129	0.02034	-73.1934	3904480000	3.90448
45.0438	2.70681e+09	0.0235632	41.7031	2.88901e+09	0.0216868	51.9813	2.7346e+09	0.0277045	19.5156	3.01809e+09	0.0249657	41.1281	2.85683e+09	0.0288511	34.4406	2.57852e+09	0.0228518	-128.9	0.02025	-72.7056	3898040000	3.89804
46.0344	2.70003e+09	0.023992	42.65	2.8845e+09	0.0216971	53.2437	2.72822e+09	0.0250727	20.5375	3.01199e+09	0.0251831	42.1937	2.84674e+09	0.0289615	35.3281	2.57346e+09	0.0229426	-128.6	0.02317	-72.2177	3890840000	3.89084
47.2656	2.69162e+09	0.0232484	43.5812	2.87934e+09	0.0216685	54.0719	2.71892e+09	0.025822	21.3875	3.0089e+09	0.0254629	43.3438	2.83885e+09	0.0288341	36.0219	2.56792e+09	0.0228069	-128.4	0.02435	-71.7299	3883870000	3.88387
48.5062	2.68177e+09	0.0243151	44.5125	2.87492e+09	0.0219599	55.125	2.71193e+09	0.0274299	22.65	3.00279e+09	0.0247681	44.3938	2.82971e+09	0.0291244	36.9719	2.56236e+09	0.0228699	-128.3	0.02057	-71.242	3877030000	3.87703
49.3438	2.68198e+09	0.0240051	45.45	2.86649e+09	0.021742	56.3594	2.6995e+09	0.0260909	23.8406	2.99515e+09	0.0254027	45.3031	2.82496e+09	0.0291248	37.9594	2.5559e+09	0.0230086	-127.9	0.02066	-70.7542	3870600000	3.8706
50.225	2.67349e+09	0.0241421	46.7656	2.85896e+09	0.021996	57.6781	2.69404e+09	0.0260268	25.0656	2.98831e+09	0.0256922	46.1187	2.81756e+09	0.0285438	39.05	2.55093e+09	0.0228153	-127.7	0.02127	-70.2663	3863800000	3.8638
51.5063	2.66821e+09	0.0241007	47.9594	2.85285e+09	0.0218498	59.1562	2.68523e+09	0.0256452	25.9219	2.98344e+09	0.0243257	47.3469	2.80838e+09	0.0287484	39.8313	2.54473e+09	0.0227783	-127.2	0.02284	-69.7785	3855550000	3.85555
52.6344	2.65857e+09	0.0245753	49.1562	2.84481e+09	0.0222586	60.3094	2.67039e+09	0.0255467	26.7031	2.97487e+09	0.0249067	48.3281	2.80146e+09	0.0280712	40.8	2.53926e+09	0.0230032	-127	0.02146	-69.2906	3847910000	3.84791
53.6094	2.65359e+09	0.0242868	49.9937	2.83964e+09	0.0220505	61.4	2.6671e+09	0.0258938	27.6219	2.969e+09	0.0249636	49.4125	2.79435e+09	0.0287326	41.6281	2.53289e+09	0.0231006	-126.9	0.02072	-68.8028	3841100000	3.8411
54.7313	2.64392e+09	0.024005	50.85	2.83572e+09	0.0224037	62.7125	2.65127e+09	0.0274108	28.8406	2.96223e+09	0.024532	50.2344	2.78544e+09	0.0290124	42.6812	2.52675e+09	0.0230805	-126.2	0.02148	-68.3149	3834240000	3.83424
55.4156	2.64084e+09	0.0240532	51.8594	2.83008e+09	0.0223191	63.9062	2.64716e+09	0.0262429	29.8469	2.95231e+09	0.0247598	51.0813	2.77801e+09	0.0284675	43.7406	2.51999e+09	0.0231247	-126	0.02506	-67.8271	3827310000	3.82731
56.5312	2.63613e+09	0.026018	53.0219	2.82462e+09	0.0221865	64.9469	2.63955e+09	0.0267989	30.8375	2.94718e+09	0.025632	52.0281	2.77009e+09	0.0288277	44.5625	2.51593e+09	0.0228819	-125.9	0.02103	-67.3392	3820630000	3.82063
57.8469	2.6253e+09	0.024594	54.0719	2.81748e+09	0.0225228	65.9375	2.63057e+09	0.0257142	31.5969	2.94174e+09	0.0247905	53.0625	2.76257e+09	0.0287957	45.3062	2.51091e+09	0.0231114	-125.6	0.0209	-66.8514	3814120000	3.81412
59.1469	2.61702e+09	0.024656	54.95	2.81247e+09	0.0226321	67.2063	2.62216e+09	0.0268186	32.6063	2.93266e+09	0.0245114	54.025	2.75623e+09	0.0288352	46.2687	2.50479e+09	0.0231473	-125.4	0.02236	-66.3635	3806760000	3.80676
60.05	2.60885e+09	0.0244082	55.7656	2.80738e+09	0.0225646	68.3656	2.61691e+09	0.0262117	33.9969	2.92676e+09	0.0254175	55.0406	2.74865e+09	0.0288096	47.35	2.4979e+09	0.0232436	-124.8	0.02068	-65.8757	3799110000	3.79911
61.4437	2.60276e+09	0.024561	56.8812	2.80173e+09	0.0225123	69.3531	2.61088e+09	0.0274673	35.2656	2.91609e+09	0.0245823	55.875	2.74113e+09	0.0289431	48.3469	2.49219e+09	0.0234816	-124.7	0.02229	-65.3879	3791290000	3.79129
62.475	2.59253e+09	0.0255292	58.1437	2.79426e+09	0.0228136	70.4438	2.60028e+09	0.0274829	36.0563	2.91065e+09	0.0253634	56.7688	2.73446e+09	0.0287253	49.3031	2.48672e+09	0.0233508	-124.3	0.02089	-64.9	3782880000	3.78288
63.375	2.58824e+09	0.0248934	59.0594	2.78589e+09	0.0226013	71.925	2.59746e+09	0.027768	37.2094	2.90448e+09	0.0258895	57.8125	2.72684e+09	0.0288956	50.1688	2.48176e+09	0.0232446	-123.9	0.02212	-64.4121	3775440000	3.77544
64.3312	2.5814e+09	0.0252782	59.8594	2.77884e+09	0.0227601	73.1438	2.58227e+09	0.0295447	38.025	2.89453e+09	0.0251942	58.6437	2.72051e+09	0.0294643	51.0406	2.47524e+09	0.023436	-123.6	0.01969	-63.9243	3768310000	3.76831
65.3344	2.57381e+09	0.0251358	60.8219	2.77311e+09	0.022729	74.3094	2.5753e+09	0.0271375	39.3219	2.88594e+09	0.0248111	59.4313	2.71402e+09	0.0289837	52.0781	2.46858e+09	0.0232372	-123.5	0.02162	-63.4365	3760790000	3.76079
66.5563	2.56704e+09	0.0255388	61.9344	2.76512e+09	0.0229748	75.2719	2.56896e+09	0.0263387	40.225	2.8803e+09	0.0253566	60.0969	2.70645e+09	0.0290349	53.0781	2.46473e+09	0.0234987	-123.2	0.0228	-62.9486	3753130000	3.75313
67.5219	2.56026e+09	0.0251266	62.7406	2.75942e+09	0.0228332	76.7406	2.55761e+09	0.0272625	41.1281	2.8747e+09	0.0251654	61.2562	2.70122e+09	0.0296748	54.0125	2.45878e+09	0.023455	-123.1	0.02089	-62.4608	3746050000	3.74605
68.4688	2.55599e+09	0.0258855	63.7219	2.75163e+09	0.0230508	78.0469	2.55036e+09	0.0276653	42.375	2.86668e+09	0.025688	62.3219	2.69259e+09	0.0294477	54.9031	2.45299e+09	0.0234447	-122.6	0.02089	-61.9729	3739200000	3.7392
69.1969	2.54896e+09	0.0252969	64.6406	2.74527e+09	0.0232044	78.9969	2.54111e+09	0.027679	43.3094	2.85857e+09	0.0253217	63.4375	2.68467e+09	0.0291728	55.6375	2.44723e+09	0.0234525	-122.3	0.02209	-61.4851	3731530000	3.73153
70.0187	2.54395e+09	0.0250928	65.5594	2.73781e+09	0.0229914	80.125	2.53505e+09	0.0285612	44.3875	2.85147e+09	0.0247429	64.3125	2.67812e+09	0.0297527	56.5656	2.44192e+09	0.0236012	-122	0.0254	-60.9972	3723490000	3.72349
71.25	2.53694e+09	0.0257606	66.5031	2.73132e+09	0.023145	81.2844	2.52964e+09	0.0266361	45.1812	2.84515e+09	0.0253502	65.0938	2.67253e+09	0.0295604	57.5219	2.4354e+09	0.0237689	-121.8	0.02091	-60.5094	3715030000	3.71503
72.4125	2.53104e+09	0.026465	67.4594	2.72482e+09	0.0231481	82.4938	2.51567e+09	0.0281413	46.1594	2.83927e+09	0.0255044	66.1531	2.66708e+09	0.0287758	58.5063	2.43001e+09	0.0233753	-121.7	0.02087	-60.0215	3706780000	3.70678
73.4594	2.52247e+09	0.0257186	68.3156	2.71673e+09	0.0228996	83.575	2.50672e+09	0.0283737	47.3656	2.83217e+09	0.0254133	67.2688	2.6561e+09	0.0299722	59.4062	2.42456e+09	0.0237566	-121.5	0.01943	-59.5337	3699330000	3.69933
74.5687	2.51625e+09	0.0260016	69.325	2.71012e+09	0.0234253	84.4188	2.50431e+09	0.0284864	48.4688	2.82317e+09	0.0246015	68.2375	2.64825e+09	0.0295523	60.1562	2.41906e+09	0.0237237	-121.3	0.0226	-59.0458	3691240000	3.69124
75.6312	2.50693e+09	0.0255715	70.2	2.70313e+09	0.0233008	85.5219	2.4956e+09	0.0277489	49.3844	2.81867e+09	0.0257017	69.0625	2.64458e+09	0.0296984	61.1125	2.41358e+09	0.0238976	-121.1	0.02156	-58.558	3683300000	3.6833
76.6656	2.50089e+09	0.0263059	71.4125	2.69631e+09	0.0235034	86.7312	2.49198e+09	0.0288657	50.3156	2.8114e+09	0.0248695	70.0281	2.63774e+09	0.0303694	62.1687	2.4075e+09	0.0238831	-120.5	0.02324	-58.0701	3675770000	3.67577
77.7188	2.49395e+09	0.0267985	72.5125	2.6862e+09	0.023534	87.8656	2.48613e+09	0.0291483	51.0406	2.80797e+09	0.0254828	70.9531	2.63056e+09	0.0297092	63.075	2.40218e+09	0.0238837	-120.4	0.02084	-57.5823	3667650000	3.66765
78.6437	2.4889e+09	0.0261578	73.4844	2.6794e+09	0.0241144	88.8594	2.48217e+09	0.0295447	52.2938	2.80121e+09	0.0256019	72.1	2.62566e+09	0.0303996	63.9062	2.39638e+09	0.0241758	-120.3	0.02116	-57.0944	3660270000	3.66027
79.3625	2.48277e+09	0.0266833	74.4031	2.6724e+09	0.0236135	89.9906	2.46994e+09	0.02893	53.3719	2.79315e+09	0.0260431	73.075	2.61582e+09	0.0298099	64.775	2.39127e+09	0.0241563	-120	0.02188	-56.6066	3652550000	3.65255
80.2531	2.4755e+09	0.0261941	75.3125	2.66532e+09	0.0236707	91.3781	2.4609e+09	0.028411	54.3594	2.78701e+09	0.0246573	74.0812	2.61108e+09	0.0299462	65.6937	2.38535e+09	0.0242063	-119.6	0.02243	-56.1187	3644650000	3.64465
81.3719	2.46753e+09	0.0262002	76.25	2.65641e+09	0.0239152	92.6719	2.45596e+09	0.029019	55.1594	2.77839e+09	0.0258926	74.9625	2.60335e+09	0.0300859	66.8406	2.37907e+09	0.0242476	-119.3	0.02122	-55.6309	3636630000	3.63663
82.4219	2.46407e+09	0.0265171	77.3937	2.64842e+09	0.0242422	93.6906	2.44868e+09	0.0292472	56.2031	2.77263e+09	0.0249465	75.8656	2.59604e+09	0.0301385	67.7563	2.37298e+09	0.0243015	-119.2	0.0234	-55.1431	3626880000	3.62688
83.4	2.45749e+09	0.0267968	78.3156	2.64154e+09	0.0242326	94.8719	2.44218e+09	0.0281031	57.1375	2.76441e+09	0.0259564	76.8406	2.58981e+09	0.0303029	68.6937	2.36742e+09	0.0246042	-119	0.0213	-54.6552	3618280000	3.61828
84.3562	2.44982e+09	0.0269255	79.2156	2.63552e+09	0.0244024	95.9813	2.43635e+09	0.0292615	58.0656	2.75959e+09	0.0254044	77.9062	2.58479e+09	0.0308282	69.4969	2.36133e+09	0.0244918	-118.8	0.02266	-54.1674	3610250000	3.61025
85.3719	2.44347e+09	0.0265013	80.1	2.62877e+09	0.0242629	96.9563	2.43067e+09	0.0299114	59.0125	2.75118e+09	0.0254371	78.9344	2.57814e+09	0.0306862	70.3531	2.35577e+09	0.0247576	-118.7	0.02238	-53.6795	3602200000	3.6022
86.325	2.4374e+09	0.0269849	81.1531	2.6218e+09	0.0244002	98.1344	2.42405e+09	0.0288955	59.9375	2.74699e+09	0.0239347	79.65	2.57204e+09	0.0309532	71.5031	2.34838e+09	0.0247534	-118.3	0.02123	-53.1917	3594070000	3.59407
87.425	2.43101e+09	0.0271409	82.1437	2.61374e+09	0.0241772	98.9875	2.41802e+09	0.0295577	60.9375	2.73919e+09	0.0255253	80.725	2.56655e+09	0.0309481	72.5031	2.34206e+09	0.0246078	-118	0.02274	-52.7038	3586040000	3.58604
88.4344	2.42505e+09	0.0266304	83.0344	2.60741e+09	0.024757	100.287	2.41156e+09	0.0288902	61.8656	2.73325e+09	0.0252407	81.7562	2.55878e+09	0.0311424	73.4313	2.33576e+09	0.0248926	-117.9	0.02345	-52.216	3578440000	3.57844
89.1906	2.41849e+09	0.0276288	83.9313	2.6014e+09	0.0246314	101.541	2.40383e+09	0.0298507	62.9906	2.7235e+09	0.0254236	82.7219	2.55232e+09	0.0310844	74.3531	2.3305e+09	0.0249319	-117.8	0.02141	-51.7281	3570030000	3.57003
90.1312	2.41243e+09	0.0270319	84.9719	2.5945e+09	0.0246809	102.738	2.40333e+09	0.0295922	63.875	2.71807e+09	0.0256117	83.6469	2.54682e+09	0.0308847	75.2562	2.32427e+09	0.0252245	-117.7	0.02222	-51.2403	3561690000	3.56169
91.1594	2.40636e+09	0.0270388	86.2219	2.58639e+09	0.0246557	103.759	2.38849e+09	0.0299155	64.7656	2.71088e+09	0.0255178	84.4062	2.54182e+09	0.0313688	76.2063	2.31835e+09	0.0250877	-117.4	0.02089	-50.7524	3552690000	3.55269
92.2219	2.40001e+09	0.0273416	87.2406	2.5793e+09	0.0251382	104.697	2.38586e+09	0.0291027	65.6062	2.7042e+09	0.02578	85.4781	2.53836e+09	0.0319198	77.1906	2.31291e+09	0.0251919	-117.1	0.02277	-50.2646	3543950000	3.54395
93.1562	2.39468e+09	0.0272959	88.1406	2.57423e+09	0.0248061	105.869	2.38134e+09	0.0302495	66.6406	2.69496e+09	0.0258016	86.3531	2.5304e+09	0.0317544	78.0781	2.30774e+09	0.0255194	-116.8	0.02605	-49.7767	3535920000	3.53592
93.9875	2.39e+09	0.0276693	89.0969	2.56853e+09	0.0249745	106.841	2.3755e+09	0.0292332	67.6688	2.69139e+09	0.0258155	87.3	2.52379e+09	0.0313364	78.9469	2.3017e+09	0.0254854	-116.6	0.02156	-49.2889	3528520000	3.52852
94.9281	2.38453e+09	0.0274664	90.2031	2.5615e+09	0.0248428	107.862	2.36991e+09	0.0298852	68.6219	2.68218e+09	0.025754	88.1844	2.51816e+09	0.0310732	79.8094	2.29644e+09	0.025501	-116.4	0.02167	-48.801	3520380000	3.52038
95.9219	2.37847e+09	0.0281402	91.3187	2.55526e+09	0.0251493	108.947	2.36284e+09	0.0302724	69.5094	2.67577e+09	0.0262831	89.0781	2.51347e+09	0.0323005	80.8438	2.29078e+09	0.0255726	-116.2	0.02323	-48.3132	3511970000	3.51197
96.8313	2.37309e+09	0.0276572	92.3312	2.54797e+09	0.025435	110.022	2.35607e+09	0.0303931	70.3625	2.66958e+09	0.0258154	90.1688	2.50868e+09	0.031698	81.7375	2.28485e+09	0.0258115	-115.6	0.02603	-47.8254	3503750000	3.50375
97.725	2.36739e+09	0.0281153	93.2188	2.54237e+09	0.0253523	111.241	2.35101e+09	0.0301489	71.3313	2.6627e+09	0.0262657	91.25	2.50236e+09	0.0320811	82.6406	2.28078e+09	0.025747	-115.5	0.02174	-47.3375	3495300000	3.4953
98.5219	2.36334e+09	0.0279221	94.1594	2.5364e+09	0.0256308	112.628	2.34279e+09	0.0308045	72.25	2.65621e+09	0.0260766	92.1875	2.49563e+09	0.0320033	83.5312	2.27539e+09	0.0257567	-115.3	0.02291	-46.8496	3488250000	3.48825
99.5344	2.35731e+09	0.0280113	95.1594	2.52968e+09	0.0255604	113.406	2.33691e+09	0.0306223	73.2	2.64977e+09	0.0268653	93.0281	2.49107e+09	0.032242	84.325	2.26998e+09	0.0260122	-115.2	0.02207	-46.3618	3480650000	3.48065
100.503	2.35273e+09	0.0280704	96.0656	2.52396e+09	0.0252271	114.828	2.3311e+09	0.0301981	74.2125	2.64191e+09	0.0266834	94.0094	2.48599e+09	0.0320691	85.2594	2.26575e+09	0.0258943	-114.5	0.0236	-45.874	3471460000	3.47146
101.478	2.34659e+09	0.0281444	97.0094	2.51866e+09	0.0256629	115.866	2.32417e+09	0.0310234	75.1281	2.63788e+09	0.0252072	94.9187	2.48082e+09	0.0330678	86.2344	2.25951e+09	0.0260561	-114.4	0.02326	-45.3861	3462800000	3.4628
102.459	2.34211e+09	0.0285079	98.0594	2.51358e+09	0.0258774	116.828	2.31987e+09	0.0303607	76.0906	2.63182e+09	0.0254635	95.9813	2.47458e+09	0.0325633	87.1781	2.25373e+09	0.0263712	-114.1	0.02193	-44.8983	3454420000	3.45442
103.306	2.33616e+09	0.0282197	98.9094	2.50745e+09	0.0259907	117.678	2.314e+09	0.0305847	77.0094	2.62696e+09	0.0258143	96.9969	2.46967e+09	0.0324233	88.0969	2.24877e+09	0.0262099	-113.6	0.02133	-44.4104	3446100000	3.4461
104.225	2.33145e+09	0.0285022	99.8281	2.50243e+09	0.0258107	118.544	2.31033e+09	0.0308446	77.9	2.61903e+09	0.0262567	97.8937	2.46434e+09	0.0327626	88.95	2.24355e+09	0.0262405	-113.4	0.02475	-43.9226	3438530000	3.43853
105.122	2.32641e+09	0.0284559	100.928	2.49601e+09	0.0257935	119.503	2.30434e+09	0.0311443	78.7781	2.56215e+09	0.0426117	98.825	2.45974e+09	0.0322564	89.825	2.23785e+09	0.026278	-113.2	0.02289	-43.4347	3430890000	3.43089
106.181	2.32024e+09	0.028456	101.972	2.49044e+09	0.0262002	120.359	2.29974e+09	0.0311087	79.5812	2.60407e+09	0.0269018	99.8812	2.4546e+09	0.0329013	90.8531	2.23243e+09	0.0263461	-113.1	0.02198	-42.9469	3423410000	3.42341
107.491	2.31291e+09	0.0283946	103.228	2.48262e+09	0.0260885	121.387	2.29398e+09	0.0310621	80.5563	2.59764e+09	0.0268975	100.797	2.44726e+09	0.0324494	91.8656	2.22645e+09	0.0263848	-112.7	0.02147	-42.459	3416290000	3.41629
108.409	2.30683e+09	0.0285707	104.325	2.47603e+09	0.0262645	122.456	2.28766e+09	0.0308547	81.7156	2.59067e+09	0.0268203	101.881	2.4423e+09	0.0327719	92.95	2.22149e+09	0.0263533	-112.6	0.02337	-41.9712	3408240000	3.40824
109.566	2.30185e+09	0.0289401	105.253	2.47022e+09	0.0263417	123.631	2.28131e+09	0.0307398	82.6094	2.57994e+09	0.027711	102.988	2.43727e+09	0.0325487	93.7844	2.21611e+09	0.0265865	-112.4	0.02658	-41.4833	3399050000	3.39905
110.716	2.29595e+09	0.0289638	106.219	2.4646e+09	0.0264299	124.875	2.27614e+09	0.0307063	83.6437	2.57411e+09	0.0267235	103.856	2.42965e+09	0.0327402	94.75	2.21011e+09	0.0267322	-112	0.02308	-40.9955	3390980000	3.39098
111.769	2.28992e+09	0.0289735	107.053	2.45917e+09	0.026569	125.909	2.26934e+09	0.0305031	84.4281	2.5652e+09	0.0268737	104.8	2.42433e+09	0.0325791	95.7	2.20447e+09	0.0267016	-111.9	0.02236	-40.5076	3382780000	3.38278
112.744	2.28388e+09	0.0289013	107.975	2.45449e+09	0.0267104	126.884	2.26397e+09	0.0315151	85.5094	2.55954e+09	0.0279329	105.878	2.41938e+09	0.0328602	96.6313	2.19929e+09	0.0267679	-111.8	0.02178	-40.0198	3375020000	3.37502
113.522	2.27958e+09	0.0292044	108.878	2.44933e+09	0.0266837	127.812	2.25937e+09	0.0319341	86.6656	2.55628e+09	0.0267933	106.881	2.41335e+09	0.0327623	97.5281	2.19508e+09	0.0268439	-111.6	0.02341	-39.5319	3366810000	3.36681
114.481	2.27315e+09	0.0281899	109.906	2.44433e+09	0.0264985	128.844	2.25336e+09	0.0312113	87.7375	2.54885e+09	0.0269804	107.881	2.40666e+09	0.0331862	98.3656	2.19124e+09	0.0269339	-111.3	0.02649	-39.0441	3359620000	3.35962
115.45	2.26872e+09	0.0291515	111.037	2.4388e+09	0.02675	130.169	2.24575e+09	0.0315363	88.6437	2.53775e+09	0.0276772	108.806	2.4012e+09	0.0336225	99.2031	2.18608e+09	0.0268792	-111	0.02189	-38.5562	3352810000	3.35281
116.428	2.26405e+09	0.029401	112	2.4329e+09	0.0266676	131.378	2.23986e+09	0.0313566	89.4062	2.53515e+09	0.0285778	109.778	2.39459e+09	0.0335115	100.213	2.18035e+09	0.0269592	-110.9	0.02286	-38.0684	3345190000	3.34519
117.338	2.25928e+09	0.0293347	112.866	2.42823e+09	0.0267299	132.209	2.2334e+09	0.0316167	90.625	2.5292e+09	0.027926	110.766	2.38978e+09	0.0334048	101.225	2.17494e+09	0.0272126	-110.7	0.02222	-37.5806	3337110000	3.33711
118.131	2.25491e+09	0.0297762	113.847	2.42342e+09	0.026704	133.119	2.22898e+09	0.031803	91.5719	2.51955e+09	0.0279548	111.925	2.38197e+09	0.0331754	102.106	2.17034e+09	0.0272991	-110.6	0.02336	-37.0927	3330110000	3.33011
119.109	2.25094e+09	0.0292088	114.941	2.41626e+09	0.0269417	134.228	2.22339e+09	0.0319263	92.4969	2.51416e+09	0.0274141	112.841	2.37593e+09	0.033412	103.028	2.16551e+09	0.0271543	-110.2	0.02687	-36.6049	3323070000	3.32307
120.119	2.24453e+09	0.0294387	115.906	2.41092e+09	0.0270056	135.363	2.217e+09	0.0321428	93.4469	2.50815e+09	0.0283762	113.713	2.3719e+09	0.0342521	103.778	2.16091e+09	0.0274712	-110.1	0.02141	-36.117	3316170000	3.31617
121.45	2.23881e+09	0.0297992	116.919	2.40618e+09	0.0274241	136.669	2.20935e+09	0.032049	94.3719	2.50268e+09	0.0268948	114.728	2.36541e+09	0.0337835	104.769	2.15555e+09	0.0274574	-109.8	0.02307	-35.6292	3309560000	3.30956
122.384	2.23226e+09	0.0296567	117.775	2.40043e+09	0.0272468	137.572	2.21862e+09	0.0311086	95.5312	2.4957e+09	0.0273522	115.622	2.36041e+09	0.0342051	105.697	2.15094e+09	0.027574	-109.7	0.0222	-35.1413	3302210000	3.30221
123.259	2.22677e+09	0.0298573	118.672	2.39463e+09	0.0274253	138.619	2.19734e+09	0.0324171	96.6812	2.4882e+09	0.0279856	116.459	2.35617e+09	0.0340556	106.647	2.14599e+09	0.02764	-109.6	0.02385	-34.6535	3295420000	3.29542
124.206	2.22142e+09	0.0298513	119.762	2.38991e+09	0.0274601	139.591	2.19288e+09	0.0323629	97.6531	2.48168e+09	0.0270086	117.322	2.35108e+09	0.0334502	107.541	2.1413e+09	0.0277325	-109.1	0.02441	-34.1656	3289080000	3.28908
125.334	2.21753e+09	0.0298205	120.828	2.38413e+09	0.0278342	140.672	2.1885e+09	0.032167	98.4781	2.47688e+09	0.0273163	118.194	2.34277e+09	0.0338489	108.4	2.13687e+09	0.0279616	-108.8	0.02338	-33.6778	3282380000	3.28238
126.369	2.21127e+09	0.0298035	122.044	2.37707e+09	0.0276828	141.728	2.18028e+09	0.0323027	99.4969	2.46968e+09	0.0278693	119.287	2.33755e+09	0.0340463	109.3	2.13288e+09	0.0278869	-108.7	0.02347	-33.1899	3276520000	3.27652
127.275	2.20535e+09	0.0299451	122.834	2.37215e+09	0.0276813	142.859	2.17526e+09	0.0321448	100.503	2.46329e+09	0.0284052	120.397	2.33231e+09	0.0342882	110.25	2.12744e+09	0.0278844	-108.6	0.02301	-32.7021	3269640000	3.26964
128.312	2.20058e+09	0.0302716	123.881	2.36707e+09	0.0276877	143.922	2.16549e+09	0.0327195	101.494	2.45622e+09	0.0283222	121.347	2.32544e+09	0.033691	111.134	2.12233e+09	0.0278241	-108.5	0.02256	-32.2142	3263460000	3.26346
129.281	2.1949e+09	0.0302188	125.031	2.36031e+09	0.0280129	145.084	2.1601e+09	0.0324755	102.541	2.45078e+09	0.0282253	122.191	2.32124e+09	0.0346298	112.119	2.11854e+09	0.0276695	-108.3	0.02148	-31.7264	3257360000	3.25736
130.263	2.18967e+09	0.0300853	125.984	2.35478e+09	0.0279186	146.159	2.15496e+09	0.0329198	103.356	2.44364e+09	0.0284961	122.956	2.31574e+09	0.0342944	113.116	2.11295e+09	0.0282012	-108.1	0.02745	-31.2385	3250410000	3.25041
131.316	2.18343e+09	0.0303949	126.988	2.34918e+09	0.0277527	147.003	2.14982e+09	0.0336328	104.372	2.43802e+09	0.028466	123.903	2.31033e+09	0.034615	114.094	2.10746e+09	0.0279822	-107.9	0.02354	-30.7507	3245090000	3.24509
132.338	2.17594e+09	0.0305271	127.906	2.34341e+09	0.0279804	148.088	2.14236e+09	0.0327494	105.481	2.43116e+09	0.0283339	124.922	2.30371e+09	0.0345235	115.172	2.10276e+09	0.0284145	-107.6	0.02304	-30.2629	3239340000	3.23934
133.653	2.17009e+09	0.0302583	128.925	2.33772e+09	0.0280279	149.475	2.13421e+09	0.0333424	106.472	2.42548e+09	0.0283081	125.903	2.29755e+09	0.0348189	116.106	2.09801e+09	0.0283915	-107.5	0.02207	-29.775	3233950000	3.23395
134.622	2.16416e+09	0.0305419	130.028	2.33316e+09	0.0284204	150.606	2.12767e+09	0.0329032	107.331	2.41883e+09	0.0287131	126.794	2.29249e+09	0.0347785	116.978	2.09311e+09	0.0282678	-107.1	0.02752	-29.2872	3228010000	3.22801
135.769	2.15871e+09	0.0306733	131.053	2.32721e+09	0.0286028	151.438	2.12085e+09	0.0332071	108.141	2.41604e+09	0.0282787	127.559	2.2863e+09	0.0357521	117.781	2.08839e+09	0.0282826	-107	0.02385	-28.7993	3222050000	3.22205
136.694	2.15409e+09	0.0305502	132.069	2.32022e+09	0.0283725	152.319	2.11678e+09	0.033513	109.053	2.40764e+09	0.0283008	128.484	2.28169e+09	0.0351038	118.644	2.08384e+09	0.0281758	-106.9	0.02377	-28.3115	3216720000	3.21672
137.469	2.14891e+09	0.0307177	133.209	2.31551e+09	0.028144	153.275	2.11047e+09	0.0337117	110.006	2.40188e+09	0.0283958	129.469	2.2752e+09	0.035191	119.669	2.07873e+09	0.0284543	-106.6	0.02169	-27.8236	3212270000	3.21227
138.491	2.14348e+09	0.030801	134.434	2.30842e+09	0.0284651	154.428	2.10433e+09	0.0338623	110.947	2.39622e+09	0.0288631	130.403	2.2698e+09	0.0346947	120.634	2.0738e+09	0.0286733	-106.5	0.02354	-27.3358	3207400000	3.2074
139.416	2.13808e+09	0.0306676	135.403	2.30211e+09	0.0288729	155.591	2.09714e+09	0.0337105	111.859	2.39149e+09	0.0291689	131.328	2.26539e+09	0.0353134	121.578	2.06981e+09	0.0285619	-106.4	0.02227	-26.8479	3200930000	3.20093
140.306	2.13296e+09	0.0313893	136.394	2.29709e+09	0.0288418	156.428	2.08939e+09	0.0340469	112.731	2.38659e+09	0.0291681	132.159	2.25911e+09	0.0355837	122.4	2.06568e+09	0.0284027	-106.2	0.02407	-26.3601	3194800000	3.1948
141.309	2.12799e+09	0.0309229	137.256	2.29197e+09	0.0288313	157.403	2.08279e+09	0.0341957	113.562	2.37994e+09	0.0289522	133.119	2.25369e+09	0.0355151	123.247	2.06135e+09	0.0287094	-106.1	0.0277	-25.8722	3189420000	3.18942
142.159	2.1221e+09	0.0311582	138.169	2.28669e+09	0.0286327	158.356	2.07679e+09	0.0345521	114.55	2.37359e+09	0.0290837	134.041	2.24878e+09	0.0354972	124.184	2.05679e+09	0.0287136	-105.9	0.02367	-25.3844	3183870000	3.18387
143.141	2.11614e+09	0.031247	139.216	2.2819e+09	0.0288045	159.463	2.06918e+09	0.0347026	115.587	2.36861e+09	0.0297056	135.016	2.2417e+09	0.0353103	125.206	2.05105e+09	0.0288141	-105.7	0.02168	-24.8965	3179200000	3.1792
144.316	2.11024e+09	0.0313499	140.312	2.27534e+09	0.02898	160.406	2.06271e+09	0.0348007	116.612	2.36174e+09	0.0286365	135.922	2.23679e+09	0.0359369	126.387	2.04502e+09	0.028922	-105.5	0.02364	-24.4087	3174360000	3.17436
145.456	2.10467e+09	0.0312325	141.216	2.27065e+09	0.0292626	161.222	2.05573e+09	0.0354129	117.597	2.35714e+09	0.0292265	136.803	2.23211e+09	0.0360143	127.275	2.03994e+09	0.0289203	-105.4	0.023	-23.9208	3170150000	3.17015
146.55	2.09677e+09	0.0311774	142.103	2.26568e+09	0.0291049	162.15	2.04981e+09	0.0355414	118.416	2.35285e+09	0.029032	137.566	2.22551e+09	0.0359206	128.106	2.03537e+09	0.028941	-105.2	0.024	-23.433	3165770000	3.16577
147.422	2.09124e+09	0.0315726	143.213	2.25845e+09	0.0291865	163.044	2.04435e+09	0.0356258	119.369	2.34624e+09	0.0289606	138.562	2.22073e+09	0.0357695	129.066	2.03091e+09	0.0291	-105	0.02788	-22.9451	3160320000	3.16032
148.403	2.08575e+09	0.0318709	144.266	2.25359e+09	0.029177	164.222	2.03603e+09	0.0359464	120.525	2.34032e+09	0.0290769	139.556	2.2154e+09	0.0362261	130.097	2.02621e+09	0.0292007	-104.9	0.024	-22.4573	3155980000	3.15598
149.537	2.07933e+09	0.031706	145.278	2.24724e+09	0.0293029	165.266	2.02683e+09	0.0362781	121.481	2.33577e+09	0.0293092	140.456	2.20936e+09	0.0361119	131.072	2.02116e+09	0.0292103	-104.7	0.02158	-21.9694	3151580000	3.15158
150.466	2.07349e+09	0.0314985	146.069	2.24091e+09	0.0296601	166.219	2.01952e+09	0.0367262	122.463	2.32859e+09	0.0305304	141.35	2.20356e+09	0.0362182	132.012	2.01636e+09	0.0292948	-104.5	0.02366	-21.4816	3146930000	3.14693
151.331	2.06901e+09	0.0319956	146.906	2.23599e+09	0.0295283	167.203	2.01174e+09	0.0373449	123.303	2.32425e+09	0.0295807	142.162	2.19941e+09	0.0363003	132.912	2.01133e+09	0.0295777	-104.3	0.02417	-20.9937	3143030000	3.14303
152.259	2.06215e+09	0.031964	147.881	2.22906e+09	0.0293829	168.188	2.00417e+09	0.0376838	124.453	2.31633e+09	0.0303196	143.153	2.19303e+09	0.0369308	134.166	2.00548e+09	0.0295334	-104.2	0.02302	-20.5059	3138430000	3.13843
153.372	2.05629e+09	0.0322144	148.909	2.22394e+09	0.0299727	169.119	1.99639e+09	0.0380132	125.419	2.31137e+09	0.0302565	144.344	2.18693e+09	0.0369883	135.125	1.99973e+09	0.0295916	-103.9	0.02618	-20.0181	3134690000	3.13469
154.719	2.04707e+09	0.0328019	149.806	2.2194e+09	0.0300574	170.031	1.98683e+09	0.0385043	126.316	2.30521e+09	0.0295207	145.312	2.17909e+09	0.0367071	135.991	1.99544e+09	0.0295483	-103.8	0.02235	-19.5302	3131530000	3.13153
155.691	2.04016e+09	0.0327687	150.722	2.21415e+09	0.030157	170.931	1.98136e+09	0.0389353	127.353	2.30042e+09	0.0302911	146.188	2.17389e+09	0.0367002	136.869	1.99047e+09	0.0297079	-103.5	0.02397	-19.0424	3127230000	3.12723
156.487	2.03451e+09	0.0327557	151.513	2.20817e+09	0.0299164	171.809	1.97199e+09	0.0390826	128.575	2.29498e+09	0.0309458	147.088	2.16854e+09	0.036759	137.656	1.98572e+09	0.02963	-103.2	0.02389	-18.5545	3123520000	3.12352
157.422	2.02886e+09	0.0331529	152.606	2.20234e+09	0.030123	172.803	1.96272e+09	0.0405748	129.753	2.28581e+09	0.0298499	148.053	2.16162e+09	0.0372679	138.722	1.9805e+09	0.0299384	-102.9	0.02515	-18.0667	3119140000	3.11914
158.381	2.02414e+09	0.0330825	153.984	2.19915e+09	0.0306106	173.778	1.95416e+09	0.0403311	130.809	2.27844e+09	0.0300542	149.044	2.1572e+09	0.036724	139.644	1.97624e+09	0.0298532	-102.8	0.0246	-17.5788	3115250000	3.11525
159.603	2.01588e+09	0.0336238	155.028	2.19146e+09	0.030117	174.834	1.944e+09	0.0417923	131.719	2.27323e+09	0.0314014	150.038	2.14913e+09	0.0370406	140.613	1.9712e+09	0.0299933	-102.7	0.02429	-17.091	3111580000	3.11158
160.547	2.00921e+09	0.0335614	155.95	2.18606e+09	0.0303024	175.881	1.93103e+09	0.0425586	132.688	2.26874e+09	0.0306767	151.113	2.14367e+09	0.0371884	141.475	1.96676e+09	0.0298983	-102.4	0.02401	-16.6031	3108100000	3.1081
161.422	2.00312e+09	0.033791	156.822	2.17872e+09	0.0303445	177.194	1.91858e+09	0.0441785	133.938	2.25849e+09	0.031168	151.981	2.13694e+09	0.0378497	142.244	1.96269e+09	0.0297893	-102.2	0.02341	-16.1153	3105620000	3.10562
162.619	1.99617e+09	0.0341771	157.769	2.17239e+09	0.0307631	178.306	1.90364e+09	0.0459674	135.172	2.25467e+09	0.0315143	153.047	2.13122e+09	0.0378215	143.209	1.95744e+09	0.0299042	-102	0.02248	-15.6274	3102840000	3.10284
163.831	1.98716e+09	0.0346162	158.719	2.1669e+09	0.0306357	179.281	1.89173e+09	0.0476697	136.141	2.24686e+09	0.0310577	153.956	2.12403e+09	0.0375665	144.225	1.95188e+09	0.0302199	-101.9	0.02631	-15.1396	3100040000	3.10004
164.741	1.98025e+09	0.0347485	159.628	2.15964e+09	0.0309506	180.259	1.87881e+09	0.0492072	136.981	2.24214e+09	0.0307954	154.881	2.11812e+09	0.0379519	145.172	1.94704e+09	0.0303768	-101.8	0.0245	-14.6517	3097150000	3.09715
165.606	1.97341e+09	0.0351673	160.578	2.15323e+09	0.0310627	181.122	1.86507e+09	0.0513114	137.803	2.23598e+09	0.0305263	155.769	2.11195e+09	0.0383841	146.062	1.94185e+09	0.0304333	-101.3	0.0241	-14.1639	3094430000	3.09443
166.381	1.96715e+09	0.0355149	161.375	2.14694e+09	0.0312264	182.147	1.84974e+09	0.0530906	138.875	2.23092e+09	0.030894	156.653	2.10635e+09	0.0386592	146.875	1.93712e+09	0.0305597	-101.2	0.02318	-13.676	3091530000	3.09153
167.569	1.9581e+09	0.0362283	162.297	2.14043e+09	0.0317069	183.125	1.83397e+09	0.0558537	140.031	2.22426e+09	0.0308708	157.575	2.09875e+09	0.0385216	147.797	1.93224e+09	0.0305007	-101	0.02624	-13.1882	3088260000	3.08826
168.519	1.95027e+09	0.0366191	163.238	2.1332e+09	0.031749	184.338	1.81515e+09	0.0593077	140.978	2.21858e+09	0.0311106	158.553	2.09245e+09	0.0383693	148.9	1.92668e+09	0.0307823	-100.9	0.02567	-12.7004	3084920000	3.08492
169.478	1.94396e+09	0.0370246	164.194	2.12606e+09	0.0322072	185.372	1.79092e+09	0.0621602	141.884	2.21161e+09	0.0317603	159.659	2.08615e+09	0.0389454	149.812	1.92198e+09	0.0308647	-100.8	0.02437	-12.2125	3081620000	3.08162
170.337	1.93686e+09	0.0377802	165.137	2.11924e+09	0.032271	186.55	1.76374e+09	0.0679242	142.791	2.20716e+09	0.0314862	160.541	2.07859e+09	0.0389341	150.688	1.91725e+09	0.0307661	-100.2	0.02475	-11.7247	3078830000	3.07883
171.113	1.92901e+09	0.0380668	166.284	2.11013e+09	0.0329048	187.691	1.73518e+09	0.0741555	143.725	2.20227e+09	0.0309299	161.469	2.07196e+09	0.0395075	151.538	1.91207e+09	0.0307724	-100.1	0.02394	-11.2368	3076250000	3.07625
172.203	1.92091e+09	0.0388156	167.253	2.10069e+09	0.0335241	189.047	1.69934e+09	0.081338	144.637	2.19663e+09	0.0311529	162.531	2.06432e+09	0.0395193	152.509	1.90693e+09	0.0311608	-100	0.02268	-10.749	3073670000	3.07367
173.425	1.90963e+09	0.0397864	168.175	2.09382e+09	0.0337422	190.288	1.64567e+09	0.0940869	145.553	2.19162e+09	0.0315994	163.547	2.05573e+09	0.0401184	153.463	1.90107e+09	0.0314016	-99.9	0.02889	-10.2611	3070820000	3.07082
174.4	1.90097e+09	0.0403594	169.266	2.08414e+09	0.0344247	191.506	1.58754e+09	0.107111	146.45	2.18674e+09	0.0315605	164.503	2.04963e+09	0.0399767	154.419	1.89601e+09	0.0314314	-99.8	0.02507	-9.77326	3068080000	3.06808
175.284	1.89243e+09	0.041063	170.191	2.07587e+09	0.0347665	192.637	1.52433e+09	0.12408	147.269	2.18114e+09	0.0315831	165.428	2.04152e+09	0.0408733	155.316	1.89178e+09	0.0315547	-99.2	0.02516	-9.28542	3065410000	3.06541
176.053	1.883e+09	0.0420787	171.056	2.06774e+09	0.0352355	193.759	1.45924e+09	0.142461	148.262	2.17579e+09	0.0316106	166.303	2.03617e+09	0.0412452	156.172	1.88663e+09	0.0317567	-99.1	0.02368	-8.79757	3062840000	3.06284
176.984	1.87358e+09	0.0430476	172.031	2.05926e+09	0.0358138	194.916	1.38059e+09	0.164737	149.278	2.17002e+09	0.0317539	167.463	2.02615e+09	0.0410112	157.025	1.88075e+09	0.0321995	-99	0.02949	-8.30972	3059800000	3.0598
178.003	1.8624e+09	0.0444078	172.906	2.04955e+09	0.0366075	196.2	1.27545e+09	0.19719	150.144	2.16421e+09	0.0317823	168.456	2.01919e+09	0.0426136	158.003	1.87582e+09	0.0323197	-98.9	0.02505	-7.82188	3056950000	3.05695
178.978	1.85126e+09	0.0457732	173.872	2.04087e+09	0.0374463	197.469	1.17806e+09	0.230546	151.091	2.1585e+09	0.031836	169.378	2.01127e+09	0.0425664	158.922	1.86977e+09	0.0324405	-98.4	0.02516	-7.33403	3054290000	3.05429
179.919	1.83995e+09	0.047205	175.006	2.02944e+09	0.0384832	198.709	1.06471e+09	0.273501	151.837	2.15325e+09	0.0322896	170.522	2.00128e+09	0.0434351	159.844	1.86481e+09	0.0325658	-98.3	0.02279	-6.84618	3052270000	3.05227
180.713	1.82859e+09	0.0485237	175.922	2.0168e+09	0.039313	199.831	9.44109e+08	0.322991	152.95	2.1477e+09	0.0321327	171.297	1.99383e+09	0.0442857	160.778	1.85913e+09	0.0329305	-98.1	0.02413	-6.35833	3050170000	3.05017
181.609	1.81653e+09	0.0502077	176.856	2.00659e+09	0.0402917	200.956	8.38797e+08	0.373174	154.072	2.13859e+09	0.0323019	172.228	1.98642e+09	0.0446109	161.625	1.85397e+09	0.032888	-97.9	0.02712	-5.87049	3048090000	3.04809
182.562	1.80218e+09	0.0524348	177.803	1.99511e+09	0.0417944	202.125	7.32416e+08	0.425865	155.181	2.13221e+09	0.0326743	173.15	1.97776e+09	0.0451816	162.512	1.84879e+09	0.0332489	-97.4	0.02551	-5.38264	3045810000	3.04581
183.531	1.78744e+09	0.0549079	178.906	1.98189e+09	0.0431492	203.2	6.29657e+08	0.479156	156.081	2.12709e+09	0.032588	174.234	1.97035e+09	0.0472886	163.387	1.84369e+09	0.0336427	-97.3	0.02331	-4.89479	3043030000	3.04303
185.112	1.76531e+09	0.0587727	179.844	1.96885e+09	0.0447323	204.259	5.39251e+08	0.536131	156.928	2.12056e+09	0.0327087	175.353	1.95806e+09	0.0470703	164.356	1.83722e+09	0.0340166	-97.1	0.0251	-4.40694	3040170000	3.04017
186.175	1.73651e+09	0.0639209	180.637	1.95554e+09	0.0463315	205.469	4.50631e+08	0.59592	158.047	2.11374e+09	0.0331059	176.366	1.94679e+09	0.0483364	165.381	1.83098e+09	0.0341634	-96.9	0.02483	-3.9191	3037220000	3.03722
187.431	1.71173e+09	0.0690908	181.556	1.94304e+09	0.0480016	206.697	3.42636e+08	0.713583	159.116	2.10623e+09	0.0334422	177.359	1.93666e+09	0.0498718	166.322	1.82469e+09	0.0348141	-96.8	0.02934	-3.43125	3034380000	3.03438
188.409	1.68161e+09	0.0751396	182.591	1.92546e+09	0.0505652	207.866	2.88933e+08	0.719001	160.081	2.10104e+09	0.0329579	178.391	1.926e+09	0.0510824	167.253	1.81899e+09	0.0350247	-96.4	0.02362	-2.9434	3031520000	3.03152
189.547	1.64661e+09	0.0820052	183.675	1.904e+09	0.0534558	208.953	2.35064e+08	0.766426	161.147	2.09343e+09	0.0332934	179.397	1.91544e+09	0.0528462	168.194	1.81153e+09	0.0355888	-96.2	0.0251	-2.45556	3028630000	3.02863
190.384	1.61429e+09	0.0903498	184.613	1.88732e+09	0.0563168	210.116	1.93194e+08	0.79396	162.037	2.08775e+09	0.0345561	180.431	1.90206e+09	0.0543104	169.106	1.8064e+09	0.036074	-96.1	0.02476	-1.96771	3025810000	3.02581
191.466	1.56885e+09	0.100531	185.559	1.8645e+09	0.0601164	211.531	1.52179e+08	0.807689	162.994	2.08306e+09	0.034626	181.488	1.88501e+09	0.0575808	170.006	1.80034e+09	0.036376	-95.9	0.02474	-1.47986	3023210000	3.02321
192.594	1.51856e+09	0.114603	186.762	1.83487e+09	0.0658934	212.812	1.20513e+08	0.792966	163.981	2.0755e+09	0.0342294	182.659	1.86979e+09	0.0600161	170.878	1.79286e+09	0.0371387	-95.8	0.02958	-0.99201	3020860000	3.02086
193.669	1.4553e+09	0.130874	187.919	1.80034e+09	0.0720379	213.834	1.03977e+08	0.770853	164.916	2.06848e+09	0.0352826	183.794	1.85014e+09	0.0626489	171.828	1.78598e+09	0.0376785	-95.5	0.02333	-0.50417	3018460000	3.01846
194.828	1.38104e+09	0.152567	189.013	1.76483e+09	0.0789111	214.884	8.96712e+07	0.737133	165.838	2.06212e+09	0.0354503	184.731	1.83413e+09	0.0660231	172.806	1.77875e+09	0.0385007	-95.3	0.02534	-0.01632	3016130000	3.01613
196.044	1.28835e+09	0.182566	189.959	1.72499e+09	0.0875967	216.037	7.79877e+07	0.697255	166.731	2.05589e+09	0.0357565	185.744	1.81234e+09	0.0706211	173.712	1.77255e+09	0.039095	-95.1	0.02515	0.47153	3013850000	3.01385
197.222	1.19344e+09	0.213849	191.025	1.67841e+09	0.0976962	217.216	6.86288e+07	0.644235	167.725	2.04904e+09	0.0360146	186.728	1.79266e+09	0.0744839	174.578	1.76578e+09	0.039835	-94.9	0.02788	0.95937	3011410000	3.01141
198.478	1.09544e+09	0.250947	191.994	1.62667e+09	0.109807	218.25	6.196e+07	0.59944	168.784	2.0412e+09	0.0369052	187.972	1.76045e+09	0.0804207	175.425	1.75915e+09	0.0406538	-94.8	0.02465	1.44722	3009040000	3.00904
199.656	9.83771e+08	0.297881	193.053	1.55954e+09	0.128096	219.213	5.63741e+07	0.55937	169.653	2.03473e+09	0.0371261	189.181	1.7236e+09	0.0893977	176.759	1.74868e+09	0.0421468	-94.4	0.02449	1.93507	3006680000	3.00668
200.747	8.69873e+08	0.348676	194.169	1.48235e+09	0.148757	220.409	5.09821e+07	0.503492	170.534	2.02829e+09	0.0378771	190.15	1.68604e+09	0.0972688	177.812	1.74139e+09	0.044292	-94.1	0.02593	2.42292	3004510000	3.00451
201.922	7.59555e+08	0.402068	195.216	1.39242e+09	0.174326	221.566	4.72536e+07	0.467319	171.559	2.02055e+09	0.0385193	191.303	1.63804e+09	0.109398	178.719	1.73308e+09	0.0445224	-94	0.02582	2.91076	3002450000	3.00245
203.128	6.52759e+08	0.46361	196.591	1.28085e+09	0.208212	222.691	4.37627e+07	0.416422	172.522	2.01217e+09	0.0395694	192.488	1.58064e+09	0.125141	179.553	1.72636e+09	0.0461043	-93.8	0.02496	3.39861	3000370000	3.00037
204.331	5.42778e+08	0.531667	197.797	1.16568e+09	0.246896	223.781	4.15354e+07	0.383076	173.641	2.00321e+09	0.0402754	193.425	1.5257e+09	0.14024	180.403	1.71715e+09	0.0475755	-93.7	0.02996	3.88646	2997800000	2.9978
205.353	4.51997e+08	0.592176	198.644	1.08008e+09	0.280691	225.056	3.90411e+07	0.336063	174.587	1.99543e+09	0.0409716	194.625	1.44037e+09	0.164263	181.438	1.70594e+09	0.0491804	-93.5	0.02613	4.37431	2995370000	2.99537
206.509	3.7304e+08	0.65337	199.819	9.7161e+08	0.323887	226.334	3.69608e+07	0.298275	175.475	1.98752e+09	0.0422254	195.641	1.35585e+09	0.189888	182.675	1.68993e+09	0.0521659	-93.4	0.02379	4.86215	2993200000	2.9932
207.691	3.06009e+08	0.710353	201.184	8.37255e+08	0.382645	227.541	3.54849e+07	0.262376	176.475	1.97799e+09	0.043229	196.775	1.2605e+09	0.220824	183.841	1.67548e+09	0.0549797	-93.1	0.02614	5.35	2991110000	2.99111
208.95	2.37646e+08	0.761234	202.391	7.0517e+08	0.448108	228.537	3.41518e+07	0.229809	177.528	1.96983e+09	0.0445502	197.938	1.15985e+09	0.255709	184.803	1.65948e+09	0.0586008	-92.7	0.02812	5.83785	2988900000	2.9889
210.131	1.93905e+08	0.793826	203.531	6.03109e+08	0.507233	229.613	3.33117e+07	0.202128	178.528	1.96003e+09	0.0457909	199.209	1.05141e+09	0.299574	185.597	1.64665e+09	0.0617155	-92.6	0.02527	6.32569	2986400000	2.9864
211.512	1.49615e+08	0.806936	204.694	4.90944e+08	0.576799	230.822	3.26192e+07	0.182291	179.438	1.95008e+09	0.0472334	200.291	9.26477e+08	0.354031	186.528	1.63015e+09	0.065469	-92.5	0.02385	6.81354	2983710000	2.98371
212.859	1.20813e+08	0.792192	205.85	4.03959e+08	0.637057	231.762	3.20367e+07	0.154592	180.312	1.94375e+09	0.048807	201.425	8.14873e+08	0.409634	187.713	1.60708e+09	0.0714582	-92.1	0.02627	7.30139	2981290000	2.98129
214.006	1.00793e+08	0.759287	206.941	3.31909e+08	0.695826	232.769	3.16732e+07	0.140702	181.203	1.9331e+09	0.050495	202.534	7.03966e+08	0.470549	188.713	1.58459e+09	0.0772042	-91.7	0.02762	7.78924	2979100000	2.9791
215.106	8.77263e+07	0.717149	208.056	2.69846e+08	0.741419	233.738	3.13237e+07	0.113826	182.15	1.92186e+09	0.0533348	203.616	6.00454e+08	0.53397	189.872	1.55302e+09	0.0856674	-91.6	0.0249	8.27708	2977120000	2.97712
216.278	7.61307e+07	0.671473	209.116	2.22804e+08	0.776776	234.909	3.09423e+07	0.1013	183.113	1.90788e+09	0.0557954	204.584	5.03673e+08	0.597332	190.85	1.51946e+09	0.0945157	-91.5	0.0242	8.76493	2974520000	2.97452
217.666	6.78021e+07	0.620757	210.369	1.7527e+08	0.799687	236.012	3.0725e+07	0.0908229	184.056	1.89286e+09	0.0581348	205.731	4.10698e+08	0.669867	192.019	1.47714e+09	0.107108	-91	0.02669	9.25278	2971900000	2.9719
218.859	5.97144e+07	0.560696	211.584	1.42493e+08	0.808682	237.084	3.05259e+07	0.0742322	184.966	1.8781e+09	0.0614758	206.938	3.28193e+08	0.739432	193.084	1.42756e+09	0.122203	-90.8	0.03098	9.74062	2969060000	2.96906
219.984	5.45058e+07	0.522449	212.694	1.19857e+08	0.789279	238.056	3.05037e+07	0.0641757	185.797	1.86128e+09	0.0651882	208.078	2.62412e+08	0.796824	194.209	1.37009e+09	0.139105	-90.7	0.0264	10.2285	2966430000	2.96643
221.256	4.92472e+07	0.46962	213.878	1.02068e+08	0.765649	239.184	3.03765e+07	0.0580223	186.791	1.84214e+09	0.0699312	209.097	2.14156e+08	0.832049	195.262	1.30124e+09	0.162508	-90.6	0.02568	10.7163	2963900000	2.9639
222.647	4.55318e+07	0.420029	214.925	8.69817e+07	0.718417	240.372	3.04927e+07	0.047978	187.681	1.82137e+09	0.075344	210.094	1.75727e+08	0.859137	196.263	1.2333e+09	0.185719	-90.5	0.02555	11.2042	2961150000	2.96115
223.719	4.22338e+07	0.371986	216.075	7.67788e+07	0.676545	241.609	3.02272e+07	0.0390739	188.609	1.79711e+09	0.0813086	211.231	1.43018e+08	0.864644	197.409	1.14702e+09	0.216934	-90	0.02646	11.692	2958010000	2.95801
224.847	4.01796e+07	0.334343	216.997	6.96024e+07	0.642878	242.644	2.97638e+07	0.0332149	189.478	1.77043e+09	0.0880916	212.319	1.19804e+08	0.853747	198.512	1.05653e+09	0.251114	-89.9	0.03112	12.1799	2954980000	2.95498
226.197	3.81761e+07	0.300496	218.222	6.244e+07	0.597051	243.616	2.91738e+07	0.0298536	190.297	1.73529e+09	0.0961464	213.406	1.01667e+08	0.83213	199.509	9.65434e+08	0.289098	-89.8	0.02648	12.6677	2952660000	2.95266
227.322	3.62779e+07	0.260322	219.384	5.58424e+07	0.537646	244.706	2.86806e+07	0.0351552	191.55	1.68141e+09	0.113037	214.422	8.67678e+07	0.785058	200.566	8.67289e+08	0.332563	-89.6	0.02684	13.1556	2950430000	2.95043
228.381	3.53477e+07	0.235516	220.594	5.0478e+07	0.485208	245.803	2.7801e+07	0.0166503	192.7	1.62207e+09	0.126743	215.578	7.54221e+07	0.734037	201.772	7.59169e+08	0.387441	-89.5	0.02481	13.6434	2947750000	2.94775
229.469	3.44658e+07	0.208265	221.891	4.68796e+07	0.442051	246.831	2.70407e+07	0.0198131	193.791	1.55237e+09	0.146749	216.778	6.5926e+07	0.68081	203.078	6.53827e+08	0.445009	-89.1	0.02707	14.1312	2944570000	2.94457
230.672	3.34223e+07	0.177522	222.981	4.37034e+07	0.398254	247.828	2.66544e+07	0.0120012	194.809	1.47363e+09	0.167135	217.819	5.98099e+07	0.631588	204.256	5.48889e+08	0.506951	-88.9	0.03103	14.6191	2941690000	2.94169
231.594	3.29637e+07	0.162955	223.969	4.11652e+07	0.34957	248.953	2.59884e+07	0.00538379	195.931	1.38015e+09	0.196266	218.803	5.46038e+07	0.59551	205.259	4.5961e+08	0.57005	-88.8	0.02711	15.1069	2939550000	2.93955
232.562	3.26149e+07	0.143229	225.306	3.92148e+07	0.318128	250.044	2.56704e+07	0.0131629	197.134	1.2667e+09	0.23104	219.863	4.95766e+07	0.529867	206.447	3.75414e+08	0.633667	-88.7	0.02459	15.5948	2937390000	2.93739
233.659	3.201e+07	0.126748	226.678	3.72622e+07	0.271758	251.184	2.51475e+07	0.0170688	198.363	1.15295e+09	0.273351	221.091	4.54506e+07	0.479243	207.647	3.02963e+08	0.695249	-88.5	0.02558	16.0826	2934970000	2.93497
234.653	3.17741e+07	0.105427	227.731	3.59082e+07	0.239858	252.234	2.45265e+07	0.0039696	199.409	1.04184e+09	0.314116	222.203	4.33491e+07	0.440032	208.891	2.45189e+08	0.745519	-88.2	0.02701	16.5705	2932220000	2.93222
235.794	3.14409e+07	0.089732	228.675	3.48835e+07	0.214722	253.188	2.37869e+07	0.015327	200.362	9.31167e+08	0.359514	223.281	4.03492e+07	0.381489	210.081	1.9589e+08	0.781127	-88.1	0.02688	17.0583	2929260000	2.92926
236.888	3.13116e+07	0.078931	230	3.3906e+07	0.190512	254.322	2.32371e+07	0.0133146	201.528	8.16196e+08	0.413303	224.303	3.84896e+07	0.356838	211.375	1.53706e+08	0.805098	-88	0.03156	17.5462	2926310000	2.92631
237.947	3.12667e+07	0.0725861	230.928	3.33182e+07	0.160075	255.459	2.29336e+07	0.0105964	202.716	6.94053e+08	0.472105	225.409	3.71733e+07	0.31562	212.5	1.25562e+08	0.804522	-87.8	0.02734	18.034	2923620000	2.92362
239	3.10892e+07	0.0695117	232.178	3.28268e+07	0.13917	256.372	2.24825e+07	0.0079212	203.859	5.87618e+08	0.533725	226.512	3.52023e+07	0.273399	213.628	1.06497e+08	0.787418	-87.7	0.0248	18.5219	2921100000	2.9211
240.137	3.12009e+07	0.0462505	233.238	3.23568e+07	0.117292	257.263	2.25264e+07	0.0140264	204.837	4.92978e+08	0.590876	227.541	3.42393e+07	0.241725	214.737	9.10942e+07	0.766891	-87.6	0.02589	19.0097	2918670000	2.91867
241.488	3.11462e+07	0.0436403	234.084	3.21236e+07	0.104175	258.178	2.23771e+07	0.013919	205.981	4.04815e+08	0.653665	228.519	3.34042e+07	0.212401	215.897	7.77123e+07	0.717757	-87.4	0.02719	19.4976	2916250000	2.91625
242.794	3.16489e+07	0.0434495	235.378	3.18189e+07	0.0876676	259.284	2.22932e+07	0.0114451	207.113	3.31845e+08	0.708022	229.606	3.26542e+07	0.183379	216.95	6.86101e+07	0.677385	-87.1	0.03187	19.9854	2913730000	2.91373
243.909	3.12455e+07	0.0293467	236.519	3.18029e+07	0.0690974	260.387	2.17709e+07	0.0273445	208.191	2.70488e+08	0.753416	230.55	3.23003e+07	0.167661	218.05	6.18014e+07	0.634255	-87	0.02734	20.4733	2911150000	2.91115
245.144	3.1381e+07	0.0282419	237.722	3.16356e+07	0.0607862	261.419	2.04793e+07	0.0151464	209.178	2.22731e+08	0.786574	231.653	3.17339e+07	0.138432	219.175	5.54906e+07	0.59136	-86.9	0.02735	20.9611	2908420000	2.90842
246.206	3.14586e+07	0.0212357	238.644	3.14192e+07	0.0517701	262.259	2.02264e+07	0.0191249	210.272	1.83581e+08	0.802331	232.703	3.10109e+07	0.114861	220.256	5.02255e+07	0.53278	-86.8	0.02532	21.449	2905610000	2.90561
247.306	3.16527e+07	0.0155691	239.681	3.10113e+07	0.0465159	263.166	2.00091e+07	0.0100704	211.434	1.50933e+08	0.801104	233.616	3.12281e+07	0.105026	221.309	4.61137e+07	0.483	-86.6	0.026	21.9368	2902850000	2.90285
248.5	3.16024e+07	0.0162197	240.841	2.99219e+07	0.0273616	264.25	1.98374e+07	0.0122169	212.634	1.26468e+08	0.789411	234.738	3.10965e+07	0.0880497	222.434	4.29636e+07	0.442623	-86.5	0.02724	22.4246	2900120000	2.90012
249.675	3.1384e+07	0.0155188	242.078	2.97133e+07	0.034461	265.416	1.97961e+07	0.0136481	213.697	1.08166e+08	0.765543	235.878	3.10762e+07	0.0737505	223.544	3.98448e+07	0.403946	-86.1	0.03001	22.9125	2897360000	2.89736
250.778	3.11061e+07	0.0146656	243.062	2.88987e+07	0.0278191	266.519	1.96404e+07	0.0143332	214.663	9.35612e+07	0.73102	237.009	3.0941e+07	0.0639355	224.575	3.81814e+07	0.373898	-85.9	0.02643	23.4003	2894340000	2.89434
252.037	3.00486e+07	0.0187818	244.128	2.77775e+07	0.026426	267.425	1.95943e+07	0.0122871	215.828	8.10062e+07	0.67897	237.828	3.0725e+07	0.0562407	225.681	3.61765e+07	0.326648	-85.7	0.02694	23.8882	2891350000	2.89135
253.012	2.86226e+07	0.0135508	245.4	2.64546e+07	0.0205407	268.653	1.74638e+07	0.0224375	217.116	7.11562e+07	0.625754	238.662	3.05213e+07	0.0505222	226.772	3.46908e+07	0.292612	-85.2	0.03248	24.376	2888490000	2.88849
254.256	2.73339e+07	0.0141902	246.516	2.5054e+07	0.0193954	269.788	1.70461e+07	0.0212523	218.266	6.43823e+07	0.57381	239.772	3.05274e+07	0.0447934	227.822	3.34257e+07	0.259964	-85.1	0.02796	24.8639	2885940000	2.88594
255.363	2.65199e+07	0.0153069	247.416	2.43478e+07	0.0175836	270.884	1.66702e+07	0.0197672	219.178	5.91009e+07	0.530444	240.869	3.0114e+07	0.0347943	228.891	3.2358e+07	0.23188	-85	0.02821	25.3517	2883660000	2.88366
256.572	2.54094e+07	0.00485094	248.381	2.37672e+07	0.0138444	271.919	1.63863e+07	-0.0011614	220.359	5.42022e+07	0.486928	241.969	2.96796e+07	0.0305604	230	3.08973e+07	0.195359	-84.8	0.02772	25.8396	2881280000	2.88128
257.497	2.50256e+07	0.011314	249.538	2.3366e+07	0.0140815	272.994	1.64672e+07	0.0200762	221.516	4.9897e+07	0.432295	243.016	2.92064e+07	0.0279354	231.113	3.0683e+07	0.177644	-84.7	0.02596	26.3274	2877610000	2.87761
258.466	2.38754e+07	0.0157414	250.684	2.3179e+07	0.0136084	274.022	1.62363e+07	0.0280305	222.684	4.72297e+07	0.394871	244.122	2.80382e+07	0.00752166	232.225	3.00133e+07	0.149995	-84.2	0.03046	26.8153	2874000000	2.874
259.569	2.30019e+07	0.0101411	251.678	2.28574e+07	0.0128141	275.088	1.60762e+07	0.0247087	223.75	4.39623e+07	0.350146	245.228	2.78019e+07	0.0221116	233.25	2.96343e+07	0.133349	-84.1	0.02812	27.3031	2871340000	2.87134
260.694	2.2318e+07	0.00972992	252.656	2.24798e+07	0.021171	275.966	1.58654e+07	0.0149271	224.869	4.23532e+07	0.311308	246.341	2.72709e+07	0.0212599	234.4	2.90147e+07	0.110061	-83.9	0.02799	27.791	2868720000	2.86872
261.781	2.19089e+07	0.0153115	253.694	2.18814e+07	0.0120588	276.816	1.58369e+07	0.030824	226.056	4.04209e+07	0.277929	247.375	2.69422e+07	0.0170665	235.412	2.88533e+07	0.0994936	-83.8	0.02633	28.2788	2865470000	2.86547
262.737	2.07046e+07	-0.00113443	254.978	2.13136e+07	0.0107348	277.913	1.56935e+07	0.0252239	227.106	3.91078e+07	0.24251	248.362	2.62673e+07	0.0118191	236.453	2.82711e+07	0.0868623	-83.3	0.02849	28.7667	2862150000	2.86215
263.934	2.06047e+07	0.0127425	256.047	2.07858e+07	0.0101101	279.087	1.54408e+07	0.0299749	228.181	3.80336e+07	0.212887	249.403	2.585e+07	0.00858598	237.525	2.80919e+07	0.0735567	-83.2	0.03087	29.2545	2858940000	2.85894
265.134	2.04871e+07	0.0272134	257.053	2.01925e+07	0.0089965	280.075	1.5089e+07	0.0273094	229.125	3.72058e+07	0.187622	250.45	2.52835e+07	0.0153396	238.506	2.78529e+07	0.0627423	-82.9	0.02823	29.7424	2855840000	2.85584
266.272	1.94928e+07	0.0171157	258.025	1.99025e+07	0.00770123	281.141	1.4498e+07	0.0362306	230.2	3.65333e+07	0.1633	251.409	2.48096e+07	0.0176367	239.803	2.77734e+07	0.0512917	-82.8	0.02661	30.2302	2853010000	2.85301
267.212	1.92436e+07	0.0108415	259.113	1.97368e+07	0.0114451	282.072	1.41408e+07	0.0247762	231.344	3.59309e+07	0.143012	252.488	2.39235e+07	0.0305566	240.981	2.78067e+07	0.0444853	-82.4	0.02962	30.7181	2850180000	2.85018
268.363	1.89439e+07	0.0157141	260.197	1.96042e+07	0.0110178	283.25	1.40637e+07	0.0277573	232.491	3.55286e+07	0.123021	253.481	2.34604e+07	0.0153006	242.075	2.74149e+07	0.0366741	-82.3	0.03341	31.2059	2847140000	2.84714
269.484	1.87794e+07	0.0094492	261.356	1.94732e+07	0.0119696	284.534	1.3896e+07	0.0251996	233.544	3.52084e+07	0.103284	254.531	2.30736e+07	0.0164584	243.047	2.66461e+07	0.0340986	-82.2	0.02877	31.6938	2844150000	2.84415
270.55	1.84449e+07	0.011899	262.528	1.83894e+07	0.0190523	285.65	1.36388e+07	0.0283317	234.616	3.47994e+07	0.08861	255.622	2.28719e+07	0.0114908	244.125	2.62398e+07	0.028266	-82	0.02849	32.1816	2841150000	2.84115
271.819	1.83005e+07	0.0150887	263.562	1.71247e+07	0.0148297	286.625	1.38717e+07	0.0376445	235.541	3.47434e+07	0.0770765	256.928	2.26988e+07	0.00420936	245.225	2.57931e+07	0.0265224	-81.9	0.0269	32.6694	2837720000	2.83772
273.022	1.81244e+07	0.0182278	264.631	1.63931e+07	0.0126799	287.85	1.34549e+07	0.00659625	236.675	3.4586e+07	0.0643993	257.888	2.24416e+07	0.0165482	246.422	2.53169e+07	0.0246771	-81.5	0.02912	33.1573	2834720000	2.83472
274.197	1.79183e+07	0.0171739	265.722	1.59331e+07	0.0204356	288.953	1.38825e+07	0.028207	237.759	3.44939e+07	0.0573719	258.978	2.24267e+07	0.00613673	247.466	2.46246e+07	0.00581149	-81.4	0.03369	33.6451	2831840000	2.83184
275.303	1.78632e+07	0.0398857	266.784	1.55796e+07	0.0127395	290.019	1.32594e+07	0.0407797	238.709	3.45213e+07	0.0484319	259.978	2.14966e+07	0.0215439	248.45	2.45553e+07	0.0212438	-81.2	0.02916	34.133	2828860000	2.82886
276.363	1.74869e+07	0.0185711	267.759	1.51334e+07	0.014751	291.041	1.29385e+07	0.0361096	239.644	3.4488e+07	0.0426693	261.031	2.03224e+07	0.0198777	249.559	2.40989e+07	0.015346	-81.1	0.02786	34.6208	2825410000	2.82541
277.534	1.73304e+07	0.0154793	268.697	1.39839e+07	0.019462	292.084	1.29526e+07	0.0395723	240.809	3.45856e+07	0.0342236	262.153	1.96636e+07	0.0143838	250.613	2.35342e+07	0.0155837	-80.9	0.02734	35.1087	2821950000	2.82195
278.725	1.7165e+07	0.0199931	269.744	1.36017e+07	0.0133106	293.256	1.29075e+07	0.0360994	241.875	3.45397e+07	0.0308981	263.181	1.9746e+07	0.0137664	251.681	2.28743e+07	0.0110934	-80.6	0.02904	35.5965	2818550000	2.81855
279.663	1.69793e+07	0.0166694	270.853	1.30497e+07	-0.00800058	294.366	1.3011e+07	0.0356864	242.944	3.43842e+07	0.0247671	264.288	1.94229e+07	0.0131309	252.519	2.24687e+07	0.0142166	-80.5	0.03439	36.0844	2815630000	2.81563
280.741	1.67034e+07	0.0207646	272.041	1.30727e+07	0.0113453	295.403	1.30282e+07	0.0374747	244.006	3.34333e+07	0.0148659	265.347	1.95186e+07	0.0224268	253.5	2.20598e+07	0.0137091	-80.3	0.02935	36.5722	2813040000	2.81304
281.634	1.66351e+07	0.0245664	273.163	1.27589e+07	0.0120096	296.334	1.2938e+07	0.0423242	245.084	3.36351e+07	0.0197657	266.406	1.924e+07	0.0197936	254.634	2.13883e+07	0.0148137	-80.2	0.02693	37.0601	2809690000	2.80969
282.806	1.63733e+07	0.0345218	274.059	1.26735e+07	0.0144931	297.444	1.29088e+07	0.0323999	246.256	3.23916e+07	0.00762609	267.416	1.90037e+07	0.0148939	255.594	2.10432e+07	0.0141082	-79.9	0.02763	37.5479	2805380000	2.80538
283.9	1.10225e+07	0.0260372	275.131	1.25807e+07	0.0121493	298.528	3.11007e+06	0.0655285	247.422	3.2377e+07	0.0166208	268.475	1.88375e+07	0.0162816	256.672	2.08649e+07	0.0113091	-79.7	0.03439	38.0358	2801740000	2.80174
285.188	1.09104e+07	0.0342128	276.194	1.22468e+07	0.0115046	299.522	3.04977e+06	0.0250136	248.491	3.11405e+07	0.0166057	269.672	1.85338e+07	0.0208299	257.584	2.04077e+07	0.00880509	-79.6	0.02955	38.5236	2799580000	2.79958
286.206	1.09064e+07	0.0366476	277.262	7.06786e+06	0.0183416				249.634	2.82835e+07	0.00995728	270.759	1.86146e+07	0.0219335	258.631	1.99744e+07	0.0104798	-79.5	0.02876	39.0115	2796640000	2.79664
287.219	1.08027e+07	0.0269053	278.494	7.0485e+06	0.015066				250.675	2.29868e+07	0.0100223	271.703	1.87107e+07	0.0236598	259.772	1.98672e+07	0.0102991	-79.1	0.02789	39.4993	2793260000	2.79326
288.566	1.08126e+07	0.0303031	279.544	7.16078e+06	0.0161568				251.622	2.26602e+07	0.0103934	272.744	1.85238e+07	0.0223198	260.769	1.97002e+07	0.0127889	-78.8	0.0349	39.9871	2789910000	2.78991
289.688	1.08213e+07	0.0256683	280.506	7.05014e+06	0.0157144				252.509	2.22542e+07	0.011655	273.719	1.85184e+07	0.0255494	261.797	1.94452e+07	0.0109907	-78.7	0.02849	40.475	2786670000	2.78667
290.881	1.09057e+07	0.020406	281.525	6.88351e+06	0.0104555				253.569	2.21895e+07	0.0103314	274.816	1.82606e+07	0.0267624	262.741	1.92779e+07	0.016018	-78.6	0.02997	40.9629	2783400000	2.7834
292.022	1.09623e+07	0.0297475	282.644	6.77214e+06	0.0203369				254.672	2.19652e+07	0.0113935	275.922	1.81472e+07	0.0257494	263.869	1.9103e+07	0.01819	-78.2	0.02827	41.4507	2780180000	2.78018
293.15	1.09195e+07	0.0266924	283.769	6.82924e+06	0.0126142				255.816	2.17978e+07	0.00647391	276.869	1.8187e+07	0.0269607	265.022	1.93705e+07	0.0301293	-77.9	0.03263	41.9385	2777320000	2.77732
294.322	1.09397e+07	0.0299287	284.825	6.79879e+06	0.0209783				256.722	2.14706e+07	0.00214103	277.931	1.80222e+07	0.0351746	266.178	1.86639e+07	0.0133895	-77.8	0.02923	42.4264	2774610000	2.77461
295.416	1.10383e+07	0.0264698	285.888	6.94824e+06	0.0249779				257.619	2.12965e+07	0.0168467	279.094	1.80364e+07	0.0305098	267.312	1.87674e+07	0.00960705	-77.7	0.02987	42.9142	2771510000	2.77151
296.481	1.10935e+07	0.0292164	286.816	6.88263e+06	0.0249591				258.725	2.10631e+07	0.0139558	280.294	1.8101e+07	0.0341533	268.388	1.84108e+07	0.0155887	-77.2	0.02843	43.4021	2768390000	2.76839
297.647	1.11599e+07	0.031038	288.159	6.44931e+06	-0.0115115				259.863	2.0574e+07	-0.00105341	281.391	1.80608e+07	0.0348536	269.572	1.84407e+07	0.0114547	-77.1	0.03313	43.8899	2765200000	2.7652
298.747	1.0963e+07	0.0247445	289.281	6.79061e+06	-0.00675293				260.928	2.03673e+07	0.010944	282.444	1.79941e+07	0.034175	270.609	1.8101e+07	0.0241871	-77	0.02818	44.3778	2762070000	2.76207
			290.353	6.82567e+06	0.0264501				261.997	1.99286e+07	0.0151095	283.578	1.81553e+07	0.0411509	271.625	1.81358e+07	0.0207276	-76.7	0.03091	44.8656	2758660000	2.75866
			291.297	6.32249e+06	-0.0269209				262.959	1.96018e+07	-0.00206111	284.753	1.79811e+07	0.0332156	272.712	1.81865e+07	0.0281669	-76.6	0.03019	45.3535	2754910000	2.75491
			292.413	6.75895e+06	0.0260743				264.125	1.90746e+07	0.0154292	285.878	1.79953e+07	0.0424071	273.791	1.79026e+07	0.0139239	-76.3	0.02907	45.8413	2751780000	2.75178
			293.647	6.7894e+06	0.0199626				265.237	1.8396e+07	0.00857563	286.816	1.79738e+07	0.032827	274.922	1.78363e+07	0.0170751	-76.2	0.03173	46.3292	2748870000	2.74887
			294.688	6.64442e+06	0.025684				266.131	1.78363e+07	0.0135326	287.897	1.77928e+07	0.0397017	275.906	1.77311e+07	0.0207102	-75.9	0.03124	46.817	2745930000	2.74593
			295.741	6.69062e+06	0.0454375				267.128	1.73398e+07	0.0155065	289.016	1.77647e+07	0.036552	276.928	1.67308e+07	0.0498803	-75.8	0.03045	47.3049	2742860000	2.74286
			296.725	6.66348e+06	0.0210704				268.15	1.70592e+07	0.0176595	290.009	1.79175e+07	0.047634	278.047	1.54208e+07	0.0294022	-75.4	0.03136	47.7927	2739630000	2.73963
			297.812	6.61096e+06	0.0232615				269.275	1.67557e+07	0.00992757	291.1	1.74442e+07	0.0396366	279.097	1.48985e+07	0.018348	-75.3	0.03107	48.2806	2736300000	2.7363
			298.95	6.48091e+06	-0.020904				270.241	1.66122e+07	0.00674311	292.263	1.75418e+07	0.0422849	280.353	1.46804e+07	0.0150685	-75	0.03116	48.7684	2733420000	2.73342
			74.9531	6.60449e+06	0.0238939				271.322	1.62973e+07	0.0154134	293.369	1.76042e+07	0.0423033	281.425	1.44135e+07	0.020183	-74.7	0.03679	49.2563	2730770000	2.73077
									272.297	1.62071e+07	0.0147322	294.472	1.72484e+07	0.0268367	282.416	1.46983e+07	0.0232077	-74.6	0.02917	49.7441	2727090000	2.72709
									273.456	1.55675e+07	0.00486318	295.544	1.72022e+07	0.041806	283.491	1.46822e+07	0.030931	-74.5	0.02956	50.2319	2723170000	2.72317
									274.522	1.58048e+07	0.0145713	296.491	1.71363e+07	0.0401245	284.594	1.44927e+07	0.0212317	-74.4	0.03171	50.7198	2720010000	2.72001
									275.559	1.54748e+07	0.0129076	297.584	1.70269e+07	0.0399189	285.631	1.46172e+07	0.0254226	-74.2	0.03142	51.2076	2716940000	2.71694
									276.484	1.55126e+07	0.0137876	298.672	1.69986e+07	0.0500964	286.6	1.43721e+07	0.0236415	-73.8	0.03319	51.6955	2713770000	2.71377
									277.366	1.53712e+07	0.0218046	149.706	1.69025e+07	0.0512596	288.053	1.45705e+07	0.0407258	-73.6	0.03086	52.1833	2710590000	2.71059
									278.488	1.52019e+07	0.0182629				289.306	1.36452e+07	0.0128113	-73.5	0.03225	52.6712	2707640000	2.70764
									279.7	1.46526e+07	0.00620153				290.309	1.43343e+07	0.0338609	-73.4	0.03125	53.159	2704850000	2.70485
									280.716	1.47463e+07	0.025944				291.325	1.37988e+07	0.013252	-73	0.03381	53.6469	2701430000	2.70143
									281.628	1.45686e+07	0.0213815				292.434	1.43648e+07	0.0523125	-72.8	0.03192	54.1347	2697750000	2.69775
									282.678	1.45215e+07	0.0128337				293.562	1.4098e+07	0.013687	-72.7	0.0301	54.6226	2694200000	2.6942
									283.831	1.39847e+07	0.0186572				294.634	1.43e+07	0.0360531	-72.6	0.03286	55.1104	2690670000	2.69067
									285.088	1.38925e+07	0.0226127				295.812	1.4522e+07	0.0337632	-72.4	0.03174	55.5983	2687130000	2.68713
									286.3	1.36698e+07	0.02558				296.872	1.43269e+07	0.0556113	-72.2	0.03407	56.0861	2683920000	2.68392
									287.634	1.3223e+07	0.0167418				298.078	1.42625e+07	0.0280499	-71.9	0.0323	56.574	2680800000	2.6808
									288.866	1.40963e+07	0.0451692				299.138	1.42222e+07	0.0354428	-71.8	0.03186	57.0618	2677490000	2.67749
									289.872	1.37798e+07	0.0425758				289.872	1.44091e+07	0.0425758	-71.6	0.03191	57.5496	2674400000	2.6744
									290.872	1.33276e+07	0.0270077				290.872	1.39362e+07	0.0270077	-71.4	0.03053	58.0375	2671390000	2.67139
									291.762	1.32356e+07	0.0221788				291.762	1.38401e+07	0.0221788	-71.3	0.03814	58.5254	2667930000	2.66793
									292.888	1.30779e+07	0.0336259				292.888	1.36752e+07	0.0336259	-71.1	0.03267	59.0132	2664310000	2.66431
									293.956	1.31225e+07	0.029005				293.956	1.37218e+07	0.029005	-71	0.03197	59.501	2660440000	2.66044
									295.022	1.30668e+07	0.0269631				295.022	1.36635e+07	0.0269631	-70.7	0.03252	59.9889	2656090000	2.65609
									295.975	1.29122e+07	0.0281089				295.975	1.35019e+07	0.0281089	-70.5	0.03088	60.4767	2652800000	2.6528
									297.066	1.29509e+07	0.0304857				297.066	1.35423e+07	0.0304857	-70.4	0.03874	60.9646	2650220000	2.65022
									297.978	1.28519e+07	0.0248328				297.978	1.34389e+07	0.0248328	-70.2	0.03243	61.4524	2647480000	2.64748
									298.95	1.28114e+07	0.0153645				298.95	1.33965e+07	0.0153645	-69.9	0.03257	61.9403	2643430000	2.64343
																		-69.7	0.03517	62.4281	2639250000	2.63925
																		-69.5	0.03417	62.916	2635780000	2.63578
																		-69.4	0.03346	63.4038	2632800000	2.6328
																		-69.3	0.03159	63.8917	2629650000	2.62965
																		-69	0.03225	64.3795	2626170000	2.62617
																		-68.7	0.03602	64.8674	2622630000	2.62263
																		-68.5	0.03188	65.3552	2618990000	2.61899
																		-68.2	0.03281	65.8431	2615600000	2.6156
																		-68	0.0347	66.3309	2612280000	2.61228
																		-67.9	0.03416	66.8187	2608860000	2.60886
																		-67.8	0.0402	67.3066	2605630000	2.60563
																		-67.5	0.03224	67.7944	2602490000	2.60249
																		-67.4	0.03222	68.2823	2599090000	2.59909
																		-67.3	0.03393	68.7701	2595850000	2.59585
																		-67.1	0.03508	69.258	2592420000	2.59242
																		-66.8	0.04066	69.7458	2588820000	2.58882
																		-66.6	0.03269	70.2337	2585200000	2.5852
																		-66.5	0.03342	70.7215	2582110000	2.58211
																		-66.3	0.03525	71.2094	2579460000	2.57946
																		-66	0.04143	71.6972	2576820000	2.57682
																		-65.7	0.03381	72.1851	2573530000	2.57353
																		-65.6	0.03448	72.6729	2569380000	2.56938
																		-65.5	0.03523	73.1608	2565300000	2.5653
																		-65.2	0.04168	73.6486	2562120000	2.56212
																		-65.1	0.03517	74.1365	2559040000	2.55904
																		-65	0.03346	74.6243	2377400000	2.3774
																		-64.9	0.03451	75.1121	2305000000	2.305
																		-64.7	0.0364	75.6	2548570000	2.54857
																		-64.4	0.04185	76.0879	2545070000	2.54507
																		-64.3	0.0333	76.5757	2541920000	2.54192
																		-64.2	0.03559	77.0635	2538940000	2.53894
																		-64.1	0.03491	77.5514	2535800000	2.5358
																		-63.9	0.03706	78.0392	2531350000	2.53135
																		-63.6	0.04248	78.5271	2523190000	2.52319
																		-63.5	0.0353	79.0149	2519480000	2.51948
																		-63.4	0.03593	79.5028	2520820000	2.52082
																		-63.3	0.03421	79.9906	2518360000	2.51836
																		-63.2	0.03783	80.4785	2515380000	2.51538
																		-62.8	0.03862	80.9663	2512410000	2.51241
																		-62.7	0.03644	81.4542	2509050000	2.50905
																		-62.5	0.03432	81.942	2505410000	2.50541
																		-62.3	0.03766	82.4299	2501700000	2.5017
																		-62	0.03607	82.9177	2498270000	2.49827
																		-61.9	0.04006	83.4056	2495060000	2.49506
																		-61.5	0.03623	83.8934	2491730000	2.49173
																		-61.2	0.03607	84.3812	2488330000	2.48833
																		-61.1	0.0373	84.8691	2485550000	2.48555
																		-61	0.04373	85.3569	2482780000	2.48278
																		-60.8	0.03834	85.8448	2479930000	2.47993
																		-60.6	0.0352	86.3326	2477140000	2.47714
																		-60.5	0.03639	86.8205	2474420000	2.47442
																		-60.4	0.03789	87.3083	2471370000	2.47137
																		-60.2	0.04418	87.7962	2468440000	2.46844
																		-60.1	0.03894	88.284	2465200000	2.4652
																		-59.9	0.03614	88.7719	2462020000	2.46202
																		-59.8	0.0356	89.2597	2458870000	2.45887
																		-59.7	0.03812	89.7476	2455710000	2.45571
																		-59.6	0.03761	90.2354	2452760000	2.45276
																		-59.4	0.03894	90.7233	2449910000	2.44991
																		-59.3	0.04493	91.2111	2446670000	2.44667
																		-59.2	0.03629	91.699	2443450000	2.44345
																		-59	0.03868	92.1868	2440600000	2.4406
																		-58.9	0.03793	92.6746	2437990000	2.43799
																		-58.8	0.03603	93.1625	2435050000	2.43505
																		-58.7	0.03884	93.6504	2432040000	2.43204
																		-58.6	0.03673	94.1382	2429180000	2.42918
																		-58.5	0.04537	94.626	2426270000	2.42627
																		-58.3	0.03886	95.1139	2423360000	2.42336
																		-58.2	0.03853	95.6017	2420460000	2.42046
																		-58	0.03912	96.0896	2417570000	2.41757
																		-57.9	0.03673	96.5774	2414790000	2.41479
																		-57.8	0.04572	97.0653	2412030000	2.41203
																		-57.5	0.03911	97.5531	2409250000	2.40925
																		-57.3	0.04031	98.041	2406630000	2.40663
																		-57.2	0.0374	98.5288	2403790000	2.40379
																		-57	0.04156	99.0167	2400710000	2.40071
																		-56.8	0.03942	99.5045	2397930000	2.39793
																		-56.7	0.03904	99.9924	2395250000	2.39525
																		-56.5	0.03763	100.48	2392330000	2.39233
																		-56.4	0.04006	100.968	2389290000	2.38929
																		-56.3	0.03732	101.456	2386460000	2.38646
																		-56.2	0.04641	101.944	2384300000	2.3843
																		-56.1	0.03988	102.432	2382180000	2.38218
																		-55.9	0.03871	102.919	2379210000	2.37921
																		-55.6	0.04428	103.407	2375150000	2.37515
																		-55.5	0.03771	103.895	2371700000	2.3717
																		-55.4	0.04006	104.383	2369210000	2.36921
																		-55.3	0.03829	104.871	2366600000	2.3666
																		-55.2	0.03956	105.359	2364040000	2.36404
																		-54.9	0.04157	105.847	2361520000	2.36152
																		-54.8	0.04676	106.334	2358720000	2.35872
																		-54.7	0.04057	106.822	2355750000	2.35575
																		-54.6	0.03833	107.31	2352780000	2.35278
																		-54.5	0.03915	107.798	2350160000	2.35016
																		-54.1	0.04167	108.286	2347320000	2.34732
																		-54	0.04227	108.774	2344330000	2.34433
																		-53.8	0.04041	109.261	2341500000	2.3415
																		-53.7	0.03867	109.749	2338720000	2.33872
																		-53.5	0.04247	110.237	2336110000	2.33611
																		-53.4	0.04086	110.725	2333600000	2.3336
																		-53.3	0.03915	111.213	2330930000	2.33093
																		-53.2	0.04763	111.701	2328210000	2.32821
																		-53.1	0.04075	112.189	2325440000	2.32544
																		-52.9	0.03875	112.676	2322550000	2.32255
																		-52.7	0.04217	113.164	2319550000	2.31955
																		-52.6	0.0396	113.652	2316750000	2.31675
																		-52.4	0.04085	114.14	2313920000	2.31392
																		-52.3	0.04823	114.628	2311180000	2.31118
																		-52.1	0.03942	115.116	2308640000	2.30864
																		-52	0.04067	115.603	2306010000	2.30601
																		-51.9	0.04375	116.091	2303370000	2.30337
																		-51.6	0.04835	116.579	2300800000	2.3008
																		-51.5	0.0413	117.067	2298150000	2.29815
																		-51.4	0.04077	117.555	2295130000	2.29513
																		-51.3	0.03969	118.043	2292100000	2.2921
																		-51.2	0.04324	118.531	2289480000	2.28948
																		-51	0.04862	119.018	2286880000	2.28688
																		-50.8	0.04123	119.506	2284230000	2.28423
																		-50.6	0.03955	119.994	2281670000	2.28167
																		-50.5	0.04252	120.482	2279140000	2.27914
																		-50.4	0.04914	120.97	2276540000	2.27654
																		-50.2	0.04204	121.458	2273980000	2.27398
																		-50.1	0.0403	121.945	2271080000	2.27108
																		-49.9	0.04002	122.433	2268040000	2.26804
																		-49.7	0.04193	122.921	2265170000	2.26517
																		-49.6	0.04855	123.409	2262510000	2.26251
																		-49.4	0.04139	123.897	2259840000	2.25984
																		-49.3	0.04192	124.385	2257120000	2.25712
																		-49	0.04008	124.873	2254610000	2.25461
																		-48.9	0.04247	125.36	2251930000	2.25193
																		-48.8	0.04084	125.848	2248970000	2.24897
																		-48.7	0.04566	126.336	2246120000	2.24612
																		-48.5	0.04226	126.824	2243390000	2.24339
																		-48.2	0.04543	127.312	2240470000	2.24047
																		-48.1	0.04134	127.8	2237840000	2.23784
																		-47.9	0.04909	128.287	2235340000	2.23534
																		-47.8	0.04249	128.775	2232610000	2.23261
																		-47.6	0.04115	129.263	2229740000	2.22974
																		-47.3	0.04428	129.751	2227000000	2.227
																		-47.2	0.0425	130.239	2224300000	2.2243
																		-46.9	0.04144	130.727	2221550000	2.22155
																		-46.6	0.04544	131.215	2218880000	2.21888
																		-46.5	0.04453	131.702	2215750000	2.21575
																		-46.4	0.04288	132.19	2212610000	2.21261
																		-46.1	0.04152	132.678	2210140000	2.21014
																		-46	0.04318	133.166	2207520000	2.20752
																		-45.9	0.04232	133.654	2204810000	2.20481
																		-45.8	0.04978	134.142	2202090000	2.20209
																		-45.7	0.04162	134.63	2199330000	2.19933
																		-45.4	0.04305	135.117	2196650000	2.19665
																		-45.3	0.04304	135.605	2193860000	2.19386
																		-45.2	0.04329	136.093	2191070000	2.19107
																		-45.1	0.04583	136.581	2188380000	2.18838
																		-44.8	0.04335	137.069	2186450000	2.18645
																		-44.6	0.04264	137.557	2184480000	2.18448
																		-44.5	0.04464	138.044	2180690000	2.18069
																		-44.2	0.04317	138.532	2177040000	2.17704
																		-43.9	0.04253	139.02	2174360000	2.17436
																		-43.8	0.04564	139.508	2171790000	2.17179
																		-43.5	0.04385	139.996	2169090000	2.16909
																		-43.3	0.04361	140.484	2166400000	2.1664
																		-43.2	0.04121	140.972	2163620000	2.16362
																		-43	0.04377	141.459	2160550000	2.16055
																		-42.9	0.04925	141.947	2157580000	2.15758
																		-42.7	0.04338	142.435	2154880000	2.15488
																		-42.6	0.04282	142.923	2152080000	2.15208
																		-42.2	0.0448	143.411	2149080000	2.14908
																		-42.1	0.04255	143.899	2146230000	2.14623
																		-42	0.04969	144.386	2143650000	2.14365
																		-41.9	0.04235	144.874	2140810000	2.14081
																		-41.6	0.04167	145.362	2137970000	2.13797
																		-41.5	0.04512	145.85	2134980000	2.13498
																		-41.4	0.04379	146.338	2132020000	2.13202
																		-41.3	0.04533	146.826	2129010000	2.12901
																		-41.2	0.04322	147.314	2125890000	2.12589
																		-41.1	0.04191	147.801	2122830000	2.12283
																		-40.9	0.04434	148.289	2120090000	2.12009
																		-40.7	0.04164	148.777	2117520000	2.11752
																		-40.6	0.04881	149.265	1996000000	1.996
																		-40.5	0.0426	149.753	1805960000	1.80596
																		-40.3	0.04199	150.241	2108830000	2.10883
																		-40.2	0.04444	150.728	2106030000	2.10603
																		-40	0.04562	151.216	2102860000	2.10286
																		-39.9	0.0427	151.704	2099580000	2.09958
																		-39.5	0.04295	152.192	2096740000	2.09674
																		-39.4	0.04127	152.68	2094100000	2.0941
																		-39.3	0.04541	153.168	2091450000	2.09145
																		-39	0.04322	153.656	2088520000	2.08852
																		-38.9	0.04246	154.143	2085550000	2.08555
																		-38.6	0.04275	154.631	2082540000	2.08254
																		-38.5	0.04851	155.119	2079490000	2.07949
																		-38.3	0.0428	155.607	2076450000	2.07645
																		-38.1	0.04146	156.095	2073090000	2.07309
																		-38	0.0425	156.583	2069470000	2.06947
																		-37.9	0.04822	157.07	2066040000	2.06604
																		-37.7	0.04279	157.558	2062910000	2.06291
																		-37.6	0.04289	158.046	2060050000	2.06005
																		-37.5	0.04143	158.534	2056980000	2.05698
																		-37.3	0.0484	159.022	2053730000	2.05373
																		-37	0.0437	159.51	2050610000	2.05061
																		-36.9	0.04101	159.998	2047390000	2.04739
																		-36.8	0.04264	160.485	2043940000	2.04394
																		-36.7	0.04772	160.973	2040390000	2.04039
																		-36.4	0.04309	161.461	2036970000	2.03697
																		-36.3	0.04078	161.949	2033820000	2.03382
																		-36	0.0474	162.437	2030780000	2.03078
																		-35.9	0.04365	162.925	2027560000	2.02756
																		-35.8	0.04078	163.412	2024030000	2.02403
																		-35.6	0.04137	163.9	2020510000	2.02051
																		-35.4	0.04273	164.388	2017000000	2.017
																		-35.3	0.04639	164.876	2013290000	2.01329
																		-35.2	0.04061	165.364	2009570000	2.00957
																		-35.1	0.04166	165.852	2006020000	2.00602
																		-35	0.04126	166.34	2002450000	2.00245
																		-34.8	0.04233	166.827	1998630000	1.99863
																		-34.6	0.04711	167.315	1994820000	1.99482
																		-34.5	0.04072	167.803	1991120000	1.99112
																		-34.4	0.04098	168.291	1987400000	1.9874
																		-34.1	0.04548	168.779	1983690000	1.98369
																		-34	0.03985	169.267	1979910000	1.97991
																		-33.9	0.04056	169.755	1975860000	1.97586
																		-33.8	0.04074	170.242	1971840000	1.97184
																		-33.6	0.04172	170.73	1967750000	1.96775
																		-33.4	0.04395	171.218	1963490000	1.96349
																		-33.3	0.03971	171.706	1959420000	1.95942
																		-33.2	0.04144	172.194	1955300000	1.9553
																		-33	0.04209	172.682	1950850000	1.95085
																		-32.9	0.04079	173.169	1946590000	1.94659
																		-32.8	0.04275	173.657	1942650000	1.94265
																		-32.5	0.04006	174.145	1938530000	1.93853
																		-32.3	0.04144	174.633	1934030000	1.93403
																		-32.2	0.04169	175.121	1929190000	1.92919
																		-31.8	0.04079	175.609	1923860000	1.92386
																		-31.7	0.0422	176.097	1918620000	1.91862
																		-31.6	0.03939	176.584	1913880000	1.91388
																		-31.3	0.03949	177.072	1909300000	1.9093
																		-31.2	0.04276	177.56	1904370000	1.90437
																		-31.1	0.04055	178.048	1899110000	1.89911
																		-30.7	0.04181	178.536	1893780000	1.89378
																		-30.6	0.03802	179.024	1888410000	1.88841
																		-30.5	0.03954	179.511	1882870000	1.88287
																		-30.2	0.04531	179.999	1877080000	1.87708
																		-30.1	0.03979	180.487	1870690000	1.87069
																		-30	0.0386	180.975	1863910000	1.86391
																		-29.8	0.03824	181.463	1857300000	1.8573
																		-29.6	0.0433	181.951	1850490000	1.85049
																		-29.5	0.03942	182.439	1843410000	1.84341
																		-29.4	0.0385	182.926	1835870000	1.83587
																		-29.1	0.03787	183.414	1828070000	1.82807
																		-28.9	0.04026	183.902	1820360000	1.82036
																		-28.4	0.03782	184.39	1812400000	1.8124
																		-28.3	0.04043	184.878	1803460000	1.80346
																		-27.9	0.03792	185.366	1793260000	1.79326
																		-27.8	0.03725	185.853	1782460000	1.78246
																		-27.6	0.0411	186.341	1771950000	1.77195
																		-27.3	0.03688	186.829	1761470000	1.76147
																		-27.2	0.03745	187.317	1749820000	1.74982
																		-27.1	0.04334	187.805	1737340000	1.73734
																		-27	0.03979	188.293	1723800000	1.7238
																		-26.9	0.04043	188.781	1709890000	1.70989
																		-26.8	0.03676	189.268	1694260000	1.69426
																		-26.7	0.03686	189.756	1676120000	1.67612
																		-26.6	0.04312	190.244	1656620000	1.65662
																		-26.5	0.03907	190.732	1636220000	1.63622
																		-26.3	0.03704	191.22	1615260000	1.61526
																		-26.2	0.03666	191.708	1592740000	1.59274
																		-26	0.04108	192.195	1568510000	1.56851
																		-25.7	0.03653	192.683	1542710000	1.54271
																		-25.4	0.04011	193.171	1514160000	1.51416
																		-25.2	0.03564	193.659	1484430000	1.48443
																		-25	0.03696	194.147	1452320000	1.45232
																		-24.9	0.04188	194.635	1417400000	1.4174
																		-24.7	0.0358	195.123	1379920000	1.37992
																		-24.6	0.03573	195.61	1341390000	1.34139
																		-24.5	0.03722	196.098	1302460000	1.30246
																		-24.4	0.04195	196.586	1262570000	1.26257
																		-24.2	0.03599	197.074	1221280000	1.22128
																		-24.1	0.03757	197.562	1179770000	1.17977
																		-23.9	0.03958	198.05	1136780000	1.13678
																		-23.7	0.0353	198.537	1093060000	1.09306
																		-23.5	0.03575	199.025	1046420000	1.04642
																		-23.4	0.0392	199.513	997770000	0.99777
																		-23.1	0.03511	200.001	947080000	0.94708
																		-22.9	0.04047	200.489	897522000	0.897522
																		-22.8	0.0374	200.977	850484000	0.850484
																		-22.7	0.03542	201.465	803613000	0.803613
																		-22.6	0.03686	201.952	756239000	0.756239
																		-22.4	0.04118	202.44	709613000	0.709613
																		-22.2	0.03574	202.928	664943000	0.664943
																		-22.1	0.0347	203.416	620547000	0.620547
																		-22	0.04052	203.904	575645000	0.575645
																		-21.8	0.0351	204.392	530489000	0.530489
																		-21.7	0.03411	204.88	487959000	0.487959
																		-21.6	0.03951	205.367	448940000	0.44894
																		-21.5	0.03808	205.855	412015000	0.412015
																		-21.4	0.03705	206.343	377106000	0.377106
																		-21.3	0.03426	206.831	344692000	0.344692
																		-21.1	0.03715	207.319	316856000	0.316856
																		-20.8	0.03485	207.807	290175000	0.290175
																		-20.6	0.03883	208.294	265118000	0.265118
																		-20.3	0.03342	208.782	241506000	0.241506
																		-20.2	0.03699	209.27	220462000	0.220462
																		-20	0.03947	209.758	202027000	0.202027
																		-19.8	0.03338	210.246	184329000	0.184329
																		-19.6	0.03773	210.734	169643000	0.169643
																		-19.4	0.03364	211.222	155215000	0.155215
																		-19.3	0.03347	211.709	142767000	0.142767
																		-19.2	0.03821	212.197	131933000	0.131933
																		-19	0.03714	212.685	121660000	0.12166
																		-18.9	0.03322	213.173	113270000	0.11327
																		-18.7	0.0389	213.661	105285000	0.105285
																		-18.6	0.03568	214.149	98058200	0.0980582
																		-18.4	0.03266	214.636	91435000	0.091435
																		-18.2	0.03839	215.124	85848900	0.0858489
																		-18	0.03271	215.612	80897800	0.0808978
																		-17.9	0.03247	216.1	76357300	0.0763573
																		-17.7	0.03727	216.588	72506600	0.0725066
																		-17.4	0.03253	217.076	68949300	0.0689493
																		-17.3	0.03505	217.564	65955000	0.065955
																		-17	0.03508	218.051	62980500	0.0629805
																		-16.9	0.03315	218.539	60109800	0.0601098
																		-16.8	0.03508	219.027	57349100	0.0573491
																		-16.6	0.03728	219.515	54953300	0.0549533
																		-16.5	0.03566	220.003	52764800	0.0527648
																		-16.4	0.03169	220.491	50759700	0.0507597
																		-16	0.03335	220.978	49013900	0.0490139
																		-15.8	0.03262	221.466	47468700	0.0474687
																		-15.6	0.03748	221.954	46191500	0.0461915
																		-15.5	0.0308	222.442	44882700	0.0448827
																		-15.1	0.03465	222.93	43527100	0.0435271
																		-14.8	0.03682	223.418	42216800	0.0422168
																		-14.5	0.03083	223.906	41121000	0.041121
																		-14.2	0.03676	224.393	40297100	0.0402971
																		-14.1	0.03193	224.881	39517900	0.0395179
																		-14	0.0304	225.369	38760700	0.0387607
																		-13.9	0.03439	225.857	37984300	0.0379843
																		-13.8	0.03363	226.345	37241000	0.037241
																		-13.5	0.03014	226.833	36581400	0.0365814
																		-13.2	0.0306	227.32	35973300	0.0359733
																		-13	0.02978	227.808	35443500	0.0354435
																		-12.8	0.03682	228.296	34945100	0.0349451
																		-12.7	0.03279	228.784	34495600	0.0344956
																		-12.3	0.02973	229.272	34083500	0.0340835
																		-11.7	0.03301	229.76	33690500	0.0336905
																		-11.6	0.03298	230.248	33376500	0.0333765
																		-11.5	0.0313	230.735	33118600	0.0331186
																		-11	0.02988	231.223	32881000	0.032881
																		-10.8	0.02996	231.711	32636500	0.0326365
																		-10.5	0.03338	232.199	32410000	0.03241
																		-10.4	0.03309	232.687	32197300	0.0321973
																		-10.2	0.03293	233.175	32049100	0.0320491
																		-9.4	0.03255	233.662	31899600	0.0318996
																		-9.3	0.02981	234.15	31747100	0.0317471
																		-9	0.02962	234.638	31614000	0.031614
																		-8.8	0.03044	235.126	31528500	0.0315285
																		-8.4	0.03554	235.614	31444600	0.0314446
																		-8.2	0.03064	236.102	31350700	0.0313507
																		-7.5	0.03052	236.59	31265800	0.0312658
																		-7.4	0.03122	237.077	31199600	0.0311996
																		-7.3	0.0289	237.565	31140300	0.0311403
																		-7	0.03584	238.053	31074400	0.0310744
																		-6.4	0.03148	238.541	30996200	0.0309962
																		-6.2	0.02839	239.029	30934700	0.0309347
																		-6	0.02879	239.517	30905700	0.0309057
																		-5.6	0.03477	240.005	30848200	0.0308482
																		-5.5	0.03037	240.492	30751700	0.0307517
																		-5.3	0.0306	240.98	30647000	0.030647
																		-4.8	0.02812	241.468	30547900	0.0305479
																		-4.7	0.02891	241.956	30467100	0.0304671
																		-4.4	0.02805	242.444	30303900	0.0303039
																		-4.2	0.03459	242.932	30093800	0.0300938
																		-4.1	0.03377	243.419	29747200	0.0297472
																		-3.9	0.03039	243.907	29401100	0.0294011
																		-3.8	0.02763	244.395	29206000	0.029206
																		-3.2	0.02753	244.883	29048100	0.0290481
																		-3.1	0.02823	245.371	28805000	0.028805
																		-2.9	0.03025	245.859	28487900	0.0284879
																		-2.8	0.02725	246.347	28192500	0.0281925
																		-2.7	0.03299	246.834	27992400	0.0279924
																		-2	0.03026	247.322	27830100	0.0278301
																		-1.8	0.02705	247.81	27596100	0.0275961
																		-1.7	0.02764	248.298	27340900	0.0273409
																		-1.3	0.02933	248.786	27030300	0.0270303
																		-0.9	0.03381	249.274	26685700	0.0266857
																		-0.8	0.02798	249.761	26288000	0.026288
																		-0.5	0.0272	250.249	25723300	0.0257233
																		0.2	0.02924	250.737	25199200	0.0251992
																		0.4	0.02605	251.225	24952000	0.024952
																		0.6	0.03043	251.713	24673000	0.024673
																		0.8	0.02983	252.201	24364900	0.0243649
																		1.3	0.02644	252.689	24033800	0.0240338
																		1.4	0.02843	253.176	23739800	0.0237398
																		1.5	0.02623	253.664	23487900	0.0234879
																		2.1	0.02777	254.152	23233000	0.023233
																		2.2	0.03068	254.64	23013100	0.0230131
																		2.5	0.02571	255.128	22837800	0.0228378
																		2.8	0.02601	255.616	22647100	0.0226471
																		3.1	0.0281	256.103	22444700	0.0224447
																		3.2	0.02641	256.591	22249800	0.0222498
																		3.4	0.02962	257.079	22103600	0.0221036
																		3.5	0.02569	257.567	21951400	0.0219514
																		3.7	0.03291	258.055	21752500	0.0217525
																		4	0.02696	258.543	21588800	0.0215888
																		4.3	0.02533	259.031	21456100	0.0214561
																		4.5	0.02621	259.518	21241400	0.0212414
																		4.6	0.02708	260.006	21025700	0.0210257
																		5	0.02667	260.494	20794400	0.0207944
																		5.1	0.03183	260.982	20520200	0.0205202
																		5.3	0.02517	261.47	20265700	0.0202657
																		5.7	0.02491	261.958	20010100	0.0200101
																		5.8	0.02733	262.445	19752300	0.0197523
																		5.9	0.02805	262.933	19538600	0.0195386
																		6	0.02529	263.421	19359100	0.0193591
																		6.2	0.02512	263.909	19200600	0.0192006
																		6.5	0.0319	264.397	19085400	0.0190854
																		6.9	0.02625	264.885	19006600	0.0190066
																		7	0.0268	265.373	18856100	0.0188561
																		7.1	0.02453	265.86	18620100	0.0186201
																		7.4	0.02849	266.348	18420800	0.0184208
																		7.9	0.02432	266.836	18312000	0.018312
																		8	0.02772	267.324	18203600	0.0182036
																		8.1	0.02468	267.812	17962500	0.0179625
																		8.3	0.02944	268.3	17638700	0.0176387
																		8.6	0.03129	268.788	17385500	0.0173855
																		8.8	0.02475	269.275	17273500	0.0172735
																		9	0.02409	269.763	17156800	0.0171568
																		9.1	0.02436	270.251	17029900	0.0170299
																		9.2	0.02718	270.739	16905900	0.0169059
																		9.6	0.02673	271.227	16851700	0.0168517
																		9.8	0.03108	271.715	16821800	0.0168218
																		10	0.02436	272.202	16779800	0.0167798
																		10.1	0.02378	272.69	16702900	0.0167029
																		10.2	0.02601	273.178	16597700	0.0165977
																		10.9	0.027	273.666	16517800	0.0165178
																		11	0.02399	274.154	16471300	0.0164713
																		11.2	0.02679	274.642	16430600	0.0164306
																		11.8	0.0234	275.13	16362200	0.0163622
																		11.9	0.02703	275.617	16257700	0.0162577
																		12.1	0.02485	276.105	16150300	0.0161503
																		12.2	0.02463	276.593	15723600	0.0157236
																		12.3	0.02702	277.081	15210600	0.0152106
																		12.9	0.02358	277.569	14921100	0.0149211
																		13	0.03	278.057	14780400	0.0147804
																		13.4	0.0266	278.544	14696800	0.0146968
																		13.5	0.02543	279.032	14597400	0.0145974
																		13.9	0.0233	279.52	14511800	0.0145118
																		14	0.02619	280.008	14436400	0.0144364
																		14.4	0.02553	280.496	14356300	0.0143563
																		14.6	0.02513	280.984	14255800	0.0142558
																		14.8	0.02343	281.472	14165400	0.0141654
																		15	0.02627	281.959	14122000	0.014122
																		15.3	0.02663	282.447	14097600	0.0140976
																		15.6	0.02404	282.935	13961800	0.0139618
																		15.8	0.02325	283.423	13533400	0.0135334
																		15.9	0.02775	283.911	13086500	0.0130865
																		16.3	0.02539	284.399	13034500	0.0130345
																		16.4	0.0225	284.886	12996100	0.0129961
																		16.6	0.02401	285.374	12983900	0.0129839
																		16.7	0.02314	285.862	12974300	0.0129743
																		16.8	0.02936	286.35	12947700	0.0129477
																		17	0.02476	286.838	12896800	0.0128968
																		17.2	0.02556	287.326	12806800	0.0128068
																		17.6	0.02309	287.814	12755000	0.012755
																		17.8	0.02915	288.301	12799800	0.0127998
																		17.9	0.02523	288.789	12852300	0.0128523
																		18.4	0.0248	289.277	12789800	0.0127898
																		18.6	0.0232	289.765	12833200	0.0128332
																		18.7	0.02212	290.253	12772200	0.0127722
																		18.8	0.02918	290.741	12594000	0.012594
																		18.9	0.0233	291.228	12466100	0.0124661
																		19.1	0.02491	291.716	12492200	0.0124922
																		19.5	0.02396	292.204	12579400	0.0125794
																		19.6	0.02208	292.692	12546000	0.012546
																		19.8	0.02903	293.18	12525100	0.0125251
																		20.3	0.02367	293.668	12546100	0.0125461
																		20.4	0.02397	294.156	12500200	0.0125002
																		20.5	0.02518	294.643	12541300	0.0125413
																		20.6	0.02186	295.131	12458600	0.0124586
																		20.8	0.02884	295.619	12536700	0.0125367
																		21.3	0.02383	296.107	12403000	0.012403
																		21.4	0.02323	296.595	12471700	0.0124717
																		21.5	0.02545	297.083	12376500	0.0123765
																		21.7	0.0286	297.57	12158500	0.0121585
																		22.2	0.02262	298.058	11497800	0.0114978
																		22.4	0.02238	298.546	10710400	0.0107104
																		22.7	0.02511	299.034	10671000	0.010671
																		22.9	0.0284	299.522	10994700	0.0109947
																		23.2	0.02293			0
																		23.3	0.02305			0
																		23.6	0.02159			0
																		23.8	0.0254			0
																		23.9	0.0283			0
																		24.2	0.02438			0
																		24.4	0.02358			0
																		24.5	0.02153			0
																		24.8	0.02824			0
																		25	0.02256			0
																		25.1	0.02569			0
																		25.4	0.02403			0
																		25.6	0.02164			0
																		25.8	0.02824			0
																		25.9	0.02433			0
																		26	0.02242			0
																		26.3	0.02322			0
																		26.4	0.02487			0
																		26.5	0.02139			0
																		26.7	0.02491			0
																		26.8	0.02779			0
																		26.9	0.02252			0
																		27.2	0.02306			0
																		27.4	0.02431			0
																		27.5	0.02125			0
																		27.6	0.02496			0
																		27.8	0.02897			0
																		28	0.02238			0
																		28.2	0.02306			0
																		28.6	0.02138			0
																		28.7	0.02668			0
																		28.8	0.02453			0
																		28.9	0.02254			0
																		29.4	0.02313			0
																		29.5	0.0213			0
																		29.8	0.02532			0
																		30	0.02453			0
																		30.3	0.02294			0
																		30.6	0.02183			0
																		30.8	0.02563			0
																		30.9	0.02856			0
																		31	0.02556			0
																		31.2	0.02279			0
																		31.4	0.02247			0
																		31.6	0.02479			0
																		31.7	0.02518			0
																		32.1	0.024			0
																		32.4	0.02262			0
																		32.6	0.02451			0
																		32.8	0.02881			0
																		33.1	0.02219			0
																		33.3	0.02567			0
																		33.5	0.02294			0
																		33.6	0.02837			0
																		34	0.02542			0
																		34.1	0.0229			0
																		34.2	0.02116			0
																		34.4	0.02421			0
																		34.6	0.02866			0
																		35	0.02123			0
																		35.1	0.02322			0
																		35.3	0.02376			0
																		35.6	0.0269			0
																		35.9	0.02255			0
																		36	0.02281			0
																		36.1	0.02536			0
																		36.5	0.02899			0
																		36.7	0.02125			0
																		36.8	0.02506			0
																		36.9	0.02337			0
																		37	0.02287			0
																		37.2	0.02589			0
																		37.5	0.02869			0
																		37.8	0.0233			0
																		38	0.0241			0
																		38.4	0.02901			0
																		38.6	0.02421			0
																		38.7	0.02249			0
																		39.1	0.02282			0
																		39.3	0.02688			0
																		39.5	0.02271			0
																		39.8	0.02228			0
																		40.1	0.02717			0
																		40.2	0.02536			0
																		40.5	0.02346			0
																		40.7	0.0217			0
																		40.8	0.023			0
																		41.1	0.02701			0
																		41.2	0.02569			0
																		41.6	0.0231			0
																		41.7	0.02169			0
																		41.8	0.02305			0
																		42.2	0.02896			0
																		42.4	0.02569			0
																		42.5	0.02501			0
																		42.7	0.02239			0
																		43.1	0.02386			0
																		43.3	0.02708			0
																		43.6	0.02338			0
																		43.7	0.02312			0
																		44.1	0.02356			0
																		44.4	0.02693			0
																		44.5	0.02352			0
																		44.6	0.02288			0
																		45	0.02356			0
																		45.2	0.02535			0
																		45.3	0.02611			0
																		45.4	0.02469			0
																		45.5	0.02174			0
																		46	0.02399			0
																		46.1	0.02854			0
																		46.2	0.0255			0
																		46.3	0.02315			0
																		46.6	0.02531			0
																		46.8	0.022			0
																		47.3	0.026			0
																		47.4	0.02432			0
																		47.5	0.02669			0
																		48	0.02185			0
																		48.3	0.02577			0
																		48.5	0.02446			0
																		48.6	0.02599			0
																		49.2	0.02226			0
																		49.3	0.02368			0
																		49.4	0.02722			0
																		49.8	0.02581			0
																		50	0.02205			0
																		50.2	0.02546			0
																		50.3	0.02487			0
																		50.8	0.02412			0
																		50.9	0.0224			0
																		51	0.02446			0
																		51.1	0.02847			0
																		51.5	0.0241			0
																		51.9	0.02232			0
																		52	0.02826			0
																		52.1	0.02324			0
																		52.3	0.0256			0
																		52.6	0.02458			0
																		53	0.02219			0
																		53.1	0.02615			0
																		53.2	0.02507			0
																		53.4	0.02604			0
																		53.6	0.02429			0
																		54	0.02614			0
																		54.1	0.02417			0
																		54.4	0.02466			0
																		54.7	0.024			0
																		54.9	0.02344			0
																		55	0.02572			0
																		55.1	0.02743			0
																		55.2	0.02589			0
																		55.4	0.02405			0
																		55.6	0.02345			0
																		55.8	0.02256			0
																		55.9	0.02894			0
																		56.2	0.02495			0
																		56.4	0.02609			0
																		56.5	0.02602			0
																		56.6	0.0236			0
																		56.8	0.02873			0
																		56.9	0.02251			0
																		57.1	0.02596			0
																		57.5	0.02377			0
																		57.7	0.02603			0
																		57.8	0.02675			0
																		58.1	0.02411			0
																		58.5	0.02338			0
																		58.6	0.02946			0
																		59	0.02544			0
																		59.1	0.02363			0
																		59.2	0.02565			0
																		59.4	0.02637			0
																		59.9	0.02334			0
																		60.1	0.02672			0
																		60.2	0.02372			0
																		60.3	0.02555			0
																		60.8	0.02273			0
																		60.9	0.02553			0
																		61.1	0.0239			0
																		61.3	0.02967			0
																		61.4	0.02522			0
																		61.9	0.02411			0
																		62.2	0.02388			0
																		62.3	0.02945			0
																		62.5	0.02553			0
																		62.7	0.02512			0
																		63	0.02542			0
																		63.1	0.02388			0
																		63.4	0.02703			0
																		63.7	0.02305			0
																		63.9	0.02534			0
																		64.3	0.02752			0
																		64.6	0.0232			0
																		64.8	0.02484			0
																		64.9	0.0268			0
																		65.1	0.02956			0
																		65.3	0.02514			0
																		65.6	0.02438			0
																		65.7	0.02421			0
																		65.9	0.02571			0
																		66.2	0.02878			0
																		66.5	0.02315			0
																		66.6	0.02567			0
																		66.8	0.02425			0
																		67.2	0.02682			0
																		67.3	0.02997			0
																		67.5	0.02414			0
																		67.7	0.02582			0
																		67.8	0.0243			0
																		68.2	0.02955			0
																		68.3	0.0229			0
																		68.4	0.02621			0
																		68.5	0.02589			0
																		68.6	0.02575			0
																		68.7	0.0246			0
																		69.1	0.0297			0
																		69.2	0.0253			0
																		69.3	0.02343			0
																		69.4	0.02747			0
																		69.5	0.02538			0
																		70	0.02773			0
																		70.2	0.0233			0
																		70.4	0.02602			0
																		71	0.02971			0
																		71.3	0.02602			0
																		71.4	0.0235			0
																		71.5	0.02475			0
																		71.9	0.02777			0
																		72.1	0.0304			0
																		72.3	0.02608			0
																		72.4	0.02647			0
																		72.5	0.02407			0
																		73.1	0.02968			0
																		73.2	0.02687			0
																		73.4	0.02489			0
																		73.5	0.02492			0
																		74.1	0.02995			0
																		74.2	0.02668			0
																		74.3	0.02714			0
																		74.4	0.02427			0
																		74.6	0.026			0
																		75	0.02699			0
																		75.1	0.02521			0
																		75.3	0.02508			0
																		75.6	0.02557			0
																		75.9	0.03014			0
																		76.1	0.02546			0
																		76.2	0.02509			0
																		76.3	0.02392			0
																		76.7	0.02679			0
																		76.8	0.0303			0
																		77	0.02581			0
																		77.2	0.02519			0
																		77.4	0.02424			0
																		77.7	0.0268			0
																		77.9	0.02855			0
																		78	0.02767			0
																		78.1	0.02552			0
																		78.3	0.02423			0
																		78.6	0.02616			0
																		78.8	0.04261			0
																		78.9	0.02809			0
																		79	0.02768			0
																		79.2	0.0244			0
																		79.4	0.02668			0
																		79.6	0.0269			0
																		79.7	0.03095			0
																		79.8	0.0255			0
																		80.1	0.02641			0
																		80.3	0.02619			0
																		80.6	0.0269			0
																		80.7	0.03095			0
																		80.8	0.02557			0
																		81.2	0.0244			0
																		81.3	0.02664			0
																		81.4	0.0262			0
																		81.7	0.02631			0
																		81.8	0.03114			0
																		82.1	0.02418			0
																		82.4	0.02652			0
																		82.5	0.02814			0
																		82.6	0.02673			0
																		82.7	0.03108			0
																		83	0.02476			0
																		83.4	0.0268			0
																		83.5	0.02576			0
																		83.6	0.02866			0
																		83.9	0.02463			0
																		84.3	0.02601			0
																		84.4	0.02842			0
																		85	0.02468			0
																		85.3	0.02589			0
																		85.4	0.0265			0
																		85.5	0.0292			0
																		86.2	0.02536			0
																		86.3	0.02698			0
																		86.4	0.03175			0
																		86.7	0.02783			0
																		87.2	0.02576			0
																		87.3	0.03134			0
																		87.4	0.02714			0
																		87.7	0.02698			0
																		87.9	0.02915			0
																		88.1	0.02551			0
																		88.2	0.03107			0
																		88.4	0.02663			0
																		88.6	0.02768			0
																		88.9	0.02954			0
																		89	0.02624			0
																		89.1	0.02864			0
																		89.2	0.02763			0
																		89.4	0.02858			0
																		89.8	0.02628			0
																		90	0.02893			0
																		90.1	0.02703			0
																		90.2	0.02827			0
																		90.6	0.02793			0
																		90.9	0.02635			0
																		91.2	0.02704			0
																		91.3	0.02862			0
																		91.4	0.02841			0
																		91.6	0.02795			0
																		91.9	0.02638			0
																		92.2	0.02967			0
																		92.3	0.02543			0
																		92.5	0.02741			0
																		92.7	0.02902			0
																		93	0.0293			0
																		93.2	0.02633			0
																		93.4	0.02838			0
																		93.7	0.02925			0
																		93.8	0.02659			0
																		94	0.02987			0
																		94.2	0.02563			0
																		94.4	0.02689			0
																		94.8	0.02673			0
																		94.9	0.02955			0
																		95.2	0.02556			0
																		95.5	0.02735			0
																		95.7	0.0267			0
																		95.9	0.02814			0
																		96	0.03091			0
																		96.1	0.02523			0
																		96.6	0.02677			0
																		96.7	0.02799			0
																		96.8	0.02766			0
																		97	0.02933			0
																		97.5	0.02684			0
																		97.7	0.02756			0
																		97.9	0.03276			0
																		98.1	0.02739			0
																		98.4	0.02693			0
																		98.5	0.02762			0
																		98.8	0.03226			0
																		98.9	0.02599			0
																		99	0.02956			0
																		99.2	0.02688			0
																		99.5	0.02794			0
																		99.8	0.02581			0
																		99.9	0.0329			0
																		100.2	0.02696			0
																		100.3	0.02889			0
																		100.5	0.02824			0
																		100.8	0.03245			0
																		100.9	0.02579			0
																		101.2	0.02721			0
																		101.5	0.02877			0
																		101.9	0.03277			0
																		102	0.0262			0
																		102.1	0.0273			0
																		102.5	0.02837			0
																		102.7	0.02959			0
																		103	0.02985			0
																		103.2	0.02609			0
																		103.3	0.02822			0
																		103.4	0.0285			0
																		103.8	0.02869			0
																		103.9	0.03274			0
																		104.2	0.0285			0
																		104.3	0.02626			0
																		104.4	0.02847			0
																		104.7	0.0291			0
																		104.8	0.03002			0
																		105.1	0.02846			0
																		105.3	0.02634			0
																		105.5	0.02833			0
																		105.7	0.02757			0
																		105.9	0.03156			0
																		106.2	0.02744			0
																		106.5	0.02831			0
																		106.6	0.02764			0
																		106.8	0.02923			0
																		106.9	0.03276			0
																		107.1	0.02657			0
																		107.3	0.02871			0
																		107.5	0.02806			0
																		107.9	0.03154			0
																		108	0.02671			0
																		108.1	0.02828			0
																		108.4	0.02827			0
																		108.8	0.03362			0
																		108.9	0.02848			0
																		109.1	0.0283			0
																		109.3	0.02789			0
																		109.6	0.02894			0
																		109.8	0.03351			0
																		109.9	0.0265			0
																		110	0.02939			0
																		110.3	0.02788			0
																		110.7	0.02896			0
																		110.8	0.0334			0
																		110.9	0.02886			0
																		111	0.02675			0
																		111.1	0.02782			0
																		111.2	0.03015			0
																		111.8	0.02897			0
																		111.9	0.03118			0
																		112	0.02667			0
																		112.1	0.02767			0
																		112.6	0.0308			0
																		112.7	0.02903			0
																		112.8	0.03341			0
																		112.9	0.02673			0
																		113.1	0.0282			0
																		113.4	0.03062			0
																		113.5	0.0292			0
																		113.6	0.02895			0
																		113.7	0.03425			0
																		113.8	0.0267			0
																		114.1	0.02798			0
																		114.5	0.02819			0
																		114.6	0.02908			0
																		114.7	0.03378			0
																		114.8	0.0302			0
																		114.9	0.02694			0
																		115.2	0.02841			0
																		115.5	0.02915			0
																		115.6	0.03196			0
																		115.9	0.02901			0
																		116.1	0.02839			0
																		116.4	0.0294			0
																		116.5	0.03406			0
																		116.6	0.02864			0
																		116.8	0.03036			0
																		116.9	0.02742			0
																		117	0.02827			0
																		117.3	0.03139			0
																		117.6	0.02923			0
																		117.7	0.03058			0
																		117.8	0.02776			0
																		118.1	0.02978			0
																		118.2	0.03385			0
																		118.4	0.02903			0
																		118.5	0.03084			0
																		118.6	0.02818			0
																		118.7	0.02743			0
																		119.1	0.02921			0
																		119.3	0.03405			0
																		119.4	0.02896			0
																		119.5	0.03114			0
																		119.7	0.02845			0
																		119.8	0.02746			0
																		120.1	0.02944			0
																		120.4	0.0327			0
																		120.5	0.02908			0
																		120.6	0.02867			0
																		120.8	0.02783			0
																		121.3	0.03369			0
																		121.4	0.03106			0
																		121.5	0.02955			0
																		121.6	0.02856			0
																		122	0.02768			0
																		122.2	0.03463			0
																		122.4	0.02903			0
																		122.5	0.03069			0
																		122.8	0.02768			0
																		123	0.03429			0
																		123.2	0.02871			0
																		123.3	0.02972			0
																		123.6	0.03074			0
																		123.9	0.03115			0
																		124.2	0.02928			0
																		124.5	0.03032			0
																		124.9	0.03262			0
																		125	0.02801			0
																		125.2	0.02881			0
																		125.3	0.02982			0
																		125.4	0.03026			0
																		125.9	0.03266			0
																		126	0.02792			0
																		126.3	0.02952			0
																		126.4	0.02936			0
																		126.8	0.03478			0
																		126.9	0.03152			0
																		127	0.02775			0
																		127.3	0.02943			0
																		127.4	0.03029			0
																		127.6	0.03575			0
																		127.8	0.03193			0
																		127.9	0.02798			0
																		128.1	0.02894			0
																		128.3	0.03027			0
																		128.5	0.0351			0
																		128.6	0.03095			0
																		128.8	0.03121			0
																		128.9	0.02803			0
																		129.1	0.0291			0
																		129.3	0.03022			0
																		129.5	0.03519			0
																		129.8	0.02985			0
																		130	0.02842			0
																		130.1	0.0292			0
																		130.2	0.03154			0
																		130.3	0.03009			0
																		130.4	0.03469			0
																		130.8	0.03005			0
																		131.1	0.02891			0
																		131.3	0.03285			0
																		131.4	0.03136			0
																		131.7	0.0314			0
																		132	0.02929			0
																		132.1	0.02837			0
																		132.2	0.0336			0
																		132.3	0.03053			0
																		132.7	0.03068			0
																		132.9	0.02958			0
																		133.1	0.03366			0
																		133.2	0.02814			0
																		133.7	0.03026			0
																		133.9	0.03117			0
																		134	0.0355			0
																		134.2	0.03073			0
																		134.4	0.02847			0
																		134.6	0.03054			0
																		135	0.03531			0
																		135.1	0.02959			0
																		135.2	0.03151			0
																		135.4	0.03051			0
																		135.8	0.03067			0
																		135.9	0.03594			0
																		136	0.02955			0
																		136.1	0.03106			0
																		136.4	0.02884			0
																		136.7	0.0313			0
																		136.8	0.03601			0
																		136.9	0.02971			0
																		137	0.0308			0
																		137.3	0.02883			0
																		137.5	0.03072			0
																		137.6	0.03352			0
																		137.7	0.02963			0
																		137.8	0.03053			0
																		138.2	0.02863			0
																		138.5	0.0308			0
																		138.6	0.0341			0
																		138.7	0.02994			0
																		138.9	0.03089			0
																		139.2	0.0288			0
																		139.4	0.03067			0
																		139.6	0.03281			0
																		140	0.03087			0
																		140.3	0.03019			0
																		140.5	0.03611			0
																		140.6	0.02999			0
																		140.7	0.03217			0
																		141	0.03111			0
																		141.2	0.02926			0
																		141.3	0.03092			0
																		141.4	0.03622			0
																		141.5	0.0299			0
																		141.7	0.0323			0
																		141.9	0.03176			0
																		142.1	0.0291			0
																		142.2	0.03242			0
																		142.8	0.03149			0
																		142.9	0.03214			0
																		143.1	0.03125			0
																		143.2	0.03201			0
																		143.7	0.03093			0
																		143.9	0.03272			0
																		144.2	0.03022			0
																		144.3	0.03251			0
																		144.6	0.03115			0
																		145.1	0.03248			0
																		145.2	0.03038			0
																		145.3	0.03301			0
																		145.5	0.03123			0
																		145.6	0.0316			0
																		146.1	0.03005			0
																		146.2	0.03481			0
																		146.5	0.03156			0
																		146.6	0.03118			0
																		146.9	0.03004			0
																		147	0.03363			0
																		147.1	0.03676			0
																		147.3	0.03158			0
																		147.4	0.03157			0
																		147.8	0.0305			0
																		147.9	0.02938			0
																		148.1	0.03501			0
																		148.3	0.03161			0
																		148.4	0.03187			0
																		148.9	0.03037			0
																		149	0.03672			0
																		149.3	0.03175			0
																		149.5	0.03252			0
																		149.7	0.05126			0
																		149.8	0.03046			0
																		150	0.03704			0
																		150.1	0.03178			0
																		150.5	0.0315			0
																		150.6	0.0329			0
																		150.7	0.03046			0
																		151.1	0.03452			0
																		151.3	0.032			0
																		151.4	0.03321			0
																		151.5	0.03034			0
																		151.8	0.03229			0
																		152	0.03785			0
																		152.3	0.03274			0
																		152.5	0.03116			0
																		152.6	0.03012			0
																		153	0.03497			0
																		153.3	0.03371			0
																		153.4	0.03221			0
																		153.5	0.0314			0
																		154	0.03409			0
																		154.1	0.0323			0
																		154.4	0.03265			0
																		154.7	0.0328			0
																		154.9	0.03795			0
																		155	0.03012			0
																		155.2	0.03267			0
																		155.3	0.03155			0
																		155.6	0.03371			0
																		155.7	0.03277			0
																		155.8	0.03838			0
																		156	0.0303			0
																		156.1	0.03259			0
																		156.2	0.03176			0
																		156.4	0.03405			0
																		156.5	0.03276			0
																		156.7	0.03866			0
																		156.8	0.03034			0
																		156.9	0.03271			0
																		157	0.0322			0
																		157.4	0.03367			0
																		157.6	0.03852			0
																		157.8	0.03076			0
																		158	0.03272			0
																		158.4	0.03381			0
																		158.6	0.03837			0
																		158.7	0.03064			0
																		158.9	0.03244			0
																		159.1	0.03344			0
																		159.5	0.0347			0
																		159.6	0.03229			0
																		159.7	0.03895			0
																		159.8	0.03257			0
																		160.1	0.03296			0
																		160.4	0.0348			0
																		160.5	0.03624			0
																		160.6	0.03106			0
																		160.8	0.03293			0
																		161.1	0.03329			0
																		161.2	0.03541			0
																		161.4	0.03251			0
																		161.5	0.03951			0
																		161.6	0.03289			0
																		162	0.03456			0
																		162.2	0.03554			0
																		162.3	0.03171			0
																		162.5	0.03639			0
																		162.6	0.03418			0
																		163	0.03513			0
																		163.2	0.03175			0
																		163.4	0.03364			0
																		163.5	0.04012			0
																		163.8	0.03462			0
																		164	0.03423			0
																		164.2	0.03408			0
																		164.4	0.03402			0
																		164.5	0.03998			0
																		164.7	0.03475			0
																		164.9	0.03528			0
																		165.1	0.03227			0
																		165.3	0.03628			0
																		165.4	0.03751			0
																		165.6	0.03517			0
																		165.8	0.03545			0
																		166.2	0.03673			0
																		166.3	0.03632			0
																		166.4	0.03551			0
																		166.7	0.03576			0
																		167.2	0.03734			0
																		167.3	0.03427			0
																		167.5	0.04101			0
																		167.6	0.03623			0
																		167.7	0.03601			0
																		168.2	0.03567			0
																		168.5	0.03961			0
																		168.8	0.03691			0
																		169.1	0.03704			0
																		169.3	0.03442			0
																		169.4	0.04257			0
																		169.5	0.03702			0
																		169.7	0.03713			0
																		170	0.03744			0
																		170.2	0.03477			0
																		170.3	0.03778			0
																		170.5	0.04066			0
																		170.9	0.03804			0
																		171.1	0.03666			0
																		171.3	0.04429			0
																		171.6	0.03852			0
																		171.8	0.03838			0
																		172	0.03581			0
																		172.2	0.04172			0
																		172.5	0.03957			0
																		172.8	0.03954			0
																		172.9	0.03661			0
																		173.2	0.04518			0
																		173.4	0.03979			0
																		173.6	0.04028			0
																		173.7	0.0391			0
																		173.8	0.04033			0
																		173.9	0.03745			0
																		174.2	0.04729			0
																		174.4	0.04036			0
																		174.6	0.0404			0
																		174.8	0.04179			0
																		175	0.03848			0
																		175.3	0.04106			0
																		175.4	0.04386			0
																		175.5	0.04223			0
																		175.9	0.04093			0
																		176.1	0.04208			0
																		176.4	0.04834			0
																		176.5	0.04323			0
																		176.8	0.04215			0
																		176.9	0.04029			0
																		177	0.04305			0
																		177.2	0.04418			0
																		177.4	0.04987			0
																		177.5	0.04455			0
																		177.8	0.04304			0
																		178	0.04441			0
																		178.3	0.04597			0
																		178.4	0.05108			0
																		178.5	0.04579			0
																		178.7	0.04452			0
																		178.9	0.04315			0
																		179	0.04577			0
																		179.3	0.04767			0
																		179.4	0.05004			0
																		179.6	0.0461			0
																		179.8	0.04473			0
																		179.9	0.0472			0
																		180.3	0.04901			0
																		180.4	0.05094			0
																		180.6	0.04633			0
																		180.7	0.04852			0
																		181.1	0.05131			0
																		181.2	0.0505			0
																		181.4	0.04918			0
																		181.5	0.05758			0
																		181.6	0.0491			0
																		182.1	0.05309			0
																		182.2	0.05333			0
																		182.6	0.0515			0
																		182.7	0.05609			0
																		183.1	0.05583			0
																		183.5	0.05491			0
																		183.7	0.05346			0
																		183.8	0.05881			0
																		184.1	0.05813			0
																		184.3	0.05931			0
																		184.6	0.05632			0
																		184.7	0.06602			0
																		184.8	0.0586			0
																		185	0.06148			0
																		185.1	0.05877			0
																		185.4	0.06216			0
																		185.6	0.06092			0
																		185.7	0.07062			0
																		185.8	0.06519			0
																		186.2	0.06392			0
																		186.5	0.06547			0
																		186.6	0.06792			0
																		186.7	0.07448			0
																		186.8	0.06791			0
																		187.4	0.06909			0
																		187.7	0.07365			0
																		187.9	0.07204			0
																		188	0.08042			0
																		188.4	0.07514			0
																		188.6	0.08131			0
																		188.7	0.0772			0
																		189	0.08013			0
																		189.2	0.0894			0
																		189.5	0.08505			0
																		189.9	0.08567			0
																		190	0.0876			0
																		190.2	0.09727			0
																		190.3	0.09512			0
																		190.4	0.09035			0
																		190.9	0.09452			0
																		191	0.0977			0
																		191.3	0.1094			0
																		191.5	0.1038			0
																		191.6	0.113			0
																		192	0.10845			0
																		192.5	0.1251			0
																		192.6	0.11935			0
																		192.7	0.1267			0
																		193.1	0.12515			0
																		193.4	0.1402			0
																		193.7	0.1309			0
																		193.8	0.1446			0
																		194.2	0.14395			0
																		194.6	0.1643			0
																		194.8	0.15985			0
																		194.9	0.1647			0
																		195.2	0.1743			0
																		195.3	0.1625			0
																		195.6	0.1899			0
																		195.9	0.1963			0
																		196	0.1826			0
																		196.2	0.1972			0
																		196.3	0.1857			0
																		196.6	0.2082			0
																		196.8	0.2208			0
																		197.1	0.231			0
																		197.2	0.2138			0
																		197.4	0.2169			0
																		197.5	0.2305			0
																		197.8	0.2469			0
																		197.9	0.2557			0
																		198.4	0.2734			0
																		198.5	0.251			0
																		198.6	0.2807			0
																		198.7	0.2735			0
																		199.2	0.2996			0
																		199.4	0.3141			0
																		199.5	0.2891			0
																		199.7	0.2979			0
																		199.8	0.32345			0
																		200.3	0.354			0
																		200.4	0.3595			0
																		200.6	0.3326			0
																		200.7	0.3487			0
																		201	0.3732			0
																		201.2	0.3826			0
																		201.4	0.4096			0
																		201.5	0.4133			0
																		201.8	0.3874			0
																		201.9	0.4021			0
																		202.1	0.4259			0
																		202.4	0.4481			0
																		202.5	0.4705			0
																		202.7	0.4721			0
																		203.1	0.4543			0
																		203.2	0.4792			0
																		203.5	0.5072			0
																		203.6	0.534			0
																		203.9	0.5337			0
																		204.3	0.52493			0
																		204.6	0.5973			0
																		204.7	0.5768			0
																		204.8	0.5909			0
																		205.3	0.57			0
																		205.4	0.5922			0
																		205.5	0.5959			0
																		205.7	0.6699			0
																		205.9	0.6371			0
																		206	0.6537			0
																		206.4	0.6337			0
																		206.5	0.6534			0
																		206.7	0.7136			0
																		206.9	0.7176			0
																		207.1	0.708			0
																		207.6	0.6952			0
																		207.7	0.7104			0
																		207.9	0.719			0
																		208.1	0.7691			0
																		208.2	0.7534			0
																		208.9	0.7455			0
																		209	0.7638			0
																		209.1	0.8044			0
																		209.2	0.7866			0
																		210.1	0.807			0
																		210.3	0.8023			0
																		210.4	0.7997			0
																		211.2	0.8646			0
																		211.4	0.8031			0
																		211.5	0.8073			0
																		211.6	0.8087			0
																		212.3	0.8537			0
																		212.5	0.8045			0
																		212.6	0.7894			0
																		212.7	0.7893			0
																		212.8	0.793			0
																		212.9	0.7922			0
																		213.4	0.8321			0
																		213.6	0.7874			0
																		213.7	0.7655			0
																		213.8	0.7709			0
																		213.9	0.7656			0
																		214	0.7593			0
																		214.4	0.7851			0
																		214.7	0.74895			0
																		214.9	0.72775			0
																		215.1	0.7171			0
																		215.6	0.734			0
																		215.8	0.679			0
																		215.9	0.7178			0
																		216	0.6973			0
																		216.1	0.6765			0
																		216.3	0.6715			0
																		216.8	0.6808			0
																		217	0.66015			0
																		217.1	0.6258			0
																		217.2	0.6442			0
																		217.7	0.6208			0
																		217.8	0.6316			0
																		218.1	0.6343			0
																		218.2	0.5971			0
																		218.3	0.5866			0
																		218.8	0.5955			0
																		218.9	0.5607			0
																		219.2	0.5604			0
																		219.4	0.5376			0
																		219.9	0.5299			0
																		220	0.5224			0
																		220.3	0.5328			0
																		220.4	0.4952			0
																		220.6	0.4852			0
																		221.1	0.4792			0
																		221.3	0.4763			0
																		221.5	0.4323			0
																		221.6	0.4673			0
																		221.9	0.4421			0
																		222.2	0.44			0
																		222.4	0.4426			0
																		222.6	0.42			0
																		222.7	0.40565			0
																		223	0.3983			0
																		223.3	0.3815			0
																		223.5	0.4039			0
																		223.7	0.372			0
																		223.8	0.3666			0
																		224	0.3496			0
																		224.3	0.3568			0
																		224.6	0.3739			0
																		224.8	0.3343			0
																		224.9	0.3113			0
																		225.1	0.3361			0
																		225.3	0.3181			0
																		225.4	0.3156			0
																		225.7	0.3266			0
																		226.1	0.2779			0
																		226.2	0.3005			0
																		226.3	0.2983			0
																		226.5	0.2734			0
																		226.7	0.2718			0
																		226.8	0.2926			0
																		227.1	0.2425			0
																		227.3	0.2603			0
																		227.5	0.25205			0
																		227.7	0.2399			0
																		227.8	0.26			0
																		228.2	0.2129			0
																		228.4	0.2355			0
																		228.5	0.2211			0
																		228.7	0.2147			0
																		228.9	0.2319			0
																		229.1	0.1876			0
																		229.5	0.2083			0
																		229.6	0.19275			0
																		230	0.19295			0
																		230.2	0.1633			0
																		230.6	0.1677			0
																		230.7	0.1775			0
																		230.8	0.1823			0
																		230.9	0.1601			0
																		231.1	0.1776			0
																		231.3	0.143			0
																		231.6	0.163			0
																		231.7	0.1384			0
																		231.8	0.1546			0
																		232.2	0.1446			0
																		232.5	0.123			0
																		232.6	0.1432			0
																		232.7	0.1149			0
																		232.8	0.1407			0
																		233.2	0.1173			0
																		233.3	0.1333			0
[truncated: 295 more rows]

## Sheet: 5 Hz
1			2			3			4			5			6			Average		Average
Temp(C)	Modulus 5.	Tan Delta5.	Temp(C)	Modulus 5.	Tan Delta5.	Temp(C)	Modulus 5.	Tan Delta5.	Temp(C)	Modulus 5.	Tan Delta5.	Temp(C)	Modulus 5.	Tan Delta5.	Temp(C)	Modulus 5.	Tan Delta5.	Temp(C)	Tan Delta5.	Temp(C)	Modulus 5.
-184.947	4.89004e+09	0.0151741	-185.678	5.10015e+09	0.0140628	-186.575	5.0832e+09	0.0159981	-187.838	5.23431e+09	0.0157216	-185.978	5.32138e+09	0.0188495	-185.769	4.65376e+09	0.0164075	-187.8	0.01572	-187.838	5045930000	5.04593
-183.025	4.89807e+09	0.0141572	-183.291	5.09434e+09	0.0130267	-180.834	5.0828e+09	0.0146027	-186.169	5.24112e+09	0.0152955	-180.969	5.32383e+09	0.0182414	-180.466	4.65273e+09	0.0156814	-186.6	0.016	-187.35	5046420000	5.04642
-180.6	4.8942e+09	0.0138422	-180.85	5.08794e+09	0.013013	-178.1	5.08411e+09	0.0142635	-184.688	5.23659e+09	0.0144756	-177.831	5.31576e+09	0.0175251	-177.938	4.65146e+09	0.0154837	-186.2	0.0153	-186.862	5046920000	5.04692
-178.109	4.88724e+09	0.0136844	-178.622	5.08289e+09	0.012933	-176.619	5.07997e+09	0.0139731	-183.125	5.23458e+09	0.0143838	-176.006	5.31116e+09	0.0172434	-176.2	4.64339e+09	0.0152806	-186	0.01885	-186.374	5047410000	5.04741
-176.062	4.88175e+09	0.013658	-176.675	5.07877e+09	0.0128693	-175.256	5.07058e+09	0.0141643	-181.591	5.23027e+09	0.0144727	-174.341	5.30485e+09	0.017147	-175.094	4.64053e+09	0.0145546	-185.8	0.01641	-185.886	5047560000	5.04756
-172.991	4.86495e+09	0.013614	-175.087	5.07271e+09	0.0128904	-173.997	5.06386e+09	0.0139332	-180.328	5.22806e+09	0.0146093	-172.741	5.29256e+09	0.017327	-174.203	4.6346e+09	0.0143502	-185.7	0.01406	-185.398	5047480000	5.04748
-171.209	4.85889e+09	0.0136168	-173.266	5.06559e+09	0.0130774	-172.834	5.05411e+09	0.0140829	-178.912	5.22109e+09	0.0143155	-171.478	5.28324e+09	0.0173827	-173	4.62316e+09	0.014377	-184.9	0.01517	-184.91	5047390000	5.04739
-170.022	4.85502e+09	0.0139224	-171.941	5.06153e+09	0.0131006	-171.55	5.04773e+09	0.0143476	-177.572	5.21653e+09	0.0141269	-170.156	5.27603e+09	0.0173119	-171.741	4.61743e+09	0.0143054	-184.7	0.01448	-184.423	5047380000	5.04738
-168.931	4.85022e+09	0.0139521	-170.694	5.05401e+09	0.0132032	-170.347	5.0395e+09	0.0141922	-176.228	5.20782e+09	0.0142303	-168.744	5.26515e+09	0.0166675	-170.494	4.60689e+09	0.0146306	-183.3	0.01303	-183.935	5047430000	5.04743
-167.588	4.84136e+09	0.0136386	-169.581	5.04726e+09	0.0133242	-169.106	5.03295e+09	0.0142271	-175.166	5.20239e+09	0.0144399	-167.334	5.25088e+09	0.0172858	-169.097	4.59697e+09	0.0146775	-183.1	0.01438	-183.447	5047490000	5.04749
-166.259	4.83535e+09	0.0141251	-168.453	5.04129e+09	0.0133984	-167.841	5.02577e+09	0.0142295	-174.175	5.19684e+09	0.0140823	-166.006	5.24049e+09	0.0178765	-167.934	4.58794e+09	0.0147646	-183	0.01416	-182.959	5047430000	5.04743
-165.206	4.82468e+09	0.0140317	-167.044	5.0303e+09	0.0131082	-166.703	5.01678e+09	0.0143443	-173.175	5.18989e+09	0.014351	-164.675	5.2304e+09	0.017627	-166.641	4.57793e+09	0.0150066	-181.6	0.01447	-182.471	5046870000	5.04687
-164.125	4.81858e+09	0.0144685	-166.012	5.02124e+09	0.0135869	-165.6	5.00719e+09	0.0145956	-172.156	5.18144e+09	0.0144828	-163.438	5.22033e+09	0.0179822	-165.581	4.56859e+09	0.0151552	-181	0.01824	-181.983	5046320000	5.04632
-163.066	4.81073e+09	0.0142749	-164.969	5.01717e+09	0.0135399	-164.394	4.99778e+09	0.0147313	-171.297	5.17292e+09	0.0147131	-162.216	5.21238e+09	0.0179795	-164.35	4.55662e+09	0.0154636	-180.9	0.01301	-181.495	5045790000	5.04579
-162.019	4.80301e+09	0.0144772	-163.884	5.00801e+09	0.0136488	-163.003	4.98535e+09	0.014738	-170.428	5.1663e+09	0.0147347	-161.116	5.20087e+09	0.0184747	-163.297	4.54842e+09	0.0153857	-180.8	0.0146	-181.008	5045320000	5.04532
-161.119	4.7943e+09	0.0146635	-162.791	5.0003e+09	0.0137565	-161.912	4.97666e+09	0.0148537	-169.309	5.15623e+09	0.015029	-160.028	5.19172e+09	0.0182931	-161.988	4.53909e+09	0.0157156	-180.6	0.01384	-180.52	5044650000	5.04465
-160.141	4.78554e+09	0.0149064	-161.438	4.98882e+09	0.0140457	-160.919	4.9689e+09	0.0150603	-168.459	5.15139e+09	0.0148171	-158.841	5.18158e+09	0.0184511	-161.012	4.5289e+09	0.0155215	-180.5	0.01568	-180.032	5043730000	5.04373
-159.009	4.77801e+09	0.014912	-160.025	4.97755e+09	0.0146397	-159.841	4.95842e+09	0.0152873	-167.494	5.14198e+09	0.0150129	-157.834	5.17115e+09	0.0188621	-160.05	4.51933e+09	0.0161013	-180.3	0.01461	-179.544	5042710000	5.04271
-157.944	4.76898e+09	0.0154897	-158.753	4.96866e+09	0.0146023	-158.806	4.95044e+09	0.0154643	-166.703	5.13552e+09	0.0152162	-156.775	5.16249e+09	0.0188806	-159.034	4.50996e+09	0.0160232	-178.9	0.01432	-179.056	5041690000	5.04169
-156.856	4.75674e+09	0.0154878	-157.441	4.95355e+09	0.0148213	-157.556	4.94139e+09	0.0157302	-166.094	5.12809e+09	0.0148834	-155.806	5.15127e+09	0.0189604	-157.938	4.49954e+09	0.0161918	-178.6	0.01293	-178.568	5040760000	5.04076
-155.609	4.74599e+09	0.0157363	-156.069	4.94108e+09	0.0153579	-156.606	4.93086e+09	0.0158283	-165.35	5.12429e+09	0.0150716	-154.794	5.13922e+09	0.0190248	-156.956	4.48948e+09	0.0160985	-178.1	0.01397	-178.081	5039860000	5.03986
-154.262	4.73465e+09	0.0159374	-154.897	4.93145e+09	0.015078	-155.625	4.92382e+09	0.015974	-164.634	5.11653e+09	0.0151688	-153.85	5.12731e+09	0.019454	-156.194	4.48088e+09	0.0165833	-177.9	0.01548	-177.593	5038480000	5.03848
-153.034	4.7241e+09	0.0160598	-153.516	4.9194e+09	0.0153908	-154.431	4.91319e+09	0.0161449	-163.966	5.10817e+09	0.0152836	-152.803	5.12088e+09	0.0190952	-155.153	4.4739e+09	0.0163099	-177.8	0.01753	-177.105	5036760000	5.03676
-151.506	4.70945e+09	0.0161805	-152.359	4.90903e+09	0.0158337	-153.416	4.90261e+09	0.0158433	-163.259	5.10075e+09	0.0152831	-151.597	5.1078e+09	0.0193237	-154.222	4.46656e+09	0.0170102	-177.6	0.01413	-176.617	5035020000	5.03502
-150.137	4.6975e+09	0.0164663	-151.284	4.89726e+09	0.0159806	-152.331	4.89601e+09	0.0165366	-162.569	5.09466e+09	0.0156008	-149.272	5.10156e+09	0.0199656	-152.466	4.45978e+09	0.0168703	-176.7	0.01287	-176.129	5032870000	5.03287
-148.819	4.68214e+09	0.0169479	-150.028	4.88854e+09	0.0158789	-151.016	4.88312e+09	0.0167871	-161.863	5.08944e+09	0.0155219	-147.988	5.09859e+09	0.0197119	-150.156	4.45304e+09	0.0170527	-176.6	0.01397	-175.641	5030680000	5.03068
-147.684	4.67844e+09	0.0169274	-148.781	4.87674e+09	0.016082	-148.997	4.88015e+09	0.0168953	-161.344	5.08393e+09	0.0155378	-147.219	5.09946e+09	0.0181049	-148.581	4.44982e+09	0.0174532	-176.2	0.01476	-175.153	5028450000	5.02845
-147.2	4.67547e+09	0.0170395	-148.175	4.87653e+09	0.0160212	-147.869	4.87554e+09	0.0164915	-160.728	5.07601e+09	0.0157023	-146.8	5.10158e+09	0.0194782	-147.028	4.44392e+09	0.0171341	-176.1	0.01366	-174.666	5025990000	5.02599							75.11
-147.2	4.67456e+09	0.0168995	-148.1	4.87348e+09	0.0160054	-147.378	4.87263e+09	0.0167334	-160.113	5.06643e+09	0.01611	-146.997	5.09802e+09	0.0200433	-146.228	4.43921e+09	0.0163985	-176	0.01724	-174.178	5023370000	5.02337							130.73
-147.2	4.66881e+09	0.0169089	-148.075	4.86776e+09	0.016114	-147.3	4.87288e+09	0.0165766	-159.478	5.05751e+09	0.0157071	-147	5.08266e+09	0.0192056	-146.1	4.43461e+09	0.0169179	-175.3	0.01416	-173.69	5020060000	5.02006							149.75
-146.978	4.66115e+09	0.0169529	-147.825	4.8648e+09	0.0161756	-147.4	4.8669e+09	0.0168456	-158.841	5.05086e+09	0.0159367	-146.594	5.06266e+09	0.0214347	-145.9	4.42723e+09	0.0169141	-175.2	0.01444	-173.202	5016660000	5.01666							-70
-146.244	4.65371e+09	0.0171594	-147.325	4.85772e+09	0.0162138	-147.172	4.85793e+09	0.0169425	-158.212	5.04327e+09	0.0165025	-145.85	5.0597e+09	0.0202452	-145.494	4.41953e+09	0.0172029	-175.1	0.01372	-172.714	5013620000	5.01362
-145.109	4.64243e+09	0.0175132	-146.578	4.84848e+09	0.0163798	-146.591	4.84921e+09	0.0168801	-157.562	5.03932e+09	0.016161	-144.922	5.05079e+09	0.0204395	-145.162	4.41024e+09	0.0180217	-174.3	0.01715	-172.226	5011050000	5.01105
-143.875	4.63144e+09	0.0174833	-145.638	4.83918e+09	0.0166046	-145.662	4.83954e+09	0.0174124	-156.978	5.03269e+09	0.0164674	-143.447	5.02841e+09	0.0209495	-144.419	4.40048e+09	0.0173942	-174.2	0.01421	-171.739	5008260000	5.00826
-142.566	4.61805e+09	0.0177507	-144.55	4.8306e+09	0.0166997	-144.544	4.82704e+09	0.0174403	-156.438	5.02692e+09	0.016558	-142.278	5.01855e+09	0.0209626	-143.928	4.39067e+09	0.0174338	-174	0.01393	-171.251	5004990000	5.00499
-141.216	4.60659e+09	0.0180596	-143.094	4.81829e+09	0.0171177	-143.141	4.81353e+09	0.0175962	-155.812	5.0211e+09	0.016406	-140.856	5.00682e+09	0.0217172	-143.172	4.3807e+09	0.0181585	-173.3	0.01308	-170.763	5001930000	5.00193
-139.594	4.5912e+09	0.0183903	-141.906	4.80595e+09	0.0174124	-142.056	4.80233e+09	0.0182908	-155.116	5.01397e+09	0.0171764	-139.544	4.99109e+09	0.0216601	-142.4	4.36526e+09	0.0183333	-173.2	0.01435	-170.275	4998900000	4.9989
-138.212	4.57581e+09	0.0187538	-140.547	4.79572e+09	0.0173406	-140.15	4.78358e+09	0.0181258	-153.966	5.00988e+09	0.0168889	-137.734	4.97186e+09	0.0219107	-141.328	4.35633e+09	0.0188481	-173	0.014	-169.787	4995770000	4.99577
-136.684	4.56319e+09	0.0187865	-139.069	4.78565e+09	0.0177189	-138.822	4.77168e+09	0.0187419	-153.134	5.01051e+09	0.0167468	-136.197	4.95481e+09	0.0217085	-140.409	4.34395e+09	0.0186132	-172.8	0.01408	-169.299	4992600000	4.9926
-135.284	4.55215e+09	0.0188901	-137.669	4.77472e+09	0.0175527	-137.509	4.75955e+09	0.0185673	-152.391	5.00905e+09	0.0169929	-134.934	4.94303e+09	0.0225281	-139.378	4.33334e+09	0.0186058	-172.7	0.01733	-168.811	4989620000	4.98962
-133.859	4.53618e+09	0.0192789	-136.15	4.75947e+09	0.0183081	-136.056	4.74646e+09	0.019068	-151.884	5.0071e+09	0.0168649	-133.628	4.92363e+09	0.022458	-138.028	4.32357e+09	0.0189081	-172.2	0.01448	-168.324	4986150000	4.98615
-132.519	4.52247e+09	0.0192858	-134.459	4.74722e+09	0.0184249	-134.759	4.73425e+09	0.0194885	-151.616	5.00781e+09	0.0169948	-132.366	4.91239e+09	0.0228285	-137.05	4.31035e+09	0.0190648	-171.9	0.0131	-167.836	4982270000	4.98227
-131.131	4.51217e+09	0.0192446	-133.053	4.73688e+09	0.0186315	-133.456	4.72209e+09	0.0191334	-151.278	5.00312e+09	0.0169352	-131.066	4.8988e+09	0.0229743	-135.875	4.30056e+09	0.0192236	-171.7	0.01431	-167.348	4978340000	4.97834
-129.672	4.49917e+09	0.0197006	-131.719	4.72437e+09	0.0188203	-132.297	4.7053e+09	0.019541	-150.688	4.99756e+09	0.0171055	-129.719	4.88749e+09	0.0229615	-134.541	4.28565e+09	0.0195782	-171.6	0.01435	-166.86	4974730000	4.97473
-128.319	4.48459e+09	0.0196682	-130.356	4.71166e+09	0.0186177	-130.988	4.69702e+09	0.0195023	-150.072	4.99071e+09	0.0168872	-128.397	4.87173e+09	0.0232017	-133.4	4.27482e+09	0.0193622	-171.5	0.01738	-166.372	4970760000	4.97076
-127.044	4.47105e+09	0.0194188	-128.959	4.69592e+09	0.0188449	-129.684	4.6868e+09	0.019666	-149.375	4.98364e+09	0.0173383	-127.237	4.86032e+09	0.0235533	-132.35	4.265e+09	0.019555	-171.3	0.01471	-165.884	4966630000	4.96663
-125.625	4.4584e+09	0.0201734	-127.659	4.68321e+09	0.0189594	-128.275	4.66978e+09	0.0200056	-148.553	4.97868e+09	0.01737	-125.956	4.84432e+09	0.0237617	-131.256	4.25717e+09	0.0191446	-171.2	0.01362	-165.397	4963040000	4.96304
-124.316	4.44672e+09	0.0198604	-126.15	4.66666e+09	0.0193363	-127.159	4.6574e+09	0.0199792	-147.919	4.97329e+09	0.0174565	-124.65	4.82972e+09	0.0240436	-130.169	4.24551e+09	0.0194843	-170.7	0.0132	-164.909	4959200000	4.9592
-123.063	4.43579e+09	0.019842	-124.725	4.65423e+09	0.0195293	-125.934	4.64286e+09	0.0205026	-147.312	4.96835e+09	0.0173301	-123.197	4.81176e+09	0.0241323	-128.922	4.22973e+09	0.0196469	-170.5	0.01463	-164.421	4955050000	4.95505
-121.794	4.42496e+09	0.0200818	-123.222	4.64177e+09	0.0195624	-124.694	4.63007e+09	0.0204413	-147.034	4.95895e+09	0.0178943	-121.953	4.802e+09	0.0244713	-127.897	4.2178e+09	0.0196437	-170.4	0.01473	-163.933	4950800000	4.9508
-120.291	4.41204e+09	0.0200806	-121.731	4.62685e+09	0.0200808	-123.459	4.61706e+09	0.0205828	-146.725	4.95231e+09	0.0182578	-120.453	4.7847e+09	0.0244804	-126.909	4.21158e+09	0.0199321	-170.3	0.01419	-163.445	4946740000	4.94674
-118.987	4.40066e+09	0.0202497	-120.434	4.61574e+09	0.0201719	-122.347	4.60726e+09	0.0204018	-146.322	4.94557e+09	0.0177594	-119.244	4.77163e+09	0.0240474	-125.859	4.19986e+09	0.0200498	-170.2	0.01731	-162.957	4942950000	4.94295
-117.863	4.38805e+09	0.0204979	-119.178	4.59912e+09	0.020231	-121.131	4.59551e+09	0.0204459	-145.853	4.93373e+09	0.0183953	-117.925	4.75575e+09	0.0242267	-124.806	4.18971e+09	0.020518	-170	0.01392	-162.469	4939250000	4.93925
-116.425	4.37195e+09	0.0202307	-117.816	4.58362e+09	0.0208591	-119.959	4.58223e+09	0.0210447	-145.272	4.92997e+09	0.0184284	-116.778	4.74298e+09	0.0248381	-123.647	4.17731e+09	0.0189238	-169.6	0.01332	-161.982	4935430000	4.93543
-115.172	4.36089e+09	0.0206729	-116.584	4.57155e+09	0.0204188	-118.731	4.57198e+09	0.0207158	-144.663	4.92239e+09	0.0185118	-115.609	4.73165e+09	0.0249041	-122.55	4.1694e+09	0.0194851	-169.3	0.01503	-161.494	4930820000	4.93082
-114.053	4.3465e+09	0.0207699	-115.222	4.55612e+09	0.0208057	-117.697	4.55626e+09	0.0211045	-143.922	4.91322e+09	0.018674	-114.487	4.71677e+09	0.0250939	-121.531	4.16199e+09	0.019337	-169.1	0.01445	-161.006	4926100000	4.9261
-113.05	4.33552e+09	0.0209888	-114.072	4.54228e+09	0.0210056	-116.366	4.54397e+09	0.0217901	-143.172	4.90448e+09	0.0185979	-113.419	4.7052e+09	0.0252192	-120.537	4.14422e+09	0.0190898	-168.9	0.01395	-160.518	4921330000	4.92133
-111.762	4.31955e+09	0.021362	-113.056	4.53095e+09	0.0210126	-115.228	4.52876e+09	0.0212934	-142.481	4.89706e+09	0.0187597	-112.375	4.69152e+09	0.0255773	-119.344	4.1346e+09	0.0199906	-168.7	0.01667	-160.03	4916470000	4.91647
-110.731	4.30684e+09	0.0211761	-111.944	4.51982e+09	0.0213721	-114.122	4.52135e+09	0.0217025	-141.781	4.88888e+09	0.0191444	-111.259	4.67883e+09	0.0255708	-118.256	4.12642e+09	0.0198573	-168.5	0.01411	-159.542	4912080000	4.91208
-109.662	4.2924e+09	0.0214417	-110.9	4.5053e+09	0.0215304	-113.156	4.5095e+09	0.0218336	-141.062	4.87853e+09	0.0189663	-110.178	4.66778e+09	0.025955	-117.35	4.11611e+09	0.0208008	-167.9	0.01476	-159.055	4908010000	4.90801
-108.547	4.27763e+09	0.0216368	-109.775	4.49347e+09	0.021656	-112.044	4.49524e+09	0.0222231	-140.331	4.87093e+09	0.0194899	-109.103	4.65344e+09	0.0259955	-116.425	4.10663e+09	0.020553	-167.8	0.01423	-158.567	4903550000	4.90355
-107.484	4.26842e+09	0.021879	-108.613	4.47943e+09	0.0216755	-110.856	4.48204e+09	0.0216816	-139.606	4.86246e+09	0.019517	-108.144	4.64086e+09	0.0261479	-115.456	4.09891e+09	0.0206256	-167.6	0.01364	-158.079	4898870000	4.89887
-106.422	4.25591e+09	0.0218324	-107.594	4.46697e+09	0.0218151	-109.806	4.46813e+09	0.0220194	-138.872	4.85166e+09	0.0195283	-107.1	4.62754e+09	0.0261425	-114.459	4.09001e+09	0.0200963	-167.5	0.01501	-157.591	4894430000	4.89443
-105.391	4.23971e+09	0.0216962	-106.547	4.45393e+09	0.0219393	-108.8	4.46029e+09	0.0221861	-138.106	4.83946e+09	0.0198049	-106.072	4.617e+09	0.0260759	-113.566	4.07872e+09	0.02073	-167.3	0.01729	-157.103	4889440000	4.88944
-104.2	4.2252e+09	0.0221571	-105.497	4.44238e+09	0.0218234	-107.897	4.44572e+09	0.0222934	-137.491	4.83356e+09	0.0197379	-105.019	4.60393e+09	0.0266267	-112.744	4.07293e+09	0.0205855	-167	0.01311	-156.615	4884460000	4.88446
-103.238	4.21174e+09	0.0219606	-104.469	4.43226e+09	0.0222754	-106.875	4.43428e+09	0.0223592	-136.7	4.82363e+09	0.0197732	-103.872	4.58808e+09	0.0267695	-111.791	4.06297e+09	0.0212113	-166.7	0.01478	-156.127	4879820000	4.87982
-102.203	4.2027e+09	0.0224666	-103.497	4.41889e+09	0.0222603	-105.859	4.42252e+09	0.0223803	-135.975	4.81617e+09	0.0199908	-102.903	4.57314e+09	0.0265279	-110.95	4.05205e+09	0.0207483	-166.6	0.01501	-155.64	4875590000	4.87559
-101.181	4.19158e+09	0.0224936	-102.434	4.40959e+09	0.0230084	-104.856	4.40884e+09	0.0223604	-135.216	4.80661e+09	0.0204905	-101.934	4.56243e+09	0.0266809	-110.053	4.0405e+09	0.0214865	-166.3	0.01413	-155.152	4871170000	4.87117
-100.119	4.18126e+09	0.0227563	-101.334	4.39469e+09	0.0222623	-103.884	4.39614e+09	0.0226096	-134.403	4.79957e+09	0.0205293	-100.888	4.54991e+09	0.0271454	-109.131	4.03547e+09	0.0203145	-166.1	0.01488	-154.664	4867120000	4.86712
-99.1188	4.1721e+09	0.0228905	-100.138	4.38081e+09	0.0227423	-102.769	4.38335e+09	0.0230649	-133.512	4.78768e+09	0.0200741	-99.8875	4.53807e+09	0.0274812	-108.338	4.02326e+09	0.0202701	-166	0.01573	-154.176	4863010000	4.86301
-98.1437	4.16229e+09	0.0229517	-99.1125	4.36785e+09	0.0228488	-101.778	4.37119e+09	0.0232722	-132.753	4.77796e+09	0.0204603	-98.9688	4.52316e+09	0.0273683	-107.469	4.01377e+09	0.0208065	-165.6	0.01488	-153.688	4859500000	4.8595
-96.925	4.14774e+09	0.0236379	-98.1406	4.35692e+09	0.0231448	-100.762	4.36124e+09	0.0231564	-131.875	4.76904e+09	0.0203154	-97.9	4.51234e+09	0.0274842	-106.584	4.00803e+09	0.0205337	-165.4	0.01507	-153.2	4856630000	4.85663
-95.8906	4.13162e+09	0.0228025	-97.0969	4.34509e+09	0.0233173	-99.7781	4.34966e+09	0.0232164	-131.041	4.76018e+09	0.0204794	-96.7719	4.49533e+09	0.027762	-105.741	3.99605e+09	0.0209597	-165.2	0.01403	-152.713	4853640000	4.85364
-94.7969	4.12186e+09	0.0230918	-96.0813	4.3319e+09	0.0235488	-98.8563	4.33926e+09	0.0234818	-130.275	4.7486e+09	0.0207038	-95.7812	4.48364e+09	0.0279405	-104.688	3.98659e+09	0.0216433	-165	0.01354	-152.225	4850160000	4.85016
-93.775	4.11068e+09	0.0230124	-95.0625	4.31897e+09	0.0236288	-97.8969	4.33066e+09	0.0237626	-129.522	4.73859e+09	0.0210206	-94.85	4.47323e+09	0.0280331	-103.809	3.97893e+09	0.0214494	-164.7	0.01763	-151.737	4846420000	4.84642
-92.5938	4.09552e+09	0.0235122	-94.125	4.31115e+09	0.0237756	-96.9375	4.31807e+09	0.0237436	-128.588	4.73022e+09	0.0210811	-93.7438	4.45893e+09	0.0280563	-102.944	3.96955e+09	0.0211522	-164.6	0.01517	-151.249	4842590000	4.84259
-91.5625	4.08653e+09	0.0237947	-93.0875	4.29468e+09	0.0248081	-95.9312	4.30744e+09	0.0237571	-127.747	4.71849e+09	0.0206697	-92.7281	4.44398e+09	0.0283725	-102.034	3.96112e+09	0.0215257	-164.4	0.01509	-150.761	4839650000	4.83965
-90.4844	4.0732e+09	0.0235819	-92.0531	4.28509e+09	0.0245844	-94.8656	4.2938e+09	0.0237983	-126.994	4.71e+09	0.0214948	-91.7344	4.43315e+09	0.0286384	-100.925	3.95017e+09	0.0213373	-164.1	0.01447	-150.273	4836920000	4.83692
-89.4688	4.0613e+09	0.0237514	-91	4.26935e+09	0.0242091	-93.9906	4.27908e+09	0.0239498	-126.184	4.70347e+09	0.0213188	-90.8031	4.41978e+09	0.0286056	-100.006	3.9407e+09	0.0216891	-164	0.01528	-149.785	4833990000	4.83399
-88.5469	4.0485e+09	0.0238944	-89.9656	4.25991e+09	0.0246533	-92.6938	4.26654e+09	0.0241577	-125.397	4.69756e+09	0.021323	-89.8656	4.40826e+09	0.0291797	-99.1281	3.93352e+09	0.0216445	-163.9	0.01365	-149.298	4831000000	4.831
-87.5656	4.03442e+09	0.0241676	-89.0625	4.24984e+09	0.0242461	-91.7094	4.25513e+09	0.0244677	-124.659	4.68999e+09	0.02119	-88.9375	4.39226e+09	0.0293889	-98.2719	3.91949e+09	0.0219207	-163.4	0.01798	-148.81	4828250000	4.82825
-86.6031	4.02425e+09	0.0244477	-88.0531	4.23572e+09	0.0248104	-90.5781	4.23958e+09	0.0245909	-123.922	4.6796e+09	0.02124	-88	4.37785e+09	0.0291476	-97.3156	3.91082e+09	0.0220316	-163.3	0.01534	-148.322	4826570000	4.82657
-85.6813	4.01248e+09	0.0246503	-87.0406	4.22491e+09	0.0254156	-89.6219	4.225e+09	0.0252021	-123.191	4.67375e+09	0.0213618	-87.0594	4.36527e+09	0.0295449	-96.3719	3.90399e+09	0.0220627	-163.1	0.01427	-147.834	4822840000	4.82284
-84.7219	4.00124e+09	0.0244952	-86.1062	4.21339e+09	0.0254663	-88.7656	4.21315e+09	0.0252368	-122.269	4.6627e+09	0.0214541	-86.1469	4.35306e+09	0.0300007	-95.4781	3.89455e+09	0.0218409	-163	0.01474	-147.346	4819740000	4.81974
-83.7812	3.99039e+09	0.0249524	-85.1125	4.20135e+09	0.0256626	-87.7969	4.20328e+09	0.0254817	-121.347	4.65124e+09	0.0219164	-85.1813	4.34095e+09	0.0302349	-94.3813	3.88374e+09	0.0222222	-162.8	0.01376	-146.858	4810620000	4.81062
-82.775	3.97734e+09	0.0253059	-84.2188	4.19205e+09	0.0254917	-86.9031	4.19108e+09	0.0259467	-120.481	4.64408e+09	0.0214005	-84.1813	4.32696e+09	0.0301675	-93.4156	3.87165e+09	0.0224818	-162.6	0.0156	-146.37	4799420000	4.79942
-81.8688	3.966e+09	0.025352	-83.2937	4.18072e+09	0.0261331	-85.9344	4.18068e+09	0.0259182	-119.637	4.63685e+09	0.0219812	-83.1875	4.3144e+09	0.0306754	-92.5125	3.8624e+09	0.0225537	-162.2	0.01798	-145.883	4792460000	4.79246
-80.9375	3.95366e+09	0.0254654	-82.3594	4.17223e+09	0.0262011	-84.9781	4.16946e+09	0.0262738	-118.787	4.62783e+09	0.0217191	-82.3	4.30261e+09	0.0308315	-91.5375	3.8528e+09	0.0223906	-162	0.0151	-145.395	4786990000	4.78699
-79.9469	3.93942e+09	0.0258647	-81.4813	4.16001e+09	0.0265945	-84.1188	4.15648e+09	0.0262	-117.991	4.61494e+09	0.0221043	-81.3594	4.28955e+09	0.0313444	-90.6031	3.84327e+09	0.0227061	-161.9	0.01519	-144.907	4781340000	4.78134
-79.075	3.92923e+09	0.0259024	-80.55	4.1485e+09	0.0268948	-83.1688	4.14538e+09	0.0259976	-117.084	4.6077e+09	0.0218804	-80.4781	4.27932e+09	0.0312204	-89.5219	3.83129e+09	0.0228135	-161.4	0.01405	-144.419	4775770000	4.77577
-78.1969	3.91822e+09	0.0262397	-79.6281	4.13652e+09	0.0267525	-82.1688	4.13404e+09	0.0265638	-116.194	4.59426e+09	0.0223166	-79.6656	4.26737e+09	0.0317638	-88.6562	3.82174e+09	0.023265	-161.3	0.01554	-143.931	4769710000	4.76971
-77.2062	3.90762e+09	0.0262087	-78.7375	4.12487e+09	0.0271001	-81.2094	4.12106e+09	0.0266924	-115.281	4.58508e+09	0.0220925	-78.775	4.25729e+09	0.0320573	-87.6844	3.81194e+09	0.0230697	-161.1	0.01657	-143.443	4764170000	4.76417
-76.2938	3.89535e+09	0.0263833	-77.8687	4.11341e+09	0.0274532	-80.3	4.11147e+09	0.0271295	-114.378	4.57476e+09	0.0223661	-77.8563	4.24221e+09	0.0323512	-86.7688	3.80339e+09	0.0232992	-161	0.01552	-142.956	4758890000	4.75889
-75.3938	3.88592e+09	0.0267131	-77.0531	4.10152e+09	0.0274303	-79.5062	4.1015e+09	0.0270037	-113.438	4.56324e+09	0.0221315	-77.0781	4.23011e+09	0.0328408	-85.8688	3.79261e+09	0.0235642	-160.9	0.01506	-142.468	4753210000	4.75321
-74.4844	3.87407e+09	0.0271318	-76.1687	4.09183e+09	0.0278528	-78.6062	4.08916e+09	0.027478	-112.556	4.55411e+09	0.0221381	-76.2313	4.22005e+09	0.0331169	-84.6937	3.78276e+09	0.0236025	-160.7	0.0157	-141.98	4748400000	4.7484
-73.6188	3.86354e+09	0.0273331	-75.3187	4.082e+09	0.0281853	-77.7594	4.07815e+09	0.0276809	-111.566	4.54196e+09	0.0224311	-75.3844	4.20478e+09	0.0332673	-83.7531	3.77132e+09	0.0239621	-160.1	0.01571	-141.492	4743840000	4.74384
-72.6969	3.85412e+09	0.0272265	-74.3875	4.0698e+09	0.0285523	-76.7125	4.06329e+09	0.0278573	-110.597	4.53311e+09	0.0227221	-74.6875	4.1963e+09	0.033312	-82.8156	3.76299e+09	0.0243092	-160	0.01647	-141.004	4738940000	4.73894
-71.8187	3.84234e+09	0.0275969	-73.575	4.0595e+09	0.0286016	-75.8781	4.05323e+09	0.0283673	-109.606	4.5238e+09	0.0226878	-73.8406	4.18314e+09	0.0338282	-81.9469	3.75366e+09	0.0244431	-159.8	0.01529	-140.516	4733940000	4.73394
-71.0312	3.83093e+09	0.0278486	-72.7656	4.04803e+09	0.028751	-75.025	4.04328e+09	0.0285817	-108.728	4.51261e+09	0.0230013	-72.9813	4.17266e+09	0.0341648	-81.0656	3.74452e+09	0.0245296	-159.5	0.01571	-140.028	4729060000	4.72906
-70.1969	3.82081e+09	0.0280422	-71.9312	4.03637e+09	0.0287186	-74.2469	4.03326e+09	0.0287369	-107.897	4.5021e+09	0.0225079	-72.1656	4.16081e+09	0.0343755	-80.2125	3.73453e+09	0.0244701	-159	0.01547	-139.541	4724190000	4.72419
-69.3187	3.80723e+09	0.0283114	-71.1	4.02684e+09	0.0295848	-73.45	4.02216e+09	0.0294106	-107.047	4.49238e+09	0.0229145	-71.2719	4.1479e+09	0.034855	-79.4969	3.7253e+09	0.0247781	-158.8	0.01611	-139.053	4719270000	4.71927
-68.5	3.79753e+09	0.0288622	-70.1906	4.015e+09	0.0298974	-72.5906	4.01293e+09	0.0295546	-106.178	4.48364e+09	0.0228325	-70.4062	4.4415e+09	0.0395532	-78.6656	3.71565e+09	0.0251091	-158.2	0.0165	-138.565	4714280000	4.71428
-67.5406	3.7869e+09	0.0290897	-69.4469	4.00398e+09	0.0300521	-71.7594	4.0008e+09	0.0294432	-105.159	4.47225e+09	0.0234622	-69.675	4.12043e+09	0.035513	-77.7844	3.70743e+09	0.0253098	-157.9	0.01584	-138.077	4709330000	4.70933
-66.4531	3.77236e+09	0.0294173	-68.6656	3.99397e+09	0.0302067	-70.9719	3.98966e+09	0.0296802	-104.266	4.46201e+09	0.0231237	-68.6562	4.10601e+09	0.0358557	-76.9844	3.6989e+09	0.025804	-157.8	0.01886	-137.589	4704540000	4.70454
-65.5938	3.76249e+09	0.0295285	-67.8625	3.9844e+09	0.0307539	-70.1844	3.97797e+09	0.0300406	-103.534	4.45602e+09	0.0229322	-67.8031	4.09364e+09	0.0361388	-76.2031	3.68827e+09	0.0258403	-157.6	0.01595	-137.101	4699350000	4.69935
-64.8812	3.74954e+09	0.0301303	-67.0563	3.97432e+09	0.0308643	-69.5125	3.96825e+09	0.0302912	-102.722	4.44515e+09	0.0227773	-66.8344	4.07889e+09	0.0364791	-75.3563	3.67862e+09	0.0259446	-157.4	0.01482	-136.614	4694520000	4.69452
-64.1281	3.74067e+09	0.0303159	-66.2719	3.9645e+09	0.0311719	-68.7344	3.95858e+09	0.03049	-101.928	4.43417e+09	0.0236913	-66.0125	4.06792e+09	0.0375515	-74.5938	3.66784e+09	0.0262138	-157	0.01629	-136.126	4689950000	4.68995
-63.3125	3.73202e+09	0.0300528	-65.4938	3.95173e+09	0.0314806	-67.975	3.94539e+09	0.0311896	-101.034	4.42928e+09	0.023459	-65.2375	4.0557e+09	0.0376066	-73.8375	3.6589e+09	0.0266135	-156.9	0.01549	-135.638	4685440000	4.68544
-62.525	3.72043e+09	0.0307616	-64.8594	3.94392e+09	0.0315412	-67.0656	3.93014e+09	0.0314662	-100.184	4.4144e+09	0.0225805	-64.4	4.04395e+09	0.0376158	-73.0219	3.6493e+09	0.0269508	-156.8	0.01888	-135.15	4680720000	4.68072
-61.4937	3.70699e+09	0.0310806	-64.1437	3.93324e+09	0.0318926	-66.3344	3.9217e+09	0.0317033	-99.1562	4.40751e+09	0.0262567	-63.5688	4.02863e+09	0.0379233	-72.2438	3.64062e+09	0.0272305	-156.6	0.01583	-134.662	4675840000	4.67584
-60.6187	3.69323e+09	0.031628	-63.4531	3.92433e+09	0.0322184	-65.5875	3.91038e+09	0.0322418	-98.425	4.39705e+09	0.023598	-62.7719	4.01429e+09	0.0385924	-71.4437	3.63142e+09	0.0270855	-156.4	0.01656	-134.174	4670680000	4.67068
-59.7875	3.68242e+09	0.0319192	-62.6906	3.91193e+09	0.0324825	-64.7469	3.89595e+09	0.0327273	-97.3531	4.38786e+09	0.0228717	-61.9094	4.00223e+09	0.0388352	-70.5125	3.61928e+09	0.0277413	-156.2	0.01658	-133.686	4665370000	4.66537
-58.8219	3.66928e+09	0.0321213	-61.9594	3.90376e+09	0.032832	-63.9281	3.88323e+09	0.0325816	-96.1531	4.37163e+09	0.0241629	-61	3.98574e+09	0.0390553	-69.7469	3.60918e+09	0.0277283	-156.1	0.01536	-133.199	4660360000	4.66036
-57.9156	3.65699e+09	0.0325942	-61.0969	3.89139e+09	0.0333363	-63.1688	3.87339e+09	0.0333249	-95.2688	4.36225e+09	0.0241797	-60.2	3.96953e+09	0.0394558	-68.9531	3.6009e+09	0.0279732	-155.8	0.01768	-132.711	4655130000	4.65513
-57.0094	3.64623e+09	0.0330309	-60.4469	3.87964e+09	0.0333292	-62.3312	3.85998e+09	0.032804	-94.375	4.35364e+09	0.0239993	-59.2531	3.95438e+09	0.0399013	-68.15	3.59193e+09	0.0284386	-155.6	0.01585	-132.223	4650300000	4.6503
-56.2531	3.63709e+09	0.0330195	-59.6562	3.86786e+09	0.0336599	-61.5437	3.84877e+09	0.0335485	-93.5313	4.34342e+09	0.0243247	-58.4844	3.9408e+09	0.0408378	-67.35	3.58033e+09	0.0289484	-155.2	0.01631	-131.735	4646150000	4.64615
-55.475	3.62269e+09	0.0335883	-58.9844	3.85719e+09	0.0340974	-60.75	3.83865e+09	0.0337032	-92.625	4.33435e+09	0.0247506	-57.7688	3.92994e+09	0.0408132	-66.5531	3.57206e+09	0.0292676	-155.1	0.01718	-131.247	4641970000	4.64197
-54.5	3.61037e+09	0.034142	-58.2594	3.84641e+09	0.0346628	-60.1406	3.82655e+09	0.0343708	-91.7219	4.32053e+09	0.0248592	-56.9937	3.91486e+09	0.0414487	-65.6687	3.56047e+09	0.0294962	-154.9	0.01508	-130.759	4637250000	4.63725
-53.7125	3.59811e+09	0.0347125	-57.4562	3.83364e+09	0.0344963	-59.4437	3.81604e+09	0.0342743	-90.7	4.31261e+09	0.0248568	-56.2375	3.89989e+09	0.0415974	-65	3.55259e+09	0.0295884	-154.8	0.01902	-130.272	4632320000	4.63232
-52.8594	3.58632e+09	0.0346399	-56.7656	3.82454e+09	0.0351574	-58.6781	3.80494e+09	0.0346625	-89.825	4.30238e+09	0.0252948	-55.55	3.88688e+09	0.0421855	-64.2531	3.54307e+09	0.0298488	-154.4	0.01614	-129.784	4627280000	4.62728
-52.1406	3.57581e+09	0.0352174	-56.0906	3.81478e+09	0.0354616	-57.9688	3.7978e+09	0.0352708	-89.0812	4.28936e+09	0.0251353	-54.8469	3.8741e+09	0.0423789	-63.4969	3.53199e+09	0.0301004	-154.3	0.01594	-129.296	4621730000	4.62173
-51.3031	3.56442e+09	0.0353368	-55.3844	3.80291e+09	0.0355866	-57.2875	3.78585e+09	0.0355891	-88.2406	4.28214e+09	0.0254918	-53.9531	3.85995e+09	0.0428422	-62.75	3.52177e+09	0.0305001	-154.2	0.01701	-128.808	4616290000	4.61629
-50.6406	3.5528e+09	0.0359485	-54.7125	3.79314e+09	0.03611	-56.3906	3.77158e+09	0.0349215	-87.3812	4.27044e+09	0.0256804	-53.2469	3.84835e+09	0.0432001	-61.9594	3.51226e+09	0.0308968	-154	0.01689	-128.32	4610800000	4.6108
-49.9031	3.54237e+09	0.0364175	-54.0375	3.78391e+09	0.0362548	-55.5938	3.75516e+09	0.0366282	-86.5375	4.26332e+09	0.0256505	-52.3187	3.83099e+09	0.0435282	-61.2094	3.50365e+09	0.0313851	-153.9	0.01945	-127.832	4605410000	4.60541
-48.9875	3.53019e+09	0.0364355	-53.3594	3.77109e+09	0.0364361	-54.8813	3.74126e+09	0.0363165	-85.6625	4.24982e+09	0.0259776	-51.5594	3.81501e+09	0.0441389	-60.5437	3.49549e+09	0.0314269	-153.5	0.01539	-127.344	4600520000	4.60052
-48.1437	3.52009e+09	0.0365639	-52.6969	3.76112e+09	0.0364345	-54.1219	3.72235e+09	0.0387163	-84.8094	4.24187e+09	0.0260088	-50.95	3.80179e+09	0.0441409	-59.925	3.48586e+09	0.0317768	-153.4	0.01584	-126.857	4595510000	4.59551
-47.3156	3.50745e+09	0.0373201	-52.0219	3.75186e+09	0.0369117	-53.4562	3.72465e+09	0.0397236	-83.8688	4.22966e+09	0.0261512	-50.3531	3.7913e+09	0.0447144	-59.2312	3.47759e+09	0.0319541	-153.1	0.01675	-126.369	4590350000	4.59035
-46.5188	3.49684e+09	0.0372992	-51.3625	3.74122e+09	0.0374117	-52.6656	3.70637e+09	0.0385667	-82.9188	4.21873e+09	0.0268361	-49.5656	3.7749e+09	0.0446324	-58.55	3.47005e+09	0.0323318	-153	0.01606	-125.881	4585340000	4.58534
-45.85	3.48624e+09	0.0376446	-50.8125	3.73303e+09	0.0376202	-51.8812	3.69347e+09	0.0360296	-82.0219	4.20918e+09	0.0264612	-48.6719	3.75821e+09	0.04533	-57.8594	3.45985e+09	0.0324287	-152.8	0.0191	-125.393	4580760000	4.58076
-45.175	3.47662e+09	0.0382643	-50.175	3.722e+09	0.037669	-51.2156	3.6828e+09	0.0368739	-81.1312	4.19829e+09	0.0268928	-47.9313	3.74568e+09	0.0453282	-57.1875	3.452e+09	0.0326468	-152.5	0.01687	-124.905	4575960000	4.57596
-44.5469	3.46606e+09	0.0384328	-49.3344	3.71138e+09	0.0380767	-50.4688	3.66963e+09	0.0394244	-80.2656	4.18992e+09	0.0271629	-47.3469	3.73285e+09	0.0461072	-56.45	3.44248e+09	0.0329654	-152.4	0.01641	-124.417	4570910000	4.57091
-43.8656	3.45588e+09	0.0385657	-48.525	3.69954e+09	0.0386182	-49.675	3.6625e+09	0.0399379	-79.4625	4.18139e+09	0.02708	-46.525	3.71969e+09	0.0460116	-55.85	3.43421e+09	0.0331965	-152.3	0.01654	-123.93	4565640000	4.56564
-42.9938	3.44273e+09	0.038462	-47.7625	3.68841e+09	0.0386134	-48.8781	3.64367e+09	0.0398394	-78.575	4.17047e+09	0.0272749	-45.7812	3.70447e+09	0.0462619	-55.3	3.42502e+09	0.0337284	-151.9	0.01686	-123.442	4560990000	4.56099
-42.1469	3.42999e+09	0.0389668	-47.1562	3.67967e+09	0.0388763	-48.2031	3.63297e+09	0.0392598	-77.6625	4.1601e+09	0.0275636	-45.1281	3.69326e+09	0.0466183	-54.6187	3.41731e+09	0.0340624	-151.6	0.01815	-122.954	4556610000	4.55661
-41.5969	3.41937e+09	0.0393877	-46.4281	3.66923e+09	0.0393629	-47.3469	3.62239e+09	0.03931	-76.6125	4.15053e+09	0.0278465	-44.45	3.68115e+09	0.0467288	-54.0031	3.40871e+09	0.0342875	-151.5	0.01618	-122.466	4552180000	4.55218
-41.0625	3.41023e+09	0.0395366	-45.875	3.65732e+09	0.0397508	-46.6094	3.60606e+09	0.0410065	-75.7531	4.13941e+09	0.0280963	-43.7562	3.66909e+09	0.0472932	-53.2813	3.3982e+09	0.0350601	-151.3	0.01646	-121.978	4547680000	4.54768
-40.3406	3.40009e+09	0.0397543	-45.2938	3.64847e+09	0.0400184	-45.8937	3.59748e+09	0.041443	-74.9719	4.12905e+09	0.0280946	-42.9	3.65656e+09	0.0472188	-52.6469	3.39027e+09	0.0348195	-151	0.01679	-121.49	4542840000	4.54284
-39.5156	3.38795e+09	0.0382341	-44.5969	3.63874e+09	0.0401655	-45.15	3.58409e+09	0.043753	-74.2406	4.11973e+09	0.0286984	-42.0406	3.64179e+09	0.0471923	-51.9844	3.37992e+09	0.0353021	-150.7	0.01711	-121.002	4537460000	4.53746
-38.875	3.38061e+09	0.0399428	-43.875	3.62713e+09	0.0398666	-44.4969	3.57003e+09	0.0435893	-73.3719	4.10942e+09	0.0287063	-41.3156	3.62809e+09	0.0473042	-51.3625	3.36989e+09	0.0358573	-150.2	0.01705	-120.515	4532120000	4.53212
-38.25	3.36908e+09	0.0406796	-43.3156	3.61831e+09	0.0404219	-43.8312	3.5678e+09	0.0414699	-72.4	4.09629e+09	0.0290921	-40.6094	3.61529e+09	0.0477296	-50.7812	3.36278e+09	0.0361868	-150.1	0.01668	-120.027	4527240000	4.52724
-37.5656	3.3602e+09	0.0412702	-42.5812	3.60815e+09	0.0406732	-43	3.55256e+09	0.0416761	-71.6094	4.08598e+09	0.0291705	-40	3.60663e+09	0.0478278	-50.0562	3.35177e+09	0.0363501	-150	0.01588	-119.539	4522480000	4.52248
-36.8625	3.35259e+09	0.0410255	-41.8687	3.59728e+09	0.0408425	-42.2469	3.53278e+09	0.0416413	-70.6719	4.07542e+09	0.0293168	-39.2969	3.5933e+09	0.0477748	-49.3875	3.3421e+09	0.0368763	-149.4	0.01734	-119.051	4517640000	4.51764
-36.3344	3.34274e+09	0.0405934	-41.2125	3.58599e+09	0.0408663	-41.5375	3.51556e+09	0.0411676	-69.8656	4.06388e+09	0.0295748	-38.4844	3.57967e+09	0.0482161	-48.8156	3.33312e+09	0.036915	-149.3	0.01997	-118.563	4512300000	4.5123
-35.7844	3.33609e+09	0.0406752	-40.5	3.57489e+09	0.0411298	-40.9406	3.51298e+09	0.0424836	-69.0188	4.0514e+09	0.0302003	-37.875	3.5664e+09	0.0484161	-48.1344	3.32449e+09	0.0375208	-149	0.0169	-118.075	4506210000	4.50621
-35.1625	3.32671e+09	0.0422512	-39.85	3.56732e+09	0.0412901	-40.1844	3.49549e+09	0.0427784	-68.1719	4.03909e+09	0.0305331	-37.3063	3.55864e+09	0.0490155	-47.5812	3.31542e+09	0.0376524	-148.8	0.01652	-117.588	4500690000	4.50069
-34.5031	3.31612e+09	0.0410686	-39.3188	3.55924e+09	0.0417454	-39.475	3.48845e+09	0.0431476	-67.3344	4.03009e+09	0.0307246	-36.6656	3.54709e+09	0.0486189	-46.8906	3.30517e+09	0.0375538	-148.6	0.01741	-117.1	4495800000	4.4958
-33.85	3.30687e+09	0.041219	-38.6219	3.54769e+09	0.0416132	-38.9125	3.48288e+09	0.0437631	-66.5156	4.02159e+09	0.0309043	-35.9719	3.5341e+09	0.0487449	-46.1281	3.29486e+09	0.0383193	-148.2	0.01602	-116.612	4490430000	4.49043
-33.1812	3.29763e+09	0.0412789	-38.0031	3.53844e+09	0.0417648	-38.25	3.46963e+09	0.0425795	-65.7219	4.01064e+09	0.0313754	-35.3	3.52307e+09	0.0479859	-45.65	3.28658e+09	0.0385847	-148.1	0.01606	-116.124	4485130000	4.48513
-32.4906	3.28626e+09	0.04135	-37.4813	3.53104e+09	0.0417098	-37.5719	3.45911e+09	0.0431149	-65.0625	4.00028e+09	0.0316421	-34.5656	3.50804e+09	0.0484567	-45.0969	3.27942e+09	0.0387404	-148	0.01971	-115.636	4480150000	4.48015
-31.8281	3.27818e+09	0.0416633	-36.8187	3.52161e+09	0.0419957	-37.0344	3.45254e+09	0.0442072	-64.1656	3.98745e+09	0.0320127	-34.05	3.49909e+09	0.0484803	-44.4625	3.26996e+09	0.0389327	-147.9	0.01698	-115.148	4474890000	4.47489
-31.3188	3.26853e+09	0.0413342	-36.2781	3.51229e+09	0.041996	-36.4094	3.44677e+09	0.0438428	-63.4188	3.97495e+09	0.0320994	-33.4125	3.4889e+09	0.0487959	-43.8437	3.25886e+09	0.0387958	-147.8	0.01618	-114.66	4469580000	4.46958
-30.6781	3.25946e+09	0.0410686	-35.5562	3.50162e+09	0.0416117	-35.9281	3.43566e+09	0.0433536	-62.6562	3.96495e+09	0.0324719	-32.8312	3.47893e+09	0.048789	-43.1594	3.25061e+09	0.0393391	-147.7	0.01693	-114.173	4464200000	4.4642
-30.0875	3.25309e+09	0.0409323	-35.0125	3.49446e+09	0.0423937	-35.4281	3.42826e+09	0.0438299	-61.9	3.95595e+09	0.0328317	-32.1781	3.46819e+09	0.0484337	-42.5812	3.24102e+09	0.0395334	-147.4	0.01679	-113.685	4458500000	4.4585
-29.4875	3.24416e+09	0.0411359	-34.4344	3.48399e+09	0.0420946	-34.775	3.41634e+09	0.0437173	-61.2219	3.94489e+09	0.0331184	-31.6531	3.45764e+09	0.0486109	-41.8594	3.23259e+09	0.0397738	-147.3	0.01671	-113.197	4453130000	4.45313
-28.8906	3.23522e+09	0.0405843	-33.8406	3.47456e+09	0.0421488	-34.1375	3.40588e+09	0.0428134	-60.4562	3.93231e+09	0.0331933	-31.1688	3.44914e+09	0.0482292	-41.3094	3.22415e+09	0.0401025	-147.2	0.01718	-112.709	4447780000	4.44778
-28.3438	3.22856e+09	0.0417206	-33.3594	3.46767e+09	0.0421797	-33.6125	3.39908e+09	0.0437544	-59.6344	3.92192e+09	0.0336551	-30.6625	3.44011e+09	0.048046	-40.7	3.2137e+09	0.0405867	-147	0.01824	-112.221	4442100000	4.4421
-27.8625	3.22446e+09	0.0419641	-32.85	3.46067e+09	0.0422206	-32.975	3.38952e+09	0.0435702	-58.9062	3.90961e+09	0.0341188	-30.1656	3.43358e+09	0.0479343	-40.0344	3.2022e+09	0.0402933	-146.8	0.01948	-111.733	4436390000	4.43639
-27.2219	3.2135e+09	0.0410768	-32.1812	3.45121e+09	0.0420978	-32.3438	3.38293e+09	0.0445947	-58.1625	3.90109e+09	0.0342144	-29.5563	3.42243e+09	0.0478916	-39.4406	3.19492e+09	0.0405697	-146.7	0.01826	-111.245	4430540000	4.43054
-26.6938	3.21024e+09	0.0403417	-31.6156	3.44341e+09	0.0417706	-31.7812	3.37542e+09	0.0427264	-57.4688	3.89082e+09	0.0347013	-28.9187	3.4148e+09	0.0478851	-38.8594	3.18681e+09	0.0409093	-146.6	0.01823	-110.758	4424930000	4.42493
-26.25	3.19928e+09	0.038202	-31.0875	3.43551e+09	0.0417114	-31.2812	3.36381e+09	0.0459979	-56.6719	3.88109e+09	0.0349765	-28.2563	3.4047e+09	0.0474469	-38.1219	3.17691e+09	0.0405163	-146.3	0.01776	-110.27	4419270000	4.41927
-25.7188	3.19602e+09	0.0405333	-30.5156	3.42782e+09	0.0417107	-30.6656	3.35071e+09	0.0435799	-55.9219	3.87064e+09	0.0350458	-27.6438	3.39463e+09	0.0472676	-37.4937	3.16574e+09	0.0411078	-146.2	0.01678	-109.782	4413750000	4.41375
-25.175	3.18938e+09	0.0400259	-30.0031	3.42064e+09	0.0416773	-30.0562	3.34643e+09	0.0443889	-55.1625	3.85769e+09	0.0356401	-27.0625	3.38795e+09	0.0471081	-36.8844	3.15732e+09	0.0412217	-146.1	0.01692	-109.294	4408580000	4.40858
-24.7125	3.18315e+09	0.0394032	-29.4438	3.41248e+09	0.0416984	-29.5375	3.33433e+09	0.0423368	-54.4625	3.84792e+09	0.0355433	-26.5531	3.37725e+09	0.0471654	-36.2687	3.14782e+09	0.0414183	-145.9	0.01852	-108.806	4402800000	4.4028
-24.1844	3.17479e+09	0.0394454	-28.9062	3.40567e+09	0.0414561	-28.9062	3.32427e+09	0.0426853	-53.8063	3.8385e+09	0.0363591	-26.0031	3.37006e+09	0.0468715	-35.6406	3.14004e+09	0.0413757	-145.7	0.01741	-108.318	4396270000	4.39627
-23.6531	3.17284e+09	0.040111	-28.3781	3.39929e+09	0.0413007	-28.275	3.31617e+09	0.0423013	-53.0906	3.82812e+09	0.0365747	-25.375	3.36142e+09	0.0464411	-35.0688	3.13134e+09	0.0415524	-145.6	0.0166	-107.831	4390370000	4.39037
-23.0781	3.16304e+09	0.0388152	-27.8625	3.39147e+09	0.0411791	-27.6375	3.3002e+09	0.0436986	-52.3875	3.8196e+09	0.0368502	-24.9187	3.35383e+09	0.0466973	-34.5281	3.12269e+09	0.0416286	-145.5	0.0172	-107.343	4384910000	4.38491
-22.5781	3.15719e+09	0.0398348	-27.2062	3.38323e+09	0.0406352	-27.0125	3.30271e+09	0.0417564	-51.5469	3.80627e+09	0.0373083	-24.4	3.34859e+09	0.0461277	-33.9781	3.11661e+09	0.0416409	-145.3	0.01843	-106.855	4379680000	4.37968
-22.1531	3.14784e+09	0.0400859	-26.7656	3.37577e+09	0.041014	-26.5063	3.29665e+09	0.043945	-50.8281	3.79409e+09	0.0377074	-23.9031	3.34047e+09	0.0460233	-33.3063	3.10652e+09	0.0415004	-145.2	0.01802	-106.367	4374320000	4.37432
-21.7125	3.14696e+09	0.0381909	-26.1938	3.37075e+09	0.0405987	-26.0219	3.28767e+09	0.0416645	-50.1531	3.78504e+09	0.0382779	-23.4125	3.33263e+09	0.0457839	-32.7531	3.09902e+09	0.0412402	-145.1	0.01751	-105.879	4368270000	4.36827
-21.2563	3.14074e+09	0.038644	-25.675	3.36345e+09	0.0408103	-25.4469	3.27735e+09	0.0422436	-49.4062	3.7748e+09	0.0385364	-22.8625	3.32633e+09	0.045432	-32.2	3.09224e+09	0.0414831	-144.9	0.02044	-105.391	4362250000	4.36225
-20.7625	3.13756e+09	0.0381731	-25.1562	3.35764e+09	0.0402877	-24.9875	3.27691e+09	0.0431697	-48.6875	3.76171e+09	0.0385309	-22.4187	3.32056e+09	0.0453085	-31.6687	3.08514e+09	0.0412587	-144.7	0.01851	-104.903	4356660000	4.35666
-20.2906	3.12659e+09	0.0376898	-24.5719	3.34888e+09	0.0400818	-24.4781	3.26647e+09	0.0420574	-48.0562	3.75098e+09	0.0389266	-22.0187	3.31406e+09	0.0448803	-31.1938	3.07757e+09	0.0416332	-144.6	0.0167	-104.416	4351000000	4.351
-19.8	3.12699e+09	0.0378995	-24.0781	3.34397e+09	0.0400351	-23.875	3.25722e+09	0.0416447	-47.2875	3.73945e+09	0.0390681	-21.5531	3.3064e+09	0.044876	-30.55	3.06973e+09	0.0415403	-144.5	0.01744	-103.928	4345160000	4.34516
-19.3687	3.12348e+09	0.0380195	-23.5094	3.33915e+09	0.0397697	-23.3812	3.24932e+09	0.04211	-46.5344	3.7274e+09	0.0395775	-21.0719	3.30114e+09	0.0446873	-29.8	3.0604e+09	0.0413393	-144.4	0.01739	-103.44	4339190000	4.33919
-18.8656	3.11832e+09	0.0377807	-23.0875	3.33337e+09	0.0398095	-22.7594	3.24489e+09	0.0418203	-45.9875	3.717e+09	0.0398299	-20.5562	3.29571e+09	0.0444321	-29.1219	3.0507e+09	0.0412498	-143.9	0.01786	-102.952	4333430000	4.33343
-18.35	3.1121e+09	0.0373816	-22.6812	3.32886e+09	0.0396978	-22.2344	3.22867e+09	0.0403925	-45.4281	3.70851e+09	0.0401913	-20.0437	3.28892e+09	0.0440974	-28.4375	3.04374e+09	0.0413195	-143.4	0.02095	-102.464	4328240000	4.32824
-17.8938	3.11052e+09	0.0370283	-22.1344	3.3229e+09	0.0394147	-21.7938	3.23042e+09	0.0428141	-44.8219	3.69773e+09	0.0404247	-19.5688	3.28298e+09	0.0439112	-27.8125	3.03544e+09	0.041235	-143.2	0.01838	-101.976	4322590000	4.32259
-17.4	3.09678e+09	0.0355617	-21.8438	3.31704e+09	0.0391634	-21.375	3.21451e+09	0.040354	-44.2281	3.68845e+09	0.0404411	-19.1688	3.27902e+09	0.0437218	-27.25	3.02933e+09	0.0408678	-143.1	0.01736	-101.489	4317440000	4.31744
-16.9656	3.09961e+09	0.0369497	-21.3125	3.31247e+09	0.0388059	-20.7781	3.22168e+09	0.0384019	-43.5219	3.67615e+09	0.0411681	-18.7219	3.27199e+09	0.0436156	-26.7812	3.0203e+09	0.0407419	-142.6	0.01775	-101.001	4312520000	4.31252
-16.4	3.09308e+09	0.0363829	-20.7906	3.30754e+09	0.0382754	-20.2594	3.21217e+09	0.0400005	-42.6969	3.6628e+09	0.0414983	-18.2438	3.26771e+09	0.0432817	-26.1969	3.01453e+09	0.0405282	-142.5	0.01876	-100.513	4306680000	4.30668
-16	3.09034e+09	0.0355323	-20.3	3.30024e+09	0.0384563	-19.6219	3.21597e+09	0.039826	-42.1187	3.65061e+09	0.0414159	-17.7469	3.26115e+09	0.0427612	-25.0375	3.0006e+09	0.0401962	-142.4	0.01833	-100.025	4301050000	4.30105
-15.4844	3.08392e+09	0.0359002	-19.8281	3.29728e+09	0.0381215	-18.5688	3.2004e+09	0.0384291	-41.4437	3.6379e+09	0.0415961	-17.3156	3.25741e+09	0.04252	-23.0844	2.98476e+09	0.0397173	-142.3	0.02096	-99.5371	4295900000	4.2959
-15.0594	3.08103e+09	0.0335825	-19.3312	3.29189e+09	0.0375993	-16.75	3.19254e+09	0.0377688	-40.8531	3.62597e+09	0.0419839	-16.975	3.25263e+09	0.0427358	-21.1063	2.97022e+09	0.0391533	-142.1	0.01829	-99.0493	4290440000	4.29044
-14.5312	3.07428e+09	0.032984	-18.8687	3.28669e+09	0.0375485	-13.7719	3.17155e+09	0.0386538	-40.2	3.61595e+09	0.0423568	-16.5719	3.24795e+09	0.0420286	-19.2938	2.95652e+09	0.038824	-141.9	0.01741	-98.5615	4284510000	4.28451
-14.025	3.07493e+09	0.033639	-18.4156	3.28351e+09	0.0371453	-11.65	3.14743e+09	0.0384523	-39.5438	3.6061e+09	0.0425371	-16.0469	3.24226e+09	0.0420624	-17.9594	2.94533e+09	0.0386527	-141.8	0.01914	-98.0736	4279280000	4.27928
-13.4781	3.07383e+09	0.0353361	-17.95	3.27862e+09	0.0370889	-10.2125	3.13177e+09	0.0345622	-38.9969	3.59626e+09	0.0425579	-15.5531	3.23743e+09	0.0417791	-16.9125	2.9352e+09	0.0378066	-141.3	0.01885	-97.5858	4273930000	4.27393
-12.9906	3.06205e+09	0.0344088	-17.3156	3.27165e+09	0.0365546	-8.79375	3.12232e+09	0.0329121	-38.2531	3.58372e+09	0.0427898	-15.1406	3.23338e+09	0.0418917	-15.775	2.92397e+09	0.0375677	-141.2	0.01806	-97.0979	4268160000	4.26816
-12.3063	3.06118e+09	0.0336169	-16.0031	3.26172e+09	0.0364507	-7.46875	3.11215e+09	0.0359477	-37.6937	3.5762e+09	0.0429152	-14.775	3.22864e+09	0.0411591	-14.1375	2.91309e+09	0.0366533	-141.1	0.01897	-96.6101	4262190000	4.26219
-10.975	3.05123e+09	0.0335771	-13.1594	3.24212e+09	0.0347861	-5.50938	3.11276e+09	0.0344775	-36.7812	3.56072e+09	0.04327	-14.1938	3.22589e+09	0.0408868	-12.6594	2.90117e+09	0.03612	-140.9	0.02172	-96.1222	4256240000	4.25624
-8.80625	3.03988e+09	0.0331094	-10.8187	3.22837e+09	0.0342989	-4.14375	3.101e+09	0.0310052	-35.1437	3.53716e+09	0.0432075	-12.8469	3.21572e+09	0.0406737	-11.5437	2.89181e+09	0.0354804	-140.5	0.01734	-95.6344	4250590000	4.25059
-6.15	3.02861e+09	0.0313631	-9.025	3.21748e+09	0.0340601	-2.67813	3.08888e+09	0.033888	-33.1625	3.51677e+09	0.0435119	-10.4594	3.20063e+09	0.0396468	-10.4594	2.88258e+09	0.0350231	-140.4	0.01861	-95.1465	4245220000	4.24522
-4.3625	3.01804e+09	0.0315212	-7.52187	3.20621e+09	0.0330067	-1.31875	3.08147e+09	0.0333415	-31.1031	3.49365e+09	0.0436025	-8.35938	3.18962e+09	0.0392308	-9.29375	2.87417e+09	0.0342864	-140.3	0.01949	-94.6587	4239980000	4.23998
-3.2	3.01035e+09	0.0305482	-6.00625	3.19882e+09	0.0324094	0.571875	3.07248e+09	0.0330969	-29.6375	3.47711e+09	0.0436998	-6.95312	3.18108e+09	0.0386827	-8.2125	2.86438e+09	0.033826	-140.2	0.01813	-94.1708	4234230000	4.23423
-1.82187	3.00175e+09	0.0296228	-4.66563	3.19022e+09	0.0319802	2.05	3.06117e+09	0.0353743	-28.2656	3.46038e+09	0.0433723	-5.6	3.1753e+09	0.0382738	-7.2875	2.85776e+09	0.0333093	-139.6	0.01896	-93.683	4228000000	4.228
-0.4875	2.99387e+09	0.0299957	-3.12188	3.1792e+09	0.0313837	3.42188	3.05563e+09	0.0283707	-26.8719	3.44255e+09	0.0434605	-4.15	3.16543e+09	0.0376851	-6.1625	2.84867e+09	0.0330331	-139.5	0.02166	-93.1951	4221880000	4.22188
1.2875	2.98208e+09	0.0291778	-1.70625	3.17117e+09	0.0307349	4.59062	3.05201e+09	0.0297299	-25.4469	3.42577e+09	0.0430886	-2.66875	3.15718e+09	0.0370385	-4.8	2.83883e+09	0.0323154	-139.4	0.01861	-92.7073	4216350000	4.21635
2.75312	2.97412e+09	0.0283298	-0.46875	3.16292e+09	0.0302633	5.8	3.04796e+09	0.0303153	-24.1	3.40813e+09	0.0428104	-0.903125	3.14866e+09	0.0362914	-3.82187	2.83101e+09	0.0318571	-139.1	0.01772	-92.2194	4211000000	4.211
3.97812	2.96568e+09	0.0282917	0.846875	3.15412e+09	0.0296517	6.975	3.04183e+09	0.0304555	-22.6344	3.3901e+09	0.0423437	0.821875	3.13791e+09	0.0360299	-2.76875	2.82417e+09	0.0313759	-138.9	0.01953	-91.7316	4205360000	4.20536
5.025	2.96271e+09	0.0275602	2.07187	3.14801e+09	0.0288343	8.3375	3.03889e+09	0.0290748	-21.4719	3.37285e+09	0.0422235	2.15937	3.13076e+09	0.0351947	-1.82187	2.81664e+09	0.0304417	-138.8	0.01874	-91.2438	4199510000	4.19951
6.04063	2.95522e+09	0.0270474	3.225	3.1412e+09	0.0284754	9.61562	3.0252e+09	0.0277266	-20.2313	3.35911e+09	0.0418448	3.65313	3.12522e+09	0.0344859	-0.7875	2.80908e+09	0.0301859	-138.2	0.01875	-90.7559	4193800000	4.1938
7.4375	2.94588e+09	0.0268572	4.49375	3.13414e+09	0.0277898	10.9281	3.01448e+09	0.0280193	-18.9719	3.34318e+09	0.0412779	5.1	3.11819e+09	0.0340474	0.4375	2.8008e+09	0.0295459	-138.1	0.0198	-90.2681	4188090000	4.18809
8.81875	2.93752e+09	0.0260412	5.70937	3.12935e+09	0.0273367	12.1125	3.00759e+09	0.0270119	-17.6906	3.32965e+09	0.0405724	6.5375	3.1144e+09	0.033565	1.47188	2.79363e+09	0.0291005	-138	0.01891	-89.7802	4182120000	4.18212
9.975	2.93231e+09	0.0263515	6.85938	3.12328e+09	0.0268001	13.3687	3.0076e+09	0.025891	-16.4719	3.31509e+09	0.0403836	7.44062	3.10894e+09	0.0333305	2.45625	2.78754e+09	0.028602	-137.7	0.01973	-89.2924	4175320000	4.17532
10.9844	2.92441e+09	0.0260835	7.89062	3.11696e+09	0.0261386	14.5594	3.00088e+09	0.0280144	-15.1437	3.30096e+09	0.0392936	8.6	3.10412e+09	0.0325464	3.45	2.78175e+09	0.0281034	-137.5	0.01915	-88.8045	4168760000	4.16876
12.2188	2.91724e+09	0.0258173	9.02812	3.11257e+09	0.0260295	15.875	2.99111e+09	0.0261963	-13.8781	3.28765e+09	0.0389547	9.7875	3.098e+09	0.0325093	4.34063	2.77767e+09	0.0282098	-137.1	0.01906	-88.3167	4162830000	4.16283
13.4969	2.90948e+09	0.0251657	10.0844	3.10728e+09	0.0256567	16.9719	2.98344e+09	0.0261277	-12.6844	3.27482e+09	0.0383303	10.8969	3.09257e+09	0.0320239	5.29688	2.77256e+09	0.0277311	-136.7	0.01928	-87.8288	4156770000	4.15677
14.6375	2.90327e+09	0.0249776	10.9781	3.10216e+09	0.0251665	17.9312	2.97386e+09	0.024831	-11.6375	3.26507e+09	0.0378493	11.8781	3.087e+09	0.0312452	6.22812	2.7661e+09	0.0272314	-136.2	0.02001	-87.341	4150850000	4.15085
15.6281	2.89746e+09	0.0246001	11.8281	3.09703e+09	0.0249838	19.1	2.96717e+09	0.0265219	-10.4469	3.25273e+09	0.0369408	12.9875	3.08166e+09	0.0312721	7.05312	2.76086e+09	0.0271539	-136.1	0.01907	-86.8531	4145450000	4.14545
16.6281	2.89134e+09	0.0248882	12.9219	3.09014e+09	0.0244728	20.4187	2.96176e+09	0.0258276	-9.35938	3.24413e+09	0.03698	14.0125	3.07575e+09	0.0311879	8.09688	2.7559e+09	0.026601	-136	0.01999	-86.3653	4139720000	4.13972
17.5906	2.88841e+09	0.0243471	13.9844	3.08449e+09	0.0244278	21.4937	2.94542e+09	0.0278706	-8.225	3.23294e+09	0.0360265	14.9812	3.07051e+09	0.0308647	9.0875	2.74971e+09	0.0262122	-135.9	0.01922	-85.8774	4133520000	4.13352
18.8594	2.87949e+09	0.0239826	14.9625	3.08017e+09	0.0238857	22.7344	2.95154e+09	0.0260491	-7.36875	3.22532e+09	0.0359283	15.875	3.06596e+09	0.0309404	10.0094	2.74478e+09	0.0257921	-135.3	0.01889	-85.3896	4127920000	4.12792
20.2969	2.87402e+09	0.0241484	16.4344	3.07071e+09	0.0233105	24.1688	2.93142e+09	0.0261177	-6.40937	3.21526e+09	0.0353193	16.7719	3.06097e+09	0.0302597	10.8781	2.73848e+09	0.025877	-135.2	0.02049	-84.9017	4122510000	4.12251
21.3406	2.86673e+09	0.0240363	17.5844	3.06526e+09	0.0232603	25.3781	2.92383e+09	0.0233729	-5.25625	3.20767e+09	0.0345469	17.7688	3.05271e+09	0.0299924	11.8875	2.73274e+09	0.0253122	-134.9	0.02253	-84.4139	4116500000	4.1165
22.3531	2.85911e+09	0.0239759	18.7031	3.05847e+09	0.0227138	26.3531	2.91507e+09	0.0241449	-3.91562	3.19734e+09	0.0339571	18.8313	3.04614e+09	0.0301634	12.9313	2.72433e+09	0.0253408	-134.8	0.01949	-83.926	4110390000	4.11039
23.3406	2.85558e+09	0.0238494	19.6406	3.05224e+09	0.0225321	27.4156	2.91607e+09	0.0242347	-2.86875	3.1899e+09	0.0335705	19.7906	3.04205e+09	0.0296266	13.9125	2.71996e+09	0.0248069	-134.5	0.019	-83.4382	4104630000	4.10463
24.4406	2.85113e+09	0.0236715	20.5844	3.04738e+09	0.0223932	28.7312	2.90754e+09	0.0246802	-1.97813	3.1833e+09	0.0330378	20.8438	3.03612e+09	0.0290042	14.8281	2.71365e+09	0.024915	-134.4	0.02053	-82.9504	4099110000	4.09911
25.425	2.84505e+09	0.0234898	21.4156	3.04276e+09	0.0223294	29.95	2.89685e+09	0.0239409	-0.80625	3.17697e+09	0.0322595	21.7094	3.03047e+09	0.029194	15.8438	2.70863e+09	0.0244819	-133.9	0.01928	-82.4625	4093630000	4.09363
26.3438	2.84131e+09	0.0228612	22.375	3.03659e+09	0.02227	31.0031	2.89071e+09	0.0259472	0.215625	3.16875e+09	0.0321046	22.8719	3.02456e+09	0.0289265	16.725	2.70215e+09	0.0241978	-133.6	0.02246	-81.9746	4087710000	4.08771
27.2125	2.83615e+09	0.0232916	23.5531	3.03215e+09	0.0220982	32.1188	2.88257e+09	0.0234323	1.38437	3.1627e+09	0.0316574	23.8656	3.0163e+09	0.0287346	17.6281	2.69606e+09	0.0242398	-133.5	0.0196	-81.4868	4081450000	4.08145
28.225	2.83075e+09	0.0230197	24.4969	3.02744e+09	0.0220944	33.2844	2.87237e+09	0.0236555	2.15937	3.15638e+09	0.0313542	24.7938	3.01111e+09	0.0288638	18.6313	2.6911e+09	0.0237583	-133.4	0.01936	-80.999	4075580000	4.07558
29.3813	2.8256e+09	0.0231683	25.5688	3.02127e+09	0.0212905	34.4281	2.86564e+09	0.0238728	3.0625	3.1517e+09	0.0310287	25.8125	3.00415e+09	0.0284516	19.5469	2.68605e+09	0.0237375	-133.1	0.01863	-80.5111	4069870000	4.06987
30.3188	2.82442e+09	0.0229957	26.5188	3.01377e+09	0.0211791	35.6312	2.85534e+09	0.0221617	3.975	3.14619e+09	0.0307839	26.7688	2.9942e+09	0.0286052	20.4438	2.68143e+09	0.0237121	-132.8	0.02046	-80.0233	4063700000	4.0637
31.1656	2.81493e+09	0.0231782	27.5438	3.0088e+09	0.0210171	36.7719	2.8463e+09	0.0249339	4.9875	3.13951e+09	0.0301563	27.8156	2.98418e+09	0.028458	21.35	2.67525e+09	0.0236289	-132.5	0.01929	-79.5354	4057610000	4.05761
32.1219	2.81152e+09	0.0227633	28.6062	3.00142e+09	0.0212676	37.8188	2.8396e+09	0.0244291	5.90313	3.13589e+09	0.0298202	28.7406	2.97645e+09	0.0281635	22.2094	2.67026e+09	0.0235469	-132.4	0.02119	-79.0476	4051630000	4.05163
33.1187	2.80636e+09	0.0226177	29.5344	2.99472e+09	0.0215372	38.6313	2.84464e+09	0.0228816	6.93125	3.129e+09	0.0296106	29.7656	2.96818e+09	0.0278697	23.2469	2.66489e+09	0.0231198	-132.3	0.01954	-78.5597	4045430000	4.04543
34.125	2.79783e+09	0.022871	30.5656	2.98837e+09	0.0209719	40.0656	2.83421e+09	0.0237554	7.97813	3.1215e+09	0.0290329	30.8625	2.95829e+09	0.0279138	24.1531	2.65986e+09	0.0229791	-131.9	0.02032	-78.0719	4039300000	4.0393
35.0781	2.79459e+09	0.0226692	31.7219	2.97992e+09	0.0213354	41.1938	2.82658e+09	0.0248292	9.15938	3.11524e+09	0.0288278	31.7437	2.95042e+09	0.0282295	25.0281	2.65532e+09	0.0231031	-131.7	0.01882	-77.584	4033210000	4.03321
35.9219	2.7895e+09	0.0228895	33.125	2.97107e+09	0.0209102	42.45	2.82587e+09	0.0239658	10.1719	3.10929e+09	0.0285071	32.7531	2.94252e+09	0.0280658	26.0219	2.65145e+09	0.0228848	-131.3	0.01914	-77.0962	4027070000	4.02707
36.9125	2.78138e+09	0.0225028	34.1656	2.96472e+09	0.0210769	43.5938	2.81236e+09	0.024609	11.1969	3.10087e+09	0.0281759	33.6281	2.93341e+09	0.0278582	26.9375	2.64488e+09	0.0229522	-131.1	0.0211	-76.6083	4021170000	4.02117
37.825	2.77574e+09	0.0216187	35.0281	2.95854e+09	0.0211173	44.5406	2.8055e+09	0.0243904	12.2812	3.0935e+09	0.0281992	34.625	2.92874e+09	0.0278472	27.9656	2.63949e+09	0.0230468	-131	0.01999	-76.1205	4015080000	4.01508
38.6969	2.77114e+09	0.0223443	35.8844	2.95292e+09	0.0210698	45.4219	2.80181e+09	0.025027	13.4781	3.08811e+09	0.0280087	35.6344	2.9197e+09	0.0280929	28.925	2.63497e+09	0.0222784	-130.4	0.01862	-75.6326	4008880000	4.00888
39.5406	2.76723e+09	0.0227979	36.7188	2.94733e+09	0.0207055	46.6219	2.79776e+09	0.0240717	14.3812	3.08398e+09	0.0270889	36.5312	2.91181e+09	0.0273782	29.7844	2.63034e+09	0.0222252	-130.3	0.0207	-75.1448	4002650000	4.00265
40.4719	2.75895e+09	0.0227598	37.7719	2.941e+09	0.0209719	47.5406	2.79509e+09	0.0227831	15.2625	3.07483e+09	0.0267257	37.4594	2.90373e+09	0.0271473	30.6281	2.62547e+09	0.0225093	-130.2	0.01948	-74.6569	3996300000	3.9963
41.7969	2.75245e+09	0.0226493	38.6625	2.9351e+09	0.0208632	48.6375	2.78197e+09	0.0248505	16.3094	3.07081e+09	0.0268395	38.4438	2.89651e+09	0.0272836	31.4156	2.61962e+09	0.0224707	-129.7	0.02078	-74.1691	3989900000	3.9899
43.1031	2.74792e+09	0.0224955	39.7687	2.92869e+09	0.0207152	49.775	2.77554e+09	0.023911	17.175	3.06477e+09	0.0264069	39.2938	2.88985e+09	0.0276106	32.4375	2.61427e+09	0.0224629	-129.5	0.02102	-73.6813	3983650000	3.98365
44.1406	2.73766e+09	0.0228767	40.7188	2.92091e+09	0.0207793	50.825	2.76409e+09	0.0232221	18.3563	3.0579e+09	0.0264821	40.1469	2.88242e+09	0.0275199	33.4719	2.60798e+09	0.0225821	-129	0.01884	-73.1934	3977710000	3.97771
45.0438	2.73098e+09	0.0231685	41.7031	2.9162e+09	0.0208939	51.9813	2.75624e+09	0.0241175	19.5156	3.05064e+09	0.0260771	41.1281	2.87336e+09	0.0269542	34.4406	2.60317e+09	0.0223468	-128.9	0.01965	-72.7056	3971730000	3.97173
46.0344	2.7264e+09	0.0228452	42.65	2.9097e+09	0.0207121	53.2437	2.74725e+09	0.0248854	20.5375	3.0432e+09	0.0259652	42.1937	2.86463e+09	0.0269132	35.3281	2.59821e+09	0.022691	-128.6	0.02108	-72.2177	3965230000	3.96523
47.2656	2.71566e+09	0.0232934	43.5812	2.90481e+09	0.0210107	54.0719	2.74087e+09	0.0235422	21.3875	3.03829e+09	0.0259588	43.3438	2.85672e+09	0.0270077	36.0219	2.59252e+09	0.0222362	-128.4	0.0232	-71.7299	3958710000	3.95871
48.5062	2.71519e+09	0.0246992	44.5125	2.89842e+09	0.0204672	55.125	2.73218e+09	0.0238778	22.65	3.03114e+09	0.0256093	44.3938	2.84866e+09	0.0267166	36.9719	2.58694e+09	0.0222831	-128.3	0.01984	-71.242	3954100000	3.9541
49.3438	2.70573e+09	0.0229447	45.45	2.89292e+09	0.0202258	56.3594	2.73068e+09	0.0240822	23.8406	3.0231e+09	0.0256279	45.3031	2.84025e+09	0.0268456	37.9594	2.58022e+09	0.0224364	-127.9	0.01964	-70.7542	3976440000	3.97644
50.225	2.69817e+09	0.023219	46.7656	2.88263e+09	0.0203411	57.6781	2.71319e+09	0.0236191	25.0656	3.01585e+09	0.0250808	46.1187	2.8343e+09	0.0265645	39.05	2.57543e+09	0.0223059	-127.7	0.01981	-70.2663	3980420000	3.98042
51.5063	2.6902e+09	0.0225546	47.9594	2.87662e+09	0.0205264	59.1562	2.70847e+09	0.0242982	25.9219	3.01112e+09	0.0252398	47.3469	2.82535e+09	0.0263849	39.8313	2.56859e+09	0.0222085	-127.2	0.02177	-69.7785	3938900000	3.9389
52.6344	2.684e+09	0.0230893	49.1562	2.86992e+09	0.0206109	60.3094	2.6974e+09	0.0246814	26.7031	3.00308e+09	0.0255357	48.3281	2.81744e+09	0.0267797	40.8	2.56243e+09	0.0221028	-127	0.02046	-69.2906	3924860000	3.92486
53.6094	2.67856e+09	0.0232503	49.9937	2.86474e+09	0.0204883	61.4	2.69209e+09	0.0244868	27.6219	2.99726e+09	0.0248531	49.4125	2.81103e+09	0.0262828	41.6281	2.55638e+09	0.0225101	-126.9	0.01993	-68.8028	3918640000	3.91864
54.7313	2.67088e+09	0.0227455	50.85	2.86189e+09	0.0207521	62.7125	2.679e+09	0.0257209	28.8406	2.98803e+09	0.0252337	50.2344	2.8026e+09	0.0260656	42.6812	2.55008e+09	0.0225713	-126.2	0.02033	-68.3149	3912100000	3.9121
55.4156	2.66046e+09	0.0225133	51.8594	2.85413e+09	0.0207846	63.9062	2.66943e+09	0.0244649	29.8469	2.98082e+09	0.0248277	51.0813	2.79509e+09	0.0258267	43.7406	2.5432e+09	0.0222782	-126	0.02376	-67.8271	3905590000	3.90559
56.5312	2.6592e+09	0.023587	53.0219	2.84876e+09	0.0204517	64.9469	2.66259e+09	0.0245718	30.8375	2.97411e+09	0.0248846	52.0281	2.78926e+09	0.0259497	44.5625	2.53968e+09	0.0223777	-125.9	0.02027	-67.3392	3898960000	3.89896
57.8469	2.65016e+09	0.0230735	54.0719	2.84351e+09	0.0209715	65.9375	2.65488e+09	0.026383	31.5969	2.96513e+09	0.0250096	53.0625	2.77999e+09	0.0259333	45.3062	2.5339e+09	0.0222443	-125.6	0.02017	-66.8514	3892750000	3.89275
59.1469	2.64292e+09	0.0231783	54.95	2.83839e+09	0.0210427	67.2063	2.64216e+09	0.023082	32.6063	2.95881e+09	0.0248913	54.025	2.77302e+09	0.0262487	46.2687	2.52724e+09	0.0224687	-125.4	0.02132	-66.3635	3886780000	3.88678
60.05	2.63522e+09	0.0238874	55.7656	2.83297e+09	0.0209367	68.3656	2.63847e+09	0.0261568	33.9969	2.94864e+09	0.0244743	55.0406	2.7647e+09	0.0261025	47.35	2.5207e+09	0.0223076	-124.8	0.02052	-65.8757	3880030000	3.88003
61.4437	2.62578e+09	0.0229751	56.8812	2.82786e+09	0.0207945	69.3531	2.63527e+09	0.0245123	35.2656	2.93972e+09	0.0250535	55.875	2.75923e+09	0.0257649	48.3469	2.51459e+09	0.0223001	-124.7	0.0213	-65.3879	3872790000	3.87279
62.475	2.62107e+09	0.0224889	58.1437	2.81903e+09	0.0208253	70.4438	2.6246e+09	0.0240801	36.0563	2.93491e+09	0.0246834	56.7688	2.75224e+09	0.0258426	49.3031	2.51019e+09	0.0221734	-124.3	0.01986	-64.9	3865520000	3.86552
63.375	2.61369e+09	0.0230301	59.0594	2.81235e+09	0.0208007	71.925	2.61891e+09	0.0239629	37.2094	2.9266e+09	0.0249924	57.8125	2.74551e+09	0.0259226	50.1688	2.50367e+09	0.0221912	-123.9	0.02124	-64.4121	3858700000	3.8587
64.3312	2.60645e+09	0.0237759	59.8594	2.80554e+09	0.0213343	73.1438	2.60415e+09	0.0257062	38.025	2.91948e+09	0.0254858	58.6437	2.7384e+09	0.0258127	51.0406	2.49844e+09	0.0224651	-123.6	0.01892	-63.9243	3851490000	3.85149
65.3344	2.6002e+09	0.0230696	60.8219	2.80066e+09	0.020648	74.3094	2.60016e+09	0.0259108	39.3219	2.91257e+09	0.0245834	59.4313	2.73244e+09	0.0255815	52.0781	2.49157e+09	0.0222482	-123.5	0.02058	-63.4365	3844480000	3.84448
66.5563	2.59184e+09	0.0233622	61.9344	2.7911e+09	0.0208372	75.2719	2.58973e+09	0.0240766	40.225	2.90539e+09	0.0244872	60.0969	2.72606e+09	0.0260348	53.0781	2.48616e+09	0.0222273	-123.2	0.02168	-62.9486	3837230000	3.83723
67.5219	2.58941e+09	0.0226324	62.7406	2.7855e+09	0.020848	76.7406	2.58564e+09	0.025093	41.1281	2.89841e+09	0.0246705	61.2562	2.71831e+09	0.0257011	54.0125	2.48082e+09	0.0220945	-123.1	0.01984	-62.4608	3830310000	3.83031
68.4688	2.58242e+09	0.0229513	63.7219	2.77797e+09	0.0211991	78.0469	2.57258e+09	0.0245515	42.375	2.89187e+09	0.0248008	62.3219	2.71251e+09	0.0258897	54.9031	2.4747e+09	0.0221614	-122.6	0.01949	-61.9729	3824060000	3.82406
69.1969	2.57451e+09	0.0234778	64.6406	2.77225e+09	0.0208204	78.9969	2.56625e+09	0.0250004	43.3094	2.8836e+09	0.0245159	63.4375	2.70386e+09	0.0260878	55.6375	2.4704e+09	0.0223391	-122.3	0.02092	-61.4851	3817060000	3.81706
70.0187	2.56707e+09	0.0241117	65.5594	2.76385e+09	0.0209631	80.125	2.55726e+09	0.024215	44.3875	2.87619e+09	0.0241874	64.3125	2.69838e+09	0.02614	56.5656	2.46482e+09	0.0222954	-122	0.02447	-60.9972	3809750000	3.80975
71.25	2.56439e+09	0.0233004	66.5031	2.75764e+09	0.0210963	81.2844	2.55076e+09	0.0241895	45.1812	2.86993e+09	0.0245482	65.0938	2.69169e+09	0.0264203	57.5219	2.4593e+09	0.0222262	-121.8	0.02008	-60.5094	3801730000	3.80173
72.4125	2.55662e+09	0.0235373	67.4594	2.7532e+09	0.0211873	82.4938	2.54382e+09	0.0244535	46.1594	2.86249e+09	0.0242261	66.1531	2.68603e+09	0.0260957	58.5063	2.45288e+09	0.0218772	-121.7	0.02008	-60.0215	3794060000	3.79406
73.4594	2.55013e+09	0.0239574	68.3156	2.74466e+09	0.0208679	83.575	2.54088e+09	0.0248039	47.3656	2.85464e+09	0.0241831	67.2688	2.67738e+09	0.0263597	59.4062	2.44807e+09	0.021967	-121.5	0.01934	-59.5337	3787090000	3.78709
74.5687	2.54237e+09	0.0240353	69.325	2.73674e+09	0.0212712	84.4188	2.52996e+09	0.0254313	48.4688	2.84798e+09	0.0243819	68.2375	2.6699e+09	0.0265384	60.1562	2.44295e+09	0.0224243	-121.3	0.02192	-59.0458	3779830000	3.77983
75.6312	2.53431e+09	0.0239155	70.2	2.73086e+09	0.0212569	85.5219	2.52453e+09	0.0254897	49.3844	2.84266e+09	0.0241228	69.0625	2.66672e+09	0.0264035	61.1125	2.4372e+09	0.0222612	-121.1	0.02045	-58.558	3773020000	3.77302
76.6656	2.52775e+09	0.0239695	71.4125	2.72051e+09	0.0212792	86.7312	2.52311e+09	0.0216902	50.3156	2.83594e+09	0.0242556	70.0281	2.6581e+09	0.0266884	62.1687	2.43068e+09	0.0221852	-120.5	0.02166	-58.0701	3766420000	3.76642
77.7188	2.52073e+09	0.0241576	72.5125	2.71393e+09	0.0213817	87.8656	2.51053e+09	0.0256735	51.0406	2.83197e+09	0.0244566	70.9531	2.65015e+09	0.0264147	63.075	2.4261e+09	0.0222954	-120.4	0.02017	-57.5823	3759190000	3.75919
78.6437	2.5161e+09	0.0240883	73.4844	2.70771e+09	0.0215296	88.8594	2.5055e+09	0.0252046	52.2938	2.82513e+09	0.0239604	72.1	2.6435e+09	0.0269179	63.9062	2.4207e+09	0.0225812	-120.3	0.02008	-57.0944	3752130000	3.75213
79.3625	2.50986e+09	0.0243078	74.4031	2.69897e+09	0.0211845	89.9906	2.49402e+09	0.0264268	53.3719	2.81792e+09	0.0243815	73.075	2.6372e+09	0.0271129	64.775	2.41526e+09	0.0224662	-120	0.02104	-56.6066	3745080000	3.74508
80.2531	2.50914e+09	0.0232982	75.3125	2.69307e+09	0.0217708	91.3781	2.4866e+09	0.0249148	54.3594	2.81116e+09	0.0239139	74.0812	2.63032e+09	0.0268488	65.6937	2.40939e+09	0.0224989	-119.6	0.02198	-56.1187	3737450000	3.73745
81.3719	2.49746e+09	0.0240816	76.25	2.6865e+09	0.0217302	92.6719	2.48245e+09	0.0263463	55.1594	2.80614e+09	0.0236626	74.9625	2.62521e+09	0.0267679	66.8406	2.40289e+09	0.0225845	-119.3	0.01999	-55.6309	3728870000	3.72887
82.4219	2.49253e+09	0.0249719	77.3937	2.67699e+09	0.0217872	93.6906	2.47684e+09	0.0258071	56.2031	2.79769e+09	0.0244239	75.8656	2.61847e+09	0.0269734	67.7563	2.39849e+09	0.0226333	-119.2	0.02214	-55.1431	3720740000	3.72074
83.4	2.48566e+09	0.0247242	78.3156	2.67094e+09	0.0218211	94.8719	2.46787e+09	0.0260524	57.1375	2.78824e+09	0.0242339	76.8406	2.61162e+09	0.0268748	68.6937	2.39258e+09	0.0226452	-119	0.02025	-54.6552	3713290000	3.71329
84.3562	2.47817e+09	0.024545	79.2156	2.66563e+09	0.0218996	95.9813	2.46422e+09	0.0254668	58.0656	2.78449e+09	0.0236063	77.9062	2.60737e+09	0.0268285	69.4969	2.38617e+09	0.0227301	-118.8	0.02172	-54.1674	3705400000	3.7054
85.3719	2.47339e+09	0.0245756	80.1	2.65759e+09	0.0218195	96.9563	2.45406e+09	0.0264429	59.0125	2.77663e+09	0.0241579	78.9344	2.60075e+09	0.0271915	70.3531	2.38076e+09	0.0229004	-118.7	0.02072	-53.6795	3699130000	3.69913
86.325	2.46644e+09	0.0248703	81.1531	2.65137e+09	0.0222069	98.1344	2.45105e+09	0.0264802	59.9375	2.7717e+09	0.023714	79.65	2.59361e+09	0.0273835	71.5031	2.37463e+09	0.0228676	-118.3	0.01986	-53.1917	3692000000	3.692
87.425	2.46029e+09	0.0246752	82.1437	2.64383e+09	0.0219855	98.9875	2.44522e+09	0.0250398	60.9375	2.76411e+09	0.0243128	80.725	2.58839e+09	0.0273096	72.5031	2.36723e+09	0.0228592	-118	0.0221	-52.7038	3684190000	3.68419
88.4344	2.45476e+09	0.0238783	83.0344	2.63822e+09	0.0224469	100.287	2.43763e+09	0.0261262	61.8656	2.75708e+09	0.0239228	81.7562	2.58078e+09	0.028324	73.4313	2.36267e+09	0.0228179	-117.9	0.02236	-52.216	3676610000	3.67661
89.1906	2.44871e+09	0.0249286	83.9313	2.63045e+09	0.0223073	101.541	2.43235e+09	0.0268349	62.9906	2.75077e+09	0.0239184	82.7219	2.57673e+09	0.0276444	74.3531	2.35593e+09	0.0230825	-117.8	0.02086	-51.7281	3668640000	3.66864
90.1312	2.44245e+09	0.0251786	84.9719	2.62592e+09	0.0221598	102.738	2.42142e+09	0.0262825	63.875	2.74388e+09	0.0239226	83.6469	2.57043e+09	0.0279808	75.2562	2.3503e+09	0.0229943	-117.7	0.0211	-51.2403	3660580000	3.66058
91.1594	2.43658e+09	0.0252334	86.2219	2.61639e+09	0.0224614	103.759	2.41764e+09	0.0266314	64.7656	2.73768e+09	0.0240231	84.4062	2.56647e+09	0.0281784	76.2063	2.34446e+09	0.0231079	-117.4	0.0208	-50.7524	3652520000	3.65252
92.2219	2.43137e+09	0.0254367	87.2406	2.61084e+09	0.0223839	104.697	2.41634e+09	0.026327	65.6062	2.7304e+09	0.0241513	85.4781	2.5583e+09	0.0280131	77.1906	2.33852e+09	0.0235928	-117.1	0.02188	-50.2646	3644960000	3.64496
93.1562	2.42581e+09	0.0257013	88.1406	2.6056e+09	0.0227438	105.869	2.4089e+09	0.0263064	66.6406	2.72431e+09	0.0243585	86.3531	2.55422e+09	0.0272592	78.0781	2.3341e+09	0.0228786	-116.8	0.02484	-49.7767	3638000000	3.638
93.9875	2.42025e+09	0.0259526	89.0969	2.59845e+09	0.0222574	106.841	2.40995e+09	0.0248577	67.6688	2.71782e+09	0.0240721	87.3	2.5483e+09	0.0277164	78.9469	2.32808e+09	0.0235206	-116.6	0.02042	-49.2889	3630210000	3.63021
94.9281	2.41401e+09	0.0253037	90.2031	2.59204e+09	0.0223875	107.862	2.39687e+09	0.02681	68.6219	2.71062e+09	0.0241465	88.1844	2.54223e+09	0.0278835	79.8094	2.32332e+09	0.0236373	-116.4	0.02086	-48.801	3621890000	3.62189
95.9219	2.40948e+09	0.0257971	91.3187	2.58498e+09	0.0229226	108.947	2.39334e+09	0.0277875	69.5094	2.70455e+09	0.0238673	89.0781	2.53713e+09	0.0278098	80.8438	2.31721e+09	0.0235402	-116.2	0.02232	-48.3132	3614590000	3.61459
96.8313	2.4039e+09	0.0254546	92.3312	2.58002e+09	0.0224	110.022	2.3853e+09	0.0271317	70.3625	2.69931e+09	0.0242973	90.1688	2.5325e+09	0.0282881	81.7375	2.31326e+09	0.0234436	-115.6	0.0249	-47.8254	3607190000	3.60719
97.725	2.39871e+09	0.025402	93.2188	2.57426e+09	0.0227082	111.241	2.37876e+09	0.0275364	71.3313	2.69056e+09	0.024485	91.25	2.52668e+09	0.0284156	82.6406	2.3077e+09	0.0235489	-115.5	0.02063	-47.3375	3599490000	3.59949
98.5219	2.39452e+09	0.0259224	94.1594	2.56898e+09	0.0233154	112.628	2.37237e+09	0.0278162	72.25	2.6849e+09	0.0240258	92.1875	2.52063e+09	0.0288807	83.5312	2.3024e+09	0.0238444	-115.3	0.02209	-46.8496	3591640000	3.59164
99.5344	2.3884e+09	0.0255841	95.1594	2.56174e+09	0.0226926	113.406	2.3652e+09	0.0282297	73.2	2.67925e+09	0.0244264	93.0281	2.51616e+09	0.0283949	84.325	2.29782e+09	0.0236471	-115.2	0.02092	-46.3618	3583950000	3.58395
100.503	2.38336e+09	0.0259392	96.0656	2.55541e+09	0.0225498	114.828	2.3609e+09	0.0284057	74.2125	2.67198e+09	0.0240811	94.0094	2.51145e+09	0.0284795	85.2594	2.2935e+09	0.0236294	-114.5	0.02259	-45.874	3575520000	3.57552
101.478	2.37901e+09	0.0260044	97.0094	2.55091e+09	0.0228204	115.866	2.35419e+09	0.0283389	75.1281	2.66598e+09	0.0243997	94.9187	2.50545e+09	0.0283488	86.2344	2.28753e+09	0.0236838	-114.4	0.02237	-45.3861	3567740000	3.56774
102.459	2.37302e+09	0.0262115	98.0594	2.5443e+09	0.0231342	116.828	2.35052e+09	0.0280084	76.0906	2.65967e+09	0.0245037	95.9813	2.50038e+09	0.0286817	87.1781	2.2812e+09	0.0239304	-114.1	0.02116	-44.8983	3559710000	3.55971
103.306	2.36815e+09	0.0256318	98.9094	2.53969e+09	0.0233252	117.678	2.34538e+09	0.0281332	77.0094	2.65424e+09	0.0242934	96.9969	2.49502e+09	0.0289596	88.0969	2.27637e+09	0.0241636	-113.6	0.02073	-44.4104	3551720000	3.55172
104.225	2.36331e+09	0.0260301	99.8281	2.5354e+09	0.0233325	118.544	2.33997e+09	0.028274	77.9	2.64491e+09	0.024928	97.8937	2.48909e+09	0.0290555	88.95	2.27163e+09	0.0240246	-113.4	0.02368	-43.9226	3544690000	3.54469
105.122	2.35656e+09	0.0267824	100.928	2.52884e+09	0.0233969	119.503	2.33535e+09	0.0288678	78.7781	2.64211e+09	0.0243828	98.825	2.48399e+09	0.0289829	89.825	2.26646e+09	0.0240703	-113.2	0.02183	-43.4347	3537190000	3.53719
106.181	2.35178e+09	0.0264801	101.972	2.52235e+09	0.0231766	120.359	2.33051e+09	0.0283616	79.5812	2.63495e+09	0.0242782	99.8812	2.47899e+09	0.0293319	90.8531	2.26097e+09	0.0240566	-113.1	0.021	-42.9469	3529600000	3.5296
107.491	2.34424e+09	0.0264544	103.228	2.51459e+09	0.023309	121.387	2.32463e+09	0.0282794	80.5563	2.62731e+09	0.0245955	100.797	2.47477e+09	0.0284945	91.8656	2.25528e+09	0.0243242	-112.7	0.02059	-42.459	3520950000	3.52095
108.409	2.3401e+09	0.0260661	104.325	2.50786e+09	0.0237847	122.456	2.31765e+09	0.0277556	81.7156	2.62081e+09	0.024833	101.881	2.46801e+09	0.0294535	92.95	2.24983e+09	0.0237192	-112.6	0.02214	-41.9712	3512290000	3.51229
109.566	2.33664e+09	0.028491	105.253	2.50233e+09	0.0237372	123.631	2.31381e+09	0.0287608	82.6094	2.61303e+09	0.0242074	102.988	2.46119e+09	0.0292633	93.7844	2.24516e+09	0.0242461	-112.4	0.02558	-41.4833	3503350000	3.50335
110.716	2.32467e+09	0.0266605	106.219	2.49718e+09	0.0240489	124.875	2.30583e+09	0.028887	83.6437	2.60609e+09	0.0248536	103.856	2.45648e+09	0.0294947	94.75	2.23988e+09	0.0242556	-112	0.02222	-40.9955	3495840000	3.49584
111.769	2.32161e+09	0.0259787	107.053	2.49127e+09	0.0238979	125.909	2.30041e+09	0.0289873	84.4281	2.599e+09	0.0250002	104.8	2.45208e+09	0.0293679	95.7	2.23401e+09	0.0246271	-111.9	0.02137	-40.5076	3487550000	3.48755
112.744	2.31617e+09	0.0271109	107.975	2.48742e+09	0.0236159	126.884	2.29572e+09	0.0290613	85.5094	2.5934e+09	0.02465	105.878	2.44687e+09	0.0294609	96.6313	2.22883e+09	0.0249746	-111.8	0.02128	-40.0198	3480120000	3.48012
113.522	2.31385e+09	0.0269702	108.878	2.48279e+09	0.0238703	127.812	2.29141e+09	0.0288977	86.6656	2.58725e+09	0.0247296	106.881	2.43726e+09	0.0298018	97.5281	2.22488e+09	0.024599	-111.6	0.02243	-39.5319	3473230000	3.47323
114.481	2.3073e+09	0.0268809	109.906	2.47812e+09	0.0241779	128.844	2.2836e+09	0.0288325	87.7375	2.57859e+09	0.0251413	107.881	2.43327e+09	0.0298476	98.3656	2.2197e+09	0.0244169	-111.3	0.02557	-39.0441	3466160000	3.46616
115.45	2.30285e+09	0.0267206	111.037	2.47137e+09	0.0239619	130.169	3.13012e+09	0.0487288	88.6437	2.57159e+09	0.0245625	108.806	2.42795e+09	0.0292018	99.2031	2.21516e+09	0.0245611	-111	0.02075	-38.5562	3458270000	3.45827
116.428	2.29667e+09	0.0268034	112	2.46684e+09	0.0239369	131.378	2.27071e+09	0.0291955	89.4062	2.56646e+09	0.0254387	109.778	2.42391e+09	0.030129	100.213	2.20992e+09	0.0251999	-110.9	0.0216	-38.0684	3450130000	3.45013
117.338	2.29311e+09	0.0270092	112.866	2.46153e+09	0.0241406	132.209	2.26735e+09	0.0289368	90.625	2.56016e+09	0.0247718	110.766	2.41758e+09	0.0296846	101.225	2.20496e+09	0.024651	-110.7	0.02118	-37.5806	3442670000	3.44267
118.131	2.28733e+09	0.0272881	113.847	2.45592e+09	0.0240533	133.119	2.26191e+09	0.0296775	91.5719	2.55413e+09	0.0249848	111.925	2.41145e+09	0.0299121	102.106	2.19999e+09	0.0249404	-110.6	0.02272	-37.0927	3435810000	3.43581
119.109	2.28331e+09	0.0263104	114.941	2.44998e+09	0.0241441	134.228	2.2535e+09	0.0300335	92.4969	2.54881e+09	0.0253627	112.841	2.40498e+09	0.0295702	103.028	2.19626e+09	0.0251453	-110.2	0.02595	-36.6049	3428570000	3.42857
120.119	2.27873e+09	0.0276431	115.906	2.44429e+09	0.0243712	135.363	2.25067e+09	0.0295805	93.4469	2.54019e+09	0.0254669	113.713	2.3992e+09	0.0295473	103.778	2.19063e+09	0.0252361	-110.1	0.02149	-36.117	3420660000	3.42066
121.45	2.27218e+09	0.0270615	116.919	2.44037e+09	0.024321	136.669	2.2426e+09	0.0291605	94.3719	2.53385e+09	0.0250577	114.728	2.39342e+09	0.0299806	104.769	2.18592e+09	0.024967	-109.8	0.02184	-35.6292	3413360000	3.41336
122.384	2.26722e+09	0.0268408	117.775	2.43414e+09	0.0256402	137.572	2.23578e+09	0.0292036	95.5312	2.52765e+09	0.0257848	115.622	2.38782e+09	0.0303025	105.697	2.18169e+09	0.0254218	-109.7	0.02144	-35.1413	3405820000	3.40582
123.259	2.26073e+09	0.02744	118.672	2.42945e+09	0.0245746	138.619	2.23198e+09	0.0301588	96.6812	2.52093e+09	0.0250741	116.459	2.38448e+09	0.0305922	106.647	2.1782e+09	0.0255744	-109.6	0.02269	-34.6535	3397910000	3.39791
124.206	2.25419e+09	0.0278532	119.762	2.42405e+09	0.0248187	139.591	2.22295e+09	0.0308335	97.6531	2.5153e+09	0.026499	117.322	2.37766e+09	0.0309635	107.541	2.17264e+09	0.025572	-109.1	0.02316	-34.1656	3390710000	3.39071
125.334	2.25115e+09	0.0273159	120.828	2.41871e+09	0.0245891	140.672	2.22036e+09	0.0296615	98.4781	2.50941e+09	0.0252359	118.194	2.37397e+09	0.0307934	108.4	2.16792e+09	0.0258152	-108.8	0.02219	-33.6778	3383990000	3.38399
126.369	2.24548e+09	0.0281138	122.044	2.41069e+09	0.0245537	141.728	2.21457e+09	0.030229	99.4969	2.5039e+09	0.0254888	119.287	2.36665e+09	0.0308811	109.3	2.16334e+09	0.0254148	-108.7	0.023	-33.1899	3377150000	3.37715
127.275	2.23967e+09	0.0277806	122.834	2.4065e+09	0.0251056	142.859	2.20956e+09	0.0303273	100.503	2.49663e+09	0.0257752	120.397	2.36319e+09	0.0309177	110.25	2.15841e+09	0.0253643	-108.6	0.02168	-32.7021	3370300000	3.3703
128.312	2.23443e+09	0.0281571	123.881	2.40001e+09	0.0246812	143.922	2.201e+09	0.030445	101.494	2.48936e+09	0.0259678	121.347	2.35529e+09	0.0309848	111.134	2.15359e+09	0.0256359	-108.5	0.02164	-32.2142	3363850000	3.36385
129.281	2.22964e+09	0.0283353	125.031	2.39484e+09	0.0249281	145.084	2.19433e+09	0.030539	102.541	2.48284e+09	0.0254087	122.191	2.3515e+09	0.030973	112.119	2.15035e+09	0.02542	-108.3	0.02027	-31.7264	3356830000	3.35683
130.263	2.22544e+09	0.0278954	125.984	2.38959e+09	0.0253702	146.159	2.19103e+09	0.0315848	103.356	2.47849e+09	0.0257633	122.956	2.34643e+09	0.0308175	113.116	2.14382e+09	0.0258025	-108.1	0.02615	-31.2385	3348640000	3.34864
131.316	2.21931e+09	0.0284187	126.988	2.38359e+09	0.0248588	147.003	2.18318e+09	0.0305081	104.372	2.47247e+09	0.0260208	123.903	2.33852e+09	0.0312111	114.094	2.1388e+09	0.0261903	-107.9	0.0224	-30.7507	3341250000	3.34125
132.338	2.21182e+09	0.0281311	127.906	2.37844e+09	0.0254376	148.088	2.17654e+09	0.0308929	105.481	2.46559e+09	0.0259767	124.922	2.33343e+09	0.0311701	115.172	2.13427e+09	0.0260444	-107.6	0.02182	-30.2629	3335390000	3.33539
133.653	2.20482e+09	0.0280045	128.925	2.36266e+09	0.0252138	149.475	2.167e+09	0.0308063	106.472	2.46038e+09	0.0257692	125.903	2.32886e+09	0.0312185	116.106	2.12912e+09	0.0260259	-107.5	0.02134	-29.775	3328460000	3.32846
134.622	2.20032e+09	0.0285918	130.028	2.36682e+09	0.0253906	150.606	2.16479e+09	0.0311608	107.331	2.45324e+09	0.0261159	126.794	2.32407e+09	0.0315358	116.978	2.12494e+09	0.0261426	-107.1	0.02614	-29.2872	3321180000	3.32118
135.769	2.19615e+09	0.028733	131.053	2.36162e+09	0.0256628	151.438	2.15654e+09	0.0310751	108.141	2.44879e+09	0.0257507	127.559	2.31771e+09	0.0315608	117.781	2.12059e+09	0.0259516	-107	0.02291	-28.7993	3314780000	3.31478
136.694	2.18901e+09	0.0283947	132.069	2.3558e+09	0.0255405	152.319	2.15427e+09	0.0300901	109.053	2.44364e+09	0.02682	128.484	2.31388e+09	0.0311033	118.644	2.1158e+09	0.026083	-106.9	0.02236	-28.3115	3308630000	3.30863
137.469	2.18555e+09	0.0284237	133.209	2.3503e+09	0.0258372	153.275	2.14624e+09	0.031538	110.006	2.43652e+09	0.0267864	129.469	2.30842e+09	0.0310791	119.669	2.11049e+09	0.0261016	-106.6	0.02053	-27.8236	3301250000	3.30125
138.491	2.17884e+09	0.0287207	134.434	2.34368e+09	0.0263133	154.428	2.13973e+09	0.0319537	110.947	2.43131e+09	0.0266706	130.403	2.30127e+09	0.0314737	120.634	2.10619e+09	0.0263989	-106.5	0.02194	-27.3358	3295260000	3.29526
139.416	2.17554e+09	0.0290752	135.403	2.33779e+09	0.0263871	155.591	2.13288e+09	0.0312739	111.859	2.42607e+09	0.0261699	131.328	2.29674e+09	0.0325671	121.578	2.10177e+09	0.026426	-106.4	0.02183	-26.8479	3289400000	3.2894
140.306	2.16952e+09	0.0286677	136.394	2.33409e+09	0.0264255	156.428	2.12529e+09	0.031778	112.731	2.42019e+09	0.0268634	132.159	2.29179e+09	0.0321676	122.4	2.09855e+09	0.0264829	-106.2	0.02283	-26.3601	3282590000	3.28259
141.309	2.16384e+09	0.0292886	137.256	2.32772e+09	0.0264856	157.403	2.12e+09	0.0322487	113.562	2.41584e+09	0.0269193	133.119	2.2865e+09	0.0325352	123.247	2.09294e+09	0.0266277	-106.1	0.02608	-25.8722	3276310000	3.27631
142.159	2.15821e+09	0.0294397	138.169	2.32292e+09	0.0265022	158.356	2.11415e+09	0.0317706	114.55	2.40992e+09	0.0268886	134.041	2.28065e+09	0.0318965	124.184	2.08879e+09	0.0267786	-105.9	0.02238	-25.3844	3270120000	3.27012
143.141	2.15168e+09	0.0288679	139.216	2.31879e+09	0.0268248	159.463	2.10723e+09	0.0326344	115.587	2.40566e+09	0.0270351	135.016	2.27466e+09	0.0326061	125.206	2.08358e+09	0.0267633	-105.7	0.02096	-24.8965	3264340000	3.26434
144.316	2.14657e+09	0.0295404	140.312	2.31258e+09	0.0265593	160.406	2.10031e+09	0.0325999	116.612	2.39892e+09	0.0273608	135.922	2.26823e+09	0.0328001	126.387	2.07735e+09	0.0264186	-105.5	0.02182	-24.4087	3257890000	3.25789
145.456	2.14076e+09	0.0294045	141.216	2.30749e+09	0.0266623	161.222	2.09518e+09	0.0329204	117.597	2.39419e+09	0.0269655	136.803	2.26371e+09	0.0330655	127.275	2.07309e+09	0.0270467	-105.4	0.0217	-23.9208	3252100000	3.2521
146.55	2.13459e+09	0.029547	142.103	2.3022e+09	0.0271552	162.15	2.08938e+09	0.0330281	118.416	2.38805e+09	0.0271407	137.566	2.25928e+09	0.0331145	128.106	2.06834e+09	0.027064	-105.2	0.02346	-23.433	3246300000	3.2463
147.422	2.13008e+09	0.0295045	143.213	2.29705e+09	0.0266994	163.044	2.0861e+09	0.0321375	119.369	2.38426e+09	0.0270426	138.562	2.25425e+09	0.0330189	129.066	2.06361e+09	0.0267311	-105	0.02663	-22.9451	3240740000	3.24074
148.403	2.12416e+09	0.0295023	144.266	2.28999e+09	0.0267636	164.222	2.07595e+09	0.0333841	120.525	2.3752e+09	0.0265843	139.556	2.24835e+09	0.0326073	130.097	2.05886e+09	0.0267243	-104.9	0.02236	-22.4573	3234200000	3.2342
149.537	2.11997e+09	0.0301863	145.278	2.2849e+09	0.027016	165.266	2.06906e+09	0.0338638	121.481	2.36963e+09	0.0271045	140.456	2.24355e+09	0.0331699	131.072	2.05386e+09	0.0271704	-104.7	0.02164	-21.9694	3227800000	3.2278
150.466	2.11047e+09	0.030031	146.069	2.27774e+09	0.0272017	166.219	2.06167e+09	0.0344301	122.463	2.36548e+09	0.0269888	141.35	2.23616e+09	0.0324694	132.012	2.05004e+09	0.0272954	-104.5	0.02228	-21.4816	3221310000	3.22131
151.331	2.1079e+09	0.0300441	146.906	2.27416e+09	0.0271632	167.203	2.05326e+09	0.034525	123.303	2.35883e+09	0.0270843	142.162	2.23276e+09	0.0336815	132.912	2.04448e+09	0.0272935	-104.3	0.02312	-20.9937	3217470000	3.21747
152.259	2.09993e+09	0.0309351	147.881	2.26811e+09	0.0276115	168.188	2.04678e+09	0.0345248	124.453	2.3522e+09	0.0268917	143.153	2.22722e+09	0.0341163	134.166	2.03824e+09	0.027181	-104.2	0.02216	-20.5059	3212410000	3.21241
153.372	2.09547e+09	0.030177	148.909	2.2631e+09	0.027694	169.119	2.03809e+09	0.0350455	125.419	2.34734e+09	0.0279479	144.344	2.22099e+09	0.0336616	135.125	2.03396e+09	0.0273133	-103.9	0.02469	-20.0181	3207650000	3.20765
154.719	2.08589e+09	0.0307864	149.806	2.25836e+09	0.027773	170.031	2.03272e+09	0.0345517	126.316	2.34144e+09	0.0275059	145.312	2.21413e+09	0.0337406	135.991	2.02917e+09	0.0271618	-103.8	0.02145	-19.5302	3204100000	3.2041
155.691	2.07927e+09	0.0310914	150.722	2.2535e+09	0.0277191	170.931	2.0248e+09	0.0347729	127.353	2.33666e+09	0.0276199	146.188	2.20784e+09	0.03448	136.869	2.02478e+09	0.0279527	-103.5	0.0226	-19.0424	3198610000	3.19861
156.487	2.07504e+09	0.0311979	151.513	2.24799e+09	0.0280252	171.809	2.01726e+09	0.0365383	128.575	2.32824e+09	0.027817	147.088	2.20265e+09	0.033824	137.656	2.01993e+09	0.0278933	-103.2	0.02196	-18.5545	3193160000	3.19316
157.422	2.06835e+09	0.0306303	152.606	2.24309e+09	0.0278413	172.803	2.00893e+09	0.0366884	129.753	2.3207e+09	0.0273141	148.053	2.19541e+09	0.0339324	138.722	2.01421e+09	0.0274529	-102.9	0.02384	-18.0667	3189070000	3.18907
158.381	2.06293e+09	0.0309957	153.984	2.24043e+09	0.0278732	173.778	2.00166e+09	0.0369853	130.809	2.31583e+09	0.0280606	149.044	2.19133e+09	0.0338962	139.644	2.01025e+09	0.027976	-102.8	0.02306	-17.5788	3183680000	3.18368
159.603	2.05608e+09	0.0310138	155.028	2.23189e+09	0.0278473	174.834	1.9902e+09	0.0384247	131.719	2.31047e+09	0.0276618	150.038	2.18672e+09	0.0346693	140.613	2.00493e+09	0.0277201	-102.7	0.02278	-17.091	3179410000	3.17941
160.547	2.04985e+09	0.0310696	155.95	2.22634e+09	0.0279405	175.881	1.97973e+09	0.0371884	132.688	2.30416e+09	0.028047	151.113	2.17782e+09	0.0347089	141.475	2.00179e+09	0.0276766	-102.4	0.02301	-16.6031	3175050000	3.17505
161.422	2.04478e+09	0.0318075	156.822	2.21957e+09	0.0281553	177.194	1.96708e+09	0.038569	133.938	2.29711e+09	0.0284287	151.981	2.17337e+09	0.0347534	142.244	1.99743e+09	0.0282054	-102.2	0.02247	-16.1153	3170570000	3.17057
162.619	2.03631e+09	0.0321452	157.769	2.21393e+09	0.0280193	178.306	1.95742e+09	0.0404346	135.172	2.28909e+09	0.0285236	153.047	2.16627e+09	0.0351997	143.209	1.99171e+09	0.0282008	-102	0.02153	-15.6274	3166120000	3.16612
163.831	2.02801e+09	0.0321996	158.719	2.20828e+09	0.0285397	179.281	1.94569e+09	0.0413773	136.141	2.2858e+09	0.0286411	153.956	2.16158e+09	0.0349887	144.225	1.98739e+09	0.0285181	-101.9	0.02518	-15.1396	3162090000	3.16209
164.741	2.02184e+09	0.032193	159.628	2.2016e+09	0.0288673	180.259	1.93456e+09	0.0429317	136.981	2.28077e+09	0.0288938	154.881	2.15495e+09	0.0357293	145.172	1.98189e+09	0.0285489	-101.8	0.02327	-14.6517	3157720000	3.15772
165.606	2.01585e+09	0.0322371	160.578	2.19588e+09	0.0288044	181.122	1.92393e+09	0.042982	137.803	2.27478e+09	0.0290087	155.769	2.149e+09	0.0354381	146.062	1.97672e+09	0.028434	-101.3	0.02226	-14.1639	3154620000	3.15462
166.381	2.01083e+09	0.0330445	161.375	2.1899e+09	0.0289699	182.147	1.91016e+09	0.044674	138.875	2.26885e+09	0.0283837	156.653	2.14233e+09	0.0361585	146.875	1.9732e+09	0.0285139	-101.2	0.02249	-13.676	3151200000	3.1512
167.569	2.00232e+09	0.0331292	162.297	2.18302e+09	0.029146	183.125	1.89785e+09	0.048356	140.031	2.26368e+09	0.0287123	157.575	2.13613e+09	0.0355989	147.797	1.9674e+09	0.0287111	-101	0.02346	-13.1882	3146340000	3.14634
168.519	1.99484e+09	0.0335833	163.238	2.17664e+09	0.0293948	184.338	1.88174e+09	0.0484585	140.978	2.25773e+09	0.0289663	158.553	2.13216e+09	0.0364215	148.9	1.96165e+09	0.0285773	-100.9	0.02424	-12.7004	3141960000	3.14196
169.478	1.9883e+09	0.0336128	164.194	2.16856e+09	0.0297729	185.372	1.86392e+09	0.051066	141.884	2.25296e+09	0.0294466	159.659	2.12359e+09	0.0359323	149.812	1.95796e+09	0.0288805	-100.8	0.02316	-12.2125	3138400000	3.1384
170.337	1.98109e+09	0.0341256	165.137	2.16258e+09	0.0299846	186.55	1.84207e+09	0.0541305	142.791	2.24675e+09	0.0291051	160.541	2.11724e+09	0.0358862	150.688	1.95245e+09	0.0288298	-100.2	0.02258	-11.7247	3134440000	3.13444
171.113	1.97562e+09	0.0344224	166.284	2.15364e+09	0.0303433	187.691	1.81712e+09	0.0587157	143.725	2.24208e+09	0.0291155	161.469	2.11171e+09	0.0367838	151.538	1.94803e+09	0.0287627	-100.1	0.02275	-11.2368	3130430000	3.13043
172.203	1.96702e+09	0.0345755	167.253	2.14625e+09	0.030558	189.047	1.78111e+09	0.0652867	144.637	2.23608e+09	0.0296219	162.531	2.10306e+09	0.0367578	152.509	1.94328e+09	0.0292525	-100	0.02169	-10.749	3126500000	3.1265
173.425	1.95771e+09	0.0354466	168.175	2.13928e+09	0.0307771	190.288	1.73896e+09	0.0728942	145.553	2.23193e+09	0.0290469	163.547	2.09635e+09	0.037366	153.463	1.93838e+09	0.0291011	-99.9	0.02748	-10.2611	3122800000	3.1228
174.4	1.94885e+09	0.0360056	169.266	2.13004e+09	0.0314187	191.506	1.70182e+09	0.0810204	146.45	2.22541e+09	0.0295314	164.503	2.09147e+09	0.0374531	154.419	1.9332e+09	0.0295257	-99.8	0.02322	-9.77326	3119650000	3.11965
175.284	1.94123e+09	0.0368056	170.191	2.12373e+09	0.0318111	192.637	1.65138e+09	0.0915153	147.269	2.22052e+09	0.0293793	165.428	2.08209e+09	0.0379515	155.316	1.92848e+09	0.0292861	-99.2	0.02626	-9.28542	3116500000	3.1165
176.053	1.93407e+09	0.037288	171.056	2.11527e+09	0.0321543	193.759	1.60136e+09	0.102997	148.262	2.21514e+09	0.0293574	166.303	2.07746e+09	0.0376605	156.172	1.92329e+09	0.0299137	-99.1	0.02246	-8.79757	3113020000	3.11302
176.984	1.92449e+09	0.0379706	172.031	2.10739e+09	0.0325412	194.916	1.53119e+09	0.120423	149.278	2.21e+09	0.0296714	167.463	2.06876e+09	0.0378994	157.025	1.91871e+09	0.0299245	-99	0.02737	-8.30972	3109470000	3.10947
178.003	1.91645e+09	0.0384132	172.906	2.10016e+09	0.0326129	196.2	1.45627e+09	0.14054	150.144	2.20465e+09	0.0299565	168.456	2.06115e+09	0.0393155	158.003	1.91406e+09	0.0301072	-98.9	0.02348	-7.82188	3106050000	3.10605
178.978	1.9051e+09	0.0392268	173.872	2.09199e+09	0.0331525	197.469	1.37714e+09	0.164112	151.091	2.19892e+09	0.0298294	169.378	2.05471e+09	0.0386345	158.922	1.90721e+09	0.0302881	-98.4	0.0236	-7.33403	3102930000	3.10293
179.919	1.89666e+09	0.04048	175.006	2.08009e+09	0.0340763	198.709	1.3032e+09	0.188888	151.837	2.19408e+09	0.0302353	170.522	2.04651e+09	0.0393997	159.844	1.90285e+09	0.0302385	-98.3	0.02192	-6.84618	3100250000	3.10025
180.713	1.88696e+09	0.0411044	175.922	2.07137e+09	0.0347166	199.831	1.20978e+09	0.221579	152.95	2.18723e+09	0.0299118	171.297	2.03985e+09	0.0398887	160.778	1.89752e+09	0.0301057	-98.1	0.02305	-6.35833	3097710000	3.09771
181.609	1.87671e+09	0.0424791	176.856	2.06189e+09	0.0351913	200.956	1.12471e+09	0.25464	154.072	2.18091e+09	0.0301309	172.228	2.03339e+09	0.0402462	161.625	1.8933e+09	0.0304716	-97.9	0.02562	-5.87049	3095380000	3.09538
182.562	1.86448e+09	0.0443695	177.803	2.05104e+09	0.0358703	202.125	1.03568e+09	0.291572	155.181	2.17401e+09	0.0302996	173.15	2.0252e+09	0.0405875	162.512	1.88851e+09	0.0309968	-97.4	0.02287	-5.38264	3092650000	3.09265
183.531	1.85179e+09	0.04539	178.906	2.03919e+09	0.0374305	203.2	9.44893e+08	0.331719	156.081	2.16896e+09	0.0306722	174.234	2.01588e+09	0.0412957	163.387	1.88269e+09	0.0309348	-97.3	0.02203	-4.89479	3089210000	3.08921
185.112	1.82718e+09	0.0492813	179.844	2.0297e+09	0.0382104	204.259	8.52834e+08	0.375334	156.928	2.16345e+09	0.030624	175.353	2.00688e+09	0.0421482	164.356	1.87609e+09	0.0315128	-97.1	0.02332	-4.40694	3085660000	3.08566
186.175	1.81152e+09	0.051008	180.637	2.0177e+09	0.0389684	205.469	7.42935e+08	0.430857	158.047	2.15667e+09	0.0308789	176.366	1.9985e+09	0.0429248	165.381	1.87128e+09	0.0317699	-96.9	0.02369	-3.9191	3082070000	3.08207
187.431	1.7875e+09	0.0551449	181.556	2.00712e+09	0.0399365	206.697	6.41315e+08	0.488016	159.116	2.14987e+09	0.0310184	177.359	1.98918e+09	0.0437772	166.322	1.86476e+09	0.0322576	-96.8	0.02776	-3.43125	3078700000	3.0787
188.409	1.76971e+09	0.0582697	182.591	1.99252e+09	0.0419113	207.866	5.49897e+08	0.545967	160.081	2.14444e+09	0.0311998	178.391	1.97941e+09	0.0446792	167.253	1.8595e+09	0.0321409	-96.4	0.02206	-2.9434	3075410000	3.07541
189.547	1.74177e+09	0.0638491	183.675	1.97509e+09	0.0435789	208.953	4.69303e+08	0.601358	161.147	2.13744e+09	0.0312182	179.397	1.96948e+09	0.0453451	168.194	1.85319e+09	0.032641	-96.2	0.02416	-2.45556	3072240000	3.07224
190.384	1.71733e+09	0.0683201	184.613	1.9617e+09	0.0452903	210.116	3.8427e+08	0.667949	162.037	2.13309e+09	0.031763	180.431	1.95909e+09	0.047086	169.106	1.84841e+09	0.0328657	-96.1	0.02355	-1.96771	3069200000	3.0692
191.466	1.67873e+09	0.0765807	185.559	1.94265e+09	0.0475172	211.531	3.07014e+08	0.730476	162.994	2.12732e+09	0.0317525	181.488	1.94715e+09	0.0483179	170.006	1.84235e+09	0.0327315	-95.9	0.02328	-1.47986	3066320000	3.06632
192.594	1.63855e+09	0.0858083	186.762	1.91816e+09	0.0508929	212.812	2.49324e+08	0.781482	163.981	2.12057e+09	0.0325419	182.659	1.93334e+09	0.0505345	170.878	1.83625e+09	0.0333824	-95.8	0.02794	-0.99201	3063470000	3.06347
193.669	1.59117e+09	0.096911	187.919	1.89365e+09	0.0555553	213.834	2.09249e+08	0.816417	164.916	2.1144e+09	0.0322447	183.794	1.91724e+09	0.0520738	171.828	1.82947e+09	0.0342057	-95.5	0.02184	-0.50417	3060430000	3.06043
194.828	1.52839e+09	0.11265	189.013	1.86112e+09	0.0608327	214.884	1.73788e+08	0.841266	165.838	2.10848e+09	0.0329301	184.731	1.90593e+09	0.054094	172.806	1.8246e+09	0.0344384	-95.3	0.02418	-0.01632	3057250000	3.05725
196.044	1.45809e+09	0.130791	189.959	1.82973e+09	0.0667633	216.037	1.45843e+08	0.852874	166.731	2.10071e+09	0.0328054	185.744	1.88843e+09	0.0567811	173.712	1.81768e+09	0.0347743	-95.1	0.02363	0.47153	3054190000	3.05419
197.222	1.39322e+09	0.149414	191.025	1.79303e+09	0.0734441	217.216	1.23033e+08	0.84571	167.725	2.09542e+09	0.0331089	186.728	1.87065e+09	0.0598915	174.578	1.81205e+09	0.0356379	-94.9	0.02592	0.95937	3051100000	3.0511
198.478	1.31428e+09	0.174301	191.994	1.7521e+09	0.0812569	218.25	1.06798e+08	0.833551	168.784	2.08927e+09	0.0341013	187.972	1.84616e+09	0.064638	175.425	1.80609e+09	0.0358785	-94.8	0.02309	1.44722	3048110000	3.04811
199.656	1.2297e+09	0.203401	193.053	1.69968e+09	0.0930132	219.213	9.33521e+07	0.808423	169.653	2.08308e+09	0.0338465	189.181	1.81994e+09	0.0696603	176.759	1.79499e+09	0.0369464	-94.4	0.02311	1.93507	3045040000	3.04504
200.747	1.14841e+09	0.234265	194.169	1.63655e+09	0.107752	220.409	8.11852e+07	0.774119	170.534	2.07807e+09	0.0341126	190.15	1.79031e+09	0.0753781	177.812	1.7918e+09	0.037891	-94.1	0.02378	2.42292	3042340000	3.04234
201.922	1.05866e+09	0.271657	195.216	1.56943e+09	0.125997	221.566	7.18486e+07	0.734345	171.559	2.06994e+09	0.0345278	191.303	1.75264e+09	0.0830945	178.719	1.78615e+09	0.0386214	-94	0.02395	2.91076	3039860000	3.03986
203.128	9.62051e+08	0.312149	196.591	1.47914e+09	0.147342	222.691	6.50213e+07	0.690954	172.522	2.06234e+09	0.0351378	192.488	1.70591e+09	0.0933993	179.553	1.77966e+09	0.0391238	-93.8	0.02301	3.39861	3037250000	3.03725
204.331	8.56389e+08	0.362725	197.797	1.39636e+09	0.170899	223.781	5.84426e+07	0.643616	173.641	2.05462e+09	0.0360098	193.425	1.66271e+09	0.103332	180.403	1.77118e+09	0.0401919	-93.7	0.02806	3.88646	3034770000	3.03477
205.353	7.62646e+08	0.412795	198.644	1.33141e+09	0.191586	225.056	5.34737e+07	0.590332	174.587	2.04652e+09	0.0368354	194.625	1.59764e+09	0.118931	181.438	1.76193e+09	0.0417434	-93.5	0.02432	4.37431	3032470000	3.03247
206.509	6.67252e+08	0.46551	199.819	1.23872e+09	0.224197	226.334	4.8929e+07	0.53267	175.475	2.04167e+09	0.0371525	195.641	1.52909e+09	0.135188	182.675	1.75013e+09	0.0430386	-93.4	0.02248	4.86215	3030260000	3.03026
207.691	5.7334e+08	0.523937	201.184	1.13002e+09	0.2648	227.541	4.57967e+07	0.493236	176.475	2.0336e+09	0.0374711	196.775	1.4587e+09	0.154297	183.841	1.73701e+09	0.045452	-93.1	0.02481	5.35	3028060000	3.02806
208.95	4.75912e+08	0.5947	202.391	1.02396e+09	0.307287	228.537	4.33733e+07	0.449734	177.528	2.02597e+09	0.0389991	197.938	1.38176e+09	0.177748	184.803	1.72721e+09	0.0473261	-92.7	0.02626	5.83785	3025730000	3.02573
210.131	3.87372e+08	0.662374	203.531	9.28434e+08	0.348696	229.613	4.09342e+07	0.41464	178.528	2.01821e+09	0.0396794	199.209	1.30083e+09	0.204817	185.597	1.71715e+09	0.049339	-92.6	0.02413	6.32569	3023020000	3.02302
211.512	3.13193e+08	0.725411	204.694	8.1296e+08	0.403634	230.822	3.88123e+07	0.372621	179.438	2.01074e+09	0.0405244	200.291	1.20423e+09	0.240286	186.528	1.70392e+09	0.0515846	-92.5	0.02255	6.81354	3020190000	3.02019
212.859	2.48729e+08	0.782239	205.85	7.10478e+08	0.459007	231.762	3.79994e+07	0.338199	180.312	2.00708e+09	0.0414951	201.425	1.11474e+09	0.276797	187.713	1.68718e+09	0.0558513	-92.1	0.02458	7.30139	3017380000	3.01738
214.006	2.02772e+08	0.819448	206.941	6.16742e+08	0.513149	232.769	3.69898e+07	0.313546	181.203	1.99838e+09	0.0427969	202.534	1.0228e+09	0.317015	188.713	1.6709e+09	0.0592212	-91.7	0.02599	7.78924	3014850000	3.01485
215.106	1.68671e+08	0.841285	208.056	5.3008e+08	0.567233	233.738	3.57087e+07	0.282362	182.15	1.99014e+09	0.043627	203.616	9.28978e+08	0.360215	189.872	1.64662e+09	0.065735	-91.6	0.02379	8.27708	3012570000	3.01257
216.278	1.40811e+08	0.847696	209.116	4.48351e+08	0.624583	234.909	3.47476e+07	0.249782	183.113	1.97838e+09	0.0459478	204.584	8.33902e+08	0.408794	190.85	1.62352e+09	0.0708964	-91.5	0.02239	8.76493	3009680000	3.00968
217.666	1.17733e+08	0.838076	210.369	3.61282e+08	0.692958	236.012	3.3939e+07	0.219828	184.056	1.96895e+09	0.0471538	205.731	7.25843e+08	0.466884	192.019	1.59107e+09	0.0795052	-91	0.02421	9.25278	3006730000	3.00673
218.859	9.90055e+07	0.811423	211.584	2.97352e+08	0.745374	237.084	3.35019e+07	0.193947	184.966	1.95818e+09	0.0499898	206.938	6.25639e+08	0.5299	193.084	1.55594e+09	0.0883063	-90.8	0.02861	9.74062	3003800000	3.0038
219.984	8.64359e+07	0.77949	212.694	2.47632e+08	0.79007	238.056	3.27279e+07	0.169321	185.797	1.94423e+09	0.0521181	208.078	5.33391e+08	0.591449	194.209	1.51176e+09	0.0998437	-90.7	0.02486	10.2285	3000800000	3.0008
221.256	7.54211e+07	0.734417	213.878	2.02026e+08	0.826589	239.184	3.24844e+07	0.159785	186.791	1.93009e+09	0.054677	209.097	4.52034e+08	0.653366	195.262	1.45959e+09	0.114914	-90.6	0.02365	10.7163	2997380000	2.99738
222.647	6.61871e+07	0.680857	214.925	1.68427e+08	0.845331	240.372	3.19303e+07	0.131012	187.681	1.91703e+09	0.0586159	210.094	3.77706e+08	0.713075	196.263	1.40866e+09	0.129879	-90.5	0.02358	11.2042	2994180000	2.99418
223.719	6.04285e+07	0.636144	216.075	1.41322e+08	0.851486	241.609	3.16543e+07	0.12445	188.609	1.90103e+09	0.0627583	211.231	3.10786e+08	0.772086	197.409	1.34654e+09	0.149513	-90	0.02465	11.692	2991270000	2.99127
224.847	5.52103e+07	0.592176	216.997	1.23731e+08	0.848024	242.644	3.05508e+07	0.101505	189.478	1.87878e+09	0.0672483	212.319	2.57535e+08	0.821597	198.512	1.2813e+09	0.171455	-89.9	0.02918	12.1799	2988330000	2.98833
226.197	5.08509e+07	0.530161	218.222	1.04743e+08	0.83235	243.616	2.97428e+07	0.100167	190.297	1.85426e+09	0.0733689	213.406	2.14465e+08	0.86322	199.509	1.21252e+09	0.195587	-89.8	0.02529	12.6677	2985880000	2.98588
227.322	4.71975e+07	0.49606	219.384	8.97933e+07	0.791695	244.706	2.91502e+07	0.0838432	191.55	1.8136e+09	0.0814143	214.422	1.76303e+08	0.890892	200.566	1.13464e+09	0.22567	-89.6	0.0252	13.1556	2983610000	2.98361
228.381	4.48004e+07	0.449309	220.594	7.87151e+07	0.760968	245.803	2.84161e+07	0.067365	192.7	1.76965e+09	0.0916844	215.578	1.45891e+08	0.904024	201.772	1.04472e+09	0.263052	-89.5	0.02328	13.6434	2981240000	2.98124
229.469	4.25906e+07	0.413328	221.891	6.96236e+07	0.706901	246.831	2.73259e+07	0.0702487	193.791	1.71624e+09	0.106564	216.778	1.21883e+08	0.900227	203.078	9.44311e+08	0.307244	-89.1	0.0247	14.1312	2978640000	2.97864
230.672	4.02602e+07	0.379478	222.981	6.30228e+07	0.659331	247.828	2.70408e+07	0.0638949	194.809	1.65672e+09	0.119566	217.819	1.05382e+08	0.885426	204.256	8.47533e+08	0.353794	-88.9	0.02939	14.6191	2975760000	2.97576
231.594	3.9213e+07	0.340822	223.969	5.77333e+07	0.618607	248.953	2.62627e+07	0.0474697	195.931	1.5842e+09	0.138072	218.803	9.20497e+07	0.865296	205.259	7.57988e+08	0.400552	-88.8	0.02524	15.1069	2972530000	2.97253
232.562	3.79375e+07	0.308064	225.306	5.2721e+07	0.564815	250.044	2.58896e+07	0.0443054	197.134	1.50052e+09	0.160577	219.863	8.08391e+07	0.819564	206.447	6.57868e+08	0.456123	-88.7	0.02326	15.5948	2969630000	2.96963
233.659	3.65238e+07	0.279893	226.678	4.85116e+07	0.50143	251.184	2.55968e+07	0.035682	198.363	1.41147e+09	0.186103	221.091	7.09269e+07	0.777038	207.647	5.65073e+08	0.514858	-88.5	0.02389	16.0826	2966780000	2.96678
234.653	3.58454e+07	0.248225	227.731	4.59507e+07	0.467632	252.234	2.49135e+07	0.0427112	199.409	1.32772e+09	0.213809	222.203	6.35392e+07	0.730193	208.891	4.703e+08	0.580672	-88.2	0.02549	16.5705	2963730000	2.96373
235.794	3.4886e+07	0.232161	228.675	4.34009e+07	0.430062	253.188	2.39059e+07	0.0254612	200.362	1.23796e+09	0.244819	223.281	5.82364e+07	0.675877	210.081	3.86311e+08	0.647885	-88.1	0.02481	17.0583	2960740000	2.96074
236.888	3.42172e+07	0.207321	230	4.09088e+07	0.388902	254.322	2.35966e+07	0.0281803	201.528	1.13711e+09	0.282786	224.303	5.32288e+07	0.627379	211.375	3.15425e+08	0.708183	-88	0.02915	17.5462	2957580000	2.95758
237.947	3.38936e+07	0.175515	230.928	3.97146e+07	0.34767	255.459	2.28968e+07	0.036021	202.716	1.0308e+09	0.325168	225.409	4.95529e+07	0.578652	212.5	2.6175e+08	0.759898	-87.8	0.02548	18.034	2954330000	2.95433
239	3.30632e+07	0.163814	232.178	3.7804e+07	0.308735	256.372	2.29897e+07	0.0254752	203.859	9.25302e+08	0.371555	226.512	4.611e+07	0.532503	213.628	2.18537e+08	0.799235	-87.7	0.02307	18.5219	2951410000	2.95141
240.137	3.32242e+07	0.140804	233.238	3.6982e+07	0.278905	257.263	2.28657e+07	0.0261631	204.837	8.26014e+08	0.418277	227.541	4.40898e+07	0.487455	214.737	1.78057e+08	0.834041	-87.6	0.02417	19.0097	2948540000	2.94854
241.488	3.26983e+07	0.124674	234.084	3.65159e+07	0.251162	258.178	2.25208e+07	0.0252558	205.981	7.2042e+08	0.47285	228.519	4.1764e+07	0.448521	215.897	1.48619e+08	0.852883	-87.4	0.02568	19.4976	2946030000	2.94603
242.794	3.22535e+07	0.106491	235.378	3.51173e+07	0.218285	259.284	2.26112e+07	0.0168482	207.113	6.23165e+08	0.528836	229.606	3.99387e+07	0.397144	216.95	1.26418e+08	0.854955	-87.1	0.02954	19.9854	2943530000	2.94353
243.909	3.23426e+07	0.0908279	236.519	3.43864e+07	0.191242	260.387	2.17168e+07	0.0275194	208.191	5.34303e+08	0.58391	230.55	3.83954e+07	0.362713	218.05	1.08634e+08	0.845254	-87	0.02542	20.4733	2940800000	2.9408
245.144	3.24073e+07	0.088415	237.722	3.39607e+07	0.168016	261.419	2.07612e+07	0.0255079	209.178	4.54528e+08	0.636363	231.653	3.69533e+07	0.320987	219.175	9.17057e+07	0.826089	-86.9	0.02595	20.9611	2937030000	2.93703
246.206	3.22956e+07	0.0698012	238.644	3.30193e+07	0.157534	262.259	2.03217e+07	0.0265846	210.272	3.77549e+08	0.695449	232.703	3.56712e+07	0.303966	220.256	8.11241e+07	0.801291	-86.8	0.0233	21.449	2933220000	2.93322
247.306	3.22003e+07	0.0665272	239.681	3.23802e+07	0.134099	263.166	2.03351e+07	0.0418659	211.434	3.12552e+08	0.746232	233.616	3.53263e+07	0.274496	221.309	7.23391e+07	0.76005	-86.6	0.02445	21.9368	2930930000	2.93093
248.5	3.23618e+07	0.0619809	240.841	3.14027e+07	0.133779	264.25	2.06772e+07	0.0397706	212.634	2.58317e+08	0.789689	234.738	3.46456e+07	0.235937	222.434	6.48142e+07	0.717355	-86.5	0.02565	22.4246	2928950000	2.92895
249.675	3.19106e+07	0.0522829	242.078	3.05882e+07	0.100002	265.416	2.04262e+07	0.0288109	213.697	2.15766e+08	0.822131	235.878	3.38707e+07	0.206921	223.544	5.87468e+07	0.670038	-86.1	0.02774	22.9125	2926820000	2.92682
250.778	3.11908e+07	0.0503858	243.062	2.9458e+07	0.10126	266.519	2.00706e+07	0.0214706	214.663	1.8149e+08	0.839595	237.009	3.34693e+07	0.189414	224.575	5.36086e+07	0.622738	-85.9	0.02474	23.4003	2923420000	2.92342
252.037	2.99523e+07	0.0382897	244.128	2.82381e+07	0.0705291	267.425	1.9905e+07	0.0267894	215.828	1.50667e+08	0.852118	237.828	3.28968e+07	0.175437	225.681	4.95366e+07	0.581799	-85.7	0.02531	23.8882	2919920000	2.91992
253.012	2.89438e+07	0.048308	245.4	2.65054e+07	0.0627589	268.653	1.75837e+07	0.0445016	217.116	1.24962e+08	0.843181	238.662	3.25423e+07	0.140102	226.772	4.6243e+07	0.529781	-85.2	0.03023	24.376	2916940000	2.91694
254.256	2.78096e+07	0.0283685	246.516	2.55121e+07	0.0626741	269.788	1.7296e+07	0.0140547	218.266	1.08718e+08	0.822662	239.772	3.17281e+07	0.141687	227.822	4.33204e+07	0.495864	-85.1	0.02566	24.8639	2914130000	2.91413
255.363	2.6755e+07	0.0256585	247.416	2.43712e+07	0.0441912	270.884	1.70213e+07	0.0291686	219.178	9.54619e+07	0.801912	240.869	3.12616e+07	0.120081	228.891	4.06905e+07	0.452065	-85	0.02627	25.3517	2911280000	2.91128
256.572	2.61094e+07	0.0306188	248.381	2.4262e+07	0.0502839	271.919	1.69407e+07	0.0410285	220.359	8.35053e+07	0.752988	241.969	3.06271e+07	0.0890685	230	3.86853e+07	0.407396	-84.8	0.02601	25.8396	2908300000	2.9083
257.497	2.52695e+07	0.0386605	249.538	2.37491e+07	0.0277013	272.994	1.69555e+07	0.0192473	221.516	7.48516e+07	0.711468	243.016	2.9741e+07	0.0929602	231.113	3.67776e+07	0.379321	-84.7	0.02405	26.3274	2904490000	2.90449
258.466	2.40797e+07	0.0209158	250.684	2.34507e+07	0.0428328	274.022	1.66041e+07	0.0288603	222.684	6.7337e+07	0.667236	244.122	2.95583e+07	0.0768249	232.225	3.54887e+07	0.339066	-84.2	0.02783	26.8153	2901370000	2.90137
259.569	2.32776e+07	0.0334447	251.678	2.30631e+07	0.0337867	275.088	1.66225e+07	0.0235539	223.75	6.17113e+07	0.619898	245.228	2.83569e+07	0.0825048	233.25	3.43177e+07	0.303258	-84.1	0.0262	27.3031	2898820000	2.89882
260.694	2.26083e+07	0.0244992	252.656	2.26866e+07	0.0291958	275.966	1.64951e+07	0.0509206	224.869	5.69417e+07	0.562978	246.341	2.78404e+07	0.0632112	234.4	3.27557e+07	0.268045	-83.9	0.02615	27.791	2895760000	2.89576
261.781	2.19766e+07	0.0230749	253.694	2.20521e+07	0.0344618	276.816	1.6106e+07	0.0433204	226.056	5.28955e+07	0.514471	247.375	2.72924e+07	0.0569428	235.412	3.20395e+07	0.248456	-83.8	0.02445	28.2788	2892550000	2.89255
262.737	2.14942e+07	0.0218378	254.978	2.14255e+07	0.0272141	277.913	1.61179e+07	0.0305932	227.106	5.0011e+07	0.472332	248.362	2.6847e+07	0.0587087	236.453	3.13551e+07	0.210214	-83.3	0.02613	28.7667	2889400000	2.8894
263.934	2.06559e+07	0.0235111	256.047	2.08647e+07	0.0398316	279.087	1.57426e+07	0.0311123	228.181	4.73946e+07	0.433901	249.403	2.61536e+07	0.0495842	237.525	3.06799e+07	0.192071	-83.2	0.02834	29.2545	2886070000	2.88607
265.134	2.0379e+07	0.0231268	257.053	2.02581e+07	0.0212684	280.075	1.55778e+07	0.0302955	229.125	4.51634e+07	0.397627	250.45	2.56732e+07	0.0457571	238.506	2.99879e+07	0.166808	-82.9	0.02684	29.7424	2882960000	2.88296
266.272	1.99274e+07	0.0244478	258.025	2.0097e+07	0.0149921	281.141	1.47026e+07	0.00788381	230.2	4.34702e+07	0.357246	251.409	2.43579e+07	0.0426161	239.803	2.96177e+07	0.151021	-82.8	0.02481	30.2302	2880030000	2.88003
267.212	1.97329e+07	0.0204227	259.113	2.02182e+07	0.0345876	282.072	1.477e+07	0.0332125	231.344	4.17301e+07	0.322598	252.488	2.38653e+07	0.0439399	240.981	2.90598e+07	0.134603	-82.4	0.0262	30.7181	2876480000	2.87648
268.363	1.92514e+07	0.0300553	260.197	1.99927e+07	0.0159241	283.25	1.45449e+07	0.0317389	232.491	4.08383e+07	0.283152	253.481	2.39383e+07	0.0361737	242.075	2.8264e+07	0.120589	-82.3	0.03083	31.2059	2872310000	2.87231
269.484	1.8986e+07	0.0322349	261.356	1.97471e+07	0.00617454	284.534	1.41915e+07	0.0272483	233.544	3.95022e+07	0.25195	254.531	2.33444e+07	0.0236719	243.047	2.7889e+07	0.0945837	-82.2	0.02656	31.6938	2868730000	2.86873
270.55	1.91434e+07	0.0224293	262.528	1.80739e+07	0.019101	285.65	1.41958e+07	0.0238261	234.616	3.82782e+07	0.231891	255.622	2.32238e+07	0.0226437	244.125	2.68063e+07	0.0972341	-82	0.02646	32.1816	2865720000	2.86572
271.819	1.86395e+07	0.0232675	263.562	1.73793e+07	0.00907522	286.625	1.41624e+07	0.0174247	235.541	3.79588e+07	0.20312	256.928	2.29172e+07	0.0234973	245.225	2.59174e+07	0.079733	-81.9	0.0249	32.6694	2862460000	2.86246
273.022	1.83502e+07	0.0321411	264.631	1.68632e+07	0.0383695	287.85	1.43362e+07	0.0468436	236.675	3.71369e+07	0.184785	257.888	2.25817e+07	0.0294844	246.422	2.59658e+07	0.0706955	-81.5	0.02659	33.1573	2858900000	2.8589
274.197	1.8086e+07	0.0147367	265.722	1.62386e+07	0.0210312	288.953	1.42894e+07	0.0221926	237.759	3.71253e+07	0.162239	258.978	2.28518e+07	0.0351549	247.466	2.54929e+07	0.0630072	-81.4	0.03134	33.6451	2855280000	2.85528
275.303	1.80253e+07	0.0310769	266.784	1.59182e+07	0.0214258	290.019	1.35556e+07	0.0262416	238.709	3.63034e+07	0.150086	259.978	2.14816e+07	0.0291193	248.45	2.50001e+07	0.0664019	-81.2	0.02669	34.133	2852250000	2.85225
276.363	1.79908e+07	0.0280261	267.759	1.52158e+07	0.0220665	291.041	1.31204e+07	0.0354436	239.644	3.6025e+07	0.130027	261.031	2.04512e+07	0.0316854	249.559	2.45592e+07	0.0539096	-81.1	0.02571	34.6208	2849460000	2.84946
277.534	1.77379e+07	0.0380446	268.697	1.40549e+07	0.0233618	292.084	1.32791e+07	0.0438314	240.809	3.59901e+07	0.11289	262.153	1.99493e+07	0.0226218	250.613	2.38484e+07	0.0474522	-80.9	0.02547	35.1087	2846150000	2.84615
278.725	1.76388e+07	0.0380541	269.744	1.37619e+07	-0.00561202	293.256	1.30184e+07	0.0540844	241.875	3.58468e+07	0.10104	263.181	1.99473e+07	0.032177	251.681	2.30317e+07	0.0404126	-80.6	0.02689	35.5965	2842610000	2.84261
279.663	1.73679e+07	0.0235283	270.853	1.35065e+07	0.0165801	294.366	1.32012e+07	0.0479954	242.944	3.55461e+07	0.0863006	264.288	1.97781e+07	0.0098454	252.519	2.26269e+07	0.0357236	-80.5	0.03122	36.0844	2839020000	2.83902
280.741	1.69566e+07	0.0135717	272.041	1.29263e+07	0.0111035	295.403	1.35955e+07	0.0430212	244.006	3.50026e+07	0.0764587	265.347	1.96257e+07	0.0191024	253.5	2.23433e+07	0.0355307	-80.3	0.02715	36.5722	2835380000	2.83538
281.634	1.67954e+07	0.0338918	273.163	1.30492e+07	0.0308327	296.334	1.33544e+07	0.0310764	245.084	3.42218e+07	0.075257	266.406	1.98751e+07	0.0345765	254.634	2.14571e+07	0.0331285	-80.2	0.02447	37.0601	2831900000	2.8319
282.806	1.69112e+07	0.0394843	274.059	1.26828e+07	0.0343646	297.444	1.34e+07	0.0127112	246.256	3.35868e+07	0.0574376	267.416	1.91323e+07	0.0261012	255.594	2.12049e+07	0.0327945	-79.9	0.02586	37.5479	2828480000	2.82848
283.9	1.12119e+07	0.0149824	275.131	1.28127e+07	0.0105313	298.528	3.02485e+06	0.078623	247.422	3.2332e+07	0.0496878	268.475	1.93672e+07	0.0314197	256.672	2.09843e+07	0.0252996	-79.7	0.03176	38.0358	2825610000	2.82561
285.188	1.11636e+07	0.0354743	276.194	1.24935e+07	0.00308171	299.522	3.13108e+06	0.113641	248.491	3.14194e+07	0.0463956	269.672	1.93155e+07	0.0359863	257.584	2.05683e+07	0.035814	-79.6	0.02675	38.5236	2823750000	2.82375
286.206	1.12992e+07	0.0282859	277.262	7.12657e+06	0.0344605				249.634	2.80948e+07	0.0475485	270.759	1.95263e+07	0.0406514	258.631	2.06297e+07	0.0311995	-79.5	0.02629	39.0115	2821090000	2.82109
287.219	1.11773e+07	0.0375407	278.494	7.02186e+06	-0.0207396				250.675	2.32676e+07	0.0347851	271.703	1.91616e+07	0.0252775	259.772	2.01414e+07	0.0284858	-79.1	0.0259	39.4993	2817790000	2.81779
288.566	1.13526e+07	0.0165142	279.544	7.43968e+06	0.0119268				251.622	2.29665e+07	0.0310871	272.744	1.9416e+07	0.0460361	260.769	1.98573e+07	0.0280202	-78.8	0.03206	39.9871	2813940000	2.81394
289.688	1.11207e+07	0.0455998	280.506	7.19047e+06	-0.00209924				252.509	2.24768e+07	0.0334142	273.719	1.8965e+07	0.0314158	261.797	1.98868e+07	0.0244322	-78.7	0.02611	40.475	2810110000	2.81011
290.881	1.15066e+07	0.0423503	281.525	7.01891e+06	0.0216018				253.569	2.22769e+07	0.0138578	274.816	1.89734e+07	0.0290614	262.741	1.96327e+07	0.0339895	-78.6	0.02738	40.9629	2806710000	2.80671
292.022	1.10312e+07	0.0101259	282.644	7.20326e+06	-0.00145811				254.672	2.22021e+07	0.0335515	275.922	1.85408e+07	0.0345658	263.869	1.95609e+07	0.026437	-78.2	0.02624	41.4507	2803850000	2.80385
293.15	1.117e+07	0.0460824	283.769	7.02231e+06	0.00524469				255.816	2.19933e+07	0.0306775	276.869	1.88377e+07	0.0406829	265.022	1.90497e+07	0.0298506	-77.9	0.0299	41.9385	2801350000	2.80135
294.322	1.13442e+07	0.0252691	284.825	7.052e+06	0.0196456				256.722	2.17384e+07	0.0232019	277.931	1.90022e+07	0.0353108	266.178	1.92398e+07	0.0190719	-77.8	0.02649	42.4264	2798900000	2.7989
295.416	1.14716e+07	0.0253778	285.888	6.84273e+06	0.0191706				257.619	2.18595e+07	0.0143379	279.094	1.84842e+07	0.0443003	267.312	1.91963e+07	0.0191549	-77.7	0.02756	42.9142	2795430000	2.79543
296.481	1.0935e+07	0.0260323	286.816	6.95263e+06	0.022025				258.725	2.13004e+07	0.0154	280.294	1.86749e+07	0.0354086	268.388	1.89483e+07	0.0363939	-77.2	0.02621	43.4021	2791660000	2.79166
297.647	1.13235e+07	0.01615	288.159	7.07999e+06	0.0325861				259.863	2.05732e+07	0.0306838	281.391	1.8859e+07	0.0311339	269.572	1.84022e+07	0.0201309	-77.1	0.03014	43.8899	2787960000	2.78796
298.747	1.16489e+07	0.0217114	289.281	7.06263e+06	0.00964263				260.928	2.05171e+07	0.028209	282.444	1.88985e+07	0.0443017	270.609	1.84517e+07	0.0327167	-77	0.0258	44.3778	2784570000	2.78457
			290.353	7.07105e+06	0.094398				261.997	2.01644e+07	0.0202936	283.578	1.88194e+07	0.0210258	271.625	1.89812e+07	0.0203951	-76.7	0.02786	44.8656	2781140000	2.78114
			291.297	6.73571e+06	0.0189748				262.959	1.98968e+07	0.0170699	284.753	1.87837e+07	0.0219931	272.712	1.84115e+07	0.0350815	-76.6	0.02785	45.3535	2777870000	2.77787
			292.413	7.07665e+06	0.0314221				264.125	1.93191e+07	0.0175943	285.878	1.86378e+07	0.0318372	273.791	1.83379e+07	0.0207762	-76.3	0.02638	45.8413	2774830000	2.77483
			293.647	7.36881e+06	0.0253338				265.237	1.86534e+07	0.0315355	286.816	1.87965e+07	0.0305803	274.922	1.85511e+07	0.0207009	-76.2	0.02894	46.3292	2771610000	2.77161
			294.688	6.79626e+06	0.00739777				266.131	1.78573e+07	0.028942	287.897	1.89414e+07	0.0129441	275.906	1.83288e+07	0.0443727	-75.9	0.02837	46.817	2768410000	2.76841
			295.741	7.0697e+06	0.0307605				267.128	1.75713e+07	0.0187423	289.016	1.85043e+07	0.039232	276.928	1.67239e+07	0.0301329	-75.8	0.0281	47.3049	2765500000	2.7655
			296.725	6.86713e+06	0.0449636				268.15	1.73844e+07	0.0143755	290.009	1.85779e+07	0.0394681	278.047	1.55298e+07	0.0268489	-75.4	0.02864	47.7927	2762800000	2.7628
			297.812	7.04325e+06	0.0284384				269.275	1.70936e+07	0.0139393	291.1	1.81518e+07	0.0467923	279.097	1.49293e+07	0.019207	-75.3	0.02819	48.2806	2759710000	2.75971
			298.95	6.52059e+06	0.0318187				270.241	1.69201e+07	0.0285061	292.263	1.81903e+07	0.0427017	280.353	1.51832e+07	0.0270901	-75	0.02833	48.7684	2756550000	2.75655
			74.9531	0	0				271.322	1.64648e+07	0.0307047	293.369	1.8152e+07	0.0536856	281.425	1.48228e+07	0.0176421	-74.7	0.03331	49.2563	2753380000	2.75338
									272.297	1.62977e+07	0.0240794	294.472	1.80562e+07	0.0511673	282.416	1.49499e+07	0.0334132	-74.6	0.02621	49.7441	2749810000	2.74981
									273.456	1.63983e+07	0.0134554	295.544	1.80109e+07	0.0617543	283.491	1.49913e+07	0.0476605	-74.5	0.02713	50.2319	2745850000	2.74585
									274.522	1.6082e+07	0.032365	296.491	1.79497e+07	0.0470132	284.594	1.46311e+07	0.0167372	-74.4	0.02855	50.7198	2742510000	2.74251
									275.559	1.5798e+07	0.027574	297.584	1.81119e+07	0.0427385	285.631	1.51032e+07	0.0244531	-74.2	0.02872	51.2076	2739230000	2.73923
									276.484	1.58996e+07	0.0239706	298.672	1.74359e+07	0.0390011	286.6	1.48695e+07	0.0507022	-73.8	0.03022	51.6955	2736090000	2.73609
									277.366	1.56272e+07	0.0317142	149.706	1.74759e+07	0.0470076	288.053	1.45629e+07	0.0217574	-73.6	0.02797	52.1833	2733090000	2.73309
									278.488	1.55626e+07	0.00751583				289.306	1.48152e+07	0.0413831	-73.5	0.02941	52.6712	2729990000	2.72999
									279.7	1.51116e+07	0.0194076				290.309	1.4826e+07	0.0305922	-73.4	0.02871	53.159	2726890000	2.72689
									280.716	1.48123e+07	0.0228727				291.325	1.48349e+07	0.0389913	-73	0.03055	53.6469	2723800000	2.7238
									281.628	1.50087e+07	0.0208965				292.434	1.44672e+07	0.035962	-72.8	0.02875	54.1347	2720550000	2.72055
									282.678	1.45568e+07	0.0327154				293.562	1.47619e+07	0.0340659	-72.7	0.02723	54.6226	2717090000	2.71709
									283.831	1.42516e+07	0.0368457				294.634	1.47568e+07	0.0340028	-72.6	0.02955	55.1104	2713150000	2.71315
									285.088	1.4267e+07	0.0333716				295.812	1.4711e+07	0.0351269	-72.4	0.02909	55.5983	2710030000	2.71003
									286.3	1.40712e+07	0.0176551				296.872	1.48009e+07	0.0474661	-72.2	0.0308	56.0861	2707690000	2.70769
									287.634	1.39921e+07	0.0540924				298.078	1.46776e+07	0.0384628	-71.9	0.02872	56.574	2704750000	2.70475
									288.866	1.41656e+07	0.0150227				299.138	1.46362e+07	0.0348725	-71.8	0.02852	57.0618	2700810000	2.70081
									289.872	1.38661e+07	0.040324				289.872	1.44994e+07	0.040324	-71.6	0.02917	57.5496	2697200000	2.6972
									290.872	1.36281e+07	0.0185648				290.872	1.42505e+07	0.0185648	-71.4	0.02709	58.0375	2694170000	2.69417
									291.762	1.36199e+07	0.0397272				291.762	1.4242e+07	0.0397272	-71.3	0.03485	58.5254	2690990000	2.69099
									292.888	1.36901e+07	0.0208032				292.888	1.43154e+07	0.0208032	-71.1	0.02958	59.0132	2687940000	2.68794
									293.956	1.36415e+07	0.0367415				293.956	1.42645e+07	0.0367415	-71	0.02876	59.501	2684480000	2.68448
									295.022	1.34882e+07	0.0124008				295.022	1.41042e+07	0.0124008	-70.7	0.02932	59.9889	2680600000	2.6806
									295.975	1.32337e+07	0.0386404				295.975	1.38381e+07	0.0386404	-70.5	0.02774	60.4767	2677250000	2.67725
									297.066	1.32303e+07	0.040048				297.066	1.38345e+07	0.040048	-70.4	0.03955	60.9646	2674150000	2.67415
									297.978	1.30334e+07	0.028731				297.978	1.36286e+07	0.028731	-70.2	0.02933	61.4524	2670850000	2.67085
									298.95	1.28557e+07	0.0344287				298.95	1.34428e+07	0.0344287	-69.9	0.02957	61.9403	2667440000	2.66744
																		-69.7	0.03162	62.4281	2664300000	2.6643
																		-69.5	0.03029	62.916	2660830000	2.66083
																		-69.4	0.03005	63.4038	2657160000	2.65716
																		-69.3	0.02831	63.8917	2653630000	2.65363
																		-69	0.02909	64.3795	2650370000	2.65037
																		-68.7	0.03219	64.8674	2646920000	2.64692
																		-68.5	0.02886	65.3552	2643270000	2.64327
																		-68.2	0.02948	65.8431	2639920000	2.63992
																		-68	0.03119	66.3309	2636610000	2.63661
																		-67.9	0.03075	66.8187	2633410000	2.63341
																		-67.8	0.03614	67.3066	2630590000	2.63059
																		-67.5	0.02909	67.7944	2627660000	2.62766
																		-67.4	0.02895	68.2823	2624270000	2.62427
																		-67.3	0.03072	68.7701	2621140000	2.62114
																		-67.1	0.03116	69.258	2617690000	2.61769
																		-66.8	0.03648	69.7458	2613870000	2.61387
																		-66.6	0.02927	70.2337	2610300000	2.6103
																		-66.5	0.03016	70.7215	2607080000	2.60708
																		-66.3	0.03143	71.2094	2604150000	2.60415
																		-66	0.03755	71.6972	2601220000	2.60122
																		-65.7	0.03044	72.1851	2597940000	2.59794
																		-65.6	0.03089	72.6729	2594390000	2.59439
																		-65.5	0.03148	73.1608	2590990000	2.59099
																		-65.2	0.03761	73.6486	2587960000	2.58796
																		-65.1	0.03164	74.1365	2584620000	2.58462
																		-65	0.02959	74.6243	2400500000	2.4005
																		-64.9	0.03084	75.1121	2327130000	2.32713
																		-64.7	0.03273	75.6	2574320000	2.57432
																		-64.4	0.03762	76.0879	2571380000	2.57138
																		-64.3	0.02985	76.5757	2568450000	2.56845
																		-64.2	0.03201	77.0635	2565160000	2.56516
																		-64.1	0.03111	77.5514	2561570000	2.56157
																		-63.9	0.03258	78.0392	2558300000	2.5583
																		-63.6	0.03792	78.5271	2555510000	2.55551
																		-63.5	0.03116	79.0149	2552240000	2.55224
																		-63.4	0.0321	79.5028	2548450000	2.54845
																		-63.3	0.03005	79.9906	2545370000	2.54537
																		-63.2	0.03332	80.4785	2542380000	2.54238
																		-62.8	0.03454	80.9663	2539170000	2.53917
																		-62.7	0.03248	81.4542	2535950000	2.53595
																		-62.5	0.03076	81.942	2533000000	2.533
																		-62.3	0.0328	82.4299	2530040000	2.53004
																		-62	0.03186	82.9177	2527180000	2.52718
																		-61.9	0.03583	83.4056	2524150000	2.52415
																		-61.5	0.03231	83.8934	2520440000	2.52044
																		-61.2	0.03225	84.3812	2516760000	2.51676
																		-61.1	0.03334	84.8691	2514140000	2.51414
																		-61	0.03906	85.3569	2511350000	2.51135
																		-60.8	0.0337	85.8448	2508580000	2.50858
																		-60.6	0.03163	86.3326	2505990000	2.50599
																		-60.5	0.03231	86.8205	2503300000	2.5033
																		-60.4	0.03333	87.3083	2499820000	2.49982
																		-60.2	0.03946	87.7962	2496360000	2.49636
																		-60.1	0.03437	88.284	2493320000	2.49332
																		-59.9	0.03178	88.7719	2490190000	2.49019
																		-59.8	0.03192	89.2597	2486800000	2.4868
																		-59.7	0.03366	89.7476	2483680000	2.48368
																		-59.6	0.03366	90.2354	2480830000	2.48083
																		-59.4	0.03427	90.7233	2478110000	2.47811
																		-59.3	0.0399	91.2111	2475290000	2.47529
																		-59.2	0.03195	91.699	2472670000	2.47267
																		-59	0.0341	92.1868	2470190000	2.47019
																		-58.9	0.03412	92.6746	2467560000	2.46756
																		-58.8	0.03212	93.1625	2464510000	2.46451
																		-58.7	0.03466	93.6504	2461550000	2.46155
																		-58.6	0.03233	94.1382	2458510000	2.45851
																		-58.5	0.04084	94.626	2455300000	2.4553
																		-58.3	0.03466	95.1139	2452390000	2.45239
																		-58.2	0.03421	95.6017	2449850000	2.44985
																		-58	0.03527	96.0896	2447140000	2.44714
																		-57.9	0.03251	96.5774	2444060000	2.44406
																		-57.8	0.04081	97.0653	2441180000	2.44118
																		-57.5	0.0346	97.5531	2438610000	2.43861
																		-57.3	0.03559	98.041	2435880000	2.43588
																		-57.2	0.03265	98.5288	2433020000	2.43302
																		-57	0.03724	99.0167	2430250000	2.43025
																		-56.8	0.03516	99.5045	2427650000	2.42765
																		-56.7	0.03498	99.9924	2424940000	2.42494
																		-56.5	0.03297	100.48	2422240000	2.42224
																		-56.4	0.03492	100.968	2419630000	2.41963
																		-56.3	0.03302	101.456	2416890000	2.41689
																		-56.2	0.0416	101.944	2413740000	2.41374
																		-56.1	0.03546	102.432	2410620000	2.41062
																		-55.9	0.03413	102.919	2407790000	2.40779
																		-55.6	0.03941	103.407	2405090000	2.40509
																		-55.5	0.03359	103.895	2402440000	2.40244
																		-55.4	0.03559	104.383	2400100000	2.4001
																		-55.3	0.03373	104.871	2397480000	2.39748
																		-55.2	0.03564	105.359	2394730000	2.39473
																		-54.9	0.03632	105.847	2392220000	2.39222
																		-54.8	0.04238	106.334	2389940000	2.38994
																		-54.7	0.03611	106.822	2387220000	2.38722
																		-54.6	0.03406	107.31	2383740000	2.38374
																		-54.5	0.03484	107.798	2380700000	2.3807
																		-54.1	0.03872	108.286	2378240000	2.37824
																		-54	0.03779	108.774	2375930000	2.37593
																		-53.8	0.03636	109.261	2373540000	2.37354
																		-53.7	0.03471	109.749	2370730000	2.37073
																		-53.5	0.03972	110.237	2367440000	2.36744
																		-53.4	0.03644	110.725	2364270000	2.36427
																		-53.3	0.03506	111.213	2361830000	2.36183
																		-53.2	0.0432	111.701	2359670000	2.35967
																		-53.1	0.03657	112.189	2357110000	2.35711
																		-52.9	0.03464	112.676	2354090000	2.35409
																		-52.7	0.0375	113.164	2351080000	2.35108
																		-52.6	0.03482	113.652	2348400000	2.3484
																		-52.4	0.03685	114.14	2345780000	2.34578
																		-52.3	0.04353	114.628	2343330000	2.34333
																		-52.1	0.03522	115.116	2340910000	2.34091
																		-52	0.0361	115.603	2338200000	2.3382
																		-51.9	0.03603	116.091	2335530000	2.33553
																		-51.6	0.04414	116.579	2333130000	2.33313
																		-51.5	0.03731	117.067	2330570000	2.33057
																		-51.4	0.03664	117.555	2327710000	2.32771
																		-51.3	0.03534	118.043	2324730000	2.32473
																		-51.2	0.03687	118.531	2321940000	2.32194
																		-51	0.04414	119.018	2319510000	2.31951
																		-50.8	0.03717	119.506	2317110000	2.31711
																		-50.6	0.03595	119.994	2314600000	2.3146
																		-50.5	0.03942	120.482	2312010000	2.31201
																		-50.4	0.04471	120.97	2309170000	2.30917
																		-50.2	0.03798	121.458	2306290000	2.30629
																		-50.1	0.03635	121.945	2303750000	2.30375
																		-49.9	0.03642	122.433	2301180000	2.30118
																		-49.7	0.03994	122.921	2298160000	2.29816
																		-49.6	0.04463	123.409	2295040000	2.29504
																		-49.4	0.03771	123.897	2292070000	2.29207
																		-49.3	0.03808	124.385	2289490000	2.28949
																		-49	0.03644	124.873	2287140000	2.28714
																		-48.9	0.03984	125.36	2284850000	2.28485
																		-48.8	0.03691	125.848	2282200000	2.2822
																		-48.7	0.04193	126.336	2279500000	2.2795
																		-48.5	0.03862	126.824	2276890000	2.27689
																		-48.2	0.03926	127.312	2274080000	2.27408
																		-48.1	0.03767	127.8	2271320000	2.27132
																		-47.9	0.04533	128.287	2267880000	2.26788
																		-47.8	0.03861	128.775	2264250000	2.26425
																		-47.6	0.03765	129.263	2306890000	2.30689
																		-47.3	0.04045	129.751	2357350000	2.35735
																		-47.2	0.03888	130.239	2391780000	2.39178
																		-46.9	0.03755	130.727	2331860000	2.33186
																		-46.6	0.04101	131.215	2271920000	2.27192
																		-46.5	0.04096	131.702	2250020000	2.25002
																		-46.4	0.03936	132.19	2247250000	2.24725
																		-46.1	0.03832	132.678	2244420000	2.24442
																		-46	0.03983	133.166	2241730000	2.24173
																		-45.9	0.03961	133.654	2238860000	2.23886
																		-45.8	0.04626	134.142	2236020000	2.23602
																		-45.7	0.03858	134.63	2233520000	2.23352
																		-45.4	0.04019	135.117	2231120000	2.23112
																		-45.3	0.04002	135.605	2228720000	2.22872
																		-45.2	0.04101	136.093	2226160000	2.22616
																		-45.1	0.04268	136.581	2223330000	2.22333
																		-44.8	0.04042	137.069	2220310000	2.22031
																		-44.6	0.04017	137.557	2217240000	2.21724
																		-44.5	0.04192	138.044	2214590000	2.21459
																		-44.2	0.04044	138.532	2212140000	2.21214
																		-43.9	0.03922	139.02	2209570000	2.20957
																		-43.8	0.04252	139.508	2206880000	2.20688
																		-43.5	0.04117	139.996	2204350000	2.20435
																		-43.3	0.04042	140.484	2201790000	2.20179
																		-43.2	0.03934	140.972	2199000000	2.199
																		-43	0.04007	141.459	2196280000	2.19628
																		-42.9	0.04722	141.947	2193610000	2.19361
																		-42.7	0.0415	142.435	2190860000	2.19086
																		-42.6	0.0401	142.923	2188100000	2.1881
																		-42.2	0.04164	143.411	2185290000	2.18529
																		-42.1	0.0402	143.899	2182510000	2.18251
																		-42	0.04719	144.386	2179800000	2.1798
																		-41.9	0.0403	144.874	2177010000	2.17701
																		-41.6	0.03939	145.362	2174370000	2.17437
																		-41.5	0.04117	145.85	2171370000	2.17137
																		-41.4	0.0416	146.338	2168410000	2.16841
																		-41.3	0.0437	146.826	2165540000	2.16554
																		-41.2	0.04087	147.314	2162540000	2.16254
																		-41.1	0.03954	147.801	2159500000	2.1595
																		-40.9	0.04223	148.289	2156730000	2.15673
																		-40.7	0.04059	148.777	2154260000	2.15426
																		-40.6	0.04773	149.265	2031080000	2.03108
																		-40.5	0.04113	149.753	1838390000	1.83839
																		-40.3	0.03975	150.241	2146450000	2.14645
																		-40.2	0.04257	150.728	2143510000	2.14351
																		-40	0.04406	151.216	2140360000	2.14036
																		-39.9	0.04129	151.704	2137440000	2.13744
																		-39.5	0.04131	152.192	2134790000	2.13479
																		-39.4	0.04057	152.68	2132070000	2.13207
																		-39.3	0.04476	153.168	2129500000	2.1295
																		-39	0.04256	153.656	2127050000	2.12705
																		-38.9	0.04154	154.143	2124310000	2.12431
																		-38.6	0.04161	154.631	2121070000	2.12107
																		-38.5	0.04822	155.119	2117910000	2.11791
																		-38.3	0.04202	155.607	2114900000	2.1149
																		-38.1	0.04052	156.095	2111640000	2.11164
																		-38	0.04176	156.583	2108320000	2.10832
																		-37.9	0.04842	157.07	2105230000	2.10523
																		-37.7	0.04292	157.558	2102310000	2.10231
																		-37.6	0.04219	158.046	2099630000	2.09963
																		-37.5	0.04141	158.534	2096730000	2.09673
																		-37.3	0.04902	159.022	2093520000	2.09352
																		-37	0.04421	159.51	2090460000	2.09046
																		-36.9	0.04112	159.998	2087370000	2.08737
																		-36.8	0.04264	160.485	2084190000	2.08419
																		-36.7	0.04862	160.973	2081140000	2.08114
																		-36.4	0.04384	161.461	2078210000	2.07821
																		-36.3	0.04134	161.949	2075030000	2.07503
																		-36	0.04874	162.437	2071900000	2.0719
																		-35.9	0.04335	162.925	2068910000	2.06891
																		-35.8	0.04068	163.412	2065530000	2.06553
																		-35.6	0.04149	163.9	2062030000	2.06203
																		-35.4	0.04383	164.388	2058710000	2.05871
																		-35.3	0.04799	164.876	2055460000	2.05546
																		-35.2	0.04225	165.364	2052040000	2.05204
																		-35.1	0.04238	165.852	2048670000	2.04867
																		-35	0.04239	166.34	2045150000	2.04515
																		-34.8	0.04372	166.827	2041540000	2.04154
																		-34.6	0.04846	167.315	2038160000	2.03816
																		-34.5	0.04135	167.803	2034800000	2.0348
																		-34.4	0.04209	168.291	2031330000	2.03133
																		-34.1	0.04564	168.779	2027800000	2.0278
																		-34	0.04164	169.267	2024270000	2.02427
																		-33.9	0.04122	169.755	2020930000	2.02093
																		-33.8	0.04215	170.242	2017490000	2.01749
																		-33.6	0.04375	170.73	2013650000	2.01365
																		-33.4	0.04549	171.218	2009680000	2.00968
																		-33.3	0.0415	171.706	2005870000	2.00587
																		-33.2	0.0424	172.194	2002230000	2.00223
																		-33	0.04357	172.682	1998530000	1.99853
																		-32.9	0.04222	173.169	1994750000	1.99475
																		-32.8	0.04501	173.657	1990900000	1.9909
																		-32.5	0.04135	174.145	1986630000	1.98663
																		-32.3	0.04459	174.633	1982310000	1.98231
																		-32.2	0.044	175.121	1978260000	1.97826
																		-31.8	0.04219	175.609	1974160000	1.97416
																		-31.7	0.04494	176.097	1969790000	1.96979
																		-31.6	0.04177	176.584	1965320000	1.96532
																		-31.3	0.04366	177.072	1961110000	1.96111
																		-31.2	0.04493	177.56	1957210000	1.95721
																		-31.1	0.04265	178.048	1953160000	1.95316
																		-30.7	0.04423	178.536	1948580000	1.94858
																		-30.6	0.04154	179.024	1943760000	1.94376
																		-30.5	0.04171	179.511	1939200000	1.9392
																		-30.2	0.04793	179.999	1934600000	1.9346
																		-30.1	0.04266	180.487	1929280000	1.92928
																		-30	0.04168	180.975	1923860000	1.92386
																		-29.8	0.04134	181.463	1918530000	1.91853
																		-29.6	0.0458	181.951	1912880000	1.91288
																		-29.5	0.04174	182.439	1907030000	1.90703
																		-29.4	0.0417	182.926	1900780000	1.90078
																		-29.1	0.04125	183.414	1894400000	1.8944
																		-28.9	0.04315	183.902	1888030000	1.88803
																		-28.4	0.04131	184.39	1881770000	1.88177
																		-28.3	0.04371	184.878	1874750000	1.87475
																		-27.9	0.04157	185.366	1866760000	1.86676
																		-27.8	0.04124	185.853	1858550000	1.85855
																		-27.6	0.04549	186.341	1850280000	1.85028
																		-27.3	0.04087	186.829	1841590000	1.84159
																		-27.2	0.04086	187.317	1832600000	1.8326
																		-27.1	0.04711	187.805	1823480000	1.82348
																		-27	0.04176	188.293	1813150000	1.81315
																		-26.9	0.04346	188.781	1801920000	1.80192
																		-26.8	0.04087	189.268	1789250000	1.78925
																		-26.7	0.04034	189.756	1775160000	1.77516
																		-26.6	0.04717	190.244	1760450000	1.76045
																		-26.5	0.04395	190.732	1745200000	1.7452
																		-26.3	0.0382	191.22	1729300000	1.7293
																		-26.2	0.04056	191.708	1711850000	1.71185
																		-26	0.04426	192.195	1692920000	1.69292
																		-25.7	0.04067	192.683	1673040000	1.67304
																		-25.4	0.04392	193.171	1651200000	1.6512
																		-25.2	0.04016	193.659	1628150000	1.62815
																		-25	0.04169	194.147	1602350000	1.60235
																		-24.9	0.0467	194.635	1574730000	1.57473
																		-24.7	0.0394	195.123	1545490000	1.54549
																		-24.6	0.04008	195.61	1515880000	1.51588
																		-24.5	0.04206	196.098	1486510000	1.48651
																		-24.4	0.04613	196.586	1456680000	1.45668
																		-24.2	0.03945	197.074	1426240000	1.42624
																		-24.1	0.04142	197.562	1394940000	1.39494
																		-23.9	0.04383	198.05	1363030000	1.36303
																		-23.7	0.04011	198.537	1330610000	1.33061
																		-23.5	0.03977	199.025	1295010000	1.29501
																		-23.4	0.04394	199.513	1257150000	1.25715
																		-23.1	0.03945	200.001	1217250000	1.21725
																		-22.9	0.04543	200.489	1178160000	1.17816
																		-22.8	0.04182	200.977	1139910000	1.13991
																		-22.7	0.0397	201.465	1101110000	1.10111
																		-22.6	0.04109	201.952	1061420000	1.06142
																		-22.4	0.04531	202.44	1020900000	1.0209
																		-22.2	0.04024	202.928	980090000	0.98009
																		-22.1	0.03941	203.416	938341000	0.938341
																		-22	0.04488	203.904	894509000	0.894509
																		-21.8	0.04098	204.392	849026000	0.849026
																		-21.7	0.03819	204.88	803199000	0.803199
																		-21.6	0.04488	205.367	758831000	0.758831
																		-21.5	0.04222	205.855	716261000	0.716261
																		-21.4	0.04035	206.343	675104000	0.675104
																		-21.3	0.03873	206.831	634789000	0.634789
																		-21.1	0.04192	207.319	595727000	0.595727
																		-20.8	0.03828	207.807	557094000	0.557094
																		-20.6	0.04443	208.294	519035000	0.519035
																		-20.3	0.03872	208.782	481189000	0.481189
																		-20.2	0.04184	209.27	444390000	0.44439
																		-20	0.0441	209.758	409178000	0.409178
																		-19.8	0.03801	210.246	375606000	0.375606
																		-19.6	0.04187	210.734	348333000	0.348333
																		-19.4	0.03802	211.222	321469000	0.321469
																		-19.3	0.03821	211.709	296914000	0.296914
																		-19.2	0.04372	212.197	274182000	0.274182
																		-19	0.04128	212.685	252355000	0.252355
																		-18.9	0.03767	213.173	232828000	0.232828
																		-18.7	0.04362	213.661	213755000	0.213755
																		-18.6	0.03843	214.149	196031000	0.196031
																		-18.4	0.03726	214.636	179650000	0.17965
																		-18.2	0.04328	215.124	165881000	0.165881
																		-18	0.03787	215.612	153744000	0.153744
																		-17.9	0.03703	216.1	142592000	0.142592
																		-17.7	0.04167	216.588	132937000	0.132937
																		-17.4	0.03556	217.076	123851000	0.123851
																		-17.3	0.03954	217.564	116086000	0.116086
																		-17	0.03984	218.051	108595000	0.108595
																		-16.9	0.03781	218.539	101514000	0.101514
																		-16.8	0.03777	219.027	94788200	0.0947882
																		-16.6	0.04203	219.515	89250800	0.0892508
																		-16.5	0.04038	220.003	84358300	0.0843583
																		-16.4	0.03638	220.491	79950300	0.0799503
																		-16	0.03801	220.978	76039700	0.0760397
																		-15.8	0.03757	221.466	72369500	0.0723695
																		-15.6	0.04178	221.954	69127800	0.0691278
																		-15.5	0.0359	222.442	66066000	0.066066
																		-15.1	0.03825	222.93	63281500	0.0632815
																		-14.8	0.04116	223.418	60639300	0.0606393
																		-14.5	0.03298	223.906	58127300	0.0581273
																		-14.2	0.04089	224.393	55986200	0.0559862
																		-14.1	0.03665	224.881	54042800	0.0540428
																		-14	0.03364	225.369	52337100	0.0523371
																		-13.9	0.03895	225.857	50723800	0.0507238
																		-13.8	0.03865	226.345	49179300	0.0491793
																		-13.5	0.03534	226.833	47812400	0.0478124
																		-13.2	0.03479	227.32	46541300	0.0465413
																		-13	0.03441	227.808	45349800	0.0453498
																		-12.8	0.04067	228.296	44157800	0.0441578
																		-12.7	0.03723	228.784	43038800	0.0430388
																		-12.3	0.03362	229.272	42068200	0.0420682
																		-11.7	0.03845	229.76	41172400	0.0411724
																		-11.6	0.03785	230.248	40340100	0.0403401
																		-11.5	0.03548	230.735	39557900	0.0395579
																		-11	0.03358	231.223	38906800	0.0389068
																		-10.8	0.0343	231.711	38338500	0.0383385
																		-10.5	0.03733	232.199	37772700	0.0377727
																		-10.4	0.03694	232.687	37250000	0.03725
																		-10.2	0.03456	233.175	36749900	0.0367499
																		-9.4	0.03698	233.662	36249900	0.0362499
																		-9.3	0.03429	234.15	35818300	0.0358183
																		-9	0.03406	234.638	35384400	0.0353844
																		-8.8	0.03301	235.126	35025300	0.0350253
																		-8.4	0.03923	235.614	34682900	0.0346829
																		-8.2	0.03493	236.102	34364000	0.034364
																		-7.5	0.03448	236.59	34091800	0.0340918
																		-7.4	0.03593	237.077	33894800	0.0338948
																		-7.3	0.03331	237.565	33667400	0.0336674
																		-7	0.03868	238.053	33357100	0.0333571
																		-6.4	0.03532	238.541	33032300	0.0330323
																		-6.2	0.0322	239.029	32781300	0.0327813
																		-6	0.03241	239.517	32604200	0.0326042
																		-5.6	0.03827	240.005	32430100	0.0324301
																		-5.5	0.03448	240.492	32233100	0.0322331
																		-5.3	0.03455	240.98	32037700	0.0320377
																		-4.8	0.03232	241.468	31817400	0.0318174
																		-4.7	0.03198	241.956	31550200	0.0315502
																		-4.4	0.03152	242.444	31223100	0.0312231
																		-4.2	0.03769	242.932	30913200	0.0309132
																		-4.1	0.03101	243.419	30625100	0.0306251
																		-3.9	0.03396	243.907	30348300	0.0303483
																		-3.8	0.03186	244.395	30022000	0.030022
																		-3.2	0.03055	244.883	29654700	0.0296547
																		-3.1	0.03138	245.371	29319100	0.0293191
																		-2.9	0.03357	245.859	29099300	0.0290993
																		-2.8	0.03138	246.347	28845900	0.0288459
																		-2.7	0.03546	246.834	28499400	0.0284994
																		-2	0.03304	247.322	28199200	0.0281992
																		-1.8	0.03003	247.81	28009700	0.0280097
																		-1.7	0.03073	248.298	27809700	0.0278097
																		-1.3	0.03334	248.786	27451000	0.027451
																		-0.9	0.03629	249.274	27023300	0.0270233
																		-0.8	0.03122	249.761	26574700	0.0265747
																		-0.5	0.03013	250.249	26006300	0.0260063
																		0.2	0.0321	250.737	25440000	0.02544
																		0.4	0.02955	251.225	25107500	0.0251075
																		0.6	0.0331	251.713	24787700	0.0247877
																		0.8	0.03284	252.201	24500800	0.0245008
																		1.3	0.02918	252.689	24213300	0.0242133
																		1.4	0.03166	253.176	23964000	0.023964
																		1.5	0.0291	253.664	23752600	0.0237526
																		2.1	0.0321	254.152	23501000	0.023501
																		2.2	0.03327	254.64	23237900	0.0232379
																		2.5	0.0286	255.128	23025200	0.0230252
																		2.8	0.02833	255.616	22846400	0.0228464
																		3.1	0.03103	256.103	22712700	0.0227127
																		3.2	0.02848	256.591	22559900	0.0225599
																		3.4	0.02837	257.079	22373900	0.0223739
																		3.5	0.0281	257.567	22205000	0.022205
																		3.7	0.03449	258.055	22018300	0.0220183
																		4	0.02953	258.543	21915000	0.021915
																		4.3	0.02821	259.031	21802000	0.021802
																		4.5	0.02779	259.518	21504000	0.021504
																		4.6	0.02973	260.006	21195000	0.021195
																		5	0.02886	260.494	20954500	0.0209545
																		5.1	0.03405	260.982	20715900	0.0207159
																		5.3	0.02773	261.47	20491300	0.0204913
																		5.7	0.02734	261.958	20218900	0.0202189
																		5.8	0.03032	262.445	19976400	0.0199764
																		5.9	0.02982	262.933	19827100	0.0198271
																		6	0.02705	263.421	19678900	0.0196789
																		6.2	0.02723	263.909	19543400	0.0195434
																		6.5	0.03356	264.397	19402800	0.0194028
																		6.9	0.02821	264.885	19227100	0.0192271
																		7	0.03046	265.373	19071800	0.0190718
																		7.1	0.02715	265.86	18933800	0.0189338
																		7.4	0.03009	266.348	18829400	0.0188294
																		7.9	0.02614	266.836	18688800	0.0186888
																		8	0.02903	267.324	18511300	0.0185113
																		8.1	0.0266	267.812	18259000	0.018259
																		8.3	0.02907	268.3	17953200	0.0179532
																		8.6	0.03255	268.788	17677900	0.0176779
																		8.8	0.02604	269.275	17553200	0.0175532
																		9	0.02603	269.763	17472900	0.0174729
																		9.1	0.02621	270.251	17450400	0.0174504
																		9.2	0.02883	270.739	17401800	0.0174018
																		9.6	0.02773	271.227	17302900	0.0173029
																		9.8	0.03251	271.715	17203200	0.0172032
																		10	0.02607	272.202	17118700	0.0171187
																		10.1	0.02566	272.69	17089400	0.0170894
																		10.2	0.02851	273.178	17036600	0.0170366
																		10.9	0.02864	273.666	16907800	0.0169078
																		11	0.02563	274.154	16827000	0.016827
																		11.2	0.02818	274.642	16824900	0.0168249
																		11.8	0.02498	275.13	16789000	0.016789
																		11.9	0.02828	275.617	16680900	0.0166809
																		12.1	0.02701	276.105	16570500	0.0165705
																		12.2	0.02582	276.593	16084100	0.0160841
																		12.3	0.0282	277.081	15521600	0.0155216
																		12.9	0.02491	277.569	15258600	0.0152586
																		13	0.03127	278.057	15147200	0.0151472
																		13.4	0.02589	278.544	15021300	0.0150213
																		13.5	0.02659	279.032	14897400	0.0148974
																		13.9	0.02481	279.52	14875800	0.0148758
																		14	0.02781	280.008	14818100	0.0148181
																		14.4	0.02709	280.496	14699400	0.0146994
																		14.6	0.0265	280.984	14581000	0.014581
																		14.8	0.02492	281.472	14540800	0.0145408
																		15	0.02738	281.959	14552900	0.0145529
																		15.3	0.02673	282.447	14541700	0.0145417
																		15.6	0.0246	282.935	14387400	0.0143874
																		15.8	0.02448	283.423	13908600	0.0139086
																		15.9	0.02857	283.911	13419500	0.0134195
																		16.3	0.02684	284.399	13368300	0.0133683
																		16.4	0.02331	284.886	13367200	0.0133672
																		16.6	0.02489	285.374	13372900	0.0133729
																		16.7	0.0242	285.862	13353200	0.0133532
																		16.8	0.03026	286.35	13344500	0.0133445
																		17	0.02613	286.838	13338100	0.0133381
																		17.2	0.02641	287.326	13340900	0.0133409
																		17.6	0.02395	287.814	13365700	0.0133657
																		17.8	0.02999	288.301	13365900	0.0133659
																		17.9	0.02483	288.789	13355300	0.0133553
																		18.4	0.02648	289.277	13285100	0.0132851
																		18.6	0.02376	289.765	13159900	0.0131599
																		18.7	0.02271	290.253	13145300	0.0131453
																		18.8	0.03016	290.741	12996500	0.0129965
																		18.9	0.02398	291.228	12960300	0.0129603
																		19.1	0.02652	291.716	12890400	0.0128904
																		19.5	0.02491	292.204	12924200	0.0129242
																		19.6	0.02253	292.692	12939100	0.0129391
																		19.8	0.02963	293.18	12968700	0.0129687
																		20.3	0.02415	293.668	13016700	0.0130167
																		20.4	0.02477	294.156	12946800	0.0129468
																		20.5	0.02597	294.643	12973700	0.0129737
																		20.6	0.02239	295.131	12919600	0.0129196
																		20.8	0.029	295.619	12974000	0.012974
																		21.3	0.02404	296.107	12786400	0.0127864
																		21.4	0.02397	296.595	12822000	0.012822
																		21.5	0.02787	297.083	12756700	0.0127567
																		21.7	0.02919	297.57	12573500	0.0125735
																		22.2	0.02355	298.058	11866900	0.0118669
																		22.4	0.02313	298.546	10963400	0.0109634
																		22.7	0.02583	299.034	10887200	0.0108872
																		22.9	0.02893	299.522	11334700	0.0113347
																		23.2	0.02312			0
																		23.3	0.02385			0
																		23.6	0.0221			0
																		23.8	0.02563			0
																		23.9	0.02873			0
																		24.2	0.02455			0
																		24.4	0.02367			0
																		24.5	0.02209			0
																		24.8	0.02886			0
																		25	0.0231			0
																		25.1	0.02508			0
																		25.4	0.02343			0
																		25.6	0.02129			0
																		25.8	0.02845			0
																		25.9	0.02524			0
																		26	0.02288			0
																		26.3	0.02286			0
																		26.4	0.02414			0
																		26.5	0.02118			0
																		26.7	0.02554			0
																		26.8	0.02861			0
																		26.9	0.02295			0
																		27.2	0.02329			0
																		27.4	0.02423			0
																		27.5	0.02102			0
																		27.6	0.02485			0
																		27.8	0.02846			0
																		28	0.02305			0
																		28.2	0.02302			0
																		28.6	0.02127			0
																		28.7	0.02642			0
																		28.8	0.02523			0
																		28.9	0.02228			0
																		29.4	0.02317			0
																		29.5	0.02154			0
																		29.8	0.02498			0
																		30	0.02394			0
																		30.3	0.023			0
																		30.6	0.02174			0
																		30.8	0.02488			0
																		30.9	0.02791			0
																		31	0.02595			0
																		31.2	0.02318			0
																		31.4	0.02247			0
																		31.6	0.02501			0
																		31.7	0.02478			0
																		32.1	0.02309			0
																		32.4	0.02246			0
																		32.6	0.02489			0
																		32.8	0.02807			0
																		33.1	0.02177			0
																		33.3	0.02366			0
																		33.5	0.02258			0
																		33.6	0.02786			0
																		34	0.02447			0
																		34.1	0.02287			0
																		34.2	0.02108			0
																		34.4	0.02311			0
																		34.6	0.02785			0
																		35	0.02112			0
																		35.1	0.02267			0
																		35.3	0.02387			0
																		35.6	0.02513			0
																		35.9	0.02198			0
																		36	0.02224			0
																		36.1	0.02468			0
																		36.5	0.02738			0
																		36.7	0.02071			0
																		36.8	0.02493			0
																		36.9	0.0225			0
																		37	0.02228			0
																		37.2	0.02499			0
																		37.5	0.02715			0
																		37.8	0.02234			0
																		38	0.02397			0
																		38.4	0.02728			0
																		38.6	0.02288			0
																		38.7	0.0216			0
																		39.1	0.02231			0
																		39.3	0.0261			0
																		39.5	0.0228			0
																		39.8	0.02147			0
																		40.1	0.02564			0
																		40.2	0.02449			0
																		40.5	0.02276			0
																		40.7	0.02078			0
																		40.8	0.0221			0
																		41.1	0.02581			0
																		41.2	0.02483			0
																		41.6	0.02251			0
																		41.7	0.02089			0
																		41.8	0.02265			0
																		42.2	0.02691			0
																		42.4	0.0248			0
																		42.5	0.02397			0
																		42.7	0.02164			0
																		43.1	0.0225			0
																		43.3	0.02577			0
																		43.6	0.02281			0
																		43.7	0.02228			0
																		44.1	0.02288			0
																		44.4	0.02545			0
																		44.5	0.02243			0
																		44.6	0.02238			0
																		45	0.02317			0
																		45.2	0.02455			0
																		45.3	0.02455			0
																		45.4	0.02503			0
																		45.5	0.02023			0
																		46	0.02285			0
																		46.1	0.02656			0
																		46.2	0.02423			0
																		46.3	0.02247			0
																		46.6	0.02407			0
																		46.8	0.02034			0
																		47.3	0.02484			0
																		47.4	0.02325			0
																		47.5	0.02278			0
																		48	0.02053			0
																		48.3	0.02454			0
																		48.5	0.02454			0
																		48.6	0.02485			0
																		49.2	0.02061			0
																		49.3	0.02256			0
																		49.4	0.0252			0
																		49.8	0.02391			0
																		50	0.02049			0
																		50.2	0.02383			0
																		50.3	0.02426			0
																		50.8	0.02322			0
																		50.9	0.02075			0
																		51	0.02347			0
																		51.1	0.02583			0
																		51.5	0.02255			0
																		51.9	0.02078			0
																		52	0.02503			0
																		52.1	0.02225			0
																		52.3	0.02396			0
																		52.6	0.02309			0
																		53	0.02045			0
																		53.1	0.02408			0
																		53.2	0.02489			0
																		53.4	0.02438			0
																		53.6	0.02325			0
																		54	0.02417			0
																		54.1	0.02226			0
																		54.4	0.02391			0
																		54.7	0.02275			0
																		54.9	0.02216			0
																		55	0.02357			0
																		55.1	0.02388			0
																		55.2	0.02366			0
																		55.4	0.02251			0
																		55.6	0.02234			0
																		55.8	0.02094			0
																		55.9	0.02576			0
																		56.2	0.02442			0
																		56.4	0.02408			0
																		56.5	0.02359			0
																		56.6	0.0223			0
																		56.8	0.02584			0
																		56.9	0.02079			0
																		57.1	0.02423			0
																		57.5	0.02223			0
																		57.7	0.02362			0
																		57.8	0.0245			0
																		58.1	0.02222			0
																		58.5	0.02188			0
																		58.6	0.02581			0
																		59	0.02416			0
																		59.1	0.02199			0
																		59.2	0.0243			0
																		59.4	0.02377			0
																		59.9	0.02252			0
																		60.1	0.02496			0
																		60.2	0.02242			0
																		60.3	0.02468			0
																		60.8	0.02065			0
																		60.9	0.02431			0
																		61.1	0.02226			0
																		61.3	0.0257			0
																		61.4	0.02373			0
																		61.9	0.02238			0
																		62.2	0.02219			0
																		62.3	0.02589			0
																		62.5	0.02249			0
																		62.7	0.02329			0
																		63	0.02392			0
																		63.1	0.0223			0
																		63.4	0.02456			0
																		63.7	0.0212			0
																		63.9	0.02365			0
																		64.3	0.02496			0
																		64.6	0.02082			0
																		64.8	0.02325			0
																		64.9	0.02457			0
																		65.1	0.02642			0
																		65.3	0.02307			0
																		65.6	0.02255			0
																		65.7	0.0225			0
																		65.9	0.02638			0
																		66.2	0.0261			0
																		66.5	0.0211			0
																		66.6	0.02386			0
																		66.8	0.02258			0
																		67.2	0.02308			0
																		67.3	0.02636			0
																		67.5	0.02191			0
																		67.7	0.02407			0
																		67.8	0.02263			0
																		68.2	0.02654			0
																		68.3	0.02087			0
																		68.4	0.02616			0
																		68.5	0.02295			0
																		68.6	0.02415			0
																		68.7	0.02265			0
																		69.1	0.0264			0
																		69.2	0.02348			0
																		69.3	0.02127			0
																		69.4	0.02451			0
																		69.5	0.0233			0
																		70	0.0254			0
																		70.2	0.02126			0
																		70.4	0.02376			0
																		71	0.02641			0
																		71.3	0.02389			0
																		71.4	0.02128			0
																		71.5	0.02287			0
																		71.9	0.02396			0
																		72.1	0.02692			0
																		72.3	0.02403			0
																		72.4	0.02354			0
																		72.5	0.02212			0
																		73.1	0.02641			0
																		73.2	0.02443			0
																		73.4	0.02282			0
																		73.5	0.02275			0
																		74.1	0.02685			0
																		74.2	0.02408			0
																		74.3	0.02591			0
																		74.4	0.02213			0
																		74.6	0.02404			0
																		75	0.01339			0
																		75.1	0.0244			0
																		75.3	0.02295			0
																		75.6	0.02392			0
																		75.9	0.02697			0
																		76.1	0.0245			0
																		76.2	0.02311			0
																		76.3	0.02173			0
																		76.7	0.02453			0
																		76.8	0.02687			0
																		77	0.02429			0
																		77.2	0.02359			0
																		77.4	0.02179			0
																		77.7	0.02416			0
																		77.9	0.02588			0
																		78	0.02455			0
																		78.1	0.02288			0
																		78.3	0.02182			0
																		78.6	0.02409			0
																		78.8	0.02438			0
																		78.9	0.02535			0
																		79	0.025			0
																		79.2	0.0219			0
																		79.4	0.02431			0
																		79.6	0.02428			0
																		79.7	0.02738			0
																		79.8	0.02364			0
																		80.1	0.02302			0
																		80.3	0.0233			0
																		80.6	0.0246			0
																		80.7	0.02731			0
																		80.8	0.02354			0
																		81.2	0.02221			0
																		81.3	0.02419			0
																		81.4	0.02408			0
																		81.7	0.02414			0
																		81.8	0.02832			0
																		82.1	0.02199			0
																		82.4	0.02497			0
																		82.5	0.02445			0
																		82.6	0.02388			0
																		82.7	0.02764			0
																		83	0.02245			0
																		83.4	0.02472			0
																		83.5	0.02384			0
																		83.6	0.02588			0
																		83.9	0.02231			0
																		84.3	0.02365			0
																		84.4	0.02579			0
																		85	0.02216			0
																		85.3	0.02363			0
																		85.4	0.02458			0
																		85.5	0.02605			0
																		86.2	0.02307			0
																		86.3	0.02487			0
																		86.4	0.02726			0
																		86.7	0.02321			0
																		87.2	0.02315			0
																		87.3	0.02772			0
																		87.4	0.02468			0
																		87.7	0.02514			0
																		87.9	0.02567			0
																		88.1	0.02345			0
																		88.2	0.02788			0
																		88.4	0.02388			0
																		88.6	0.02456			0
																		88.9	0.0252			0
																		89	0.02402			0
																		89.1	0.02504			0
																		89.2	0.02493			0
																		89.4	0.02544			0
																		89.8	0.02407			0
																		90	0.02643			0
																		90.1	0.02518			0
																		90.2	0.02534			0
																		90.6	0.02477			0
																		90.9	0.02406			0
																		91.2	0.02523			0
																		91.3	0.02567			0
																		91.4	0.02491			0
																		91.6	0.02498			0
																		91.9	0.02432			0
																		92.2	0.02716			0
																		92.3	0.0224			0
																		92.5	0.02536			0
																		92.7	0.02635			0
																		93	0.02605			0
																		93.2	0.0242			0
																		93.4	0.02547			0
																		93.7	0.02581			0
																		93.8	0.02425			0
																		94	0.02721			0
																		94.2	0.02332			0
																		94.4	0.02506			0
																		94.8	0.02426			0
																		94.9	0.02657			0
																		95.2	0.02269			0
																		95.5	0.02578			0
																		95.7	0.02463			0
																		95.9	0.0258			0
																		96	0.02708			0
																		96.1	0.02255			0
																		96.6	0.02497			0
																		96.7	0.02507			0
																		96.8	0.02545			0
																		97	0.02607			0
																		97.5	0.0246			0
																		97.7	0.02595			0
																		97.9	0.02906			0
																		98.1	0.02481			0
																		98.4	0.02442			0
																		98.5	0.02558			0
																		98.8	0.02898			0
																		98.9	0.02333			0
																		99	0.02504			0
																		99.2	0.02456			0
																		99.5	0.02553			0
																		99.8	0.02333			0
																		99.9	0.02933			0
																		100.2	0.0252			0
																		100.3	0.02613			0
																		100.5	0.02586			0
																		100.8	0.02849			0
																		100.9	0.0234			0
																		101.2	0.02465			0
																		101.5	0.02627			0
																		101.9	0.02945			0
																		102	0.02318			0
																		102.1	0.02494			0
																		102.5	0.02581			0
																		102.7	0.02628			0
																		103	0.02721			0
																		103.2	0.02331			0
																		103.3	0.02563			0
																		103.4	0.02576			0
																		103.8	0.02594			0
																		103.9	0.02949			0
																		104.2	0.02603			0
																		104.3	0.02378			0
																		104.4	0.02602			0
																		104.7	0.02633			0
																		104.8	0.02717			0
																		105.1	0.02678			0
																		105.3	0.02374			0
																		105.5	0.02598			0
																		105.7	0.02542			0
																		105.9	0.02789			0
																		106.2	0.02527			0
																		106.5	0.02577			0
																		106.6	0.02557			0
																		106.8	0.02486			0
																		106.9	0.0298			0
																		107.1	0.0239			0
																		107.3	0.02612			0
																		107.5	0.02601			0
																		107.9	0.02833			0
																		108	0.02362			0
																		108.1	0.02575			0
																		108.4	0.02595			0
																		108.8	0.0292			0
																		108.9	0.02583			0
																		109.1	0.02682			0
																		109.3	0.02541			0
																		109.6	0.02849			0
																		109.8	0.03013			0
																		109.9	0.02418			0
																		110	0.02696			0
																		110.3	0.02536			0
																		110.7	0.02666			0
																		110.8	0.02968			0
																		110.9	0.02667			0
																		111	0.02396			0
																		111.1	0.02564			0
																		111.2	0.02754			0
																		111.8	0.02598			0
																		111.9	0.02804			0
																		112	0.02394			0
																		112.1	0.02542			0
																		112.6	0.02782			0
																		112.7	0.02698			0
																		112.8	0.02957			0
																		112.9	0.02414			0
																		113.1	0.0258			0
																		113.4	0.02823			0
																		113.5	0.02697			0
																		113.6	0.02692			0
																		113.7	0.02955			0
																		113.8	0.02405			0
																		114.1	0.02619			0
																		114.5	0.02688			0
																		114.6	0.02689			0
																		114.7	0.02998			0
																		114.8	0.02841			0
																		114.9	0.02414			0
																		115.2	0.02604			0
																		115.5	0.02672			0
																		115.6	0.02867			0
																		115.9	0.02636			0
																		116.1	0.02603			0
																		116.4	0.0268			0
																		116.5	0.03059			0
																		116.6	0.02736			0
																		116.8	0.02801			0
																		116.9	0.02432			0
																		117	0.02614			0
																		117.3	0.02899			0
																		117.6	0.02697			0
																		117.7	0.02813			0
																		117.8	0.02579			0
																		118.1	0.02729			0
																		118.2	0.03079			0
																		118.4	0.02714			0
																		118.5	0.02827			0
																		118.6	0.02608			0
																		118.7	0.02457			0
																		119.1	0.02631			0
																		119.3	0.03088			0
																		119.4	0.02704			0
																		119.5	0.02887			0
																		119.7	0.0261			0
																		119.8	0.02482			0
																		120.1	0.02764			0
																		120.4	0.02964			0
																		120.5	0.02658			0
																		120.6	0.0264			0
																		120.8	0.02459			0
																		121.3	0.03098			0
																		121.4	0.02828			0
																		121.5	0.02708			0
																		121.6	0.02643			0
																		122	0.02455			0
																		122.2	0.03097			0
																		122.4	0.02666			0
																		122.5	0.02737			0
																		122.8	0.02511			0
																		123	0.03082			0
																		123.2	0.02663			0
																		123.3	0.02726			0
																		123.6	0.02876			0
																		123.9	0.02795			0
																		124.2	0.02731			0
																		124.5	0.02689			0
																		124.9	0.03003			0
																		125	0.02493			0
																		125.2	0.02676			0
																		125.3	0.02732			0
																		125.4	0.02795			0
																		125.9	0.03011			0
																		126	0.02537			0
																		126.3	0.02751			0
																		126.4	0.02726			0
																		126.8	0.03154			0
																		126.9	0.02906			0
																		127	0.02486			0
																		127.3	0.02742			0
																		127.4	0.02762			0
																		127.6	0.03156			0
																		127.8	0.0289			0
																		127.9	0.02544			0
																		128.1	0.02706			0
																		128.3	0.02816			0
																		128.5	0.0311			0
																		128.6	0.02782			0
																		128.8	0.02883			0
																		128.9	0.02521			0
																		129.1	0.02673			0
																		129.3	0.02834			0
																		129.5	0.03108			0
																		129.8	0.02731			0
																		130	0.02539			0
																		130.1	0.02672			0
																		130.2	0.04873			0
																		130.3	0.0279			0
																		130.4	0.03147			0
																		130.8	0.02806			0
																		131.1	0.02642			0
																		131.3	0.0305			0
																		131.4	0.0292			0
																		131.7	0.02766			0
																		132	0.0273			0
																		132.1	0.02554			0
																		132.2	0.03056			0
																		132.3	0.02813			0
																		132.7	0.02805			0
																		132.9	0.02729			0
																		133.1	0.03111			0
																		133.2	0.02584			0
																		133.7	0.028			0
																		133.9	0.02843			0
																		134	0.0319			0
																		134.2	0.0286			0
																		134.4	0.02631			0
																		134.6	0.02859			0
																		135	0.03261			0
																		135.1	0.02731			0
																		135.2	0.02852			0
																		135.4	0.02799			0
																		135.8	0.02873			0
																		135.9	0.0328			0
																		136	0.02716			0
																		136.1	0.02864			0
																		136.4	0.02643			0
																		136.7	0.02877			0
																		136.8	0.03307			0
																		136.9	0.02795			0
																		137	0.02889			0
																		137.3	0.02649			0
																		137.5	0.02842			0
																		137.6	0.03116			0
																		137.7	0.02789			0
																		137.8	0.02901			0
																		138.2	0.0265			0
																		138.5	0.02872			0
																		138.6	0.03159			0
																		138.7	0.02745			0
																		138.9	0.02838			0
																		139.2	0.02682			0
																		139.4	0.02908			0
																		139.6	0.03047			0
																		140	0.02871			0
																		140.3	0.02762			0
																		140.5	0.03317			0
																		140.6	0.02772			0
																		140.7	0.02966			0
																		141	0.02897			0
																		141.2	0.02666			0
																		141.3	0.02929			0
																		141.4	0.03247			0
																		141.5	0.02768			0
																		141.7	0.03023			0
																		141.9	0.02945			0
																		142.1	0.02716			0
																		142.2	0.03044			0
																		142.8	0.02911			0
																		142.9	0.03033			0
																		143.1	0.02887			0
																		143.2	0.02967			0
																		143.7	0.02912			0
																		143.9	0.03045			0
																		144.2	0.02852			0
																		144.3	0.02999			0
																		144.6	0.02962			0
																		145.1	0.03054			0
																		145.2	0.02855			0
																		145.3	0.03038			0
																		145.5	0.0294			0
																		145.6	0.02905			0
																		146.1	0.02781			0
																		146.2	0.03303			0
																		146.5	0.02953			0
																		146.6	0.02955			0
																		146.9	0.02784			0
																		147	0.03051			0
																		147.1	0.03382			0
																		147.3	0.02938			0
																		147.4	0.0295			0
																		147.8	0.02871			0
																		147.9	0.02761			0
																		148.1	0.03241			0
																		148.3	0.02936			0
																		148.4	0.0295			0
																		148.9	0.02814			0
																		149	0.0339			0
																		149.3	0.02967			0
																		149.5	0.0305			0
																		149.7	0.04701			0
																		149.8	0.02833			0
																		150	0.03467			0
																		150.1	0.02996			0
																		150.5	0.03003			0
																		150.6	0.03116			0
																		150.7	0.02828			0
																		151.1	0.03227			0
																		151.3	0.03004			0
																		151.4	0.03108			0
																		151.5	0.02839			0
																		151.8	0.03024			0
																		152	0.03475			0
																		152.3	0.03052			0
																		152.5	0.02925			0
																		152.6	0.02784			0
																		153	0.03256			0
																		153.3	0.03154			0
																		153.4	0.03018			0
																		153.5	0.0291			0
																		154	0.03143			0
																		154.1	0.03013			0
																		154.4	0.03074			0
																		154.7	0.03079			0
																		154.9	0.03573			0
																		155	0.02785			0
																		155.2	0.0303			0
																		155.3	0.02929			0
																		155.6	0.03127			0
																		155.7	0.03109			0
																		155.8	0.03544			0
																		156	0.02794			0
																		156.1	0.03067			0
																		156.2	0.02991			0
																		156.4	0.03178			0
																		156.5	0.0312			0
																		156.7	0.03616			0
																		156.8	0.02816			0
																		156.9	0.03062			0
																		157	0.02992			0
																		157.4	0.03144			0
																		157.6	0.0356			0
																		157.8	0.02802			0
																		158	0.0305			0
																		158.4	0.03138			0
																		158.6	0.03642			0
																		158.7	0.02854			0
																		158.9	0.03029			0
																		159.1	0.03102			0
																		159.5	0.03263			0
																		159.6	0.02994			0
																		159.7	0.03593			0
																		159.8	0.03024			0
																		160.1	0.0312			0
																		160.4	0.0326			0
																		160.5	0.03348			0
																		160.6	0.0288			0
																		160.8	0.03011			0
																		161.1	0.03122			0
																		161.2	0.03292			0
																		161.4	0.03039			0
																		161.5	0.03678			0
																		161.6	0.03047			0
																		162	0.03176			0
																		162.2	0.03303			0
																		162.3	0.02915			0
																		162.5	0.03388			0
																		162.6	0.03215			0
																		163	0.03195			0
																		163.2	0.02939			0
																		163.4	0.03093			0
																		163.5	0.03737			0
																		163.8	0.0322			0
																		164	0.03254			0
																		164.2	0.03157			0
																		164.4	0.03151			0
																		164.5	0.03745			0
																		164.7	0.03219			0
																		164.9	0.03224			0
																		165.1	0.02998			0
																		165.3	0.03386			0
																		165.4	0.03486			0
																		165.6	0.03224			0
																		165.8	0.03293			0
																		166.2	0.03443			0
																		166.3	0.03342			0
																		166.4	0.03304			0
																		166.7	0.03281			0
																		167.2	0.03453			0
																		167.3	0.03135			0
																		167.5	0.0379			0
																		167.6	0.03313			0
																		167.7	0.03311			0
																		168.2	0.03265			0
																		168.5	0.03645			0
																		168.8	0.0341			0
																		169.1	0.03396			0
																		169.3	0.03142			0
																		169.4	0.03863			0
																		169.5	0.03361			0
																		169.7	0.03385			0
																		170	0.03364			0
																		170.2	0.03181			0
																		170.3	0.03413			0
																		170.5	0.03675			0
																		170.9	0.03407			0
																		171.1	0.03328			0
																		171.3	0.03989			0
																		171.6	0.03453			0
																		171.8	0.03537			0
																		172	0.03254			0
																		172.2	0.03742			0
																		172.5	0.03514			0
																		172.8	0.03556			0
																		172.9	0.03261			0
																		173.2	0.04059			0
																		173.4	0.03545			0
																		173.6	0.03601			0
																		173.7	0.03477			0
																		173.8	0.03699			0
																		173.9	0.03315			0
																		174.2	0.0413			0
																		174.4	0.03601			0
																		174.6	0.03624			0
																		174.8	0.03842			0
																		175	0.03408			0
																		175.3	0.03681			0
																		175.4	0.03902			0
																		175.5	0.03715			0
																		175.9	0.03596			0
																		176.1	0.03729			0
																		176.4	0.04292			0
																		176.5	0.03747			0
																		176.8	0.03695			0
																		176.9	0.03519			0
																		177	0.03797			0
																		177.2	0.03857			0
																		177.4	0.04378			0
																		177.5	0.039			0
																		177.8	0.03688			0
																		178	0.03841			0
																		178.3	0.04043			0
																		178.4	0.04468			0
																		178.5	0.03968			0
																		178.7	0.03862			0
																		178.9	0.03743			0
																		179	0.03923			0
																		179.3	0.04138			0
																		179.4	0.04294			0
																		179.6	0.03912			0
																		179.8	0.03821			0
																		179.9	0.04048			0
																		180.3	0.04222			0
																		180.4	0.04364			0
																		180.6	0.03897			0
																		180.7	0.0411			0
																		181.1	0.04298			0
																		181.2	0.0428			0
																		181.4	0.04174			0
																		181.5	0.04832			0
																		181.6	0.04121			0
																		182.1	0.04467			0
																		182.2	0.04363			0
																		182.6	0.04314			0
																		182.7	0.04679			0
																		183.1	0.04716			0
																		183.5	0.04539			0
																		183.7	0.04358			0
																		183.8	0.04876			0
																		184.1	0.04715			0
																		184.3	0.04846			0
																		184.6	0.04529			0
																		184.7	0.05409			0
																		184.8	0.04733			0
																		185	0.04999			0
																		185.1	0.04928			0
																		185.4	0.05107			0
																		185.6	0.04843			0
																		185.7	0.05678			0
																		185.8	0.05212			0
																		186.2	0.05101			0
																		186.5	0.05158			0
																		186.6	0.05413			0
																		186.7	0.05989			0
																		186.8	0.05278			0
																		187.4	0.05514			0
																		187.7	0.05773			0
																		187.9	0.05556			0
																		188	0.06464			0
																		188.4	0.05827			0
																		188.6	0.06276			0
																		188.7	0.05922			0
																		189	0.06306			0
																		189.2	0.06966			0
																		189.5	0.06555			0
																		189.9	0.06574			0
																		190	0.06676			0
																		190.2	0.07538			0
																		190.3	0.07313			0
																		190.4	0.06832			0
																		190.9	0.0709			0
																		191	0.07344			0
																		191.3	0.08309			0
																		191.5	0.0788			0
																		191.6	0.08141			0
																		192	0.08038			0
																		192.5	0.0934			0
																		192.6	0.08866			0
																		192.7	0.09168			0
																		193.1	0.09066			0
																		193.4	0.1033			0
																		193.7	0.09691			0
																		193.8	0.1048			0
																		194.2	0.10382			0
																		194.6	0.1189			0
																		194.8	0.11615			0
																		194.9	0.1204			0
																		195.2	0.126			0
																		195.3	0.1149			0
																		195.6	0.1352			0
																		195.9	0.1381			0
																		196	0.1308			0
																		196.2	0.1405			0
																		196.3	0.1299			0
																		196.6	0.1473			0
																		196.8	0.1543			0
																		197.1	0.1606			0
																		197.2	0.1494			0
																		197.4	0.1495			0
																		197.5	0.1641			0
																		197.8	0.1709			0
																		197.9	0.1777			0
																		198.4	0.1861			0
																		198.5	0.1729			0
																		198.6	0.1916			0
																		198.7	0.1889			0
																		199.2	0.2048			0
																		199.4	0.2138			0
																		199.5	0.1956			0
																		199.7	0.2034			0
																		199.8	0.2229			0
																		200.3	0.2403			0
																		200.4	0.2448			0
																		200.6	0.2257			0
																		200.7	0.2343			0
																		201	0.2546			0
																		201.2	0.2648			0
																		201.4	0.2768			0
																		201.5	0.2828			0
																		201.8	0.2631			0
																		201.9	0.2717			0
																		202.1	0.2916			0
																		202.4	0.3073			0
																		202.5	0.317			0
																		202.7	0.3252			0
																		203.1	0.30965			0
																		203.2	0.3317			0
																		203.5	0.3487			0
																		203.6	0.3602			0
																		203.9	0.3716			0
																		204.3	0.36393			0
																		204.6	0.4088			0
																		204.7	0.4036			0
																		204.8	0.4183			0
																		205.3	0.4006			0
																		205.4	0.4128			0
																		205.5	0.4309			0
																		205.7	0.4669			0
																		205.9	0.459			0
																		206	0.4728			0
																		206.4	0.4561			0
																		206.5	0.4655			0
																		206.7	0.488			0
																		206.9	0.5215			0
																		207.1	0.5288			0
																		207.6	0.5149			0
																		207.7	0.5239			0
																		207.9	0.546			0
																		208.1	0.5793			0
																		208.2	0.5839			0
																		208.9	0.5807			0
																		209	0.59805			0
																		209.1	0.639			0
																		209.2	0.6364			0
																		210.1	0.67283			0
																		210.3	0.6954			0
																		210.4	0.693			0
																		211.2	0.7721			0
																		211.4	0.7272			0
																		211.5	0.72795			0
																		211.6	0.7454			0
																		212.3	0.8216			0
																		212.5	0.7599			0
																		212.6	0.7897			0
																		212.7	0.7901			0
																		212.8	0.7815			0
																		212.9	0.7822			0
																		213.4	0.8632			0
																		213.6	0.7992			0
																		213.7	0.8221			0
																		213.8	0.8164			0
																		213.9	0.8266			0
																		214	0.8194			0
																		214.4	0.8909			0
																		214.7	0.8368			0
																		214.9	0.8433			0
																		215.1	0.8413			0
																		215.6	0.904			0
																		215.8	0.8521			0
																		215.9	0.8529			0
																		216	0.8529			0
																		216.1	0.8515			0
																		216.3	0.8477			0
																		216.8	0.9002			0
																		217	0.8515			0
																		217.1	0.8432			0
																		217.2	0.8457			0
																		217.7	0.8381			0
																		217.8	0.8854			0
																		218.1	0.8453			0
																		218.2	0.8323			0
																		218.3	0.82815			0
																		218.8	0.8653			0
																		218.9	0.8114			0
																		219.2	0.81213			0
																		219.4	0.7917			0
																		219.9	0.8196			0
																		220	0.7795			0
																		220.3	0.8013			0
																		220.4	0.76355			0
																		220.6	0.761			0
																		221.1	0.777			0
																		221.3	0.74725			0
																		221.5	0.7115			0
																		221.6	0.7343			0
																		221.9	0.7069			0
																		222.2	0.7302			0
																		222.4	0.7174			0
																		222.6	0.6809			0
																		222.7	0.6791			0
																		223	0.6593			0
																		223.3	0.6759			0
																		223.5	0.67			0
																		223.7	0.6361			0
																		223.8	0.63175			0
																		224	0.6186			0
																		224.3	0.6274			0
																		224.6	0.6227			0
																		224.8	0.5922			0
																		224.9	0.563			0
																		225.1	0.5903			0
																		225.3	0.5648			0
																		225.4	0.5787			0
																		225.7	0.5818			0
																		226.1	0.5145			0
																		226.2	0.5302			0
																		226.3	0.5327			0
																		226.5	0.5325			0
																		226.7	0.5014			0
																		226.8	0.5298			0
																		227.1	0.4723			0
																		227.3	0.4961			0
																		227.5	0.49035			0
																		227.7	0.4676			0
																		227.8	0.4959			0
																		228.2	0.4339			0
																		228.4	0.4493			0
																		228.5	0.4491			0
																		228.7	0.4301			0
																		228.9	0.4521			0
																		229.1	0.3976			0
																		229.5	0.4133			0
																		229.6	0.40585			0
																		230	0.39815			0
																		230.2	0.3572			0
																		230.6	0.3627			0
																		230.7	0.3795			0
																		230.8	0.3726			0
																		230.9	0.3477			0
																		231.1	0.3793			0
																		231.3	0.3226			0
																		231.6	0.3408			0
																		231.7	0.321			0
																		231.8	0.3382			0
																		232.2	0.3239			0
																		232.5	0.2832			0
																		232.6	0.3081			0
																		232.7	0.304			0
																		232.8	0.3135			0
																		233.2	0.2789			0
																		233.3	0.3033			0
[truncated: 295 more rows]

## Sheet: 10 Hz
1			2			3			4			5			6			Average		Average
Temp(C)	Modulus 10.	Tan Delta10.	Temp(C)	Modulus 10.	Tan Delta10.	Temp(C)	Modulus 10.	Tan Delta10.	Temp(C)	Modulus 10.	Tan Delta10.	Temp(C)	Modulus 10.	Tan Delta10.	Temp(C)	Modulus 10.	Tan Delta10.	Temp(C)	Tan Delta10.	Temp(C)	Modulus 10.
-184.947	4.90205e+09	0.0146267	-185.678	5.10509e+09	0.0132777	-186.575	5.08996e+09	0.0153778	-187.838	5.24399e+09	0.0150226	-185.978	5.33444e+09	0.0183793	-185.769	4.66022e+09	0.0157721	-187.8	0.01502	-187.838	5055840000	5.05584
-183.025	4.90567e+09	0.0135182	-183.291	5.1005e+09	0.0128163	-180.834	5.09555e+09	0.0143459	-186.169	5.24991e+09	0.0141948	-180.969	5.33091e+09	0.0175082	-180.466	4.65898e+09	0.0156749	-186.6	0.01538	-187.35	5056130000	5.05613
-180.6	4.8988e+09	0.0131663	-180.85	5.09386e+09	0.0126298	-178.1	5.09078e+09	0.013513	-184.688	5.24508e+09	0.0143837	-177.831	5.32645e+09	0.0171535	-177.938	4.66044e+09	0.0145887	-186.2	0.01419	-186.862	5056410000	5.05641
-178.109	4.89537e+09	0.0132696	-178.622	5.09125e+09	0.0121231	-176.619	5.08974e+09	0.0136149	-183.125	5.24185e+09	0.0141813	-176.006	5.32016e+09	0.0170021	-176.2	4.65128e+09	0.014392	-186	0.01838	-186.374	5056700000	5.0567
-176.062	4.89021e+09	0.0128898	-176.675	5.08548e+09	0.0127075	-175.256	5.08244e+09	0.0135644	-181.591	5.23625e+09	0.0144167	-174.341	5.31188e+09	0.0170383	-175.094	4.64895e+09	0.0140338	-185.8	0.01577	-185.886	5056670000	5.05667
-172.991	4.87367e+09	0.0131325	-175.087	5.08085e+09	0.0129464	-173.997	5.07086e+09	0.0136861	-180.328	5.23519e+09	0.01397	-172.741	5.30263e+09	0.0167406	-174.203	4.64128e+09	0.0140016	-185.7	0.01328	-185.398	5056400000	5.0564
-171.209	4.86987e+09	0.0132975	-173.266	5.07469e+09	0.0123042	-172.834	5.06414e+09	0.0135883	-178.912	5.22606e+09	0.0142013	-171.478	5.29245e+09	0.0164496	-173	4.63342e+09	0.0138929	-184.9	0.01463	-184.91	5056140000	5.05614
-170.022	4.86471e+09	0.0130917	-171.941	5.07098e+09	0.0126484	-171.55	5.05751e+09	0.0140137	-177.572	5.22438e+09	0.0140874	-170.156	5.28796e+09	0.0165471	-171.741	4.6271e+09	0.0142657	-184.7	0.01438	-184.423	5055920000	5.05592
-168.931	4.86116e+09	0.0134885	-170.694	5.06421e+09	0.0125498	-170.347	5.04977e+09	0.01365	-176.228	5.21859e+09	0.0138159	-168.744	5.27464e+09	0.0168862	-170.494	4.61598e+09	0.0146274	-183.3	0.01282	-183.935	5055760000	5.05576
-167.588	4.8517e+09	0.0131742	-169.581	5.05613e+09	0.0125357	-169.106	5.04481e+09	0.013392	-175.166	5.2123e+09	0.0141065	-167.334	5.26285e+09	0.0173359	-169.097	4.60708e+09	0.0141814	-183.1	0.01418	-183.447	5055590000	5.05559
-166.259	4.84209e+09	0.0137997	-168.453	5.05306e+09	0.0124221	-167.841	5.03556e+09	0.0138565	-174.175	5.20473e+09	0.0137193	-166.006	5.25426e+09	0.016788	-167.934	4.59417e+09	0.0141954	-183	0.01352	-182.959	5055280000	5.05528
-165.206	4.83542e+09	0.0138079	-167.044	5.04421e+09	0.0127147	-166.703	5.02925e+09	0.0137868	-173.175	5.1976e+09	0.0142677	-164.675	5.24447e+09	0.0174498	-166.641	4.58918e+09	0.015166	-181.6	0.01442	-182.471	5054530000	5.05453
-164.125	4.8282e+09	0.0137833	-166.012	5.03617e+09	0.0127012	-165.6	5.01878e+09	0.013825	-172.156	5.188e+09	0.014289	-163.438	5.23393e+09	0.0174342	-165.581	4.57903e+09	0.0147068	-181	0.01751	-181.983	5053790000	5.05379
-163.066	4.82239e+09	0.0137011	-164.969	5.02718e+09	0.0130314	-164.394	5.00805e+09	0.0142234	-171.297	5.18388e+09	0.0140473	-162.216	5.22671e+09	0.0174715	-164.35	4.5655e+09	0.0152128	-180.9	0.01263	-181.495	5053090000	5.05309
-162.019	4.81567e+09	0.0134898	-163.884	5.01685e+09	0.0132005	-163.003	4.99848e+09	0.0141821	-170.428	5.17586e+09	0.0141833	-161.116	5.21694e+09	0.0169247	-163.297	4.55868e+09	0.0152696	-180.8	0.01435	-181.008	5052570000	5.05257
-161.119	4.80758e+09	0.0143366	-162.791	5.01003e+09	0.013425	-161.912	4.98962e+09	0.0146945	-169.309	5.16676e+09	0.0140191	-160.028	5.20517e+09	0.018178	-161.988	4.54868e+09	0.0151513	-180.6	0.01317	-180.52	5051960000	5.05196
-160.141	4.79678e+09	0.0140197	-161.438	5.00266e+09	0.0139345	-160.919	4.98033e+09	0.0150004	-168.459	5.15942e+09	0.0143662	-158.841	5.19382e+09	0.0184933	-161.012	4.53826e+09	0.0153807	-180.5	0.01567	-180.032	5051190000	5.05119
-159.009	4.78936e+09	0.0143991	-160.025	4.99027e+09	0.0137147	-159.841	4.9729e+09	0.0148948	-167.494	5.15353e+09	0.0149277	-157.834	5.18319e+09	0.0179061	-160.05	4.53259e+09	0.0153659	-180.3	0.01397	-179.544	5050250000	5.05025
-157.944	4.78122e+09	0.0147476	-158.753	4.97754e+09	0.0144659	-158.806	4.96375e+09	0.0147619	-166.703	5.14576e+09	0.0145549	-156.775	5.17766e+09	0.0178261	-159.034	4.522e+09	0.0161538	-178.9	0.0142	-179.056	5049310000	5.04931
-156.856	4.76792e+09	0.0151009	-157.441	4.96893e+09	0.0142362	-157.556	4.95487e+09	0.0150774	-166.094	5.14107e+09	0.0147617	-155.806	5.16412e+09	0.0185895	-157.938	4.51092e+09	0.0160181	-178.6	0.01212	-178.568	5048650000	5.04865
-155.609	4.75924e+09	0.0151393	-156.069	4.95463e+09	0.0140332	-156.606	4.94471e+09	0.0150391	-165.35	5.13278e+09	0.0149399	-154.794	5.15274e+09	0.0180579	-156.956	4.50054e+09	0.0163403	-178.1	0.01339	-178.081	5047980000	5.04798
-154.262	4.74359e+09	0.0155932	-154.897	4.9472e+09	0.014952	-155.625	4.93657e+09	0.0154973	-164.634	5.12656e+09	0.0147388	-153.85	5.14221e+09	0.0191152	-156.194	4.49474e+09	0.0159478	-177.9	0.01459	-177.593	5046890000	5.04689
-153.034	4.73515e+09	0.0157125	-153.516	4.93421e+09	0.0148591	-154.431	4.92671e+09	0.0152992	-163.966	5.12131e+09	0.0153999	-152.803	5.13624e+09	0.0192456	-155.153	4.48466e+09	0.0166901	-177.8	0.01715	-177.105	5045340000	5.04534
-151.506	4.72406e+09	0.0159016	-152.359	4.92359e+09	0.0151319	-153.416	4.91836e+09	0.0159856	-163.259	5.11282e+09	0.0149524	-151.597	5.12669e+09	0.0191085	-154.222	4.47987e+09	0.0167463	-177.6	0.01409	-176.617	5043780000	5.04378
-150.137	4.70867e+09	0.0159335	-151.284	4.91442e+09	0.0155523	-152.331	4.90852e+09	0.016412	-162.569	5.10584e+09	0.0154526	-149.272	5.12052e+09	0.0191148	-152.466	4.4711e+09	0.0168907	-176.7	0.01271	-176.129	5041850000	5.04185
-148.819	4.69725e+09	0.0165605	-150.028	4.9029e+09	0.0155088	-151.016	4.89866e+09	0.0161457	-161.863	5.10024e+09	0.0152486	-147.988	5.11979e+09	0.0179939	-150.156	4.46763e+09	0.0159434	-176.6	0.01361	-175.641	5039750000	5.03975
-147.684	4.69214e+09	0.0164439	-148.781	4.89322e+09	0.0157748	-148.997	4.89687e+09	0.0160068	-161.344	5.09579e+09	0.0154008	-147.219	5.11197e+09	0.0184899	-148.581	4.46326e+09	0.0166441	-176.2	0.0141	-175.153	5037510000	5.03751
-147.2	4.69244e+09	0.0163738	-148.175	4.89273e+09	0.0158199	-147.869	4.89114e+09	0.016052	-160.728	5.08942e+09	0.0160762	-146.8	5.10364e+09	0.0170461	-147.028	4.45705e+09	0.0164509	-176.1	0.01289	-174.666	5034390000	5.03439
-147.2	4.69108e+09	0.0161862	-148.1	4.89083e+09	0.0159332	-147.378	4.8885e+09	0.0162383	-160.113	5.0791e+09	0.0159765	-146.997	5.11263e+09	0.0186339	-146.228	4.4545e+09	0.0168547	-176	0.017	-174.178	5031190000	5.03119
-147.2	4.68466e+09	0.016577	-148.075	4.88729e+09	0.0161473	-147.3	4.88967e+09	0.0164763	-159.478	5.07164e+09	0.0156395	-147	5.09747e+09	0.0192795	-146.1	4.44733e+09	0.0175776	-175.3	0.01356	-173.69	5028330000	5.02833
-146.978	4.67693e+09	0.0168386	-147.825	4.88183e+09	0.0156502	-147.4	4.88355e+09	0.016648	-158.841	5.06647e+09	0.016175	-146.594	5.08675e+09	0.0186249	-145.9	4.44416e+09	0.0168529	-175.2	0.01411	-173.202	5025570000	5.02557
-146.244	4.66821e+09	0.0172066	-147.325	4.87356e+09	0.0160216	-147.172	4.87447e+09	0.0164467	-158.212	5.05826e+09	0.0162343	-145.85	5.08302e+09	0.0198543	-145.494	4.43342e+09	0.0172404	-175.1	0.01349	-172.714	5022900000	5.0229
-145.109	4.6554e+09	0.0169154	-146.578	4.86629e+09	0.016164	-146.591	4.86474e+09	0.0167219	-157.562	5.05416e+09	0.0164031	-144.922	5.05931e+09	0.0211357	-145.162	4.42647e+09	0.0171927	-174.3	0.01704	-172.226	5020250000	5.02025
-143.875	4.64653e+09	0.0176635	-145.638	4.85539e+09	0.0158851	-145.662	4.85622e+09	0.0171566	-156.978	5.04797e+09	0.0163494	-143.447	5.0455e+09	0.0215396	-144.419	4.41339e+09	0.0171623	-174.2	0.01386	-171.739	5017830000	5.01783
-142.566	4.63398e+09	0.0175902	-144.55	4.84925e+09	0.0163698	-144.544	4.84231e+09	0.017237	-156.438	5.04014e+09	0.0166153	-142.278	5.04059e+09	0.0204638	-143.928	4.40708e+09	0.0175769	-174	0.01369	-171.251	5015110000	5.01511
-141.216	4.62332e+09	0.0177904	-143.094	4.83473e+09	0.0166133	-143.141	4.83391e+09	0.0173346	-155.812	5.03622e+09	0.0162285	-140.856	5.02789e+09	0.0211064	-143.172	4.39142e+09	0.0182873	-173.3	0.0123	-170.763	5012050000	5.01205
-139.594	4.60724e+09	0.0181044	-141.906	4.82615e+09	0.0168323	-142.056	4.8184e+09	0.0175931	-155.116	5.03152e+09	0.0162362	-139.544	5.01375e+09	0.0213127	-142.4	4.38081e+09	0.0182017	-173.2	0.01427	-170.275	5009000000	5.009
-138.212	4.59428e+09	0.0183372	-140.547	4.81383e+09	0.0174438	-140.15	4.80267e+09	0.0177976	-153.966	5.02514e+09	0.016244	-137.734	4.99022e+09	0.0224485	-141.328	4.37158e+09	0.0180831	-173	0.01351	-169.787	5005950000	5.00595
-136.684	4.57933e+09	0.0183569	-139.069	4.80586e+09	0.0171838	-138.822	4.78881e+09	0.0181607	-153.134	5.02681e+09	0.016949	-136.197	4.97362e+09	0.0220788	-140.409	4.36064e+09	0.0186762	-172.8	0.01359	-169.299	5003040000	5.00304
-135.284	4.56835e+09	0.0188574	-137.669	4.79329e+09	0.017365	-137.509	4.77664e+09	0.0184452	-152.391	5.02606e+09	0.0167884	-134.934	4.96134e+09	0.0222526	-139.378	4.34817e+09	0.0186367	-172.7	0.01674	-168.811	4999780000	4.99978
-133.859	4.55183e+09	0.0186022	-136.15	4.779e+09	0.0178695	-136.056	4.76426e+09	0.0185112	-151.884	5.0253e+09	0.0161746	-133.628	4.94488e+09	0.0225609	-138.028	4.3373e+09	0.0191056	-172.2	0.01429	-168.324	4996070000	4.99607
-132.519	4.54186e+09	0.0187635	-134.459	4.76534e+09	0.0177338	-134.759	4.75104e+09	0.0192111	-151.616	5.02329e+09	0.0165352	-132.366	4.93213e+09	0.0227816	-137.05	4.32505e+09	0.0191533	-171.9	0.01265	-167.836	4992440000	4.99244
-131.131	4.52895e+09	0.0190453	-133.053	4.75733e+09	0.0184929	-133.456	4.74066e+09	0.019237	-151.278	5.01929e+09	0.0165467	-131.066	4.92205e+09	0.0231521	-135.875	4.31706e+09	0.0189069	-171.7	0.01427	-167.348	4989310000	4.98931
-129.672	4.51644e+09	0.0189441	-131.719	4.74364e+09	0.0181722	-132.297	4.72924e+09	0.0193125	-150.688	5.01147e+09	0.0168287	-129.719	4.90632e+09	0.0225163	-134.541	4.3031e+09	0.0193062	-171.6	0.01401	-166.86	4986080000	4.98608
-128.319	4.50456e+09	0.0193711	-130.356	4.73022e+09	0.018313	-130.988	4.71612e+09	0.0196332	-150.072	5.00369e+09	0.016937	-128.397	4.89235e+09	0.0230039	-133.4	4.29332e+09	0.0193922	-171.5	0.01645	-166.372	4982410000	4.98241
-127.044	4.48891e+09	0.019431	-128.959	4.71785e+09	0.0186877	-129.684	4.70719e+09	0.0193534	-149.375	4.99859e+09	0.0168366	-127.237	4.88088e+09	0.0231633	-132.35	4.28324e+09	0.0194968	-171.3	0.01405	-165.884	4978380000	4.97838
-125.625	4.48086e+09	0.0196375	-127.659	4.70206e+09	0.0188449	-128.275	4.6919e+09	0.0203155	-148.553	4.99303e+09	0.0173188	-125.956	4.86716e+09	0.0235198	-131.256	4.27502e+09	0.0189781	-171.2	0.0133	-165.397	4974090000	4.97409
-124.316	4.46559e+09	0.0199719	-126.15	4.68931e+09	0.0191295	-127.159	4.67665e+09	0.0194561	-147.919	4.98822e+09	0.0175977	-124.65	4.85147e+09	0.0234558	-130.169	4.26216e+09	0.0192451	-170.7	0.01255	-164.909	4969910000	4.96991
-123.063	4.45641e+09	0.0198011	-124.725	4.67356e+09	0.0188999	-125.934	4.66324e+09	0.0198139	-147.312	4.98396e+09	0.0171106	-123.197	4.83399e+09	0.0235037	-128.922	4.25073e+09	0.0193957	-170.5	0.01463	-164.421	4965650000	4.96565
-121.794	4.44428e+09	0.0197787	-123.222	4.66456e+09	0.0189811	-124.694	4.65109e+09	0.0197196	-147.034	4.97689e+09	0.0173155	-121.953	4.8256e+09	0.0240841	-127.897	4.23785e+09	0.01939	-170.4	0.01418	-163.933	4961870000	4.96187
-120.291	4.43267e+09	0.0201082	-121.731	4.64678e+09	0.0195059	-123.459	4.64269e+09	0.0198061	-146.725	4.96857e+09	0.0175176	-120.453	4.81224e+09	0.0236392	-126.909	4.23377e+09	0.0192235	-170.3	0.01365	-163.445	4958130000	4.95813
-118.987	4.42045e+09	0.0199896	-120.434	4.63389e+09	0.019735	-122.347	4.62686e+09	0.0204097	-146.322	4.96053e+09	0.0176931	-119.244	4.79621e+09	0.0236947	-125.859	4.21879e+09	0.019835	-170.2	0.01655	-162.957	4954640000	4.95464
-117.863	4.41024e+09	0.0200134	-119.178	4.62058e+09	0.0195275	-121.131	4.61695e+09	0.0206546	-145.853	4.95167e+09	0.0179634	-117.925	4.78147e+09	0.0241746	-124.806	4.20935e+09	0.0193707	-170	0.01309	-162.469	4951100000	4.9511
-116.425	4.39438e+09	0.0203416	-117.816	4.60711e+09	0.0200839	-119.959	4.6063e+09	0.020401	-145.272	4.94845e+09	0.0177545	-116.778	4.76693e+09	0.0243051	-123.647	4.18469e+09	0.0210863	-169.6	0.01254	-161.982	4947590000	4.94759
-115.172	4.38164e+09	0.0205794	-116.584	4.59211e+09	0.0200944	-118.731	4.59198e+09	0.0207709	-144.663	4.94068e+09	0.018355	-115.609	4.75572e+09	0.0239242	-122.55	4.17889e+09	0.0190448	-169.3	0.01402	-161.494	4943400000	4.9434
-114.053	4.36778e+09	0.0203387	-115.222	4.57807e+09	0.0197734	-117.697	4.57994e+09	0.0206194	-143.922	4.92927e+09	0.018681	-114.487	4.74038e+09	0.0243963	-121.531	4.18243e+09	0.0198029	-169.1	0.01378	-161.006	4938770000	4.93877
-113.05	4.35565e+09	0.0205729	-114.072	4.56669e+09	0.0204219	-116.366	4.56499e+09	0.0208515	-143.172	4.9236e+09	0.0181493	-113.419	4.72949e+09	0.0250805	-120.537	4.16923e+09	0.0212236	-168.9	0.01349	-160.518	4934140000	4.93414
-111.762	4.33836e+09	0.0203802	-113.056	4.55415e+09	0.0203004	-115.228	4.55427e+09	0.0215177	-142.481	4.91501e+09	0.0187378	-112.375	4.71374e+09	0.0254474	-119.344	4.15935e+09	0.0192717	-168.7	0.01689	-160.03	4929380000	4.92938
-110.731	4.32705e+09	0.0209579	-111.944	4.54098e+09	0.0209859	-114.122	4.54608e+09	0.021239	-141.781	4.9047e+09	0.0187217	-111.259	4.70309e+09	0.0251391	-118.256	4.14002e+09	0.0199911	-168.5	0.0134	-159.542	4924800000	4.9248
-109.662	4.31352e+09	0.0211292	-110.9	4.53049e+09	0.0209577	-113.156	4.53085e+09	0.0212011	-141.062	4.89982e+09	0.0184531	-110.178	4.69339e+09	0.0253279	-117.35	4.13781e+09	0.0203	-167.9	0.0142	-159.055	4920410000	4.92041
-108.547	4.30149e+09	0.0209119	-109.775	4.51787e+09	0.0213929	-112.044	4.51977e+09	0.0214761	-140.331	4.88778e+09	0.0194366	-109.103	4.6803e+09	0.0253738	-116.425	4.12973e+09	0.0201993	-167.8	0.01386	-158.567	4915910000	4.91591
-107.484	4.29168e+09	0.020915	-108.613	4.50047e+09	0.0213278	-110.856	4.50765e+09	0.0211959	-139.606	4.87993e+09	0.0193912	-108.144	4.66604e+09	0.0256087	-115.456	4.11812e+09	0.0197444	-167.6	0.01317	-158.079	4911580000	4.91158
-106.422	4.27446e+09	0.0209563	-107.594	4.49244e+09	0.0217981	-109.806	4.49071e+09	0.021365	-138.872	4.8692e+09	0.0188384	-107.1	4.65627e+09	0.0260218	-114.459	4.10949e+09	0.0207004	-167.5	0.01493	-157.591	4907580000	4.90758
-105.391	4.26137e+09	0.0218052	-106.547	4.47927e+09	0.0214652	-108.8	4.48383e+09	0.0212176	-138.106	4.85946e+09	0.0195395	-106.072	4.64386e+09	0.0262341	-113.566	4.10227e+09	0.020732	-167.3	0.01734	-157.103	4902860000	4.90286
-104.2	4.24917e+09	0.02183	-105.497	4.46616e+09	0.0215631	-107.897	4.46778e+09	0.021851	-137.491	4.85159e+09	0.0194835	-105.019	4.63123e+09	0.0260121	-112.744	4.0893e+09	0.0201228	-167	0.01271	-156.615	4897910000	4.89791
-103.238	4.23453e+09	0.0218676	-104.469	4.45735e+09	0.0218459	-106.875	4.45611e+09	0.0223374	-136.7	4.84317e+09	0.0198569	-103.872	4.61341e+09	0.0262456	-111.791	4.08261e+09	0.0204657	-166.7	0.01417	-156.127	4893290000	4.89329
-102.203	4.22754e+09	0.0219377	-103.497	4.44352e+09	0.021934	-105.859	4.44562e+09	0.0223493	-135.975	4.83344e+09	0.0195211	-102.903	4.60152e+09	0.0261028	-110.95	4.07294e+09	0.019741	-166.6	0.01517	-155.64	4889120000	4.88912
-101.181	4.21615e+09	0.0225518	-102.434	4.43358e+09	0.0218939	-104.856	4.43203e+09	0.0217769	-135.216	4.82678e+09	0.0201096	-101.934	4.58981e+09	0.0267718	-110.053	4.06101e+09	0.0192777	-166.3	0.0138	-155.152	4884760000	4.88476
-100.119	4.20393e+09	0.0226392	-101.334	4.41923e+09	0.0221551	-103.884	4.42062e+09	0.0224945	-134.403	4.81992e+09	0.0205793	-100.888	4.57626e+09	0.0265216	-109.131	4.0578e+09	0.0211466	-166.1	0.01476	-154.664	4880720000	4.88072
-99.1188	4.19964e+09	0.0226854	-100.138	4.4066e+09	0.0227464	-102.769	4.40621e+09	0.0225667	-133.512	4.8066e+09	0.0198527	-99.8875	4.56545e+09	0.0263142	-108.338	4.04423e+09	0.020735	-166	0.01474	-154.176	4876640000	4.87664
-98.1437	4.18721e+09	0.0227304	-99.1125	4.39196e+09	0.0225185	-101.778	4.39734e+09	0.0225207	-132.753	4.79837e+09	0.0202648	-98.9688	4.55082e+09	0.0267164	-107.469	4.03896e+09	0.0201899	-165.6	0.01427	-153.688	4873380000	4.87338
-96.925	4.16709e+09	0.0224011	-98.1406	4.38346e+09	0.0224328	-100.762	4.38621e+09	0.0230605	-131.875	4.78644e+09	0.0204286	-97.9	4.53831e+09	0.0271919	-106.584	4.03024e+09	0.0209639	-165.4	0.01494	-153.2	4870660000	4.87066
-95.8906	4.15777e+09	0.0227306	-97.0969	4.37189e+09	0.0227828	-99.7781	4.37588e+09	0.022933	-131.041	4.77701e+09	0.0201101	-96.7719	4.52259e+09	0.026833	-105.741	4.02174e+09	0.0206363	-165.2	0.01381	-152.713	4867640000	4.86764
-94.7969	4.14378e+09	0.0224006	-96.0813	4.35653e+09	0.0234857	-98.8563	4.36435e+09	0.0231346	-130.275	4.76948e+09	0.0203361	-95.7812	4.51036e+09	0.027552	-104.688	4.00941e+09	0.0209911	-165	0.01303	-152.225	4864610000	4.86461
-93.775	4.13241e+09	0.0231017	-95.0625	4.34557e+09	0.0236698	-97.8969	4.3543e+09	0.0229514	-129.522	4.75627e+09	0.0210429	-94.85	4.50046e+09	0.0273805	-103.809	3.99868e+09	0.0212757	-164.7	0.01745	-151.737	4861680000	4.86168
-92.5938	4.11857e+09	0.0228002	-94.125	4.33396e+09	0.0238089	-96.9375	4.34356e+09	0.0231694	-128.588	4.74959e+09	0.0202648	-93.7438	4.48334e+09	0.027414	-102.944	3.9918e+09	0.0209635	-164.6	0.01474	-151.249	4858270000	4.85827
-91.5625	4.10631e+09	0.0237314	-93.0875	4.32499e+09	0.0239008	-95.9312	4.33009e+09	0.0235204	-127.747	4.73763e+09	0.0211992	-92.7281	4.47314e+09	0.0275441	-102.034	3.98282e+09	0.021111	-164.4	0.01471	-150.761	4854870000	4.85487
-90.4844	4.10074e+09	0.0231057	-92.0531	4.31243e+09	0.0241952	-94.8656	4.31662e+09	0.0234878	-126.994	4.72986e+09	0.0210384	-91.7344	4.4601e+09	0.0282143	-100.925	3.9709e+09	0.0214799	-164.1	0.01378	-150.273	4851760000	4.85176
-89.4688	4.08668e+09	0.0236736	-91	4.29601e+09	0.0237174	-93.9906	4.30421e+09	0.0237602	-126.184	4.72463e+09	0.0210674	-90.8031	4.44947e+09	0.0284448	-100.006	3.96173e+09	0.0207411	-164	0.0154	-149.785	4849050000	4.84905
-88.5469	4.07538e+09	0.0235817	-89.9656	4.28505e+09	0.0242882	-92.6938	4.29014e+09	0.0236591	-125.397	4.71894e+09	0.0211076	-89.8656	4.43854e+09	0.0283128	-99.1281	3.95462e+09	0.0216003	-163.9	0.0132	-149.298	4846610000	4.84661
-87.5656	4.06028e+09	0.0234569	-89.0625	4.27466e+09	0.0248957	-91.7094	4.2789e+09	0.0241926	-124.659	4.7128e+09	0.0217619	-88.9375	4.42046e+09	0.0285289	-98.2719	3.94184e+09	0.0216679	-163.4	0.01743	-148.81	4844250000	4.84425
-86.6031	4.04739e+09	0.0239545	-88.0531	4.26608e+09	0.0248699	-90.5781	4.26564e+09	0.0244973	-123.922	4.70485e+09	0.0209601	-88	4.40788e+09	0.0287113	-97.3156	3.93521e+09	0.0221845	-163.3	0.01511	-148.322	4842460000	4.84246
-85.6813	4.03795e+09	0.024506	-87.0406	4.25201e+09	0.0244116	-89.6219	4.25384e+09	0.024329	-123.191	4.69691e+09	0.0211197	-87.0594	4.39471e+09	0.0291134	-96.3719	3.92563e+09	0.021129	-163.1	0.0137	-147.834	4838590000	4.83859
-84.7219	4.02627e+09	0.0242672	-86.1062	4.24093e+09	0.0252542	-88.7656	4.241e+09	0.0246482	-122.269	4.68453e+09	0.0215734	-86.1469	4.38253e+09	0.0297051	-95.4781	3.91897e+09	0.0219221	-163	0.01418	-147.346	4834820000	4.83482
-83.7812	4.01496e+09	0.0247758	-85.1125	4.22941e+09	0.0251467	-87.7969	4.23135e+09	0.0249514	-121.347	4.66997e+09	0.0206673	-85.1813	4.37021e+09	0.0297739	-94.3813	3.90552e+09	0.0218139	-162.8	0.01342	-146.858	4824790000	4.82479
-82.775	4.00376e+09	0.0248225	-84.2188	4.21946e+09	0.0257312	-86.9031	4.21862e+09	0.0249677	-120.481	4.6649e+09	0.0216052	-84.1813	4.35565e+09	0.0296315	-93.4156	3.89661e+09	0.0221371	-162.6	0.01545	-146.37	4816400000	4.8164
-81.8688	3.99196e+09	0.0250003	-83.2937	4.20865e+09	0.0254242	-85.9344	4.20759e+09	0.0248809	-119.637	4.65725e+09	0.0217336	-83.1875	4.34294e+09	0.0297321	-92.5125	3.88661e+09	0.0222855	-162.2	0.01747	-145.883	4809950000	4.80995
-80.9375	3.97972e+09	0.025213	-82.3594	4.20173e+09	0.0250386	-84.9781	4.19522e+09	0.0247443	-118.787	4.64552e+09	0.0216329	-82.3	4.33257e+09	0.0300216	-91.5375	3.87536e+09	0.0224305	-162	0.01432	-145.395	4802900000	4.8029
-79.9469	3.96662e+09	0.0251778	-81.4813	4.18677e+09	0.025212	-84.1188	4.18364e+09	0.0254678	-117.991	4.63811e+09	0.0214389	-81.3594	4.32163e+09	0.0300851	-90.6031	3.86669e+09	0.0223025	-161.9	0.01497	-144.907	4796160000	4.79616
-79.075	3.95607e+09	0.0256873	-80.55	4.1782e+09	0.0261985	-83.1688	4.17442e+09	0.0257242	-117.084	4.63197e+09	0.0215692	-80.4781	4.31081e+09	0.0308758	-89.5219	3.85565e+09	0.022697	-161.4	0.01393	-144.419	4790810000	4.79081
-78.1969	3.94631e+09	0.0253071	-79.6281	4.16699e+09	0.0264683	-82.1688	4.16062e+09	0.0254175	-116.194	4.62083e+09	0.0221905	-79.6656	4.29867e+09	0.0308826	-88.6562	3.84606e+09	0.0226125	-161.3	0.0154	-143.931	4785870000	4.78587
-77.2062	3.93489e+09	0.0257535	-78.7375	4.15568e+09	0.026766	-81.2094	4.14788e+09	0.0263869	-115.281	4.6098e+09	0.0223799	-78.775	4.28672e+09	0.0309092	-87.6844	3.83727e+09	0.0226459	-161.1	0.01563	-143.443	4780750000	4.78075
-76.2938	3.92338e+09	0.0258013	-77.8687	4.14284e+09	0.0270338	-80.3	4.14023e+09	0.0259616	-114.378	4.59815e+09	0.0221591	-77.8563	4.27345e+09	0.0314187	-86.7688	3.82664e+09	0.0228326	-161	0.01538	-142.956	4775920000	4.77592
-75.3938	3.91439e+09	0.0260617	-77.0531	4.1322e+09	0.0272128	-79.5062	4.12889e+09	0.0264185	-113.438	4.58501e+09	0.0220677	-77.0781	4.26253e+09	0.031488	-85.8688	3.81661e+09	0.022771	-160.9	0.015	-142.468	4770940000	4.77094
-74.4844	3.90246e+09	0.0262513	-76.1687	4.12253e+09	0.0267309	-78.6062	4.11766e+09	0.026657	-112.556	4.57539e+09	0.022278	-76.2313	4.24978e+09	0.0319348	-84.6937	3.80519e+09	0.0236646	-160.7	0.01608	-141.98	4766090000	4.76609
-73.6188	3.89207e+09	0.0264173	-75.3187	4.10962e+09	0.0269099	-77.7594	4.10757e+09	0.0266821	-111.566	4.56477e+09	0.0222386	-75.3844	4.23976e+09	0.0319839	-83.7531	3.79568e+09	0.0235142	-160.1	0.01512	-141.492	4761820000	4.76182
-72.6969	3.88229e+09	0.0267064	-74.3875	4.10139e+09	0.0274027	-76.7125	4.09446e+09	0.0272727	-110.597	4.55818e+09	0.0225812	-74.6875	4.22834e+09	0.0327014	-82.8156	3.78762e+09	0.0238544	-160	0.01595	-141.004	4757450000	4.75745
-71.8187	3.8701e+09	0.0269921	-73.575	4.08892e+09	0.0276245	-75.8781	4.08216e+09	0.0280111	-109.606	4.54825e+09	0.0221022	-73.8406	4.21811e+09	0.0326215	-81.9469	3.77793e+09	0.0243309	-159.8	0.01489	-140.516	4752120000	4.75212
-71.0312	3.85834e+09	0.0274515	-72.7656	4.07833e+09	0.0277298	-75.025	4.07337e+09	0.0273919	-108.728	4.53549e+09	0.0227264	-72.9813	4.2055e+09	0.0331234	-81.0656	3.77078e+09	0.0241494	-159.5	0.01564	-140.028	4747250000	4.74725
-70.1969	3.84834e+09	0.0273493	-71.9312	4.06687e+09	0.0275709	-74.2469	4.06299e+09	0.0282546	-107.897	4.52472e+09	0.0228293	-72.1656	4.1938e+09	0.0333251	-80.2125	3.76039e+09	0.024608	-159	0.01528	-139.541	4742380000	4.74238
-69.3187	3.83629e+09	0.0279403	-71.1	4.05944e+09	0.0283535	-73.45	4.05227e+09	0.027925	-107.047	4.51521e+09	0.0231357	-71.2719	4.18353e+09	0.0337907	-79.4969	3.7504e+09	0.0244209	-158.8	0.01598	-139.053	4737310000	4.73731
-68.5	3.8267e+09	0.0280328	-70.1906	4.04449e+09	0.0290486	-72.5906	4.04204e+09	0.0283522	-106.178	4.50615e+09	0.0227244	-70.4062	4.16832e+09	0.0338882	-78.6656	3.74102e+09	0.0244541	-158.2	0.01623	-138.565	4732210000	4.73221
-67.5406	3.8161e+09	0.0282304	-69.4469	4.03742e+09	0.028848	-71.7594	4.03072e+09	0.0291093	-105.159	4.4976e+09	0.023105	-69.675	4.15504e+09	0.0348661	-77.7844	3.735e+09	0.0249975	-157.9	0.01538	-138.077	4727210000	4.72721
-66.4531	3.80139e+09	0.0283333	-68.6656	4.02463e+09	0.029406	-70.9719	4.02077e+09	0.0291688	-104.266	4.48648e+09	0.0228945	-68.6562	4.14048e+09	0.0344656	-76.9844	3.72314e+09	0.0250794	-157.8	0.01791	-137.589	4721900000	4.7219
-65.5938	3.79209e+09	0.0288091	-67.8625	4.01671e+09	0.0300035	-70.1844	4.01151e+09	0.028591	-103.534	4.4774e+09	0.0226492	-67.8031	4.12773e+09	0.0353625	-76.2031	3.71485e+09	0.0251987	-157.6	0.01574	-137.101	4716840000	4.71684
-64.8812	3.77979e+09	0.0292636	-67.0563	4.00772e+09	0.0298019	-69.5125	4.00161e+09	0.0293821	-102.722	4.47024e+09	0.023754	-66.8344	4.11528e+09	0.0357971	-75.3563	3.70555e+09	0.0256481	-157.4	0.01424	-136.614	4712230000	4.71223
-64.1281	3.77009e+09	0.0291844	-66.2719	3.99597e+09	0.0297934	-68.7344	3.98651e+09	0.029763	-101.928	4.45902e+09	0.0237336	-66.0125	4.1047e+09	0.035479	-74.5938	3.69442e+09	0.0255547	-157	0.01634	-136.126	4707630000	4.70763
-63.3125	3.76392e+09	0.0297338	-65.4938	3.98695e+09	0.0303561	-67.975	3.97512e+09	0.0306227	-101.034	4.45602e+09	0.0242106	-65.2375	4.09236e+09	0.0362565	-73.8375	3.68518e+09	0.0256303	-156.9	0.0151	-135.638	4703200000	4.7032
-62.525	3.75256e+09	0.0300177	-64.8594	3.97683e+09	0.0302931	-67.0656	3.96267e+09	0.0304414	-100.184	4.44839e+09	0.0242864	-64.4	4.07771e+09	0.036288	-73.0219	3.67777e+09	0.0257742	-156.8	0.01783	-135.15	4698650000	4.69865
-61.4937	3.73821e+09	0.0300642	-64.1437	3.96819e+09	0.0302681	-66.3344	3.95604e+09	0.0303343	-99.1562	4.42811e+09	0.0201087	-63.5688	4.06725e+09	0.0367185	-72.2438	3.66883e+09	0.026539	-156.6	0.01504	-134.662	4693790000	4.69379
-60.6187	3.72752e+09	0.0299808	-63.4531	3.95721e+09	0.0306879	-65.5875	3.9431e+09	0.0306674	-98.425	4.43023e+09	0.0232302	-62.7719	4.05342e+09	0.0372999	-71.4437	3.65869e+09	0.0266021	-156.4	0.01662	-134.174	4688970000	4.68897
-59.7875	3.71508e+09	0.0307383	-62.6906	3.94752e+09	0.031256	-64.7469	3.93089e+09	0.0313113	-97.3531	4.414e+09	0.0232942	-61.9094	4.04059e+09	0.0374847	-70.5125	3.64797e+09	0.026151	-156.2	0.01595	-133.686	4684090000	4.68409
-58.8219	3.69932e+09	0.0315982	-61.9594	3.93892e+09	0.031722	-63.9281	3.9184e+09	0.0316012	-96.1531	4.40147e+09	0.0235064	-61	4.024e+09	0.0379676	-69.7469	3.63925e+09	0.0266101	-156.1	0.01403	-133.199	4679720000	4.67972
-57.9156	3.69158e+09	0.0315312	-61.0969	3.92718e+09	0.0319932	-63.1688	3.90495e+09	0.0317593	-95.2688	4.38925e+09	0.0237492	-60.2	4.00627e+09	0.0385622	-68.9531	3.62893e+09	0.0272533	-155.8	0.01741	-132.711	4675090000	4.67509
-57.0094	3.6798e+09	0.0316873	-60.4469	3.91575e+09	0.0322832	-62.3312	3.89403e+09	0.0315488	-94.375	4.37844e+09	0.0218088	-59.2531	3.99374e+09	0.038526	-68.15	3.62106e+09	0.02727	-155.6	0.01532	-132.223	4670150000	4.67015
-56.2531	3.67193e+09	0.032042	-59.6562	3.90537e+09	0.0320956	-61.5437	3.88428e+09	0.0326395	-93.5313	4.37368e+09	0.0241814	-58.4844	3.98049e+09	0.0393729	-67.35	3.60957e+09	0.0275607	-155.2	0.01669	-131.735	4665450000	4.66545
-55.475	3.65926e+09	0.0323301	-58.9844	3.89377e+09	0.0329209	-60.75	3.87314e+09	0.0329584	-92.625	4.35899e+09	0.0237944	-57.7688	3.96845e+09	0.0394605	-66.5531	3.60107e+09	0.0281147	-155.1	0.01624	-131.247	4660910000	4.66091
-54.5	3.64548e+09	0.0329945	-58.2594	3.88387e+09	0.0328428	-60.1406	3.85807e+09	0.0340708	-91.7219	4.34589e+09	0.0242488	-56.9937	3.95529e+09	0.0401331	-65.6687	3.59108e+09	0.028083	-154.9	0.01495	-130.759	4656060000	4.65606
-53.7125	3.63578e+09	0.0325766	-57.4562	3.87366e+09	0.0330336	-59.4437	3.85319e+09	0.0320601	-90.7	4.33835e+09	0.02502	-56.2375	3.94281e+09	0.0401922	-65	3.58151e+09	0.0284811	-154.8	0.01806	-130.272	4651300000	4.6513
-52.8594	3.62185e+09	0.0339327	-56.7656	3.86293e+09	0.033768	-58.6781	3.8399e+09	0.0330311	-89.825	4.32636e+09	0.0245969	-55.55	3.92825e+09	0.0405573	-64.2531	3.57196e+09	0.0287116	-154.4	0.0153	-129.784	4646160000	4.64616
-52.1406	3.61349e+09	0.033857	-56.0906	3.85345e+09	0.033678	-57.9688	3.83782e+09	0.0333273	-89.0812	4.31633e+09	0.0246119	-54.8469	3.91721e+09	0.0407961	-63.4969	3.56403e+09	0.0291408	-154.3	0.01559	-129.296	4641270000	4.64127
-51.3031	3.59875e+09	0.0337168	-55.3844	3.84056e+09	0.0341304	-57.2875	3.81989e+09	0.0341726	-88.2406	4.30818e+09	0.0248118	-53.9531	3.90167e+09	0.041365	-62.75	3.55455e+09	0.0296089	-154.2	0.01675	-128.808	4636620000	4.63662
-50.6406	3.58823e+09	0.0342419	-54.7125	3.83434e+09	0.034047	-56.3906	3.81059e+09	0.0324095	-87.3812	4.29591e+09	0.0254094	-53.2469	3.89095e+09	0.0419413	-61.9594	3.54329e+09	0.0300168	-154	0.01624	-128.32	4631270000	4.63127
-49.9031	3.57916e+09	0.0347999	-54.0375	3.8231e+09	0.034664	-55.5938	3.79971e+09	0.0363186	-86.5375	4.2871e+09	0.0256599	-52.3187	3.8725e+09	0.0419525	-61.2094	3.53547e+09	0.0299443	-153.9	0.01912	-127.832	4625300000	4.6253
-48.9875	3.56747e+09	0.0347143	-53.3594	3.8119e+09	0.0349809	-54.8813	3.78713e+09	0.0351686	-85.6625	4.27727e+09	0.0255427	-51.5594	3.85782e+09	0.0424973	-60.5437	3.52587e+09	0.030144	-153.5	0.01486	-127.344	4620360000	4.62036
-48.1437	3.55479e+09	0.0350827	-52.6969	3.80041e+09	0.0352744	-54.1219	3.76458e+09	0.0335099	-84.8094	4.26777e+09	0.0259606	-50.95	3.84635e+09	0.0428606	-59.925	3.51787e+09	0.0302928	-153.4	0.01599	-126.857	4615870000	4.61587
-47.3156	3.54449e+09	0.0355456	-52.0219	3.79292e+09	0.0351858	-53.4562	3.75938e+09	0.0338082	-83.8688	4.25617e+09	0.0257523	-50.3531	3.83403e+09	0.043631	-59.2312	3.51001e+09	0.030776	-153.1	0.01695	-126.369	4611280000	4.61128
-46.5188	3.53459e+09	0.0360352	-51.3625	3.78235e+09	0.0356073	-52.6656	3.75432e+09	0.035028	-82.9188	4.247e+09	0.0256957	-49.5656	3.82133e+09	0.0433979	-58.55	3.50089e+09	0.0312406	-153	0.01571	-125.881	4606530000	4.60653
-45.85	3.52393e+09	0.0357143	-50.8125	3.77232e+09	0.0358226	-51.8812	3.74266e+09	0.0355766	-82.0219	4.23786e+09	0.0263733	-48.6719	3.80302e+09	0.0434737	-57.8594	3.49236e+09	0.0317259	-152.8	0.01925	-125.393	4601820000	4.60182
-45.175	3.51218e+09	0.0366211	-50.175	3.76221e+09	0.036748	-51.2156	3.72428e+09	0.0360159	-81.1312	4.22775e+09	0.0266309	-47.9313	3.79224e+09	0.0439364	-57.1875	3.4856e+09	0.0318187	-152.5	0.01689	-124.905	4596800000	4.5968
-44.5469	3.50609e+09	0.0365525	-49.3344	3.75364e+09	0.0366979	-50.4688	3.71656e+09	0.0372484	-80.2656	4.21849e+09	0.0263107	-47.3469	3.77828e+09	0.044514	-56.45	3.47519e+09	0.0320484	-152.4	0.01596	-124.417	4591270000	4.59127
-43.8656	3.49506e+09	0.0372373	-48.525	3.74226e+09	0.0370489	-49.675	3.6962e+09	0.0369501	-79.4625	4.21044e+09	0.0270008	-46.525	3.76678e+09	0.044198	-55.85	3.46844e+09	0.0318656	-152.3	0.01641	-123.93	4585980000	4.58598
-42.9938	3.48081e+09	0.0379608	-47.7625	3.7286e+09	0.0372671	-48.8781	3.69959e+09	0.0350617	-78.575	4.20087e+09	0.0270893	-45.7812	3.75169e+09	0.0448017	-55.3	3.46008e+09	0.0326448	-151.9	0.01617	-123.442	4581280000	4.58128
-42.1469	3.46921e+09	0.0376054	-47.1562	3.7219e+09	0.0373505	-48.2031	3.67971e+09	0.0394628	-77.6625	4.18862e+09	0.0269223	-45.1281	3.74224e+09	0.0448873	-54.6187	3.44998e+09	0.0329924	-151.6	0.01783	-122.954	4576560000	4.57656
-41.5969	3.4582e+09	0.0383575	-46.4281	3.71047e+09	0.0375893	-47.3469	3.66322e+09	0.0354638	-76.6125	4.17777e+09	0.0269604	-44.45	3.72764e+09	0.0451155	-54.0031	3.4439e+09	0.0331826	-151.5	0.0159	-122.466	4571710000	4.57171
-41.0625	3.44907e+09	0.0384818	-45.875	3.7015e+09	0.0381066	-46.6094	3.65262e+09	0.0377097	-75.7531	4.16838e+09	0.0275175	-43.7562	3.71699e+09	0.0455354	-53.2813	3.43259e+09	0.0335177	-151.3	0.01605	-121.978	4567700000	4.5677
-40.3406	3.44471e+09	0.0384061	-45.2938	3.69208e+09	0.0386442	-45.8937	3.64546e+09	0.0416333	-74.9719	4.15825e+09	0.0274747	-42.9	3.70205e+09	0.0451384	-52.6469	3.42393e+09	0.0331924	-151	0.01615	-121.49	4563630000	4.56363
-39.5156	3.43149e+09	0.0386719	-44.5969	3.68086e+09	0.0383589	-45.15	3.62526e+09	0.0386336	-74.2406	4.15054e+09	0.0276593	-42.0406	3.69016e+09	0.0461653	-51.9844	3.41542e+09	0.0336971	-150.7	0.01683	-121.002	4559000000	4.559
-38.875	3.41971e+09	0.0386424	-43.875	3.67167e+09	0.038686	-44.4969	3.61587e+09	0.0381843	-73.3719	4.13606e+09	0.0283042	-41.3156	3.67647e+09	0.0459541	-51.3625	3.40658e+09	0.0342431	-150.2	0.01594	-120.515	4554560000	4.55456
-38.25	3.41031e+09	0.0390308	-43.3156	3.66133e+09	0.0388413	-43.8312	3.60764e+09	0.0377563	-72.4	4.12646e+09	0.0278829	-40.6094	3.66441e+09	0.0468554	-50.7812	3.39722e+09	0.0346406	-150.1	0.01643	-120.027	4549840000	4.54984
-37.5656	3.40201e+09	0.0412825	-42.5812	3.6517e+09	0.0389343	-43	3.58756e+09	0.0418329	-71.6094	4.11691e+09	0.0282599	-40	3.65699e+09	0.046485	-50.0562	3.38951e+09	0.0350761	-150	0.01551	-119.539	4544730000	4.54473
-36.8625	3.39391e+09	0.0382377	-41.8687	3.64388e+09	0.0393856	-42.2469	3.58175e+09	0.0415164	-70.6719	4.10511e+09	0.0285966	-39.2969	3.64006e+09	0.0468983	-49.3875	3.37895e+09	0.0351899	-149.4	0.01684	-119.051	4538910000	4.53891
-36.3344	3.38102e+09	0.0391468	-41.2125	3.63099e+09	0.0396257	-41.5375	3.58472e+09	0.0413518	-69.8656	4.09467e+09	0.0288932	-38.4844	3.62675e+09	0.0472384	-48.8156	3.37213e+09	0.0355477	-149.3	0.01911	-118.563	4533110000	4.53311
-35.7844	3.37677e+09	0.0402127	-40.5	3.62162e+09	0.0397591	-40.9406	3.56817e+09	0.0421544	-69.0188	4.08302e+09	0.0291146	-37.875	3.61798e+09	0.0474611	-48.1344	3.36109e+09	0.036103	-149	0.01601	-118.075	4527970000	4.52797
-35.1625	3.37035e+09	0.0408945	-39.85	3.61254e+09	0.0402419	-40.1844	3.53833e+09	0.0414094	-68.1719	4.07097e+09	0.0293656	-37.3063	3.60626e+09	0.0477875	-47.5812	3.35391e+09	0.0358498	-148.8	0.01616	-117.588	4523540000	4.52354
-34.5031	3.35543e+09	0.0398122	-39.3188	3.60174e+09	0.0401354	-39.475	3.53586e+09	0.042963	-67.3344	4.06203e+09	0.0300524	-36.6656	3.59601e+09	0.047222	-46.8906	3.34343e+09	0.0367975	-148.6	0.01698	-117.1	4518690000	4.51869
-33.85	3.3472e+09	0.0404443	-38.6219	3.59459e+09	0.0405626	-38.9125	3.52473e+09	0.0414406	-66.5156	4.05346e+09	0.0302805	-35.9719	3.58317e+09	0.0479418	-46.1281	3.33431e+09	0.0363983	-148.2	0.01582	-116.612	4513230000	4.51323
-33.1812	3.3377e+09	0.0404118	-38.0031	3.58337e+09	0.0407466	-38.25	3.51744e+09	0.041331	-65.7219	4.04102e+09	0.0300529	-35.3	3.57058e+09	0.0474355	-45.65	3.32571e+09	0.0370789	-148.1	0.01604	-116.124	4508030000	4.50803
-32.4906	3.32625e+09	0.0405341	-37.4813	3.57718e+09	0.0407793	-37.5719	3.50282e+09	0.0427967	-65.0625	4.03186e+09	0.0306233	-34.5656	3.55744e+09	0.0476481	-45.0969	3.31725e+09	0.0369269	-148	0.01799	-115.636	4502860000	4.50286
-31.8281	3.31849e+09	0.0407173	-36.8187	3.56782e+09	0.0411104	-37.0344	3.49642e+09	0.0424934	-64.1656	4.02141e+09	0.0310192	-34.05	3.54673e+09	0.0480357	-44.4625	3.30587e+09	0.0377022	-147.9	0.01683	-115.148	4497550000	4.49755
-31.3188	3.31145e+09	0.041384	-36.2781	3.55741e+09	0.0409576	-36.4094	3.4889e+09	0.0431464	-63.4188	4.00831e+09	0.0315791	-33.4125	3.53629e+09	0.047797	-43.8437	3.30144e+09	0.0375526	-147.8	0.01565	-114.66	4492270000	4.49227
-30.6781	3.30326e+09	0.0412363	-35.5562	3.54731e+09	0.0420667	-35.9281	3.47659e+09	0.0431977	-62.6562	4.00052e+09	0.031635	-32.8312	3.52653e+09	0.0484066	-43.1594	3.2899e+09	0.0377719	-147.7	0.01644	-114.173	4487170000	4.48717
-30.0875	3.29467e+09	0.0411489	-35.0125	3.54031e+09	0.0415574	-35.4281	3.47131e+09	0.0436762	-61.9	3.9889e+09	0.0317119	-32.1781	3.51459e+09	0.047637	-42.5812	3.28079e+09	0.0378972	-147.4	0.01645	-113.685	4481390000	4.48139
-29.4875	3.28732e+09	0.0403549	-34.4344	3.5307e+09	0.0417706	-34.775	3.46485e+09	0.0435013	-61.2219	3.97815e+09	0.0319292	-31.6531	3.50749e+09	0.0482148	-41.8594	3.27322e+09	0.0379469	-147.3	0.01654	-113.197	4474960000	4.47496
-28.8906	3.27665e+09	0.040871	-33.8406	3.52185e+09	0.0413708	-34.1375	3.45004e+09	0.0434032	-60.4562	3.9672e+09	0.0320915	-31.1688	3.49848e+09	0.0486174	-41.3094	3.26414e+09	0.038619	-147.2	0.01682	-112.709	4468730000	4.46873
-28.3438	3.27062e+09	0.0410921	-33.3594	3.51306e+09	0.0413775	-33.6125	3.442e+09	0.0438848	-59.6344	3.95742e+09	0.0328455	-30.6625	3.48965e+09	0.0476013	-40.7	3.2532e+09	0.0390879	-147	0.0177	-112.221	4463340000	4.46334
-27.8625	3.26586e+09	0.0413518	-32.85	3.50668e+09	0.0413196	-32.975	3.44105e+09	0.0436222	-58.9062	3.94505e+09	0.0324866	-30.1656	3.48167e+09	0.0480324	-40.0344	3.24416e+09	0.0391847	-146.8	0.01705	-111.733	4458270000	4.45827
-27.2219	3.25496e+09	0.0405476	-32.1812	3.49728e+09	0.0417099	-32.3438	3.42175e+09	0.0426936	-58.1625	3.93765e+09	0.0330979	-29.5563	3.47142e+09	0.0481457	-39.4406	3.23673e+09	0.0396332	-146.7	0.01752	-111.245	4453360000	4.45336
-26.6938	3.24915e+09	0.041666	-31.6156	3.48846e+09	0.0417313	-31.7812	3.41232e+09	0.0431653	-57.4688	3.92733e+09	0.033416	-28.9187	3.46096e+09	0.0485634	-38.8594	3.22897e+09	0.0395518	-146.6	0.01717	-110.758	4448420000	4.44842
-26.25	3.2427e+09	0.0412689	-31.0875	3.48227e+09	0.0415055	-31.2812	3.41321e+09	0.0445916	-56.6719	3.91921e+09	0.0338426	-28.2563	3.4516e+09	0.048162	-38.1219	3.21731e+09	0.0401103	-146.3	0.01769	-110.27	4442640000	4.44264
-25.7188	3.23639e+09	0.0408544	-30.5156	3.47376e+09	0.0415228	-30.6656	3.39641e+09	0.0437198	-55.9219	3.90716e+09	0.0339165	-27.6438	3.44361e+09	0.0478178	-37.4937	3.20809e+09	0.0398774	-146.2	0.01703	-109.782	4437030000	4.43703
-25.175	3.22866e+09	0.0410702	-30.0031	3.46473e+09	0.0411179	-30.0562	3.38496e+09	0.0412087	-55.1625	3.89482e+09	0.0340598	-27.0625	3.43274e+09	0.0476681	-36.8844	3.19938e+09	0.0406855	-146.1	0.01758	-109.294	4432020000	4.43202
-24.7125	3.2228e+09	0.0407078	-29.4438	3.45831e+09	0.0414282	-29.5375	3.38243e+09	0.0434765	-54.4625	3.88506e+09	0.0347832	-26.5531	3.42447e+09	0.047592	-36.2687	3.19034e+09	0.0405195	-145.9	0.01822	-108.806	4426050000	4.42605
-24.1844	3.21418e+09	0.0405	-28.9062	3.45062e+09	0.0413463	-28.9062	3.37194e+09	0.0443016	-53.8063	3.87509e+09	0.0348112	-26.0031	3.4165e+09	0.0476166	-35.6406	3.18127e+09	0.0405067	-145.7	0.01716	-108.318	4419290000	4.41929
-23.6531	3.20769e+09	0.0404875	-28.3781	3.44336e+09	0.0414526	-28.275	3.36398e+09	0.0423	-53.0906	3.86632e+09	0.0351575	-25.375	3.40605e+09	0.0475392	-35.0688	3.17241e+09	0.0410597	-145.6	0.01589	-107.831	4414070000	4.41407
-23.0781	3.20207e+09	0.0403849	-27.8625	3.43521e+09	0.0412989	-27.6375	3.35331e+09	0.0465831	-52.3875	3.85782e+09	0.0356018	-24.9187	3.39862e+09	0.0474835	-34.5281	3.16523e+09	0.0409852	-145.5	0.01724	-107.343	4409150000	4.40915
-22.5781	3.19459e+09	0.0405146	-27.2062	3.42855e+09	0.0415159	-27.0125	3.33837e+09	0.0428656	-51.5469	3.84384e+09	0.0360065	-24.4	3.39231e+09	0.0473659	-33.9781	3.15811e+09	0.0414099	-145.3	0.01775	-106.855	4403320000	4.40332
-22.1531	3.18745e+09	0.0408049	-26.7656	3.4224e+09	0.0414084	-26.5063	3.34364e+09	0.0443128	-50.8281	3.83385e+09	0.0362425	-23.9031	3.3834e+09	0.047739	-33.3063	3.14832e+09	0.0412076	-145.2	0.01719	-106.367	4397540000	4.39754
-21.7125	3.18187e+09	0.0396825	-26.1938	3.41456e+09	0.0412345	-26.0219	3.32704e+09	0.041331	-50.1531	3.82406e+09	0.0361853	-23.4125	3.37595e+09	0.0481265	-32.7531	3.14296e+09	0.0416474	-145.1	0.01692	-105.879	4392110000	4.39211
-21.2563	3.17938e+09	0.0393051	-25.675	3.40646e+09	0.0417513	-25.4469	3.32315e+09	0.0425051	-49.4062	3.81206e+09	0.0367201	-22.8625	3.36726e+09	0.0471017	-32.2	3.13541e+09	0.0415654	-144.9	0.02114	-105.391	4386470000	4.38647
-20.7625	3.17346e+09	0.0401655	-25.1562	3.40229e+09	0.0411653	-24.9875	3.31667e+09	0.0433201	-48.6875	3.80096e+09	0.0373347	-22.4187	3.36225e+09	0.047022	-31.6687	3.12808e+09	0.0420156	-144.7	0.01835	-104.903	4380990000	4.38099
-20.2906	3.17319e+09	0.0402023	-24.5719	3.39308e+09	0.0411466	-24.4781	3.31481e+09	0.0430545	-48.0562	3.79118e+09	0.0376655	-22.0187	3.33921e+09	0.0506459	-31.1938	3.11979e+09	0.041178	-144.6	0.01637	-104.416	4375190000	4.37519
-19.8	3.15628e+09	0.0395806	-24.0781	3.38751e+09	0.0404475	-23.875	3.30663e+09	0.0431311	-47.2875	3.78157e+09	0.0380621	-21.5531	3.34906e+09	0.0463094	-30.55	3.11183e+09	0.0415182	-144.5	0.01724	-103.928	4368750000	4.36875
-19.3687	3.15337e+09	0.0385143	-23.5094	3.38019e+09	0.0412259	-23.3812	3.29157e+09	0.0450278	-46.5344	3.77076e+09	0.0382695	-21.0719	3.34291e+09	0.0468343	-29.8	3.10177e+09	0.0418879	-144.4	0.01716	-103.44	4362650000	4.36265
-18.8656	3.15472e+09	0.0393113	-23.0875	3.37645e+09	0.0409651	-22.7594	3.28356e+09	0.0405762	-45.9875	3.76009e+09	0.0386186	-20.5562	3.33394e+09	0.046244	-29.1219	3.09308e+09	0.0417757	-143.9	0.01797	-102.952	4357640000	4.35764
-18.35	3.15303e+09	0.0389264	-22.6812	3.37055e+09	0.0409225	-22.2344	3.27644e+09	0.042954	-45.4281	3.75159e+09	0.0388878	-20.0437	3.32757e+09	0.0460768	-28.4375	3.08341e+09	0.0416945	-143.4	0.02154	-102.464	4352750000	4.35275
-17.8938	3.13955e+09	0.0385957	-22.1344	3.36217e+09	0.0408033	-21.7938	3.27624e+09	0.0409634	-44.8219	3.73974e+09	0.0393466	-19.5688	3.32538e+09	0.0461589	-27.8125	3.07721e+09	0.0412278	-143.2	0.01822	-101.976	4347320000	4.34732
-17.4	3.1394e+09	0.0377465	-21.8438	3.35852e+09	0.0401418	-21.375	3.25517e+09	0.0429947	-44.2281	3.72929e+09	0.0393164	-19.1688	3.31754e+09	0.0453986	-27.25	3.06687e+09	0.0419031	-143.1	0.01697	-101.489	4342250000	4.34225
-16.9656	3.12384e+09	0.0368527	-21.3125	3.3523e+09	0.0404634	-20.7781	3.2588e+09	0.0451532	-43.5219	3.71814e+09	0.0396812	-18.7219	3.31267e+09	0.0456266	-26.7812	3.06208e+09	0.0411509	-142.6	0.01759	-101.001	4337290000	4.33729
-16.4	3.12448e+09	0.0378133	-20.7906	3.34584e+09	0.0404367	-20.2594	3.25214e+09	0.042294	-42.6969	3.70383e+09	0.0401941	-18.2438	3.3067e+09	0.0451801	-26.1969	3.05378e+09	0.0415002	-142.5	0.01874	-100.513	4332160000	4.33216
-16	3.12223e+09	0.0387352	-20.3	3.34118e+09	0.0399131	-19.6219	3.2412e+09	0.0414323	-42.1187	3.69458e+09	0.0404301	-17.7469	3.30103e+09	0.04484	-25.0375	3.03911e+09	0.0410984	-142.4	0.0182	-100.025	4326850000	4.32685
-15.4844	3.12453e+09	0.0374981	-19.8281	3.33802e+09	0.0394583	-18.5688	3.23211e+09	0.0391187	-41.4437	3.68236e+09	0.0406619	-17.3156	3.29372e+09	0.045398	-23.0844	3.02126e+09	0.040995	-142.3	0.02046	-99.5371	4320960000	4.32096
-15.0594	3.10832e+09	0.0376834	-19.3312	3.3326e+09	0.0388937	-16.75	3.21823e+09	0.0407313	-40.8531	3.67188e+09	0.0405804	-16.975	3.29006e+09	0.0452379	-21.1063	3.00498e+09	0.0407204	-142.1	0.01759	-99.0493	4315150000	4.31515
-14.5312	3.11195e+09	0.0375565	-18.8687	3.32447e+09	0.0391855	-13.7719	3.19429e+09	0.0377575	-40.2	3.66002e+09	0.0409072	-16.5719	3.28347e+09	0.0443163	-19.2938	2.99123e+09	0.0407239	-141.9	0.01683	-98.5615	4310500000	4.3105
-14.025	3.11076e+09	0.0374666	-18.4156	3.31927e+09	0.0392345	-11.65	3.17984e+09	0.0406223	-39.5438	3.64983e+09	0.0412478	-16.0469	3.27893e+09	0.0438511	-17.9594	2.97977e+09	0.0401939	-141.8	0.01872	-98.0736	4305110000	4.30511
-13.4781	3.10401e+09	0.0365614	-17.95	3.31411e+09	0.0393274	-10.2125	3.16852e+09	0.0390685	-38.9969	3.63988e+09	0.0414347	-15.5531	3.27312e+09	0.0443507	-16.9125	2.96916e+09	0.0402398	-141.3	0.01808	-97.5858	4299110000	4.29911
-12.9906	3.09347e+09	0.0370218	-17.3156	3.30523e+09	0.0390269	-8.79375	3.15574e+09	0.0359798	-38.2531	3.62931e+09	0.0418961	-15.1406	3.26954e+09	0.0440117	-15.775	2.95623e+09	0.0393638	-141.2	0.01779	-97.0979	4293110000	4.29311
-12.3063	3.09151e+09	0.0383324	-16.0031	3.29473e+09	0.0382694	-7.46875	3.14391e+09	0.0390687	-37.6937	3.61859e+09	0.0421064	-14.775	3.26399e+09	0.0436793	-14.1375	2.945e+09	0.0389236	-141.1	0.01845	-96.6101	4287140000	4.28714
-10.975	3.08415e+09	0.0373323	-13.1594	3.27526e+09	0.0373026	-5.50938	3.13364e+09	0.037747	-36.7812	3.60652e+09	0.0424082	-14.1938	3.25831e+09	0.0431275	-12.6594	2.93204e+09	0.0384089	-140.9	0.02111	-96.1222	4281510000	4.28151
-8.80625	3.0667e+09	0.0346791	-10.8187	3.2594e+09	0.0362893	-4.14375	3.12437e+09	0.0344789	-35.1437	3.58037e+09	0.0430588	-12.8469	3.24579e+09	0.0427839	-11.5437	2.92215e+09	0.0380438	-140.5	0.01744	-95.6344	4275960000	4.27596
-6.15	3.05189e+09	0.0344423	-9.025	3.24507e+09	0.0360857	-2.67813	3.11744e+09	0.0332596	-33.1625	3.56124e+09	0.0430567	-10.4594	3.22814e+09	0.0417734	-10.4594	2.91205e+09	0.0373274	-140.4	0.01868	-95.1465	4270200000	4.2702
-4.3625	3.04322e+09	0.0347081	-7.52187	3.23507e+09	0.0348889	-1.31875	3.10574e+09	0.0338988	-31.1031	3.53773e+09	0.0434817	-8.35938	3.21728e+09	0.0415915	-9.29375	2.90028e+09	0.0372293	-140.3	0.01944	-94.6587	4264130000	4.26413
-3.2	3.03381e+09	0.0332923	-6.00625	3.22373e+09	0.0348409	0.571875	3.09005e+09	0.0330324	-29.6375	3.52221e+09	0.0437529	-6.95312	3.21101e+09	0.0410204	-8.2125	2.89181e+09	0.0363499	-140.2	0.0178	-94.1708	4258150000	4.25815
-1.82187	3.02462e+09	0.0325675	-4.66563	3.21514e+09	0.0339108	2.05	3.0874e+09	0.0304022	-28.2656	3.50364e+09	0.043671	-5.6	3.19897e+09	0.0398778	-7.2875	2.8831e+09	0.0356449	-139.6	0.01875	-93.683	4253110000	4.25311
-0.4875	3.01423e+09	0.031783	-3.12188	3.20313e+09	0.0337693	3.42188	3.07954e+09	0.0360266	-26.8719	3.48709e+09	0.0438251	-4.15	3.18829e+09	0.0397264	-6.1625	2.87363e+09	0.0354284	-139.5	0.02131	-93.1951	4247890000	4.24789
1.2875	3.00231e+09	0.0306061	-1.70625	3.19339e+09	0.0325907	4.59062	3.06371e+09	0.0291149	-25.4469	3.46742e+09	0.0436475	-2.66875	3.18051e+09	0.038806	-4.8	2.86346e+09	0.0345666	-139.4	0.01864	-92.7073	4242090000	4.24209
2.75312	2.99531e+09	0.0304789	-0.46875	3.18364e+09	0.0324231	5.8	3.06642e+09	0.0322519	-24.1	3.4503e+09	0.0439976	-0.903125	3.16768e+09	0.038203	-3.82187	2.85409e+09	0.0337942	-139.1	0.01718	-92.2194	4236020000	4.23602
3.97812	2.98717e+09	0.0304975	0.846875	3.17504e+09	0.0313808	6.975	3.05494e+09	0.0309482	-22.6344	3.4317e+09	0.0437277	0.821875	3.1581e+09	0.0373858	-2.76875	2.84649e+09	0.0334626	-138.9	0.01884	-91.7316	4229770000	4.22977
5.025	2.98068e+09	0.0293201	2.07187	3.16661e+09	0.0309489	8.3375	3.0514e+09	0.0310647	-21.4719	3.41525e+09	0.0433342	2.15937	3.15123e+09	0.0371399	-1.82187	2.83911e+09	0.0326717	-138.8	0.01816	-91.2438	4224570000	4.22457
6.04063	2.97369e+09	0.0291263	3.225	3.1614e+09	0.0305194	9.61562	3.0433e+09	0.0305528	-20.2313	3.39914e+09	0.0433041	3.65313	3.14343e+09	0.0368166	-0.7875	2.83021e+09	0.0324423	-138.2	0.01834	-90.7559	4219850000	4.21985
7.4375	2.96557e+09	0.0288075	4.49375	3.15421e+09	0.0297997	10.9281	3.03531e+09	0.0295148	-18.9719	3.38382e+09	0.0427042	5.1	3.13486e+09	0.0358225	0.4375	2.82237e+09	0.0321813	-138.1	0.01954	-90.2681	4214460000	4.21446
8.81875	2.9563e+09	0.0279145	5.70937	3.14861e+09	0.0288967	12.1125	3.02635e+09	0.028263	-17.6906	3.36735e+09	0.0430654	6.5375	3.12939e+09	0.0353859	1.47188	2.81364e+09	0.0309909	-138	0.01911	-89.7802	4208440000	4.20844
9.975	2.94791e+09	0.0278577	6.85938	3.14301e+09	0.0283563	13.3687	3.00503e+09	0.029354	-16.4719	3.35206e+09	0.0421684	7.44062	3.12584e+09	0.0349414	2.45625	2.80795e+09	0.0307635	-137.7	0.01991	-89.2924	4201730000	4.20173
10.9844	2.9397e+09	0.0272194	7.89062	3.1339e+09	0.0278565	14.5594	3.01071e+09	0.026714	-15.1437	3.33597e+09	0.0416336	8.6	3.12076e+09	0.0342234	3.45	2.80226e+09	0.0305085	-137.5	0.01897	-88.8045	4195440000	4.19544
12.2188	2.93311e+09	0.0274105	9.02812	3.13229e+09	0.027687	15.875	3.00019e+09	0.0295175	-13.8781	3.32247e+09	0.0411678	9.7875	3.11429e+09	0.0344791	4.34063	2.79744e+09	0.0300497	-137.1	0.01915	-88.3167	4190120000	4.19012
13.4969	2.92275e+09	0.0261843	10.0844	3.12455e+09	0.0271471	16.9719	2.99192e+09	0.0274678	-12.6844	3.31007e+09	0.0408616	10.8969	3.10909e+09	0.0330505	5.29688	2.79061e+09	0.0293028	-136.7	0.01911	-87.8288	4184220000	4.18422
14.6375	2.91884e+09	0.0265124	10.9781	3.12075e+09	0.0264332	17.9312	2.98823e+09	0.0262433	-11.6375	3.29677e+09	0.0402033	11.8781	3.10323e+09	0.0334442	6.22812	2.78491e+09	0.029225	-136.2	0.01998	-87.341	4177620000	4.17762
15.6281	2.91413e+09	0.0259793	11.8281	3.11358e+09	0.0264337	19.1	2.98167e+09	0.0248349	-10.4469	3.28259e+09	0.0396357	12.9875	3.09491e+09	0.0324452	7.05312	2.77719e+09	0.0290666	-136.1	0.01851	-86.8531	4171430000	4.17143
16.6281	2.90882e+09	0.0261756	12.9219	3.10639e+09	0.0258799	20.4187	2.97093e+09	0.0285343	-9.35938	3.274e+09	0.03913	14.0125	3.09053e+09	0.0325611	8.09688	2.77198e+09	0.0287566	-136	0.01952	-86.3653	4165700000	4.1657
17.5906	2.90104e+09	0.0249984	13.9844	3.09958e+09	0.0252139	21.4937	2.97169e+09	0.0265493	-8.225	3.26193e+09	0.0389168	14.9812	3.08304e+09	0.0324546	9.0875	2.76581e+09	0.0278092	-135.9	0.01891	-85.8774	4160090000	4.16009
18.8594	2.89646e+09	0.0256685	14.9625	3.09747e+09	0.0253261	22.7344	2.97234e+09	0.0281258	-7.36875	3.25256e+09	0.0377384	15.875	3.08032e+09	0.0324889	10.0094	2.7607e+09	0.0273111	-135.3	0.01886	-85.3896	4154440000	4.15444
20.2969	2.88746e+09	0.0246966	16.4344	3.08819e+09	0.0244577	24.1688	2.95125e+09	0.0256467	-6.40937	3.24392e+09	0.037425	16.7719	3.07472e+09	0.031376	10.8781	2.75593e+09	0.0273533	-135.2	0.02011	-84.9017	4148640000	4.14864
21.3406	2.8815e+09	0.0240471	17.5844	3.08079e+09	0.0244627	25.3781	2.9306e+09	0.0255099	-5.25625	3.23296e+09	0.0373171	17.7688	3.06531e+09	0.0311191	11.8875	2.74693e+09	0.0271552	-134.9	0.02225	-84.4139	4142680000	4.14268
[truncated: 2,080 more rows]

## Sheet: 50 Hz
1			2			3			4			5			6			Average		Average
[truncated: 2,294 more rows]
