# Supplementary material for: Data from static and dynamic mechanical tests of different isomers of amine cured multifunctional epoxy resins
Source: Data Brief. 2018 May 25;19:992–6. doi: 10.1016/j.dib.2018.05.125 (PMC5997956; doi:10.1016/j.dib.2018.05.125)
Supplement: Supplementary file 4 — Supplementary material [file mmc4.xlsx]

## Sheet: 1 Hz
1			2			3			4			5			6			Average		Average
Temp(C)	Modulus 1.	Tan Delta1.	Temp(C)	Modulus 1.	Tan Delta1.	Temp(C)	Modulus 1.	Tan Delta1.	Temp(C)	Modulus 1.	Tan Delta1.	Temp(C)	Modulus 1.	Tan Delta1.	Temp(C)	Modulus 1.	Tan Delta1.	Temp(C)	Tan Delta1.	Temp(C)	Modulus 1.
-184.381	4.76927e+09	0.0195336	-179.853	5.165e+09	0.017402	-187.772	4.98203e+09	0.0130139	-184.484	4.90828e+09	0.0181005	-188.134	5.19284e+09	0.018297	-184.334	4.8476e+09	0.0167047	-184.3	0.0167	-162.269	4865160000	4.86516
-180.028	4.76132e+09	0.0179964	-174.9	5.15578e+09	0.0164547	-185.791	4.9884e+09	0.0115512	-179.656	4.89635e+09	0.0166818	-182.631	5.18886e+09	0.0169186	-177.909	4.82279e+09	0.0159659	-177.9	0.01597	-161.806	4860810000	4.86081
-176.866	4.75971e+09	0.0171485	-172.934	5.15301e+09	0.0160282	-183.966	4.98143e+09	0.0112772	-176.453	4.89258e+09	0.0169798	-179.413	5.18069e+09	0.0167639	-175.897	4.81853e+09	0.0157484	-175.9	0.01575	-161.344	4856450000	4.85645
-174.822	4.7566e+09	0.0166288	-171.441	5.14835e+09	0.0158792	-181.672	4.97221e+09	0.0115251	-173.734	4.88519e+09	0.0165779	-177.178	5.1678e+09	0.0167272	-174.394	4.80988e+09	0.0154846	-174.4	0.01548	-160.882	4852140000	4.85214
-173.172	4.74929e+09	0.0166752	-170.134	5.13777e+09	0.0160695	-179.747	4.96225e+09	0.0117657	-171.756	4.87916e+09	0.0165214	-176.078	5.16729e+09	0.0164421	-172.706	4.801e+09	0.015949	-172.7	0.01595	-160.419	4848210000	4.84821
-171.675	4.74159e+09	0.0165244	-169.125	5.13123e+09	0.0159569	-177.878	4.95447e+09	0.0114552	-170.209	4.87065e+09	0.0166762	-175.166	5.16421e+09	0.0164248	-171.037	4.79095e+09	0.0154313	-171	0.01543	-159.957	4844460000	4.84446
-170.606	4.73759e+09	0.0162653	-168.084	5.12428e+09	0.0159467	-175.85	4.94541e+09	0.0115297	-168.328	4.85992e+09	0.0166886	-174.256	5.15963e+09	0.016376	-169.672	4.78154e+09	0.0154574	-169.7	0.01546	-159.494	4840160000	4.84016
-169.531	4.73212e+09	0.0165185	-166.825	5.11334e+09	0.0160307	-174.341	4.93487e+09	0.0116327	-166.694	4.85004e+09	0.0170553	-173.378	5.15408e+09	0.0158352	-168.391	4.77374e+09	0.0154889	-168.4	0.01549	-159.032	4835010000	4.83501
-168.463	4.7228e+09	0.0165636	-165.766	5.10192e+09	0.0163793	-172.903	4.92454e+09	0.0120376	-165.303	4.83965e+09	0.0169452	-172.375	5.14557e+09	0.0163942	-166.781	4.76075e+09	0.016161	-166.8	0.01616	-158.569	4830460000	4.83046
-167.322	4.7174e+09	0.0163327	-164.45	5.09542e+09	0.0160687	-171.566	4.91641e+09	0.0122424	-163.769	4.83012e+09	0.0169945	-171.431	5.13819e+09	0.0160879	-165.519	4.74949e+09	0.0157793	-165.5	0.01578	-158.107	4826650000	4.82665
-166.378	4.70879e+09	0.0166802	-163.269	5.08251e+09	0.0163286	-170.084	4.90575e+09	0.0120875	-162.269	4.81794e+09	0.0170829	-170.425	5.12947e+09	0.0164801	-163.991	4.73388e+09	0.0162751	-164	0.01628	-157.645	4822840000	4.82284
-165.4	4.70069e+09	0.0165194	-161.919	5.0691e+09	0.0165593	-168.847	4.89818e+09	0.0122618	-160.881	4.80812e+09	0.0169855	-169.287	5.12113e+09	0.0167749	-162.709	4.72669e+09	0.0160864	-162.7	0.01609	-157.182	4817970000	4.81797
-164.4	4.69137e+09	0.0169597	-160.906	5.06268e+09	0.0168329	-167.634	4.88744e+09	0.0125139	-159.538	4.79655e+09	0.0174302	-168.312	5.11362e+09	0.0165775	-161.509	4.71469e+09	0.0164175	-161.5	0.01642	-156.72	4812940000	4.81294
-163.372	4.68321e+09	0.0170042	-159.681	5.05316e+09	0.0165445	-166.55	4.87939e+09	0.0125392	-158.216	4.78311e+09	0.0176202	-167.366	5.10679e+09	0.0166189	-160.35	4.70351e+09	0.0160052	-160.9	0.01728	-156.257	4808220000	4.80822
-162.434	4.67645e+09	0.0169753	-158.466	5.03655e+09	0.0168998	-165.466	4.86949e+09	0.0128349	-156.928	4.77267e+09	0.0179234	-166.453	5.09567e+09	0.0165364	-159.05	4.68715e+09	0.0163634	-160.881	0.01699	-155.795	4803710000	4.80371
-161.528	4.669e+09	0.0174318	-157.409	5.02676e+09	0.0173358	-164.394	4.8601e+09	0.0128185	-155.816	4.75931e+09	0.0180989	-165.509	5.08945e+09	0.0168838	-158.003	4.68211e+09	0.0166239	-160.5	0.01729	-155.333	4799290000	4.79929
-160.538	4.66064e+09	0.0172943	-156.409	5.01511e+09	0.0173277	-163.325	4.85112e+09	0.0130684	-154.578	4.74653e+09	0.0185287	-164.537	5.07865e+09	0.0169621	-156.906	4.67483e+09	0.016906	-160.4	0.01463	-154.87	4795060000	4.79506
-159.575	4.65588e+09	0.0175005	-155.331	5.00552e+09	0.0176691	-162.369	4.84282e+09	0.0132606	-153.009	4.7299e+09	0.0183617	-163.597	5.06929e+09	0.0175709	-155.866	4.66536e+09	0.0166121	-160	0.01824	-154.408	4790720000	4.79072
-158.647	4.64405e+09	0.0178023	-154.2	4.9972e+09	0.0178168	-161.312	4.83309e+09	0.0133145	-151.744	4.72019e+09	0.0187149	-162.666	5.06013e+09	0.0175592	-154.578	4.65236e+09	0.0171063	-159.7	0.01654	-153.945	4785690000	4.78569
-157.716	4.63643e+09	0.0178078	-153.109	4.98604e+09	0.0182073	-160.375	4.82237e+09	0.013247	-150.591	4.70899e+09	0.018856	-161.753	5.05343e+09	0.0178451	-153.312	4.64077e+09	0.0173878	-159.6	0.0175	-153.483	4780550000	4.78055
-156.881	4.62778e+09	0.0180126	-152.031	4.97803e+09	0.01818	-159.463	4.8142e+09	0.0137707	-149.381	4.69812e+09	0.0193712	-160.919	5.04209e+09	0.0177265	-151.222	4.63135e+09	0.0177129	-159.537	0.01743	-153.021	4776070000	4.77607
-156.025	4.61895e+09	0.0181188	-150.966	4.96605e+09	0.0180351	-158.541	4.8059e+09	0.0136791	-147.838	4.68088e+09	0.0192893	-159.959	5.03639e+09	0.0182434	-149.762	4.62628e+09	0.0176856	-159.5	0.01377	-152.558	4772180000	4.77218
-155.091	4.61284e+09	0.0176476	-149.847	4.95247e+09	0.0185521	-157.694	4.79999e+09	0.0140554	-146.275	4.66835e+09	0.0197091	-158.984	5.02757e+09	0.0176427	-149.175	4.62332e+09	0.0177158	-159.1	0.01636	-152.096	4768080000	4.76808
-154.278	4.60312e+09	0.0185208	-148.562	4.9434e+09	0.0183857	-156.859	4.78663e+09	0.0136235	-143.434	4.65179e+09	0.0201834	-157.653	5.01508e+09	0.0179577	-149	4.62129e+09	0.0176102	-159	0.01764	-151.633	4764390000	4.76439
-153.259	4.59186e+09	0.0186472	-148.159	4.93984e+09	0.0184271	-156.037	4.77859e+09	0.0142892	-142.019	4.64155e+09	0.0196979	-156.703	5.00404e+09	0.0184166	-148.95	4.61918e+09	0.0174908	-158.6	0.0178	-151.171	4760770000	4.76077
-152.3	4.58084e+09	0.0189115	-148.1	4.93763e+09	0.0183677	-155.228	4.76889e+09	0.0144494	-141.7	4.64179e+09	0.0200835	-155.45	4.99257e+09	0.018582	-148.616	4.60935e+09	0.0178346	-158.5	0.01529	-150.709	4757290000	4.75729
-151.531	4.57441e+09	0.019312	-147.966	4.93423e+09	0.0186144	-154.381	4.76336e+09	0.0144438	-141.7	4.63733e+09	0.0202336	-154.3	4.98078e+09	0.0186955	-148.025	4.59874e+09	0.0177359	-158.216	0.01762	-150.246	4753720000	4.75372
-150.638	4.56632e+09	0.0191924	-147.584	4.9259e+09	0.0186851	-153.528	4.75196e+09	0.0147893	-141.7	4.6306e+09	0.0201321	-153.225	4.96692e+09	0.0191949	-147.256	4.59256e+09	0.0184334	-158	0.01662	-149.784	4750430000	4.75043
-149.741	4.55682e+09	0.0194463	-147.05	4.91808e+09	0.018235	-152.472	4.74325e+09	0.0150972	-141.481	4.62119e+09	0.0210324	-152.109	4.95462e+09	0.0187093	-146.275	4.57887e+09	0.0182521	-157.7	0.01661	-149.321	4747710000	4.74771
-148.863	4.54924e+09	0.0198229	-146.269	4.91077e+09	0.0188768	-151.497	4.72991e+09	0.0155661	-140.859	4.61233e+09	0.0207861	-149.397	4.9478e+09	0.0191033	-144.947	4.56911e+09	0.0183909	-157.4	0.01734	-148.859	4743910000	4.74391
-148.037	4.53944e+09	0.0198478	-145.287	4.9004e+09	0.0187738	-150.012	4.71698e+09	0.0154199	-140.094	4.60157e+09	0.0203662	-147.481	4.94087e+09	0.0192909	-143.591	4.55285e+09	0.0183727	-156.928	0.01792	-148.396	4739230000	4.73923
-147.278	4.53292e+09	0.020082	-144.053	4.88342e+09	0.019349	-148.397	4.71302e+09	0.0156125	-139.213	4.59416e+09	0.0206966	-146.306	4.937e+09	0.0192071	-142.291	4.54135e+09	0.018644	-156.9	0.01618	-147.934	4733360000	4.73336
-147.2	4.53045e+09	0.0199513	-142.878	4.87179e+09	0.0196824	-147.541	4.711e+09	0.0155123	-138.228	4.5812e+09	0.0209111	-145.375	4.92822e+09	0.0197132	-140.925	4.52928e+09	0.0188142	-156.7	0.01842	-147.472	4729940000	4.72994
-147.2	4.52857e+09	0.0199683	-141.759	4.85816e+09	0.0195114	-147.3	4.70813e+09	0.0154175	-137.253	4.5703e+09	0.0213468	-144.597	4.9219e+09	0.0197508	-139.609	4.51876e+09	0.019302	-156.4	0.01733	-147.009	4721760000	4.72176
-147.166	4.52699e+09	0.0199199	-140.359	4.84621e+09	0.0203538	-147.484	4.7077e+09	0.0151603	-136.134	4.55686e+09	0.021129	-144.497	4.92035e+09	0.0198458	-138.278	4.50589e+09	0.0194088	-156	0.01621	-146.547	4717040000	4.71704
-146.834	4.5223e+09	0.0196409	-138.859	4.83442e+09	0.0206491	-147.7	4.70443e+09	0.015508	-135.062	4.54828e+09	0.0211858	-144.691	4.91233e+09	0.0195684	-137.056	4.49292e+09	0.0198019	-155.9	0.01661	-146.084	4712630000	4.71263
-146.422	4.51842e+09	0.0200744	-137.575	4.81712e+09	0.020555	-147.7	4.69923e+09	0.0157106	-133.916	4.5336e+09	0.0218909	-144.55	4.90097e+09	0.0199318	-135.728	4.47862e+09	0.0198454	-155.816	0.0181	-145.622	4708290000	4.70829
-145.878	4.51169e+09	0.0204562	-136.291	4.80264e+09	0.0208956	-147.544	4.69362e+09	0.0155621	-132.662	4.5209e+09	0.0216995	-143.962	4.89112e+09	0.0199176	-134.456	4.46334e+09	0.020153	-155.5	0.01858	-145.16	4703400000	4.7034
-145.044	4.50103e+09	0.0199505	-135.034	4.78839e+09	0.0212677	-147.175	4.68828e+09	0.0155956	-131.188	4.50186e+09	0.0217576	-143.325	4.87884e+09	0.0200188	-133.203	4.45177e+09	0.0202051	-155.3	0.01767	-144.697	4697740000	4.69774
-144.081	4.49335e+09	0.0207337	-133.478	4.77452e+09	0.0211496	-146.688	4.67985e+09	0.0160079	-129.713	4.48681e+09	0.0220291	-142.534	4.87e+09	0.0203716	-131.828	4.43841e+09	0.0206335	-155.2	0.01445	-144.235	4692690000	4.69269
-143.103	4.4832e+09	0.0210144	-132.25	4.75909e+09	0.0216178	-145.962	4.67169e+09	0.0163158	-128.497	4.47683e+09	0.0224774	-141.734	4.85435e+09	0.0204929	-130.247	4.41841e+09	0.0207953	-155.1	0.01765	-143.772	4685740000	4.68574
-142.062	4.47471e+09	0.0210008	-130.916	4.74636e+09	0.0221356	-145.059	4.66248e+09	0.0160465	-127.353	4.46572e+09	0.0224966	-140.659	4.84335e+09	0.0205867	-128.887	4.40803e+09	0.0208633	-154.6	0.01711	-143.31	4680630000	4.68063
-140.706	4.46072e+09	0.0214629	-129.616	4.73263e+09	0.0221188	-144.053	4.65042e+09	0.0168721	-126.103	4.45078e+09	0.0224598	-139.578	4.83131e+09	0.0212811	-127.556	4.39387e+09	0.021246	-154.578	0.01853	-142.848	4676170000	4.67617
-139.372	4.44823e+09	0.0217178	-128.128	4.71656e+09	0.0215859	-143.019	4.63928e+09	0.0173559	-124.887	4.44138e+09	0.0222791	-138.353	4.81481e+09	0.0212044	-126.266	4.37944e+09	0.0215053	-154.4	0.01444	-142.385	4671330000	4.67133
-138.094	4.43704e+09	0.0221136	-126.938	4.70447e+09	0.0225123	-141.641	4.62213e+09	0.0165247	-123.691	4.4314e+09	0.0228925	-137.019	4.79446e+09	0.0216358	-124.975	4.36553e+09	0.0213694	-154.3	0.01861	-141.923	4665880000	4.66588
-136.653	4.4219e+09	0.0224039	-125.444	4.68639e+09	0.0224439	-140.275	4.61103e+09	0.0177155	-122.634	4.41702e+09	0.0230867	-135.753	4.77808e+09	0.0215267	-123.688	4.35388e+09	0.0216161	-154.2	0.01782	-141.46	4658540000	4.65854
-135.316	4.41252e+09	0.0226929	-123.925	4.67099e+09	0.0225586	-138.947	4.60054e+09	0.0164889	-121.428	4.40295e+09	0.023389	-134.547	4.76713e+09	0.021719	-122.572	4.34182e+09	0.0215499	-153.5	0.01479	-140.998	4653890000	4.65389
-134	4.39985e+09	0.0225539	-122.775	4.65778e+09	0.0227975	-137.431	4.59141e+09	0.0178627	-120.216	4.39222e+09	0.0235946	-133.069	4.74998e+09	0.0219229	-121.153	4.32638e+09	0.0217346	-153.3	0.01802	-140.536	4649320000	4.64932
-132.675	4.38651e+09	0.0226848	-121.534	4.64163e+09	0.0226605	-135.866	4.57178e+09	0.0168449	-119.016	4.3791e+09	0.0231786	-131.675	4.73518e+09	0.0226108	-119.731	4.31301e+09	0.0215536	-153.2	0.01919	-140.073	4644810000	4.64481
-131.231	4.37171e+09	0.0231189	-120.141	4.6245e+09	0.0226629	-134.581	4.55573e+09	0.0178525	-117.575	4.36323e+09	0.0237671	-130.422	4.71829e+09	0.0221901	-118.497	4.29751e+09	0.0221981	-153.1	0.01821	-139.611	4640750000	4.64075
-129.941	4.35967e+09	0.0236786	-118.953	4.60918e+09	0.0231871	-133.312	4.54255e+09	0.0180311	-116.15	4.34528e+09	0.0235341	-128.969	4.70023e+09	0.0226378	-117.347	4.2833e+09	0.0223715	-153.009	0.01836	-139.148	4636370000	4.63637
-128.616	4.34925e+09	0.0235807	-117.831	4.59709e+09	0.0230448	-131.8	4.52537e+09	0.0190019	-114.909	4.33617e+09	0.0238962	-127.769	4.68467e+09	0.0223992	-116.231	4.27266e+09	0.0223766	-152.5	0.0151	-138.686	4631600000	4.6316
-127.019	4.32911e+09	0.0236528	-116.478	4.58133e+09	0.0236413	-130.322	4.50745e+09	0.0187029	-113.566	4.32055e+09	0.0243886	-126.562	4.6681e+09	0.0226897	-115.144	4.26139e+09	0.0226019	-152.3	0.01891	-138.223	4626580000	4.62658
-125.703	4.31642e+09	0.0239478	-115.338	4.56756e+09	0.0239945	-129.003	4.49737e+09	0.0192922	-112.469	4.30994e+09	0.0244649	-125.334	4.65873e+09	0.0230197	-114.069	4.24911e+09	0.022934	-152.1	0.01871	-137.761	4621450000	4.62145
-124.434	4.30522e+09	0.0238536	-114.184	4.55483e+09	0.0238316	-127.484	4.47721e+09	0.0199677	-111.366	4.29766e+09	0.0248278	-124.112	4.64404e+09	0.0230003	-113.15	4.23768e+09	0.0227095	-152	0.01818	-137.299	4616240000	4.61624
-123.184	4.29426e+09	0.0240977	-113.156	4.5411e+09	0.0239104	-125.903	4.46636e+09	0.0196278	-110.266	4.28462e+09	0.024363	-122.997	4.62956e+09	0.0227331	-111.987	4.22318e+09	0.0231085	-151.744	0.01871	-136.836	4610750000	4.61075
-121.719	4.27779e+09	0.0240512	-112.066	4.52664e+09	0.0242971	-124.637	4.44755e+09	0.019533	-109.147	4.27045e+09	0.0246351	-121.844	4.61672e+09	0.0231804	-111.009	4.21108e+09	0.0233648	-151.5	0.01744	-136.374	4605520000	4.60552
-120.478	4.26526e+09	0.024246	-110.956	4.51393e+09	0.0245299	-123.338	4.43147e+09	0.0193333	-108.144	4.25597e+09	0.0243308	-120.666	4.60479e+09	0.0232567	-110.028	4.2033e+09	0.0232213	-151.2	0.01771	-135.911	4600530000	4.60053
-119.222	4.25419e+09	0.0244794	-109.741	4.49869e+09	0.0246433	-122.216	4.41661e+09	0.0196117	-107.075	4.24568e+09	0.0250485	-119.491	4.59131e+09	0.0233392	-109.066	4.1902e+09	0.0234413	-151	0.01804	-135.449	4595850000	4.59585
-118.075	4.2416e+09	0.0247179	-108.566	4.48301e+09	0.0250097	-120.731	4.40547e+09	0.0198594	-106.016	4.23253e+09	0.025476	-118.241	4.58048e+09	0.0234636	-108.181	4.1786e+09	0.0236624	-150.6	0.01919	-134.987	4591040000	4.59104
-116.906	4.23041e+09	0.0250127	-107.531	4.46888e+09	0.0252938	-119.522	4.39003e+09	0.0201191	-104.919	4.22026e+09	0.0255626	-117.103	4.56599e+09	0.0234637	-107.203	4.16837e+09	0.0238473	-150.591	0.01886	-134.524	4586050000	4.58605
-115.722	4.2192e+09	0.0247582	-106.516	4.45483e+09	0.025015	-118.378	4.37739e+09	0.0203481	-103.878	4.208e+09	0.0257582	-116.053	4.55475e+09	0.0236041	-106.256	4.15503e+09	0.0238699	-150	0.01542	-134.062	4581190000	4.58119
-114.531	4.20616e+09	0.0254473	-105.491	4.44095e+09	0.0254687	-117.237	4.36329e+09	0.0209597	-102.741	4.19271e+09	0.0259027	-114.966	4.54218e+09	0.0242571	-105.356	4.14487e+09	0.0242331	-149.8	0.01812	-133.599	4576480000	4.57648
-113.444	4.19254e+09	0.024971	-104.325	4.42925e+09	0.0254567	-116.119	4.34883e+09	0.020567	-101.637	4.17955e+09	0.0258533	-113.859	4.52924e+09	0.0240443	-104.463	4.13503e+09	0.0241683	-149.7	0.01945	-133.137	4571590000	4.57159
-112.353	4.17961e+09	0.0257983	-103.209	4.41065e+09	0.0253016	-114.641	4.33427e+09	0.0212155	-100.606	4.16674e+09	0.0264044	-112.916	4.51159e+09	0.0242952	-103.638	4.12391e+09	0.024472	-149.4	0.0191	-132.675	4566620000	4.56662
-111.209	4.16936e+09	0.0257232	-102.088	4.39836e+09	0.0259154	-113.525	4.32104e+09	0.0215661	-99.5688	4.15654e+09	0.0265543	-111.669	4.49846e+09	0.0248394	-102.787	4.11142e+09	0.0245067	-149.381	0.01937	-132.212	4561440000	4.56144
-110.125	4.1571e+09	0.025953	-101.088	4.38383e+09	0.0260396	-112.497	4.30383e+09	0.0215344	-98.6438	4.14312e+09	0.0266887	-110.394	4.48212e+09	0.0252272	-101.944	4.09992e+09	0.0248645	-149.2	0.01772	-131.75	4556440000	4.55644
-109.025	4.14276e+09	0.0257929	-100.081	4.36923e+09	0.0266946	-111.397	4.2919e+09	0.0214726	-97.6188	4.1312e+09	0.027001	-109.359	4.47189e+09	0.0248712	-101.025	4.0889e+09	0.0246758	-149	0.01755	-131.287	4551000000	4.551
-108.016	4.13038e+09	0.0261484	-99.15	4.35405e+09	0.0272104	-110.353	4.28016e+09	0.0215573	-96.5906	4.11856e+09	0.0271065	-108.441	4.45964e+09	0.0249246	-100.181	4.08006e+09	0.0253056	-148.9	0.01982	-130.825	4545750000	4.54575
-106.906	4.11646e+09	0.0263848	-98.0875	4.33883e+09	0.0270469	-109.312	4.26718e+09	0.0215063	-95.5719	4.10761e+09	0.0272869	-107.394	4.4463e+09	0.025372	-99.3469	4.06925e+09	0.0255417	-148.6	0.01811	-130.363	4540490000	4.54049
-105.784	4.10217e+09	0.0267449	-97.1188	4.32713e+09	0.027278	-108.416	4.25614e+09	0.0222539	-94.5687	4.09472e+09	0.02738	-106.234	4.43437e+09	0.0252386	-98.375	4.05808e+09	0.0257105	-148.4	0.01561	-129.9	4535920000	4.53592
-104.528	4.08944e+09	0.0262908	-96.1719	4.31494e+09	0.0273018	-107.241	4.23919e+09	0.0225276	-93.6656	4.08706e+09	0.0275034	-105.203	4.42176e+09	0.0256575	-97.4687	4.04551e+09	0.0254785	-148.2	0.01843	-129.438	4531660000	4.53166
-103.537	4.07458e+09	0.0267891	-95.1844	4.30224e+09	0.0279421	-106.216	4.22563e+09	0.0227549	-92.6531	4.07421e+09	0.0280899	-104.234	4.41004e+09	0.0258272	-96.5406	4.03383e+09	0.0258351	-148.1	0.01837	-128.975	4527430000	4.52743
-102.463	4.0642e+09	0.0272645	-94.2594	4.28873e+09	0.0281362	-105.181	4.21333e+09	0.0227343	-91.6937	4.06315e+09	0.0280052	-103.334	4.3962e+09	0.0261881	-95.7031	4.02152e+09	0.0259387	-148	0.01873	-128.513	4522480000	4.52248
-101.259	4.04901e+09	0.0272618	-93.3719	4.2763e+09	0.0283073	-104.122	4.20182e+09	0.0231282	-90.5781	4.04982e+09	0.0284475	-102.241	4.37822e+09	0.0259407	-94.6688	4.01069e+09	0.0263105	-147.838	0.01929	-128.05	4517090000	4.51709
-100.203	4.03692e+09	0.0272434	-92.3875	4.2616e+09	0.0283167	-103.272	4.19178e+09	0.0234334	-89.5813	4.03667e+09	0.028539	-100.966	4.36732e+09	0.026677	-93.8563	3.99784e+09	0.0264594	-147.7	0.01561	-127.588	4511720000	4.51172
-99.175	4.02435e+09	0.0275429	-91.4312	4.25023e+09	0.0288481	-102.191	4.17808e+09	0.0236056	-88.6875	4.02716e+09	0.0289169	-99.8219	4.35121e+09	0.0279497	-92.9156	3.98614e+09	0.0270156	-147.6	0.01869	-127.126	4506580000	4.50658
-98.2188	4.01341e+09	0.0280633	-90.4625	4.23617e+09	0.0291108	-101.184	4.16629e+09	0.0237316	-87.5281	4.01737e+09	0.0289289	-98.9594	4.33142e+09	0.0257402	-91.975	3.97891e+09	0.0273386	-147.5	0.01638	-126.663	4501540000	4.50154
-97.225	4.00171e+09	0.0283401	-89.5188	4.224e+09	0.0292188	-100.153	4.15247e+09	0.0241444	-86.4875	4.00391e+09	0.0293049	-98.0781	4.32866e+09	0.0270256	-90.9406	3.96763e+09	0.0271308	-147.3	0.01798	-126.201	4496870000	4.49687
-96.0406	3.98756e+09	0.0285318	-88.6594	4.2102e+09	0.0296285	-99.1344	4.13821e+09	0.0243928	-85.5312	3.99108e+09	0.0296501	-96.9656	4.30883e+09	0.0270408	-89.85	3.94841e+09	0.0276655	-147.2	0.01886	-125.738	4492360000	4.49236
-94.8563	3.976e+09	0.0294272	-87.6875	4.20071e+09	0.0301244	-98.025	4.12723e+09	0.0245476	-84.5531	3.98001e+09	0.0299359	-95.9969	4.30128e+09	0.0273283	-89.0781	3.94003e+09	0.0290908	-147.1	0.01823	-125.276	4487590000	4.48759
-93.9625	3.96194e+09	0.0294893	-86.6062	4.18804e+09	0.0302568	-96.9656	4.11274e+09	0.0248066	-83.5938	3.9689e+09	0.0299624	-94.9813	4.27972e+09	0.0279191	-88.1844	3.9313e+09	0.0282543	-146.8	0.01964	-124.814	4482670000	4.48267
-92.9594	3.95008e+09	0.0296644	-85.6344	4.17249e+09	0.0307564	-95.9	4.09994e+09	0.0251824	-82.5938	3.95561e+09	0.0301305	-94.1344	4.27421e+09	0.0275061	-87.1531	3.92111e+09	0.0288325	-146.7	0.01601	-124.351	4477920000	4.47792
-91.9531	3.93557e+09	0.0298185	-84.6531	4.16206e+09	0.0306053	-94.8844	4.08543e+09	0.0253355	-81.5844	3.94426e+09	0.0304298	-93.2562	4.26133e+09	0.0277469	-86.2219	3.90723e+09	0.0301994	-146.4	0.02007	-123.889	4473200000	4.4732
-90.9437	3.92342e+09	0.0301222	-83.7156	4.14885e+09	0.0314006	-93.9281	4.07212e+09	0.0257865	-80.5875	3.93228e+09	0.0308832	-92.2625	4.2474e+09	0.0278868	-85.0312	3.8969e+09	0.0279932	-146.3	0.01878	-123.426	4468030000	4.46803
-89.9812	3.91054e+09	0.0304697	-82.7375	4.137e+09	0.0311741	-92.8313	4.05843e+09	0.0258747	-79.7438	3.92053e+09	0.0310237	-91.0906	4.23107e+09	0.0284387	-84.0156	3.88288e+09	0.0293412	-146.275	0.01971	-122.964	4462500000	4.4625
-89.1156	3.90005e+09	0.0305652	-81.7625	4.12058e+09	0.0316491	-91.7781	4.04856e+09	0.0258763	-78.6813	3.90792e+09	0.0314453	-90.1406	4.21787e+09	0.0281645	-82.9094	3.86354e+09	0.0302548	-146	0.01632	-122.502	4456960000	4.45696
-88.15	3.88615e+09	0.031148	-80.7844	4.10775e+09	0.0321484	-90.7406	4.03595e+09	0.0262076	-77.6375	3.89696e+09	0.0316868	-89.2719	4.20381e+09	0.0281353	-81.8563	3.85883e+09	0.0307279	-145.9	0.02046	-122.039	4451650000	4.45165
-87.175	3.87215e+09	0.0316112	-79.8844	4.09422e+09	0.0323498	-89.6781	4.02576e+09	0.0262554	-76.6719	3.8825e+09	0.0324057	-88.0375	4.1907e+09	0.0288419	-80.9781	3.84658e+09	0.0308597	-145.4	0.01971	-121.577	4446670000	4.44667
-86.1906	3.86144e+09	0.0319631	-79.0406	4.07776e+09	0.0327195	-88.775	4.01344e+09	0.0264576	-75.7562	3.87096e+09	0.0323684	-87.0719	4.17819e+09	0.0295728	-79.9781	3.82558e+09	0.0309295	-145.3	0.01877	-121.114	4442000000	4.442
-85.0719	3.84823e+09	0.0321733	-78.1531	4.06414e+09	0.0331268	-87.4094	3.99815e+09	0.0272164	-74.8594	3.85905e+09	0.0328189	-85.9844	4.16545e+09	0.029712	-79.1781	3.82063e+09	0.0319595	-145.1	0.01605	-120.652	4437440000	4.43744
-83.8906	3.83458e+09	0.0323676	-77.2594	4.05283e+09	0.0331571	-86.3875	3.98292e+09	0.027391	-74.0563	3.84772e+09	0.0330783	-84.9562	4.14698e+09	0.0295132	-78.3156	3.80816e+09	0.032439	-145	0.01995	-120.19	4432490000	4.43249
-82.7844	3.82267e+09	0.0326737	-76.3031	4.04015e+09	0.0335442	-85.4125	3.96962e+09	0.0278339	-73.0969	3.82996e+09	0.0334405	-84.0938	4.135e+09	0.0302086	-77.475	3.79845e+09	0.0326712	-144.9	0.01839	-119.727	4427390000	4.42739
-81.7313	3.81175e+09	0.0328004	-75.4719	4.02472e+09	0.0341046	-84.5219	3.95716e+09	0.0280837	-72.1156	3.82018e+09	0.0336861	-82.9656	4.12472e+09	0.0310097	-76.5969	3.78746e+09	0.0330191	-144.7	0.01957	-119.265	4422210000	4.42221
-80.6594	3.7977e+09	0.033224	-74.7375	4.01372e+09	0.0340247	-83.5625	3.94494e+09	0.0279896	-71.2375	3.80721e+09	0.0345649	-81.9906	4.11094e+09	0.0309286	-75.7594	3.77411e+09	0.0329934	-144.6	0.01984	-118.802	4417110000	4.41711
-79.7125	3.7854e+09	0.0335005	-74.0031	4.00157e+09	0.0344451	-82.6031	3.93309e+09	0.0282685	-70.3406	3.79426e+09	0.0347092	-81.0844	4.09923e+09	0.0311132	-74.9906	3.76537e+09	0.0341646	-144.5	0.01985	-118.34	4412090000	4.41209
-78.6813	3.77406e+09	0.0338972	-73.25	3.98859e+09	0.0345291	-81.6781	3.92166e+09	0.028524	-69.5719	3.78436e+09	0.0352204	-80.1906	4.08604e+09	0.0315178	-74.2406	3.75472e+09	0.0335946	-144.1	0.01898	-117.877	4406790000	4.40679
-77.575	3.76128e+09	0.0346866	-72.425	3.97688e+09	0.035063	-80.7906	3.90889e+09	0.0284392	-68.6406	3.77153e+09	0.0354693	-79.3781	4.07544e+09	0.0316412	-73.4062	3.74508e+09	0.0340206	-144	0.01992	-117.415	4401390000	4.40139
-76.5625	3.74869e+09	0.0350538	-71.5563	3.95925e+09	0.0354044	-79.9531	3.89673e+09	0.0290257	-67.7594	3.75907e+09	0.0355759	-78.45	4.0644e+09	0.0320772	-72.6	3.73325e+09	0.0348523	-143.6	0.01837	-116.953	4396100000	4.3961
-75.4313	3.73195e+09	0.0359652	-70.7781	3.9516e+09	0.0360486	-79.175	3.88554e+09	0.0290289	-66.8781	3.74761e+09	0.0362184	-77.3844	4.05032e+09	0.0323848	-71.8375	3.72472e+09	0.0342708	-143.434	0.02018	-116.49	4390950000	4.39095
-74.3781	3.71544e+09	0.0357303	-70.0938	3.93863e+09	0.0359473	-78.3594	3.87193e+09	0.029636	-66.0031	3.73412e+09	0.0365437	-76.4562	4.0337e+09	0.0325452	-71.0156	3.71421e+09	0.0346352	-143.3	0.02002	-116.028	4385890000	4.38589
-73.4594	3.70231e+09	0.0363381	-69.4125	3.92731e+09	0.0366902	-77.4906	3.86e+09	0.0299684	-64.8656	3.71792e+09	0.036823	-75.5469	4.0212e+09	0.0331432	-70.2469	3.70259e+09	0.035179	-143.1	0.02101	-115.565	4381170000	4.38117
-72.4875	3.69128e+09	0.0362604	-68.6062	3.9156e+09	0.0368772	-76.6937	3.8465e+09	0.029828	-63.9938	3.70555e+09	0.037495	-74.7062	4.00848e+09	0.0334617	-69.5625	3.69322e+09	0.0358205	-143	0.01736	-115.103	4376420000	4.37642
-71.6406	3.67751e+09	0.0376253	-67.8625	3.90205e+09	0.0376788	-75.6531	3.83372e+09	0.0304449	-63.125	3.6952e+09	0.0379281	-73.8656	3.99702e+09	0.0336333	-68.7719	3.68307e+09	0.0361678	-142.9	0.01968	-114.641	4371430000	4.37143
-70.6125	3.66381e+09	0.0376755	-67.1531	3.8883e+09	0.0375156	-74.775	3.82108e+09	0.0307177	-62.3406	3.68158e+09	0.0382167	-72.9813	3.98349e+09	0.0340237	-67.9938	3.67051e+09	0.0365259	-142.5	0.02037	-114.178	4366050000	4.36605
-69.775	3.64931e+09	0.0379024	-66.4469	3.87587e+09	0.038467	-73.9281	3.81066e+09	0.0310501	-61.4969	3.67091e+09	0.0387503	-72.0906	3.96967e+09	0.034294	-67.1687	3.6633e+09	0.0378807	-142.3	0.01864	-113.716	4360230000	4.36023
-68.9438	3.63442e+09	0.0381155	-65.7375	3.86324e+09	0.0384586	-73.0031	3.79746e+09	0.0315688	-60.7531	3.6579e+09	0.0387865	-71.1969	3.95596e+09	0.0348413	-66.2969	3.64849e+09	0.037022	-142.1	0.021	-113.253	4353930000	4.35393
-68.125	3.62191e+09	0.0386527	-65.1437	3.84906e+09	0.0389125	-72.175	3.78655e+09	0.0317333	-60.0625	3.64539e+09	0.039371	-70.3438	3.94348e+09	0.0352938	-65.5	3.6355e+09	0.0380771	-142.019	0.0197	-112.791	4347720000	4.34772
-67.2625	3.60992e+09	0.0389351	-64.5156	3.83809e+09	0.0394598	-71.3125	3.77674e+09	0.0319411	-59.175	3.63328e+09	0.0394549	-69.3844	3.92722e+09	0.0353637	-64.875	3.62526e+09	0.0378961	-141.8	0.01951	-112.329	4342120000	4.34212
-66.4094	3.59814e+09	0.0392414	-63.7625	3.82468e+09	0.0396913	-70.4719	3.76449e+09	0.0322723	-58.2594	3.61684e+09	0.0400998	-68.5656	3.91532e+09	0.036266	-64.1344	3.61511e+09	0.0385306	-141.7	0.02023	-111.866	4337000000	4.337
-65.4531	3.58071e+09	0.039908	-63.15	3.81409e+09	0.0401126	-69.7438	3.75213e+09	0.0325021	-57.4625	3.60597e+09	0.0409171	-67.6906	3.90048e+09	0.0367226	-63.275	3.60186e+09	0.0390183	-141.6	0.01652	-111.404	4331870000	4.33187
-64.5938	3.56505e+09	0.0403696	-62.5156	3.80054e+09	0.0406346	-68.9406	3.73886e+09	0.0326018	-56.5656	3.59121e+09	0.0413957	-66.7781	3.8885e+09	0.0370911	-62.55	3.58917e+09	0.0385921	-141.481	0.02103	-110.941	4326520000	4.32652
-63.85	3.55193e+09	0.0401769	-61.7094	3.78588e+09	0.0407813	-68.125	3.72635e+09	0.0330041	-55.7344	3.57483e+09	0.0413136	-65.7812	3.87053e+09	0.0371943	-61.8187	3.57899e+09	0.0390649	-140.9	0.01881	-110.479	4321310000	4.32131
-63.0719	3.53893e+09	0.0412953	-61.0906	3.77576e+09	0.0412195	-67.3312	3.71332e+09	0.0334075	-54.9563	3.56444e+09	0.0419861	-65.0281	3.85841e+09	0.0375916	-61.0938	3.56982e+09	0.0400446	-140.859	0.02079	-110.016	4316130000	4.31613
-62.1531	3.52294e+09	0.0417501	-60.425	3.76394e+09	0.0417099	-66.3625	3.69926e+09	0.0336824	-54.0594	3.54977e+09	0.042687	-64.2219	3.84455e+09	0.0383618	-60.45	3.55778e+09	0.040382	-140.7	0.02103	-109.554	4310390000	4.31039
-61.4656	3.50937e+09	0.0417657	-59.8219	3.7528e+09	0.0422064	-65.4562	3.68876e+09	0.0341717	-53.1406	3.53388e+09	0.042708	-63.45	3.83102e+09	0.0386719	-59.4938	3.54641e+09	0.0402282	-140.4	0.02035	-109.092	4304440000	4.30444
-60.7594	3.49787e+09	0.0420961	-59.1594	3.74187e+09	0.0419805	-64.7719	3.67633e+09	0.03459	-52.3844	3.52306e+09	0.0435383	-62.65	3.81872e+09	0.0391201	-58.7062	3.53097e+09	0.0410989	-140.3	0.01772	-108.629	4298360000	4.29836
-60.0125	3.48487e+09	0.0426872	-58.5344	3.72963e+09	0.042431	-63.775	3.66468e+09	0.034924	-51.5594	3.50879e+09	0.0435356	-61.9312	3.80697e+09	0.0393949	-57.8781	3.52044e+09	0.0412562	-140.094	0.02037	-108.167	4292210000	4.29221
-59.1375	3.47283e+09	0.0431586	-57.8656	3.71738e+09	0.042922	-62.9625	3.65254e+09	0.035217	-50.8625	3.4957e+09	0.0444246	-60.9594	3.79077e+09	0.039977	-56.9906	3.50529e+09	0.041309	-139.6	0.02029	-107.704	4286540000	4.28654
-57.975	3.45421e+09	0.0438585	-56.9969	3.70143e+09	0.0436459	-62.1469	3.64046e+09	0.0356517	-50.1781	3.4828e+09	0.044403	-60.2031	3.77457e+09	0.0405026	-56.175	3.497e+09	0.0421269	-139.4	0.02172	-107.242	4280930000	4.28093
-56.8812	3.4398e+09	0.0439058	-56.3031	3.68732e+09	0.0435449	-61.3438	3.62866e+09	0.0355392	-49.4719	3.47271e+09	0.0444346	-59.4375	3.76513e+09	0.0416602	-55.5531	3.48215e+09	0.0426768	-139.213	0.0207	-106.78	4275140000	4.27514
-55.9906	3.42625e+09	0.044234	-55.7094	3.67597e+09	0.0442566	-60.5938	3.61733e+09	0.036038	-48.55	3.45678e+09	0.0451483	-58.5531	3.7481e+09	0.0405555	-54.9375	3.47212e+09	0.0431857	-138.9	0.01857	-106.317	4269240000	4.26924
-55.2	3.41322e+09	0.0446729	-55.1219	3.66353e+09	0.0444144	-59.8875	3.60692e+09	0.0364687	-47.7875	3.4442e+09	0.0452735	-57.8375	3.73569e+09	0.0420688	-54.2406	3.46066e+09	0.0434341	-138.4	0.0212	-105.855	4263540000	4.26354
-54.3	3.39836e+09	0.045001	-54.5	3.65207e+09	0.0445064	-59.1531	3.59463e+09	0.0365381	-47.0187	3.42559e+09	0.044886	-57.1406	3.72363e+09	0.0425645	-53.6031	3.45129e+09	0.0432498	-138.3	0.01941	-105.392	4258150000	4.25815
-53.4656	3.38518e+09	0.0456901	-53.8562	3.63982e+09	0.0448711	-58.3594	3.58493e+09	0.0368835	-46.1656	3.41521e+09	0.0450126	-56.3937	3.71009e+09	0.0428594	-52.9625	3.44092e+09	0.0443921	-138.228	0.02091	-104.93	4253070000	4.25307
-52.525	3.3713e+09	0.0460712	-53.175	3.62941e+09	0.0451704	-57.5906	3.57156e+09	0.0369054	-45.7469	3.40042e+09	0.0461696	-55.7531	3.69894e+09	0.0435488	-52.1844	3.42756e+09	0.0439569	-138.1	0.02211	-104.468	4247950000	4.24795
-51.4531	3.35453e+09	0.046242	-52.4281	3.61372e+09	0.0456103	-56.7563	3.56053e+09	0.0374974	-44.9656	3.38927e+09	0.0462231	-54.9875	3.68397e+09	0.0433576	-51.5781	3.41861e+09	0.0446103	-137.6	0.02055	-104.005	4241810000	4.24181
-50.6562	3.34212e+09	0.0470451	-51.6219	3.59942e+09	0.04607	-55.8812	3.54865e+09	0.0377467	-44.35	3.37848e+09	0.046685	-54.1844	3.66903e+09	0.0439875	-50.9125	3.4064e+09	0.0445195	-137.4	0.01786	-103.543	4235210000	4.23521
-49.75	3.32855e+09	0.0468254	-50.9656	3.58405e+09	0.0460491	-55.1594	3.53252e+09	0.0381107	-43.6156	3.36282e+09	0.0465897	-53.4906	3.65822e+09	0.0447304	-50.3	3.3949e+09	0.0450976	-137.253	0.02135	-103.08	4228960000	4.22896
-48.6281	3.31594e+09	0.0476014	-50.3344	3.57081e+09	0.0463736	-54.3219	3.51945e+09	0.0382834	-42.8687	3.34776e+09	0.0463259	-52.7062	3.64246e+09	0.0448617	-49.5531	3.38252e+09	0.0458588	-137.1	0.0198	-102.618	4223020000	4.22302
-47.6469	3.29973e+09	0.0479745	-49.7125	3.56073e+09	0.0469486	-53.5688	3.50846e+09	0.0385356	-42.2656	3.34303e+09	0.0476172	-52.0656	3.62799e+09	0.0447458	-48.9969	3.37055e+09	0.0454554	-137	0.02164	-102.156	4217190000	4.21719
-46.9531	3.28907e+09	0.0485628	-49.1187	3.5512e+09	0.0473397	-52.8687	3.49609e+09	0.0388178	-41.5625	3.3281e+09	0.0473325	-51.2719	3.61321e+09	0.0453823	-48.3781	3.36041e+09	0.0459117	-136.7	0.0224	-101.693	4211670000	4.21167
-46.0656	3.27392e+09	0.0486686	-48.45	3.53403e+09	0.0470243	-52.1156	3.48588e+09	0.0390295	-41.0406	3.3185e+09	0.0493322	-50.6844	3.60207e+09	0.0462405	-47.6719	3.34912e+09	0.0461518	-136.3	0.0209	-101.231	4206150000	4.20615
-45.325	3.25906e+09	0.0489627	-47.6531	3.52169e+09	0.0475548	-51.4625	3.47575e+09	0.0392339	-40.2656	3.30875e+09	0.0477937	-50.0469	3.58897e+09	0.0465944	-47.1094	3.33937e+09	0.0466387	-136.134	0.02113	-100.768	4200470000	4.20047
-44.4562	3.24397e+09	0.0487689	-47.075	3.51229e+09	0.0481327	-50.8062	3.46332e+09	0.0395662	-39.6094	3.29674e+09	0.0483867	-49.35	3.57612e+09	0.0469404	-46.4594	3.32863e+09	0.0472078	-135.9	0.01684	-100.306	4194720000	4.19472
-43.7125	3.23055e+09	0.0494531	-46.3937	3.49877e+09	0.0483277	-50.15	3.45362e+09	0.0397956	-38.9406	3.28188e+09	0.0478379	-48.6187	3.56258e+09	0.0467296	-45.875	3.31835e+09	0.0474504	-135.8	0.02153	-99.8435	4188740000	4.18874
-43.075	3.21746e+09	0.0492124	-45.875	3.487e+09	0.0480597	-49.3531	3.44203e+09	0.0399464	-38.3	3.27557e+09	0.0479773	-47.9156	3.55169e+09	0.0475435	-45.2844	3.30662e+09	0.0468532	-135.7	0.01985	-99.3811	4181830000	4.18183
-42.3656	3.20344e+09	0.0492938	-45.35	3.47685e+09	0.0487662	-48.5406	3.43104e+09	0.0403425	-37.6344	3.25962e+09	0.0487368	-47.2625	3.53797e+09	0.0475324	-44.7125	3.29881e+09	0.0475706	-135.3	0.02269	-98.9187	4175160000	4.17516
-41.725	3.19506e+09	0.0501211	-44.7563	3.46687e+09	0.0485077	-47.8531	3.41974e+09	0.0403679	-36.9656	3.24888e+09	0.0476793	-46.6594	3.52822e+09	0.0481701	-44.0094	3.2875e+09	0.0473735	-135.062	0.02119	-98.4563	4170260000	4.17026
-41.1906	3.18306e+09	0.0494126	-44.0125	3.45517e+09	0.0484535	-47.1906	3.40857e+09	0.0408167	-36.3781	3.23568e+09	0.0480475	-46.0281	3.51632e+09	0.0482447	-43.3375	3.27732e+09	0.0471318	-135	0.02127	-97.9939	4165130000	4.16513
-40.4281	3.17136e+09	0.0498835	-43.3844	3.43938e+09	0.048348	-46.5156	3.39884e+09	0.0406085	-35.7656	3.23224e+09	0.0471094	-45.3813	3.50002e+09	0.0478914	-42.5594	3.26352e+09	0.0471706	-134.6	0.01785	-97.5315	4158890000	4.15889
-39.7406	3.15939e+09	0.0497631	-42.8094	3.43163e+09	0.0491043	-45.9469	3.39076e+09	0.0409283	-35.1938	3.22072e+09	0.0465147	-44.6469	3.48845e+09	0.0484545	-41.775	3.25077e+09	0.0469627	-134.5	0.02094	-97.069	4152680000	4.15268
-39.175	3.14893e+09	0.0498303	-42.2687	3.42225e+09	0.0493887	-45.2844	3.38196e+09	0.0414337	-34.5625	3.21555e+09	0.0470247	-43.9344	3.47581e+09	0.0485244	-41.1031	3.24112e+09	0.0478881	-134	0.02255	-96.6066	4147120000	4.14712
-38.4781	3.13582e+09	0.0494618	-41.7719	3.41149e+09	0.0494906	-44.6406	3.36989e+09	0.0407617	-33.9594	3.20519e+09	0.0466206	-43.225	3.46064e+09	0.0482603	-40.4281	3.23068e+09	0.0483119	-133.916	0.02189	-96.1442	4141740000	4.14174
-37.9344	3.12498e+09	0.0496003	-41.2062	3.4012e+09	0.0490688	-43.8406	3.35819e+09	0.0408702	-33.3312	3.19428e+09	0.0462328	-42.525	3.449e+09	0.0489364	-39.75	3.21943e+09	0.0476922	-133.5	0.02115	-95.6818	4135700000	4.1357
-37.3969	3.11586e+09	0.0496542	-40.7062	3.38879e+09	0.0488935	-42.9969	3.34712e+09	0.040983	-32.7219	3.18909e+09	0.0468134	-41.85	3.43472e+09	0.0488276	-39.175	3.209e+09	0.0475767	-133.3	0.01803	-95.2194	4129460000	4.12946
-36.7438	3.10759e+09	0.0498633	-40.15	3.38131e+09	0.0493249	-42.3344	3.33594e+09	0.0416752	-32.1156	3.17785e+09	0.0471512	-41.2844	3.42664e+09	0.0492686	-38.4781	3.19861e+09	0.0476127	-133.2	0.02021	-94.757	4123520000	4.12352
-36.1938	3.09674e+09	0.0496168	-39.5031	3.36951e+09	0.049323	-41.7063	3.32632e+09	0.0420321	-31.625	3.16838e+09	0.047614	-40.8094	3.41522e+09	0.0491727	-37.8031	3.18805e+09	0.0474709	-133.1	0.02192	-94.2946	4117670000	4.11767
-35.5531	3.08493e+09	0.0497492	-38.8531	3.35715e+09	0.0493493	-41.1625	3.31637e+09	0.0418059	-31.1062	3.15499e+09	0.046553	-40.1219	3.40186e+09	0.0492396	-37.1656	3.17928e+09	0.0474704	-132.7	0.02268	-93.8322	4111640000	4.11164
-35.0656	3.07607e+09	0.0498064	-38.1063	3.34293e+09	0.0485301	-40.5406	3.30729e+09	0.0415642	-30.5844	3.1489e+09	0.0463559	-39.3531	3.389e+09	0.0489037	-36.6125	3.17049e+09	0.0473498	-132.662	0.0217	-93.3698	4105740000	4.10574
-34.4594	3.0642e+09	0.0488599	-37.6594	3.33513e+09	0.0491951	-39.9094	3.29856e+09	0.0416034	-30.0187	3.14485e+09	0.0470558	-38.7875	3.37872e+09	0.0489676	-36.0562	3.15971e+09	0.0475342	-132.3	0.02162	-92.9074	4099670000	4.09967
-33.8312	3.05491e+09	0.0492368	-37.1156	3.32396e+09	0.0486254	-39.3031	3.28873e+09	0.0416923	-29.4469	3.1369e+09	0.0462024	-38.1312	3.36686e+09	0.0489625	-35.4406	3.15388e+09	0.0478177	-131.8	0.01981	-92.445	4094040000	4.09404
-33.3594	3.04676e+09	0.0492718	-36.6031	3.31674e+09	0.0485642	-38.6938	3.27953e+09	0.0416134	-28.8656	3.12916e+09	0.0457599	-37.5031	3.35473e+09	0.0489432	-34.8844	3.14454e+09	0.0478781	-131.7	0.02261	-91.9825	4088700000	4.0887
-32.75	3.03584e+09	0.0483787	-36.1437	3.30785e+09	0.0487849	-38.0531	3.26982e+09	0.0422389	-28.2781	3.12282e+09	0.0455977	-36.7937	3.34411e+09	0.0487215	-34.2406	3.13375e+09	0.0469705	-131.2	0.02312	-91.5201	4083190000	4.08319
-32.2125	3.02749e+09	0.048387	-35.5812	3.29836e+09	0.0488817	-37.3594	3.258e+09	0.0413951	-27.675	3.11246e+09	0.0450784	-35.95	3.32901e+09	0.0489728	-33.5938	3.12353e+09	0.0471694	-131.188	0.02176	-91.0577	4077410000	4.07741
-31.7	3.01917e+09	0.0481432	-34.9156	3.28744e+09	0.0483185	-36.7625	3.25088e+09	0.0415558	-27.15	3.10596e+09	0.0447922	-35.3219	3.31622e+09	0.048533	-32.9937	3.11524e+09	0.0468063	-130.9	0.02214	-90.5953	4071190000	4.07119
-31.2563	3.01323e+09	0.0484675	-34.4531	3.27925e+09	0.0484326	-36.275	3.2431e+09	0.0417848	-26.7594	3.09951e+09	0.0457379	-34.6437	3.30816e+09	0.049012	-32.525	3.11046e+09	0.0471151	-130.4	0.02219	-90.1329	4064950000	4.06495
-30.6375	3.00376e+09	0.0481027	-33.8687	3.26967e+09	0.0477817	-35.6938	3.23376e+09	0.0416245	-26.2406	3.092e+09	0.0447536	-33.9375	3.29528e+09	0.0488971	-31.9531	3.10089e+09	0.0465941	-130.3	0.0187	-89.6705	4058830000	4.05883
-30.0656	2.99543e+09	0.0476874	-33.3438	3.2622e+09	0.0479215	-35.0156	3.22299e+09	0.041474	-25.7031	3.08515e+09	0.0453607	-33.2719	3.28468e+09	0.04814	-31.5094	3.09283e+09	0.046254	-130.2	0.0208	-89.2081	4052800000	4.0528
-29.5844	2.9886e+09	0.047829	-32.8625	3.25516e+09	0.0484558	-34.325	3.21789e+09	0.0420451	-25.15	3.07875e+09	0.0451663	-32.6562	3.27727e+09	0.0483204	-30.9469	3.08474e+09	0.0458316	-129.9	0.02368	-88.7457	4047030000	4.04703
-29.05	2.98284e+09	0.0475591	-32.3	3.24582e+09	0.0476797	-33.8031	3.20895e+09	0.0418783	-24.6281	3.0734e+09	0.0450307	-32.0813	3.26558e+09	0.0483155	-30.3125	3.07826e+09	0.0462335	-129.713	0.02203	-88.2833	4041980000	4.04198
-28.4781	2.97315e+09	0.0467794	-31.7625	3.23818e+09	0.0477659	-33.1625	3.2e+09	0.0412358	-24.1656	3.06971e+09	0.0446336	-31.5813	3.25667e+09	0.0474868	-29.85	3.07078e+09	0.0463174	-129.6	0.02212	-87.8209	4036940000	4.03694
-28.0094	2.96579e+09	0.0466921	-31.4156	3.22891e+09	0.0472281	-32.5219	3.19045e+09	0.0414936	-23.625	3.05971e+09	0.0444205	-31.1156	3.25037e+09	0.04799	-29.2563	3.06227e+09	0.0454133	-129	0.02097	-87.3585	4031540000	4.03154
-27.45	2.95938e+09	0.0463113	-30.9406	3.2236e+09	0.0476693	-31.8813	3.18176e+09	0.0418865	-23.0531	3.06011e+09	0.0441287	-30.5031	3.24105e+09	0.0475226	-28.6031	3.05466e+09	0.0448947	-128.9	0.02086	-86.896	4025610000	4.02561
-26.9312	2.95309e+09	0.0462468	-30.475	3.2149e+09	0.0467219	-31.3187	3.1726e+09	0.0414464	-22.5562	3.04979e+09	0.0433096	-29.9313	3.23123e+09	0.0467823	-28.0187	3.04662e+09	0.0447952	-128.6	0.02358	-86.4336	4019540000	4.01954
-26.5344	2.9486e+09	0.0464807	-30.0281	3.20824e+09	0.0466272	-30.6969	3.16307e+09	0.0409041	-22.025	3.04662e+09	0.0423256	-29.4469	3.22395e+09	0.0466535	-27.525	3.03972e+09	0.0446158	-128.497	0.02248	-85.9712	4013540000	4.01354
-26.0719	2.94261e+09	0.0463287	-29.525	3.20311e+09	0.0468403	-30.15	3.15606e+09	0.0412759	-21.6281	3.04136e+09	0.0419031	-28.8375	3.21724e+09	0.0465288	-26.9906	3.03436e+09	0.045076	-128.1	0.02159	-85.5088	4007380000	4.00738
-25.5406	2.93557e+09	0.0457923	-29.025	3.19609e+09	0.0469466	-29.6094	3.15095e+09	0.0413346	-21.1562	3.03627e+09	0.0423851	-28.2531	3.20925e+09	0.0464238	-26.5469	3.02583e+09	0.0443047	-127.8	0.0224	-85.0464	4001650000	4.00165
-25.0094	2.92795e+09	0.0451271	-28.45	3.18744e+09	0.0461253	-28.9563	3.14066e+09	0.0406225	-20.6313	3.02927e+09	0.0407374	-27.5906	3.20052e+09	0.0460068	-26.0812	3.02021e+09	0.044139	-127.6	0.02125	-84.584	3995770000	3.99577
-24.5	2.92169e+09	0.0455036	-27.9344	3.18188e+09	0.0463351	-28.3063	3.13499e+09	0.0402477	-20.2031	3.02981e+09	0.040004	-27.1	3.19513e+09	0.046155	-25.5094	3.01359e+09	0.0439881	-127.5	0.01997	-84.1216	3989770000	3.98977
-24.0938	2.91809e+09	0.0453736	-27.35	3.1731e+09	0.0459151	-27.8406	3.12745e+09	0.0403713	-19.7688	3.01369e+09	0.0416714	-26.5844	3.1834e+09	0.0454053	-24.9969	3.00876e+09	0.0439823	-127.353	0.0225	-83.6592	3983960000	3.98396
-23.6156	2.91349e+09	0.0451463	-26.8281	3.1664e+09	0.045741	-27.3125	3.12114e+09	0.0408741	-19.2937	3.01508e+09	0.041018	-26.0031	3.17773e+09	0.0455122	-24.4375	3.00257e+09	0.0436664	-127	0.02365	-83.1968	3978180000	3.97818
-23.175	2.90702e+09	0.0446222	-26.4031	3.15826e+09	0.0447905	-26.8156	3.11545e+09	0.04091	-18.7688	3.01317e+09	0.0407947	-25.5281	3.17037e+09	0.0448095	-23.9313	2.99711e+09	0.0434821	-126.9	0.02251	-82.7344	3972580000	3.97258
-22.6812	2.902e+09	0.044569	-25.7969	3.15187e+09	0.0445093	-26.2156	3.10935e+09	0.0395631	-18.2969	3.00369e+09	0.0399406	-24.9937	3.16273e+09	0.0448268	-23.3094	2.98844e+09	0.042851	-126.6	0.02269	-82.2719	3967180000	3.96718
-22.2437	2.89773e+09	0.044397	-25.4187	3.14501e+09	0.0443911	-25.7031	3.10204e+09	0.0397178	-17.7688	2.99985e+09	0.0406594	-24.475	3.15832e+09	0.0447426	-22.775	2.98303e+09	0.0424348	-126.3	0.02151	-81.8095	3961800000	3.9618
-21.8	2.89177e+09	0.0439953	-24.7094	3.13781e+09	0.0447287	-25.2062	3.09516e+09	0.0397117	-17.3969	2.99553e+09	0.0390015	-23.9469	3.15065e+09	0.0438399	-22.2656	2.97797e+09	0.0423259	-126.103	0.02246	-81.3471	3955750000	3.95575
-21.3	2.88695e+09	0.0438033	-23.5594	3.12921e+09	0.044265	-24.7437	3.09006e+09	0.0396494	-17.0813	2.99454e+09	0.0395342	-23.3313	3.14344e+09	0.0438317	-21.8531	2.9735e+09	0.0423123	-125.9	0.01963	-80.8847	3949450000	3.94945
-20.7156	2.88166e+09	0.0436032	-21.4344	3.11094e+09	0.043453	-24.2094	3.08441e+09	0.03982	-16.6781	2.98902e+09	0.0391629	-22.9	3.13839e+09	0.0439801	-21.3031	2.96859e+09	0.0425642	-125.7	0.02395	-80.4223	3942470000	3.94247
-20.3469	2.87715e+09	0.0436299	-19.0281	3.09522e+09	0.0426326	-23.65	3.07774e+09	0.0391264	-16.2156	2.98632e+09	0.0387589	-22.4	3.13239e+09	0.0435214	-19.95	2.95916e+09	0.0418335	-125.4	0.02244	-79.9599	3935470000	3.93547
-19.8438	2.8725e+09	0.0429145	-17.2313	3.07947e+09	0.0417942	-23.1156	3.07203e+09	0.0387015	-15.8156	2.98426e+09	0.0393218	-21.9562	3.12542e+09	0.0427495	-18.1781	2.94775e+09	0.0413234	-125.3	0.02302	-79.4975	3929520000	3.92952
-19.3219	2.86916e+09	0.0430848	-16.2406	3.06964e+09	0.041361	-22.5375	3.06539e+09	0.0385775	-15.4313	2.97613e+09	0.0390633	-21.5531	3.12103e+09	0.0432762	-16.3344	2.93677e+09	0.0406604	-125	0.02137	-79.0351	3923480000	3.92348
-18.7344	2.86287e+09	0.0421417	-15.15	3.06185e+09	0.0414917	-22.0844	3.06227e+09	0.0384248	-14.9844	2.97104e+09	0.0390623	-21.1187	3.11647e+09	0.0430203	-14.3	2.92271e+09	0.0392519	-124.888	0.02228	-78.5727	3917230000	3.91723
-18.3469	2.85886e+09	0.0422765	-13.2844	3.04766e+09	0.0401803	-21.6094	3.05485e+09	0.0379868	-14.5406	2.97625e+09	0.0392924	-20.5281	3.10945e+09	0.0422451	-12.8719	2.91582e+09	0.0396236	-124.6	0.01953	-78.1103	3911200000	3.9112
-17.8031	2.8538e+09	0.0417636	-11.9719	3.03528e+09	0.0398544	-21.1812	3.0499e+09	0.0375999	-14.1125	2.97276e+09	0.0394465	-20.0969	3.10497e+09	0.0420269	-11.8469	2.90706e+09	0.0393539	-124.4	0.02385	-77.6479	3905560000	3.90556
-17.3094	2.851e+09	0.0421646	-10.5	3.02454e+09	0.0402513	-20.6531	3.04247e+09	0.0373583	-13.675	2.96866e+09	0.0376754	-19.7	3.10218e+09	0.0424176	-10.4469	2.89829e+09	0.0381939	-124.1	0.023	-77.1854	3899150000	3.89915
-16.8719	2.84627e+09	0.0415493	-9.30312	3.01542e+09	0.0393241	-20.0906	3.03815e+09	0.0372613	-12.8906	2.96265e+09	0.0400661	-19.3	3.09646e+09	0.041622	-8.425	2.8857e+09	0.0371933	-123.9	0.02256	-76.723	3892370000	3.89237
-16.4	2.84387e+09	0.042093	-8.15937	3.00721e+09	0.0388378	-19.5969	3.03459e+09	0.036783	-11.0312	2.95007e+09	0.0357598	-18.775	3.09308e+09	0.0420546	-7.01562	2.87588e+09	0.0366524	-123.7	0.02162	-76.2606	3885870000	3.88587
-15.8812	2.83956e+09	0.0413978	-7.05625	2.9983e+09	0.0384372	-19.0781	3.0295e+09	0.0370449	-8.41875	2.94115e+09	0.0370227	-18.2844	3.08781e+09	0.0416626	-5.64687	2.87049e+09	0.0363716	-123.691	0.02289	-75.7982	3879090000	3.87909
-15.4094	2.83638e+09	0.0411037	-5.83437	2.98819e+09	0.0372543	-18.6875	3.02278e+09	0.0367888	-6.53437	2.92848e+09	0.0367249	-17.8125	3.08303e+09	0.0413413	-4.275	2.86188e+09	0.0356746	-123.3	0.01933	-75.3358	3872490000	3.87249
-15.05	2.83174e+09	0.040871	-4.34063	2.98063e+09	0.0374627	-18.2594	3.01728e+09	0.0364429	-5.22812	2.9269e+09	0.0355617	-17.4437	3.07796e+09	0.0409259	-2.85	2.85418e+09	0.0345823	-123.2	0.0241	-74.8734	3865900000	3.8659
-14.5531	2.82832e+09	0.040608	-3.29375	2.97317e+09	0.0371054	-17.7719	3.01486e+09	0.036004	-3.7	2.92355e+09	0.0364117	-16.3625	3.07042e+09	0.0407827	-1.63437	2.84615e+09	0.0340724	-123	0.02273	-74.411	3859200000	3.8592
-14.0875	2.82672e+09	0.040821	-2.3375	2.96842e+09	0.0363708	-17.275	3.01009e+09	0.0356848	-2.29062	2.91166e+09	0.0346514	-14.2156	3.05885e+09	0.04069	-0.559375	2.83729e+09	0.0333361	-122.8	0.0228	-73.9486	3852680000	3.85268
-13.6719	2.82448e+09	0.0410891	-0.96875	2.95849e+09	0.0357215	-16.925	3.00374e+09	0.0355046	-0.925	2.90551e+09	0.0369776	-11.9969	3.04647e+09	0.0398002	0.59375	2.83317e+09	0.0333537	-122.634	0.02309	-73.4862	3845680000	3.84568
-13.3187	2.82097e+09	0.0410157	0.4125	2.94951e+09	0.0351347	-16.4719	2.99955e+09	0.0351398	0.428125	2.89793e+09	0.0347222	-9.95312	3.03612e+09	0.0396336	2.01562	2.8252e+09	0.032357	-122.6	0.02155	-73.0238	3838890000	3.83889
-12.9688	2.81812e+09	0.0407603	1.65313	2.94407e+09	0.0354138	-16.0437	2.99786e+09	0.0354925	2.0125	2.89289e+09	0.032252	-8.37187	3.02591e+09	0.0384053	3.00312	2.81763e+09	0.0318791	-122.2	0.01961	-72.5614	3832830000	3.83283
-12.5781	2.81467e+09	0.0404752	2.76562	2.93736e+09	0.0352577	-15.6125	2.99261e+09	0.0349369	3.34063	2.88381e+09	0.0336871	-7.04375	3.01614e+09	0.037993	4.02813	2.81121e+09	0.0312397	-121.8	0.02318	-72.0989	3826380000	3.82638
-12.2406	2.81282e+09	0.0402998	3.87812	2.93033e+09	0.0346664	-15.1844	2.98778e+09	0.0348983	4.64062	2.88099e+09	0.032128	-5.40313	3.00875e+09	0.0378956	5.04688	2.80688e+09	0.0308236	-121.7	0.02405	-71.6365	3819450000	3.81945
-11.3844	2.80617e+09	0.0396047	5.13125	2.92353e+09	0.0336634	-14.6969	2.98545e+09	0.0350952	5.9125	2.8689e+09	0.0326893	-3.75937	2.99784e+09	0.03695	6.19688	2.80046e+09	0.0303018	-121.5	0.02266	-71.1741	3813280000	3.81328
-9.65312	2.7968e+09	0.0395835	6.15	2.91864e+09	0.0340419	-14.25	2.98107e+09	0.0344564	7.55313	2.86068e+09	0.0319935	-2.425	2.98939e+09	0.0365271	7.1875	2.79613e+09	0.0300145	-121.428	0.02339	-70.7117	3806920000	3.80692
-7.1375	2.78828e+09	0.0397257	6.94688	2.91202e+09	0.0332582	-13.8156	2.97672e+09	0.0347505	9.2375	2.85594e+09	0.0313515	-0.875	2.98032e+09	0.0360923	8.15938	2.79036e+09	0.029349	-121.2	0.02173	-70.2493	3799560000	3.79956
-5.15	2.77792e+09	0.0391872	7.99375	2.90886e+09	0.0333484	-13.2375	2.97307e+09	0.0342094	10.2531	2.84955e+09	0.0322541	0.4125	2.97237e+09	0.035714	9.25625	2.78556e+09	0.0289151	-120.7	0.02156	-69.7869	3792230000	3.79223
-3.875	2.77089e+09	0.0387804	9.0125	2.90079e+09	0.0325317	-11.9563	2.96563e+09	0.0339511	11.2781	2.8464e+09	0.0299115	1.64063	2.96686e+09	0.0358937	10.2281	2.77863e+09	0.0287901	-120.5	0.02425	-69.3245	3784990000	3.78499
-2.85312	2.7666e+09	0.0383754	10.2188	2.89709e+09	0.0326781	-9.88438	2.95214e+09	0.0333605	12.4125	2.83752e+09	0.0303971	3.14687	2.96084e+09	0.0345875	11.325	2.77251e+09	0.0284832	-120.216	0.02359	-68.8621	3778100000	3.7781
-1.77188	2.75887e+09	0.0372635	11.1781	2.88947e+09	0.0322132	-7.80312	2.94421e+09	0.0330943	13.7437	2.83721e+09	0.0293738	4.61562	2.95178e+09	0.0340282	12.1906	2.76598e+09	0.0283778	-120.1	0.02266	-68.3997	3771030000	3.77103
-0.034375	2.75235e+09	0.0372226	12.0813	2.88571e+09	0.031945	-6.30625	2.93347e+09	0.0322313	14.775	2.83006e+09	0.0285372	5.79375	2.9501e+09	0.0337173	13.275	2.75901e+09	0.0283699	-119.7	0.02155	-67.9373	3763710000	3.76371
1.63437	2.74375e+09	0.0367832	13.2188	2.87895e+09	0.0314605	-4.98125	2.92826e+09	0.0320685	15.9906	2.8231e+09	0.0287441	6.76875	2.94303e+09	0.033097	14.2313	2.75409e+09	0.0276498	-119.5	0.02173	-67.4749	3757010000	3.75701
3.04375	2.73749e+09	0.036565	14.2094	2.87225e+09	0.0315942	-3.7	2.91996e+09	0.031761	17.0625	2.81529e+09	0.0281086	7.825	2.94002e+09	0.0328554	15.1469	2.74771e+09	0.0276383	-119.2	0.02448	-67.0124	3750430000	3.75043
4.18438	2.73007e+09	0.0357802	15.15	2.86699e+09	0.0310407	-2.3625	2.9119e+09	0.030892	18.1812	2.80588e+09	0.0283179	9.19063	2.93358e+09	0.0321794	16.0094	2.74178e+09	0.027415	-119.016	0.02318	-66.55	3743250000	3.74325
5.42812	2.72609e+09	0.0355358	16.3062	2.85842e+09	0.0302542	-0.85625	2.90504e+09	0.0301786	19.4125	2.79771e+09	0.0285218	10.4062	2.92649e+09	0.032371	16.8875	2.73559e+09	0.0271758	-119	0.02319	-66.0876	3735730000	3.73573
6.48438	2.71988e+09	0.0358523	17.1219	2.85341e+09	0.0310615	0.596875	2.89634e+09	0.030299	20.3719	2.79282e+09	0.0284295	11.4625	2.92121e+09	0.0315533	17.8594	2.72963e+09	0.0268887	-118.5	0.0222	-65.6252	3728240000	3.72824
7.96875	2.71517e+09	0.0349218	18.1281	2.84503e+09	0.0305585	2.00938	2.88589e+09	0.0298041	21.4187	2.7879e+09	0.0266443	12.3656	2.91356e+09	0.030764	18.9188	2.72264e+09	0.026566	-118.4	0.02035	-65.1628	3720180000	3.72018
9.39687	2.70792e+09	0.0348164	19.2969	2.83797e+09	0.0301791	3.175	2.88026e+09	0.0294173	22.5531	2.78096e+09	0.0264011	13.9812	2.90727e+09	0.0305798	19.8344	2.71676e+09	0.0266446	-118.2	0.02346	-64.7004	3712500000	3.7125
10.7625	2.70291e+09	0.0345275	20.475	2.8285e+09	0.0300597	4.29688	2.87235e+09	0.0285989	23.8	2.7714e+09	0.0275783	15.2812	2.89739e+09	0.0298586	20.6687	2.71294e+09	0.026385	-118.1	0.02472	-64.238	3705400000	3.7054
11.7469	2.69535e+09	0.0339396	21.3281	2.82034e+09	0.0303142	5.39062	2.86548e+09	0.027628	24.9875	2.76339e+09	0.0277852	16.2375	2.8918e+09	0.0299113	21.6687	2.70605e+09	0.0264513	-117.8	0.02304	-63.7756	3698260000	3.69826
13.0063	2.68998e+09	0.0332938	22.325	2.81396e+09	0.0297336	6.45313	2.86005e+09	0.0276596	26.0656	2.76211e+09	0.0285311	17.2938	2.88692e+09	0.0294476	22.6688	2.70007e+09	0.0260792	-117.575	0.02377	-63.3132	3691080000	3.69108
14.1969	2.68383e+09	0.0332933	23.3094	2.80584e+09	0.0295841	7.45	2.85497e+09	0.0274827	27.0938	2.74558e+09	0.0301607	18.5375	2.87847e+09	0.0291169	23.7156	2.69388e+09	0.026262	-117.3	0.02237	-62.8507	3683390000	3.68339
15.2344	2.67805e+09	0.0328844	24.375	2.79889e+09	0.0295888	8.7375	2.84818e+09	0.0269564	28.3	2.73653e+09	0.0278771	19.6844	2.87174e+09	0.0289357	24.5875	2.68845e+09	0.0257881	-117.2	0.02096	-62.3883	3675510000	3.67551
16.3562	2.67288e+09	0.0327825	25.3031	2.79128e+09	0.0295617	9.9625	2.84195e+09	0.0265558	29.5656	2.73128e+09	0.0275533	20.775	2.86367e+09	0.0285886	25.5	2.68395e+09	0.0253815	-117.1	0.02346	-61.9259	3668200000	3.6682
17.2625	2.66759e+09	0.0328404	26.4313	2.78311e+09	0.0292883	11.0938	2.83605e+09	0.0266345	30.7969	2.72301e+09	0.0282389	21.6375	2.85717e+09	0.0288555	26.2781	2.6774e+09	0.0256089	-116.9	0.02501	-61.4635	3660940000	3.66094
18.3125	2.66069e+09	0.0323479	27.4375	2.77358e+09	0.0293959	11.8625	2.83088e+09	0.025895	31.6125	2.71299e+09	0.0271469	22.7281	2.84761e+09	0.0286129	27.2312	2.67124e+09	0.0255542	-116.5	0.02364	-61.0011	3653540000	3.65354
19.3687	2.65606e+09	0.0319913	28.4031	2.76664e+09	0.0290891	12.7781	2.82639e+09	0.0255735	32.7125	2.70599e+09	0.0284968	23.6531	2.84059e+09	0.02857	28.4563	2.66524e+09	0.0255028	-116.2	0.02238	-60.5387	3645290000	3.64529
20.4625	2.64898e+09	0.0315962	29.2594	2.75868e+09	0.0291085	13.8688	2.81925e+09	0.025426	33.675	2.69962e+09	0.028972	24.7344	2.8331e+09	0.0283546	29.4656	2.65617e+09	0.0252211	-116.15	0.02353	-60.0763	3637530000	3.63753
21.4156	2.644e+09	0.0316369	30.1437	2.75194e+09	0.0291958	14.9719	2.81454e+09	0.0247239	34.525	2.68979e+09	0.0287519	25.8438	2.82528e+09	0.0282224	30.3219	2.64955e+09	0.0252982	-116.1	0.02209	-59.6139	3630920000	3.63092
22.4156	2.63702e+09	0.0317368	31.0156	2.74525e+09	0.0287713	15.9438	2.80881e+09	0.0253088	35.6219	2.68428e+09	0.0285091	26.7188	2.81593e+09	0.0284431	31.1312	2.64387e+09	0.0255691	-115.7	0.02476	-59.1515	3623580000	3.62358
23.4094	2.63089e+09	0.0314398	32.0312	2.73769e+09	0.0287833	16.7938	2.80304e+09	0.0244708	36.5812	2.67461e+09	0.0281306	27.9281	2.80626e+09	0.0284913	32.2844	2.63588e+09	0.0253695	-115.3	0.02399	-58.6891	3615550000	3.61555
24.4219	2.62442e+09	0.031222	33.0062	2.73029e+09	0.0288496	17.7969	2.79639e+09	0.0243734	37.6719	2.67096e+09	0.0285462	29.0156	2.79818e+09	0.028495	33.3125	2.6271e+09	0.0257124	-115.1	0.0226	-58.2267	3608090000	3.60809
25.6625	2.61772e+09	0.0309756	33.9625	2.72243e+09	0.028669	18.9125	2.79065e+09	0.0243642	38.5469	2.66255e+09	0.0281968	30.3531	2.78722e+09	0.0287767	34.3188	2.61928e+09	0.0260471	-115	0.02426	-57.7642	3600750000	3.60075
26.5156	2.60911e+09	0.030921	34.775	2.71601e+09	0.0287983	19.9438	2.78252e+09	0.0240869	39.5344	2.65024e+09	0.0283408	31.3375	2.77815e+09	0.0286259	35.2375	2.61232e+09	0.0260418	-114.909	0.0239	-57.3018	3593410000	3.59341
27.6625	2.60141e+09	0.0306611	35.675	2.70857e+09	0.0288325	21.0063	2.77649e+09	0.0238252	40.4531	2.6421e+09	0.0281368	32.6531	2.76834e+09	0.0281544	36.1531	2.6047e+09	0.02625	-114.6	0.02122	-56.8394	3586110000	3.58611
28.7687	2.59432e+09	0.0309967	36.7719	2.70245e+09	0.0287551	21.8188	2.77046e+09	0.0233542	41.6	2.63345e+09	0.0288653	33.6562	2.75821e+09	0.0280527	37.2625	2.59587e+09	0.0267718	-114.5	0.02545	-56.377	3578780000	3.57878
29.7719	2.58588e+09	0.0305286	37.8375	2.69238e+09	0.0285544	23.0312	2.76428e+09	0.0235638	42.8344	2.62591e+09	0.0276953	34.7219	2.75095e+09	0.0281262	38.2688	2.5882e+09	0.0269266	-114.2	0.02383	-55.9146	3570820000	3.57082
30.7188	2.57889e+09	0.0307683	39.05	2.68431e+09	0.0285556	24.1219	2.75773e+09	0.0235154	43.7875	2.61487e+09	0.0289072	35.6156	2.74278e+09	0.0284056	39.1344	2.58127e+09	0.0269916	-114.1	0.02293	-55.4522	3561930000	3.56193
31.5219	2.57165e+09	0.0304478	39.9281	2.67484e+09	0.0283921	25.1344	2.75148e+09	0.0233412	44.9188	2.61571e+09	0.0289952	36.3625	2.73445e+09	0.0280903	40.0406	2.57405e+09	0.0271549	-113.9	0.02404	-54.9898	3553770000	3.55377
32.4188	2.56503e+09	0.0307858	40.825	2.6661e+09	0.0285504	26.1375	2.74515e+09	0.0234662	45.8594	2.60299e+09	0.0290179	37.575	2.72623e+09	0.0278725	41.1281	2.56506e+09	0.027085	-113.566	0.02439	-54.5274	3545930000	3.54593
33.3937	2.55796e+09	0.0305216	41.8281	2.65964e+09	0.0286096	27.0094	2.73825e+09	0.023129	47.0687	2.59544e+09	0.0289424	38.6781	2.71737e+09	0.0280613	42.1375	2.55666e+09	0.0272949	-113.5	0.02157	-54.065	3538210000	3.53821
34.3344	2.55063e+09	0.0305844	42.9312	2.64807e+09	0.028597	28.0344	2.73132e+09	0.0231954	47.9531	2.59447e+09	0.0280985	39.7594	2.70923e+09	0.0277361	43.075	2.54907e+09	0.0275856	-113.4	0.02497	-53.6026	3530890000	3.53089
35.3344	2.54369e+09	0.030561	43.8906	2.64134e+09	0.0282014	29.0594	2.72549e+09	0.0231621	49.0125	2.58467e+09	0.0282165	40.6094	2.7005e+09	0.0276918	44.0469	2.5409e+09	0.0276526	-113.2	0.02331	-53.1402	3523130000	3.52313
36.2156	2.53736e+09	0.0304618	44.9219	2.6346e+09	0.0283253	29.9344	2.72042e+09	0.022986	50.0062	2.57327e+09	0.0290615	41.5969	2.6918e+09	0.0279102	44.925	2.53397e+09	0.0278157	-112.9	0.0243	-52.6778	3515190000	3.51519
37.0375	2.53035e+09	0.0303259	45.8281	2.62556e+09	0.0283	30.9344	2.71318e+09	0.0226194	51.0625	2.56107e+09	0.0303243	42.75	2.68401e+09	0.0276002	45.7	2.5271e+09	0.0278863	-112.5	0.02153	-52.2153	3507210000	3.50721
37.95	2.52324e+09	0.0301759	46.8125	2.6175e+09	0.0286178	31.8281	2.70569e+09	0.0229483	52.1063	2.55993e+09	0.0302883	43.775	2.67628e+09	0.0280439	46.6031	2.51968e+09	0.0277449	-112.469	0.02446	-51.7529	3499450000	3.49945
38.8906	2.51615e+09	0.0300988	47.8094	2.6098e+09	0.0281425	33.0812	2.69904e+09	0.0231556	53.0594	2.54829e+09	0.0288068	44.7656	2.66734e+09	0.0278733	47.8906	2.51205e+09	0.0278421	-112.4	0.0258	-51.2905	3491130000	3.49113
39.925	2.50939e+09	0.0301227	48.6312	2.60279e+09	0.0280819	34.0781	2.69142e+09	0.023188	54.1	2.54071e+09	0.0289338	45.5781	2.6596e+09	0.0276477	48.9094	2.50211e+09	0.0278303	-112.1	0.0243	-50.8281	3482390000	3.48239
40.7906	2.50214e+09	0.0302984	49.5125	2.59568e+09	0.0280268	34.9906	2.68532e+09	0.0232012	55.0406	2.53416e+09	0.0282777	46.525	2.65193e+09	0.0276344	49.8156	2.49415e+09	0.0277343	-112	0.02311	-50.3657	3474010000	3.47401
41.7719	2.49459e+09	0.0300285	50.35	2.58815e+09	0.0282427	35.85	2.67898e+09	0.0237452	56.0344	2.52438e+09	0.0310514	47.5625	2.64431e+09	0.0277633	50.6219	2.48689e+09	0.0281301	-111.7	0.02484	-49.9033	3466370000	3.46637
42.6406	2.48808e+09	0.0299725	51.2906	2.57993e+09	0.0281779	36.8781	2.67106e+09	0.0231457	57.2094	2.51475e+09	0.0295753	48.4844	2.63522e+09	0.0276624	51.4656	2.47981e+09	0.027957	-111.4	0.02147	-49.4409	3459140000	3.45914
43.5063	2.48172e+09	0.0298591	52.3125	2.57171e+09	0.0283206	37.8125	2.66413e+09	0.0232046	58.2906	2.50728e+09	0.0271703	49.4	2.62827e+09	0.0277786	52.4719	2.47084e+09	0.0278933	-111.366	0.02483	-48.9785	3451350000	3.45135
44.4	2.47388e+09	0.029782	53.3188	2.56412e+09	0.0285225	38.8031	2.65695e+09	0.0231438	59.2688	2.49951e+09	0.0283247	50.2344	2.62062e+09	0.0276704	53.3656	2.46372e+09	0.0283058	-111.2	0.02572	-48.5161	3443390000	3.44339
45.3125	2.46813e+09	0.0299458	54.2312	2.55765e+09	0.0285467	39.6094	2.65016e+09	0.0233363	60.4156	2.49208e+09	0.0295652	51.1156	2.61223e+09	0.027783	54.3188	2.45538e+09	0.0282568	-111	0.02395	-48.0537	3435840000	3.43584
46.2469	2.46016e+09	0.0298913	55.1031	2.55163e+09	0.0284786	40.7375	2.64262e+09	0.0235823	61.4219	2.48053e+09	0.0296152	52.1375	2.60502e+09	0.0276889	55.2844	2.44845e+09	0.0280238	-110.4	0.0234	-47.5913	3427820000	3.42782
47.2313	2.45336e+09	0.0297807	55.9906	2.54258e+09	0.0285287	41.7906	2.6358e+09	0.0233864	62.625	2.47214e+09	0.0292716	53.3969	2.5968e+09	0.027684	56.2	2.43906e+09	0.028234	-110.266	0.02436	-47.1288	3419400000	3.4194
48.1938	2.44643e+09	0.0298425	57	2.53518e+09	0.0288007	42.7438	2.62927e+09	0.02325	63.5063	2.46566e+09	0.0291183	54.3375	2.58637e+09	0.0277107	57.2094	2.43106e+09	0.027976	-110.1	0.02595	-46.6664	3411840000	3.41184
49.0375	2.44012e+09	0.0297193	58.0031	2.52829e+09	0.0285772	43.65	2.6236e+09	0.0237645	64.6125	2.45819e+09	0.0282492	55.2844	2.57642e+09	0.0276084	58.3406	2.42321e+09	0.0278544	-110	0.02322	-46.204	3404100000	3.4041
49.875	2.43283e+09	0.0295846	59.0125	2.51874e+09	0.0285418	44.5094	2.61765e+09	0.023646	65.7875	2.45322e+09	0.0308987	56.1969	2.56952e+09	0.0275613	59.375	2.41201e+09	0.028558	-109.7	0.02464	-45.7416	3394170000	3.39417
50.7313	2.42658e+09	0.0297166	59.9062	2.51246e+09	0.0287592	45.4438	2.61132e+09	0.0238506	66.9406	2.44063e+09	0.030355	57.2	2.56267e+09	0.027586	60.0594	2.40488e+09	0.0284159	-109.4	0.02487	-45.2792	3385750000	3.38575
51.7125	2.41828e+09	0.0297691	60.7594	2.50515e+09	0.0289883	46.5625	2.60467e+09	0.0239008	68.1219	2.43332e+09	0.0297017	58.2063	2.55566e+09	0.0277237	61.05	2.39655e+09	0.028286	-109.3	0.02151	-44.8168	3378220000	3.37822
52.8438	2.41115e+09	0.0298281	61.8187	2.49785e+09	0.0287154	47.5625	2.59718e+09	0.0239374	69.1312	2.4235e+09	0.0299473	59.2969	2.54819e+09	0.0278419	62.0906	2.38888e+09	0.0286035	-109.147	0.02464	-44.3544	3370540000	3.37054
53.8219	2.40245e+09	0.0295206	62.6875	2.49099e+09	0.0288296	48.6344	2.59228e+09	0.0241401	69.9031	2.41595e+09	0.0290828	60.4594	2.5383e+09	0.0279913	63.0719	2.38067e+09	0.0285611	-109.1	0.02344	-43.892	3362370000	3.36237
54.7	2.39646e+09	0.029748	63.5125	2.48454e+09	0.0289012	49.4562	2.58787e+09	0.023937	71.1094	2.40389e+09	0.0286363	61.85	2.52868e+09	0.0280578	64.0938	2.37417e+09	0.0284975	-109	0.02579	-43.4296	3353480000	3.35348
55.4344	2.3902e+09	0.0294934	64.5281	2.47777e+09	0.0288712	50.4969	2.58421e+09	0.024144	72.3781	2.39745e+09	0.0290579	63.0688	2.51812e+09	0.0281935	64.9656	2.36424e+09	0.0287348	-108.6	0.02501	-42.9671	3345430000	3.34543
56.4187	2.38342e+09	0.0296787	65.3625	2.46896e+09	0.0287356	51.3406	2.57915e+09	0.024304	73.4125	2.39533e+09	0.0302033	63.8375	2.51135e+09	0.0281085	65.8719	2.35839e+09	0.0285976	-108.4	0.02359	-42.5048	3337910000	3.33791
57.5219	2.37655e+09	0.029656	66.4094	2.46158e+09	0.0293588	52.3656	2.57551e+09	0.024644	74.3937	2.38551e+09	0.0320969	64.8156	2.50403e+09	0.0283654	66.75	2.35059e+09	0.0285664	-108.2	0.02366	-42.0423	3330030000	3.33003
58.5719	2.36825e+09	0.0298804	67.5719	2.45413e+09	0.0292504	53.3594	2.57088e+09	0.0248463	75.2844	2.37499e+09	0.0297127	65.9375	2.49695e+09	0.0281994	67.8	2.34273e+09	0.0286128	-108.144	0.02433	-41.5799	3321850000	3.32185
59.4156	2.36116e+09	0.0297839	68.5156	2.44606e+09	0.0294125	54.2687	2.56657e+09	0.0249351	76.425	2.36647e+09	0.0302007	67.1406	2.4895e+09	0.0285359	68.8031	2.33421e+09	0.028831	-108	0.02615	-41.1175	3313420000	3.31342
60.2031	2.35445e+09	0.0297054	69.3438	2.4393e+09	0.0293374	55.1594	2.56341e+09	0.025198	77.6219	2.3599e+09	0.0304869	68.1312	2.4813e+09	0.0282922	69.6469	2.32763e+09	0.0287376	-107.5	0.02529	-40.6551	3305330000	3.30533
61.2812	2.34732e+09	0.0297867	70.1156	2.43304e+09	0.0294839	56.125	2.56045e+09	0.0256074	78.5687	2.35068e+09	0.0293114	69.0531	2.47517e+09	0.0283718	70.6094	2.31873e+09	0.0288636	-107.4	0.02537	-40.1927	3298180000	3.29818
62.2281	2.34091e+09	0.0300048	71.1188	2.42593e+09	0.0295434	57.2406	2.55712e+09	0.0256466	79.525	2.34161e+09	0.0287447	69.9719	2.46698e+09	0.028511	71.8313	2.31164e+09	0.0285393	-107.2	0.02319	-39.7303	3290310000	3.29031
63.2031	2.33369e+09	0.0299727	72.0719	2.41903e+09	0.0295071	58.1125	2.55355e+09	0.0257793	80.6656	2.332e+09	0.0301599	71.0406	2.45839e+09	0.0287178	72.85	2.30218e+09	0.0288432	-107.075	0.02505	-39.2679	3281860000	3.28186
64.1562	2.32657e+09	0.0300352	73.2	2.41201e+09	0.0297758	59.1562	2.55094e+09	0.0258277	81.7344	2.3243e+09	0.0309979	72.1031	2.4508e+09	0.0288588	73.7469	2.29491e+09	0.028816	-106.9	0.02638	-38.8055	3273760000	3.27376
65.0438	2.31943e+09	0.0299862	74.1156	2.4052e+09	0.0298768	60.0469	2.54869e+09	0.0260841	82.6937	2.31986e+09	0.0315508	73.0469	2.44451e+09	0.0288666	74.5969	2.2882e+09	0.0286699	-106.5	0.02502	-38.3431	3266330000	3.26633
66.0187	2.31323e+09	0.0299787	75.0281	2.3977e+09	0.0296034	60.9781	2.5452e+09	0.0267612	83.75	2.31108e+09	0.0311424	73.8906	2.43797e+09	0.0287906	75.7156	2.28054e+09	0.0288222	-106.3	0.02387	-37.8807	3257790000	3.25779
66.9688	2.30711e+09	0.0301455	76.0406	2.39093e+09	0.0299651	62.2219	2.54174e+09	0.0263078	84.6562	2.30339e+09	0.0314803	74.6406	2.43191e+09	0.0290439	76.6437	2.27164e+09	0.0288178	-106.2	0.02399	-37.4182	3249630000	3.24963
67.9875	2.30139e+09	0.030209	76.9844	2.38466e+09	0.0299663	63.2281	2.53957e+09	0.0266806	85.8219	2.29236e+09	0.0299903	75.7156	2.42548e+09	0.0287487	77.7219	2.26507e+09	0.0290086	-106.016	0.02548	-36.9558	3242720000	3.24272
68.8688	2.2943e+09	0.0302708	77.8719	2.3782e+09	0.0299765	64.1844	2.53636e+09	0.0267886	86.9313	2.28308e+09	0.030177	76.8875	2.41761e+09	0.0289846	78.7375	2.25692e+09	0.0289695	-105.8	0.02674	-36.4934	3234840000	3.23484
69.6437	2.28814e+09	0.0303048	78.75	2.37161e+09	0.0299548	65.0469	2.53321e+09	0.0272999	87.7719	2.278e+09	0.0304777	77.85	2.41029e+09	0.0290255	79.5812	2.24865e+09	0.0287724	-105.5	0.02547	-36.031	3227090000	3.22709
70.7	2.28118e+09	0.0304418	79.5375	2.36582e+09	0.0299169	66.2687	2.52929e+09	0.0269152	88.8313	2.28021e+09	0.029727	78.9156	2.40397e+09	0.0291606	80.5344	2.24079e+09	0.0287271	-105.4	0.02423	-35.5686	3219960000	3.21996
71.7469	2.27392e+09	0.0305185	80.4656	2.35958e+09	0.029714	67.3156	2.52508e+09	0.027056	89.8031	2.26451e+09	0.0305845	79.6781	2.39802e+09	0.029318	81.4844	2.23431e+09	0.0287057	-105.2	0.0242	-35.1062	3212290000	3.21229
72.6906	2.2678e+09	0.0305644	81.4781	2.35288e+09	0.0301195	68.3219	2.52183e+09	0.0274831	91.0531	2.25312e+09	0.0316235	80.6625	2.39177e+09	0.029481	82.3469	2.22782e+09	0.0289566	-104.919	0.02556	-34.6438	3205930000	3.20593
73.5719	2.262e+09	0.0304016	82.4656	2.34719e+09	0.0301141	69.1625	2.51571e+09	0.02717	92.2156	2.24707e+09	0.0309195	81.7062	2.38495e+09	0.0294237	83.5969	2.21979e+09	0.0289855	-104.5	0.02523	-34.1814	3198640000	3.19864
74.3187	2.25608e+09	0.0304926	83.4219	2.34193e+09	0.0301289	70.1094	2.51052e+09	0.0272958	93.1531	2.23835e+09	0.0312332	82.7031	2.37713e+09	0.0292556	84.5438	2.21162e+09	0.0286415	-104.3	0.02546	-33.719	3191100000	3.1911
75.2188	2.25059e+09	0.0305072	84.1781	2.33589e+09	0.0299286	71.1906	2.50401e+09	0.0277475	94.1156	2.23582e+09	0.0294458	83.55	2.37272e+09	0.0295779	85.5312	2.20363e+09	0.0290206	-104.2	0.02583	-33.2566	3184030000	3.18403
76.3562	2.24431e+09	0.0307297	85.0781	2.32987e+09	0.0300801	72.1437	2.49776e+09	0.0274942	95.1438	2.22812e+09	0.0310734	84.4406	2.36789e+09	0.0294389	86.4062	2.19731e+09	0.028696	-104.1	0.02313	-32.7942	3177830000	3.17783
77.4219	2.23642e+09	0.0306911	86.0125	2.32376e+09	0.0299461	73.2188	2.49186e+09	0.0276731	96.1031	2.21859e+09	0.0303274	85.4531	2.36049e+09	0.0294775	87.2219	2.19155e+09	0.0292367	-103.878	0.02576	-32.3317	3170550000	3.17055
78.3375	2.23085e+09	0.030631	86.9531	2.31823e+09	0.0301679	74.1844	2.48599e+09	0.027574	97.1969	2.21236e+09	0.0287594	86.6312	2.35459e+09	0.0296378	88.1656	2.18392e+09	0.0288435	-103.6	0.02447	-31.8693	3162910000	3.16291
79.1719	2.22525e+09	0.0307267	88.0437	2.31203e+09	0.0302829	74.95	2.4784e+09	0.0276664	98.225	2.20353e+09	0.0289871	87.6281	2.34704e+09	0.0297759	89.1312	2.17749e+09	0.0289686	-103.5	0.02679	-31.4069	3154420000	3.15442
80.0063	2.22014e+09	0.0306173	88.9312	2.3063e+09	0.0301201	76.1	2.47274e+09	0.0277843	99.0437	2.19743e+09	0.0291425	88.6437	2.34194e+09	0.0295684	90.3812	2.17007e+09	0.0291371	-103.3	0.02481	-30.9445	3147430000	3.14743
80.9656	2.21373e+09	0.030835	90.0781	2.29919e+09	0.0303583	77.2188	2.46621e+09	0.0278089	100.206	2.1896e+09	0.0302174	89.4719	2.33596e+09	0.029339	91.3875	2.16242e+09	0.0291204	-103.2	0.0253	-30.4821	3140950000	3.14095
81.9187	2.20806e+09	0.0307082	90.9813	2.2932e+09	0.0299886	78.2406	2.45886e+09	0.027693	101.388	2.1862e+09	0.0302513	90.4875	2.32878e+09	0.029769	92.2688	2.15707e+09	0.0289513	-102.8	0.02451	-30.0197	3134810000	3.13481
82.8344	2.20279e+09	0.0306655	91.9688	2.28769e+09	0.0302825	79.125	2.45192e+09	0.0278796	102.566	2.17589e+09	0.0307041	91.5875	2.32403e+09	0.0293912	93.125	2.15113e+09	0.0290592	-102.741	0.0259	-29.5573	3128750000	3.12875
83.7531	2.19789e+09	0.0307881	92.8656	2.28212e+09	0.0302097	80.0187	2.44638e+09	0.02761	103.456	2.16463e+09	0.0309964	92.7281	2.31607e+09	0.0297672	93.9094	2.14531e+09	0.028791	-102.5	0.02726	-29.0949	3122650000	3.12265
84.5219	2.19158e+09	0.0308408	93.6656	2.27664e+09	0.0301661	81.15	2.43933e+09	0.0280377	104.406	2.16175e+09	0.0290586	93.5375	2.31021e+09	0.0296235	94.9094	2.13936e+09	0.0291154	-102.2	0.02477	-28.6325	3116640000	3.11664
85.5188	2.18613e+09	0.0306816	94.6875	2.27172e+09	0.0302579	82.0938	2.43123e+09	0.027596	105.384	2.15745e+09	0.0312058	94.5812	2.30529e+09	0.0296097	96.0437	2.13361e+09	0.0291936	-102.1	0.02592	-28.1701	3110560000	3.11056
86.5812	2.18059e+09	0.0307521	95.8469	2.26506e+09	0.0302551	83.0625	2.42495e+09	0.0277416	106.416	2.14876e+09	0.030382	95.5531	2.29931e+09	0.0294794	97.0219	2.12744e+09	0.0290771	-101.9	0.02486	-27.7077	3104000000	3.104
87.4875	2.17517e+09	0.0309425	96.8719	2.25844e+09	0.030311	83.9031	2.41917e+09	0.0281274	107.481	2.14326e+09	0.029696	96.6406	2.29335e+09	0.0295825	97.8812	2.12149e+09	0.0289025	-101.638	0.02585	-27.2452	3098300000	3.0983
88.3438	2.17059e+09	0.0308915	97.7531	2.25382e+09	0.0301566	84.7906	2.41196e+09	0.0281404	108.466	2.13627e+09	0.0299094	97.7094	2.28525e+09	0.0296116	98.825	2.11757e+09	0.0292608	-101.3	0.02726	-26.7828	3091710000	3.09171
89.2531	2.16524e+09	0.030608	98.55	2.24855e+09	0.0303952	85.9656	2.40645e+09	0.0279441	109.559	2.13401e+09	0.0312097	98.5375	2.28059e+09	0.0295169	99.7906	2.11084e+09	0.0293856	-101.2	0.02373	-26.3204	3085120000	3.08512
90.25	2.15903e+09	0.0306795	99.4688	2.24354e+09	0.0301718	86.925	2.3989e+09	0.0280741	110.678	2.12527e+09	0.0300839	99.575	2.27617e+09	0.0295085	100.734	2.10624e+09	0.0294678	-101.1	0.02604	-25.858	3079460000	3.07946
91.2344	2.15336e+09	0.0310054	100.438	2.23774e+09	0.0295595	87.875	2.39267e+09	0.0280743	111.619	2.12176e+09	0.031832	100.544	2.26934e+09	0.0295102	101.641	2.10078e+09	0.0295183	-101	0.02568	-25.3956	3073100000	3.0731
92.4406	2.14792e+09	0.0308811	101.434	2.23226e+09	0.0305655	88.7094	2.38737e+09	0.028231	112.556	2.11497e+09	0.0306051	101.503	2.26357e+09	0.0299501	102.847	2.09652e+09	0.0292729	-100.606	0.0264	-24.9332	3067670000	3.06767
93.4219	2.14207e+09	0.0307336	102.512	2.22658e+09	0.0302281	89.625	2.38135e+09	0.0280961	113.581	2.10871e+09	0.0302731	102.512	2.25806e+09	0.0297826	103.719	2.08944e+09	0.0294618	-100.2	0.02556	-24.4708	3063000000	3.063
94.3187	2.13586e+09	0.030901	103.409	2.22067e+09	0.0304878	90.6344	2.37565e+09	0.028209	114.853	2.10352e+09	0.0303832	103.287	2.25293e+09	0.029768	104.891	2.08545e+09	0.0298318	-100.1	0.02669	-24.0084	3058020000	3.05802
95.3313	2.13049e+09	0.0309137	104.356	2.21464e+09	0.0304131	91.6281	2.36922e+09	0.0277733	116.034	2.09795e+09	0.031188	104.341	2.24649e+09	0.0296821	105.819	2.07871e+09	0.0296654	-99.8	0.02795	-23.546	3052610000	3.05261
96.3	2.12566e+09	0.0308506	105.269	2.20815e+09	0.0302465	92.6156	2.36292e+09	0.0282863	117.163	2.08947e+09	0.0311401	105.472	2.24151e+09	0.0296871	106.969	2.07518e+09	0.0296509	-99.5687	0.02655	-23.0836	3048280000	3.04828
97.2875	2.12103e+09	0.0307894	106.325	2.20338e+09	0.0300066	93.5562	2.35917e+09	0.0282026	118.128	2.08546e+09	0.0314857	106.55	2.23437e+09	0.0297128	107.838	2.06825e+09	0.0299633	-99.3	0.02554	-22.6212	3042760000	3.04276
98.1156	2.11588e+09	0.0308067	107.247	2.19777e+09	0.0303359	94.575	2.35305e+09	0.0279871	119.281	2.07649e+09	0.0305393	107.572	2.22925e+09	0.0296441	108.619	2.06383e+09	0.0300555	-99.2	0.02738	-22.1587	3038230000	3.03823
98.8594	2.11072e+09	0.0307036	108.097	2.19186e+09	0.0304067	95.5094	2.34555e+09	0.0278731	120.269	2.07364e+09	0.0313148	108.591	2.2237e+09	0.0296186	109.572	2.0584e+09	0.0297982	-99.1	0.02439	-21.6963	3032860000	3.03286
99.9406	2.10552e+09	0.0306009	109.031	2.18626e+09	0.0304328	96.4813	2.3416e+09	0.0281545	121.175	2.06755e+09	0.0307818	109.678	2.2173e+09	0.0298612	110.656	2.05365e+09	0.0299784	-99	0.02574	-21.2339	3028230000	3.02823
100.981	2.09956e+09	0.0307236	110.044	2.18056e+09	0.030364	97.4906	2.33579e+09	0.0283572	122.244	2.06444e+09	0.030437	110.706	2.2106e+09	0.0297759	111.559	2.04854e+09	0.0301688	-98.6437	0.02669	-20.7715	3023550000	3.02355
101.972	2.09518e+09	0.0307065	111.144	2.17488e+09	0.0300611	98.3688	2.32987e+09	0.0284161	123.238	2.05685e+09	0.0293714	111.616	2.20599e+09	0.0298865	112.45	2.04419e+09	0.0305715	-98.4	0.02571	-20.3091	3019790000	3.01979
102.897	2.08987e+09	0.0309375	112.056	2.17016e+09	0.0303557	99.3406	2.32383e+09	0.0280551	124.275	2.04841e+09	0.0300287	112.5	2.2015e+09	0.0297916	113.309	2.04063e+09	0.0304359	-98.2	0.02806	-19.8467	3014630000	3.01463
103.669	2.08567e+09	0.0306522	112.966	2.16454e+09	0.0299273	100.394	2.31833e+09	0.0283322	125.622	2.04402e+09	0.0307193	113.384	2.19655e+09	0.0297903	114.634	2.03606e+09	0.0300979	-98.1	0.02704	-19.3843	3011270000	3.01127
104.609	2.08035e+09	0.0305221	114.044	2.15967e+09	0.030407	101.391	2.31273e+09	0.0285441	126.562	2.04136e+09	0.0315299	114.403	2.19019e+09	0.0297351	115.709	2.02906e+09	0.0307764	-98	0.02455	-18.9219	3007710000	3.00771
105.525	2.07679e+09	0.0308078	115.172	2.15238e+09	0.0303266	102.591	2.30716e+09	0.0283479	127.428	2.03544e+09	0.0312249	115.378	2.18494e+09	0.0297999	116.787	2.02568e+09	0.0304994	-97.6188	0.027	-18.4595	3002720000	3.00272
106.5	2.07134e+09	0.0305918	116.072	2.14676e+09	0.0303834	103.394	2.30064e+09	0.0284619	128.262	2.03403e+09	0.0329773	116.4	2.18014e+09	0.0299216	117.772	2.02073e+09	0.0307932	-97.5	0.02548	-17.9971	2998480000	2.99848
107.412	2.06731e+09	0.0306043	117.078	2.14156e+09	0.0303777	104.309	2.29565e+09	0.0285476	129.206	2.02652e+09	0.0312204	117.403	2.17425e+09	0.0299384	118.691	2.01609e+09	0.0306954	-97.2	0.02834	-17.5346	2994540000	2.99454
108.175	2.0627e+09	0.0306306	117.875	2.13605e+09	0.0304487	105.284	2.29049e+09	0.0285798	130.206	2.02056e+09	0.0320804	118.3	2.1677e+09	0.0298452	119.609	2.01099e+09	0.030598	-97.1	0.02728	-17.0722	2990610000	2.99061
109.131	2.0576e+09	0.0303586	118.887	2.1308e+09	0.0305689	106.244	2.28461e+09	0.0286635	131.137	2.01822e+09	0.0330177	119.247	2.16316e+09	0.0296728	120.716	2.0085e+09	0.0308375	-97	0.02592	-16.6098	2986370000	2.98637
110.125	2.05336e+09	0.0305847	119.797	2.12581e+09	0.030341	107.344	2.28044e+09	0.0284105	132.156	2.01355e+09	0.0312848	120.247	2.15783e+09	0.0297209	121.791	2.00373e+09	0.0307149	-96.5906	0.02711	-16.1474	2983290000	2.98329
111.119	2.04762e+09	0.0308564	120.697	2.12152e+09	0.030202	108.425	2.27355e+09	0.0283833	133.125	2.00406e+09	0.0322889	121.234	2.1522e+09	0.0299097	122.638	1.99829e+09	0.0307505	-96.5	0.02584	-15.685	2979660000	2.97966
112.031	2.04392e+09	0.0305942	121.591	2.11708e+09	0.0300863	109.522	2.26675e+09	0.0285438	134.212	2.00121e+09	0.0319785	122.328	2.14763e+09	0.0296307	123.575	1.99412e+09	0.0309868	-96.2	0.0273	-15.2226	2975280000	2.97528
112.894	2.0384e+09	0.0305896	122.447	2.11211e+09	0.0301237	110.541	2.261e+09	0.0286174	135.3	1.99771e+09	0.0309296	123.156	2.14123e+09	0.0298644	124.597	1.98975e+09	0.0313648	-96	0.02793	-14.7602	2972620000	2.97262
113.706	2.03473e+09	0.0306695	123.709	2.10542e+09	0.0298379	111.438	2.25496e+09	0.028454	136.203	1.99509e+09	0.0318251	124.134	2.13621e+09	0.0300056	125.719	1.98549e+09	0.0309956	-95.9	0.02518	-14.2978	2970100000	2.9701
114.803	2.02917e+09	0.0306675	124.713	2.09985e+09	0.0303522	112.331	2.25054e+09	0.0285071	137.037	1.99071e+09	0.0312256	125.044	2.13105e+09	0.0298775	126.747	1.98173e+09	0.0314277	-95.7	0.02594	-13.8354	2966910000	2.96691
115.831	2.0237e+09	0.0308435	125.694	2.09443e+09	0.0303915	113.125	2.2456e+09	0.028542	138.169	1.9851e+09	0.0317284	125.956	2.12623e+09	0.0298847	127.65	1.97714e+09	0.0309953	-95.5719	0.02729	-13.373	2963750000	2.96375
116.825	2.01781e+09	0.0304413	126.537	2.08959e+09	0.0303559	114.366	2.23907e+09	0.0285784	139.159	1.98146e+09	0.0319324	126.888	2.12121e+09	0.0298572	128.734	1.97224e+09	0.0319844	-95.2	0.02794	-12.9106	2960550000	2.96055
117.838	2.01336e+09	0.0307406	127.35	2.08484e+09	0.0302732	115.397	2.23279e+09	0.0287561	140.137	1.9757e+09	0.0311346	127.669	2.1167e+09	0.0299144	129.825	1.96773e+09	0.0311199	-95	0.02792	-12.4481	2957180000	2.95718
118.75	2.00876e+09	0.029879	128.256	2.07975e+09	0.0304584	116.369	2.22761e+09	0.0287023	141.038	1.97152e+09	0.031661	128.694	2.11112e+09	0.0296853	130.931	1.96269e+09	0.031226	-94.9	0.02739	-11.9857	2953870000	2.95387
119.816	2.00352e+09	0.0306111	129.322	2.07389e+09	0.0306267	117.291	2.22272e+09	0.028646	141.95	1.96657e+09	0.0314835	129.8	2.10606e+09	0.0297629	131.978	1.95943e+09	0.0312267	-94.7	0.02631	-11.5233	2950760000	2.95076
120.781	1.99906e+09	0.0305427	130.425	2.06758e+09	0.0301195	118.069	2.21846e+09	0.0286154	142.972	1.96158e+09	0.0316693	130.803	2.1003e+09	0.0297976	132.934	1.95541e+09	0.0313671	-94.5687	0.02738	-11.0609	2947830000	2.94783
121.772	1.99433e+09	0.0303445	131.319	2.06401e+09	0.0300901	119.163	2.21406e+09	0.0285095	143.925	1.95693e+09	0.031636	131.672	2.09545e+09	0.0296947	134.003	1.95005e+09	0.0312694	-94.3	0.02814	-10.5985	2945200000	2.9452
122.612	1.98929e+09	0.0305959	132.137	2.05758e+09	0.0302026	120.241	2.20803e+09	0.0285045	144.972	1.95313e+09	0.0316572	132.406	2.09119e+09	0.0299199	135.037	1.94523e+09	0.0311148	-94.1	0.02751	-10.1361	2942560000	2.94256
123.703	1.98491e+09	0.0308713	133.025	2.05289e+09	0.0297289	121.147	2.20192e+09	0.0286397	145.981	1.94757e+09	0.0318583	133.391	2.08633e+09	0.0298529	136.009	1.93996e+09	0.0314701	-94	0.02949	-9.67369	2939950000	2.93995
124.753	1.97892e+09	0.0306485	134.037	2.04894e+09	0.0302913	122.169	2.19717e+09	0.0286887	146.822	1.94356e+09	0.0315384	134.353	2.08115e+09	0.0295985	136.988	1.93715e+09	0.0313751	-93.9	0.02612	-9.21128	2937570000	2.93757
125.688	1.97443e+09	0.0306692	134.953	2.04327e+09	0.0301853	122.987	2.19174e+09	0.0285405	147.794	1.93871e+09	0.0318881	135.569	2.07521e+09	0.0298112	137.916	1.93151e+09	0.0310138	-93.6656	0.0275	-8.74887	2935220000	2.93522
126.562	1.96973e+09	0.0304463	135.966	2.03788e+09	0.0305691	123.925	2.18694e+09	0.028556	148.953	1.93364e+09	0.0315619	136.638	2.06904e+09	0.0299718	139.203	1.927e+09	0.0311173	-93.4	0.02831	-8.28646	2932770000	2.93277
127.366	1.9654e+09	0.0304663	137.053	2.03124e+09	0.0299499	124.841	2.18133e+09	0.0284674	149.872	1.92955e+09	0.0317364	137.691	2.06346e+09	0.0297212	140.122	1.92249e+09	0.031189	-93.3	0.02775	-7.82405	2929990000	2.92999
128.309	1.96044e+09	0.0304642	137.975	2.02604e+09	0.0299349	125.759	2.17622e+09	0.028615	150.681	1.92499e+09	0.0313695	138.675	2.05686e+09	0.0294787	141.166	1.91829e+09	0.0310868	-93	0.02966	-7.36164	2926950000	2.92695
129.312	1.95579e+09	0.0305219	139.006	2.02013e+09	0.0301893	126.669	2.17155e+09	0.0284575	151.509	1.9213e+09	0.0321907	139.622	2.0522e+09	0.0296241	142.072	1.91471e+09	0.0311564	-92.9	0.02702	-6.89923	2923940000	2.92394
130.266	1.9511e+09	0.0307912	139.887	2.0151e+09	0.0303246	127.509	2.16671e+09	0.0283515	152.444	1.91667e+09	0.0320025	140.678	2.04747e+09	0.0294117	143.025	1.90965e+09	0.0308473	-92.8	0.02587	-6.43682	2921260000	2.92126
131.228	1.94674e+09	0.0305865	140.944	2.01076e+09	0.0301657	128.431	2.16147e+09	0.0284864	153.444	1.91209e+09	0.0319707	141.606	2.04161e+09	0.029648	144.05	1.90544e+09	0.0310682	-92.6531	0.02809	-5.97441	2919110000	2.91911
132.097	1.94268e+09	0.030702	141.784	2.0051e+09	0.030273	129.6	2.15666e+09	0.0282968	154.409	1.90818e+09	0.0318452	142.438	2.03653e+09	0.0296983	145.144	1.90089e+09	0.0307626	-92.4	0.02832	-5.512	2917140000	2.91714
132.997	1.93761e+09	0.0304632	142.697	2.00072e+09	0.0300873	130.522	2.15085e+09	0.0286945	155.331	1.90341e+09	0.0319243	143.391	2.03169e+09	0.0295709	146.116	1.89629e+09	0.030735	-92.3	0.02789	-5.04959	2914960000	2.91496
133.856	1.93314e+09	0.0306145	143.725	1.99461e+09	0.0300532	131.413	2.14633e+09	0.0282706	156.237	1.8994e+09	0.0322296	144.322	2.02758e+09	0.0296289	146.859	1.89337e+09	0.0315048	-92	0.02858	-4.58718	2912510000	2.91251
134.844	1.92832e+09	0.0301645	144.725	1.98958e+09	0.0299741	132.256	2.14121e+09	0.0284948	157.466	1.8945e+09	0.0323868	145.216	2.02257e+09	0.0297112	147.8	1.88919e+09	0.0310854	-91.8	0.02588	-4.12477	2909980000	2.90998
135.816	1.92427e+09	0.0302229	145.653	1.98483e+09	0.0298803	133.15	2.13596e+09	0.0284583	158.416	1.88887e+09	0.0323801	146.116	2.01816e+09	0.0299867	148.797	1.88478e+09	0.0311343	-91.6937	0.02801	-3.66237	2907430000	2.90743
136.769	1.91907e+09	0.0301202	146.475	1.98022e+09	0.0302298	134.172	2.13117e+09	0.0282505	159.441	1.88407e+09	0.0322272	147.369	2.01345e+09	0.0296117	149.9	1.88136e+09	0.0308565	-91.4	0.02885	-3.19996	2904570000	2.90457
137.553	1.91513e+09	0.0301097	147.45	1.97474e+09	0.0301059	135.253	2.12684e+09	0.0284715	160.319	1.88007e+09	0.0321876	148.416	2.00695e+09	0.0297973	150.8	1.87628e+09	0.0314021	-91.1	0.02844	-2.73755	2901760000	2.90176
138.519	1.90982e+09	0.0303414	148.438	1.96937e+09	0.0305097	136.203	2.12223e+09	0.0285922	161.141	1.87638e+09	0.0322667	149.344	2.00192e+09	0.0299581	151.625	1.87332e+09	0.0312873	-90.9	0.02863	-2.27514	2898740000	2.89874
139.416	1.90601e+09	0.0305122	149.453	1.96455e+09	0.0301287	137.037	2.11715e+09	0.0283405	162.012	1.87158e+09	0.0321309	150.341	1.99728e+09	0.0297373	152.678	1.86869e+09	0.0309099	-90.7	0.02621	-1.81273	2895970000	2.89597
140.441	1.90093e+09	0.0303176	150.406	1.95842e+09	0.0299804	137.966	2.11218e+09	0.0284135	163	1.86682e+09	0.0324465	151.331	1.99115e+09	0.0296095	153.719	1.86498e+09	0.0309438	-90.5781	0.02845	-1.35032	2893360000	2.89336
141.363	1.89654e+09	0.0303113	151.25	1.95397e+09	0.0301385	138.938	2.10664e+09	0.0284553	164.009	1.86123e+09	0.0323125	152.547	1.98564e+09	0.0295834	154.653	1.85893e+09	0.0309153	-90.5	0.02911	-0.88791	2890730000	2.89073
142.222	1.89226e+09	0.03016	152.25	1.94954e+09	0.0301409	139.863	2.10185e+09	0.0285802	164.878	1.85702e+09	0.032656	153.6	1.98039e+09	0.0299198	155.6	1.85559e+09	0.0309432	-90.1	0.02816	-0.4255	2888050000	2.88805
143.203	1.88705e+09	0.0302603	153.222	1.9444e+09	0.0302818	140.816	2.09672e+09	0.0282434	165.787	1.85241e+09	0.0325319	154.528	1.97478e+09	0.0298703	156.594	1.85144e+09	0.0308006	-90	0.03047	0.03691	2885600000	2.8856
144.209	1.88253e+09	0.0303892	154.206	1.93899e+09	0.0302262	141.681	2.09192e+09	0.0284694	166.631	1.84822e+09	0.032329	155.441	1.97041e+09	0.0299173	157.544	1.84649e+09	0.0312787	-89.9	0.02767	0.49932	2883140000	2.88314
145.122	1.87824e+09	0.0302583	155.119	1.93382e+09	0.0304708	142.562	2.08722e+09	0.0285576	167.587	1.84331e+09	0.0326217	156.319	1.96598e+09	0.0299372	158.475	1.84204e+09	0.0308552	-89.7	0.02626	0.96173	2880870000	2.88087
146.012	1.87414e+09	0.0303402	156.128	1.92858e+09	0.0299898	143.431	2.08203e+09	0.0285388	168.516	1.83847e+09	0.0328457	157.381	1.95959e+09	0.0295746	159.544	1.83797e+09	0.0307535	-89.5812	0.02854	1.42414	2878540000	2.87854
146.806	1.86949e+09	0.0301568	156.972	1.92262e+09	0.030279	144.353	2.07668e+09	0.0283977	169.419	1.83422e+09	0.0328739	158.516	1.95298e+09	0.0298326	160.578	1.83362e+09	0.0312218	-89.5	0.02922	1.88655	2876200000	2.8762
147.916	1.86407e+09	0.0301342	157.959	1.91793e+09	0.0306388	145.272	2.07263e+09	0.0285657	170.341	1.82933e+09	0.0327101	159.447	1.94849e+09	0.0297193	161.419	1.82731e+09	0.0308027	-89.3	0.02814	2.34896	2873660000	2.87366
148.916	1.85888e+09	0.0302409	158.913	1.91253e+09	0.0304092	146.222	2.06795e+09	0.0284273	171.188	1.82497e+09	0.0330731	160.356	1.94299e+09	0.0296808	162.756	1.8227e+09	0.0309321	-89.1	0.02983	2.81136	2871050000	2.87105
149.866	1.85397e+09	0.0302383	159.803	1.90843e+09	0.0305497	147.109	2.06231e+09	0.0286053	172.203	1.81913e+09	0.0330309	161.231	1.93816e+09	0.0296541	163.734	1.81705e+09	0.031047	-88.8	0.02646	3.27377	2868330000	2.86833
150.731	1.84918e+09	0.0300325	160.694	1.90432e+09	0.0303459	148.084	2.05728e+09	0.0285027	173.175	1.81398e+09	0.0332588	162.172	1.93355e+09	0.0299689	164.666	1.81218e+09	0.0306163	-88.7	0.02963	3.73618	2865620000	2.86562
151.584	1.84503e+09	0.0302757	161.4	1.89865e+09	0.0302234	148.987	2.05271e+09	0.0285037	174.012	1.80913e+09	0.0331929	163.125	1.92819e+09	0.0297378	165.534	1.80868e+09	0.0308942	-88.6875	0.02892	4.19859	2863080000	2.86308
152.481	1.84064e+09	0.0303139	162.406	1.89239e+09	0.0304784	149.856	2.04823e+09	0.0282592	174.862	1.8045e+09	0.0334061	164.116	1.92326e+09	0.0298995	166.366	1.80423e+09	0.0311575	-88.2	0.0297	4.661	2860950000	2.86095
153.441	1.83583e+09	0.0300563	163.384	1.88719e+09	0.0307146	150.831	2.04378e+09	0.0282317	175.741	1.79907e+09	0.0335554	165.047	1.91823e+09	0.0299048	167.322	1.79949e+09	0.0311373	-88	0.02884	5.12341	2858620000	2.85862
154.35	1.831e+09	0.0302402	164.381	1.88149e+09	0.0305182	151.619	2.03853e+09	0.0285528	176.809	1.7935e+09	0.033837	165.875	1.91342e+09	0.0299869	168.316	1.79558e+09	0.0313693	-87.7	0.03012	5.58582	2856210000	2.85621
155.303	1.82616e+09	0.0305251	165.294	1.87679e+09	0.0309654	152.644	2.0328e+09	0.028675	177.853	1.78722e+09	0.0342305	166.762	1.90858e+09	0.0299147	169.247	1.78909e+09	0.0312258	-87.5281	0.02893	6.04823	2853580000	2.85358
156.169	1.82151e+09	0.0302919	166.103	1.87206e+09	0.0306117	153.769	2.02826e+09	0.0283961	178.809	1.78119e+09	0.0345402	167.819	1.9034e+09	0.0300177	170.297	1.78529e+09	0.0312453	-87.4	0.02722	6.51064	2850850000	2.85085
157.119	1.81681e+09	0.030672	167.131	1.86601e+09	0.0307679	154.641	2.02286e+09	0.0284391	179.716	1.77586e+09	0.0345559	169.034	1.89573e+09	0.0300786	171.106	1.77977e+09	0.0311469	-87.2	0.03022	6.97305	2848460000	2.84846
158.037	1.81204e+09	0.0301707	168.116	1.85919e+09	0.0310294	155.544	2.01814e+09	0.0284905	180.584	1.77074e+09	0.0347636	169.975	1.89041e+09	0.0304972	172.222	1.77474e+09	0.0311326	-87.1	0.02957	7.43546	2846590000	2.84659
158.922	1.80789e+09	0.0305705	169.044	1.85459e+09	0.0310125	156.347	2.01279e+09	0.0288144	181.647	1.76397e+09	0.0353138	170.763	1.88587e+09	0.0307064	173.159	1.76884e+09	0.031366	-86.6	0.03026	7.89787	2844740000	2.84474
159.812	1.80358e+09	0.0304235	170.097	1.84889e+09	0.0309505	157.337	2.00849e+09	0.0287767	182.731	1.75693e+09	0.0355579	171.7	1.88069e+09	0.0304417	174.034	1.76399e+09	0.0316024	-86.4875	0.0293	8.36028	2842450000	2.84245
160.769	1.79934e+09	0.0307273	170.925	1.84394e+09	0.0318405	158.331	2.00306e+09	0.0285935	183.831	1.74976e+09	0.0357798	172.631	1.87512e+09	0.0306006	174.969	1.75939e+09	0.0315726	-86.4	0.02739	8.82269	2840130000	2.84013
161.769	1.79441e+09	0.0311286	171.947	1.83747e+09	0.0311344	159.291	1.99786e+09	0.0287262	184.741	1.74399e+09	0.0358588	173.534	1.86977e+09	0.0307524	175.781	1.75412e+09	0.0317918	-86.2	0.03108	9.28509	2837980000	2.83798
162.878	1.7863e+09	0.0303887	173.178	1.83178e+09	0.0321294	160.166	1.99354e+09	0.0286582	185.525	1.73839e+09	0.0362635	174.494	1.86429e+09	0.0310678	176.831	1.74806e+09	0.0321297	-86	0.02971	9.7475	2835560000	2.83556
163.819	1.78302e+09	0.0304015	174.119	1.82568e+09	0.0319073	160.997	1.98875e+09	0.0288949	186.453	1.73212e+09	0.0366498	175.4	1.859e+09	0.0311417	177.75	1.74296e+09	0.0321127	-85.6	0.03076	10.2099	2833150000	2.83315
164.7	1.77859e+09	0.0307028	175.062	1.81882e+09	0.0318867	161.872	1.98359e+09	0.0286912	187.488	1.72525e+09	0.0369703	176.234	1.85386e+09	0.0315046	178.816	1.73745e+09	0.0313124	-85.5312	0.02965	10.6723	2830760000	2.83076
165.797	1.77234e+09	0.0308033	176.012	1.8116e+09	0.0318555	162.869	1.97813e+09	0.0289504	188.481	1.71789e+09	0.0374485	177.203	1.84756e+09	0.0317727	179.944	1.72905e+09	0.0315654	-85.4	0.02783	11.1347	2828150000	2.82815
166.666	1.76743e+09	0.0303688	177.109	1.80532e+09	0.0315757	163.95	1.97236e+09	0.0290338	189.353	1.71077e+09	0.0382454	178.178	1.84203e+09	0.0317566	181.047	1.72284e+09	0.0324649	-85.1	0.03217	11.5971	2825220000	2.82522
167.669	1.76081e+09	0.0310517	178.216	1.79901e+09	0.0326487	164.912	1.96672e+09	0.0293314	190.278	1.70493e+09	0.0384131	179.116	1.83648e+09	0.0318722	182.172	1.71553e+09	0.0334261	-85	0.02875	12.0595	2822190000	2.82219
168.791	1.75596e+09	0.0308454	179.306	1.79389e+09	0.032793	165.794	1.96081e+09	0.0288885	191.213	1.69627e+09	0.038895	180	1.83101e+09	0.0322795	183.316	1.70881e+09	0.0326742	-84.7	0.03061	12.522	2819510000	2.81951
169.644	1.75081e+09	0.0314748	180.312	1.78509e+09	0.0331665	166.656	1.95637e+09	0.0292122	192.341	1.68764e+09	0.0393117	180.794	1.82472e+09	0.0324441	184.331	1.7032e+09	0.0331936	-84.5531	0.02994	12.9844	2817480000	2.81748
170.584	1.74636e+09	0.0311527	181.406	1.77897e+09	0.0331968	167.575	1.95006e+09	0.0289421	193.416	1.67832e+09	0.0408117	181.784	1.81901e+09	0.0326443	185.306	1.69626e+09	0.0342307	-84.5	0.02808	13.4468	2815310000	2.81531
171.369	1.74182e+09	0.0311608	182.447	1.77179e+09	0.0336581	168.528	1.94457e+09	0.0293664	194.519	1.67043e+09	0.0416517	182.744	1.81208e+09	0.0328713	186.2	1.68949e+09	0.034606	-84.1	0.03021	13.9092	2813000000	2.813
172.394	1.73583e+09	0.0313824	183.4	1.76526e+09	0.0340916	169.416	1.93992e+09	0.0292847	195.506	1.65949e+09	0.0425304	183.734	1.80635e+09	0.0333841	187.134	1.68292e+09	0.0352877	-84	0.02934	14.3716	2810260000	2.81026
173.525	1.73011e+09	0.0304806	184.422	1.75907e+09	0.0344008	170.372	1.93455e+09	0.0294687	196.666	1.64885e+09	0.0435887	184.6	1.80033e+09	0.0339103	188.069	1.67573e+09	0.0354057	-83.9	0.03237	14.834	2807430000	2.80743
174.422	1.72469e+09	0.0313136	185.341	1.75228e+09	0.0349262	171.175	1.92925e+09	0.0295204	197.912	1.63662e+09	0.0453051	185.353	1.79474e+09	0.0340882	188.963	1.66909e+09	0.035836	-83.7	0.0314	15.2964	2804560000	2.80456
175.503	1.72017e+09	0.0320982	186.422	1.7442e+09	0.0351415	172.15	1.9231e+09	0.0295185	199.066	1.62483e+09	0.0464496	186.306	1.78884e+09	0.0340851	189.85	1.66331e+09	0.0355743	-83.6	0.02799	15.7588	2801760000	2.80176
176.453	1.71466e+09	0.0321839	187.772	1.7372e+09	0.0359544	173.156	1.91728e+09	0.0300106	199.884	1.61328e+09	0.0477746	187.294	1.78217e+09	0.0348353	190.756	1.65408e+09	0.0369693	-83.5938	0.02996	16.2212	2798850000	2.79885
177.466	1.70799e+09	0.0315685	188.772	1.7266e+09	0.0360942	174.037	1.91174e+09	0.0299249	200.984	1.60124e+09	0.0490259	188.281	1.77421e+09	0.0351311	191.775	1.64783e+09	0.0378442	-83	0.03101	16.6836	2795950000	2.79595
178.428	1.70364e+09	0.032971	189.812	1.71809e+09	0.0363019	174.931	1.90611e+09	0.0301733	202.141	1.58661e+09	0.0512471	189.144	1.7681e+09	0.0355326	192.731	1.64024e+09	0.0380816	-82.9	0.03025	17.146	2793060000	2.79306
179.353	1.69799e+09	0.0331539	190.634	1.71238e+09	0.0380114	175.756	1.90043e+09	0.0300962	203.084	1.57379e+09	0.0533569	190.069	1.76189e+09	0.0363314	193.734	1.6303e+09	0.0388241	-82.8	0.03267	17.6085	2789830000	2.78983
180.309	1.69207e+09	0.0325351	191.931	1.70497e+09	0.038503	176.706	1.89404e+09	0.0307232	204.019	1.55966e+09	0.0556806	191.044	1.75367e+09	0.036886	194.75	1.6228e+09	0.0407502	-82.7	0.03117	18.0709	2786570000	2.78657
181.294	1.68484e+09	0.0324254	193.078	1.69379e+09	0.039089	177.697	1.88793e+09	0.0304172	205.009	1.54267e+09	0.0583149	191.988	1.74625e+09	0.0375177	195.613	1.61275e+09	0.0398285	-82.6	0.02827	18.5333	2783690000	2.78369
182.3	1.67979e+09	0.0328995	194.128	1.68494e+09	0.0399186	178.65	1.88199e+09	0.0308099	205.975	1.52589e+09	0.0610258	192.916	1.73862e+09	0.0381324	196.65	1.60427e+09	0.0418829	-82.5938	0.03013	18.9957	2780980000	2.78098
183.253	1.67167e+09	0.0336447	195.003	1.67667e+09	0.0405565	179.587	1.87535e+09	0.0306048	206.909	1.50801e+09	0.0642453	193.803	1.731e+09	0.0390316	197.653	1.59417e+09	0.0426264	-82	0.03093	19.4581	2778040000	2.77804
184.344	1.66629e+09	0.0335849	195.912	1.66783e+09	0.041704	180.366	1.86974e+09	0.0310679	207.784	1.48869e+09	0.0677152	194.709	1.72312e+09	0.0398294	198.731	1.58272e+09	0.0430888	-81.9	0.03073	19.9205	2774940000	2.77494
185.15	1.65886e+09	0.0344404	196.891	1.65914e+09	0.0425321	181.272	1.86405e+09	0.0313851	208.934	1.46069e+09	0.0724459	195.581	1.71438e+09	0.0408086	199.678	1.57246e+09	0.045247	-81.8	0.03165	20.3829	2772060000	2.77206
186.053	1.65223e+09	0.0353645	197.984	1.64815e+09	0.0432383	182.219	1.85751e+09	0.0317643	210.141	1.42685e+09	0.0801944	196.544	1.70556e+09	0.041749	200.722	1.55999e+09	0.0468812	-81.7	0.03066	20.8453	2769130000	2.76913
187.041	1.6473e+09	0.0345516	198.909	1.6401e+09	0.044448	183.219	1.84946e+09	0.0319494	211.344	1.39044e+09	0.0888639	197.541	1.69652e+09	0.0427846	201.731	1.54795e+09	0.0486635	-81.5844	0.03043	21.3077	2765990000	2.76599
188	1.64065e+09	0.0351889	199.781	1.63096e+09	0.0460191	184.213	1.84362e+09	0.0325141	212.606	1.34626e+09	0.0995452	198.472	1.68775e+09	0.0436088	202.769	1.5343e+09	0.0504611	-81.1	0.03111	21.7702	2762840000	2.76284
188.847	1.6353e+09	0.0352503	200.919	1.61954e+09	0.0477092	185.191	1.83589e+09	0.0325178	213.731	1.29578e+09	0.112844	199.412	1.6788e+09	0.0448272	203.95	1.51824e+09	0.0526532	-81	0.03086	22.2325	2759790000	2.75979
189.766	1.62711e+09	0.0373558	202.025	1.60675e+09	0.0492021	186.041	1.82917e+09	0.0328679	214.881	1.23462e+09	0.131953	200.278	1.66916e+09	0.0461185	204.869	1.50376e+09	0.0551131	-80.8	0.03029	22.695	2756650000	2.75665
190.738	1.62189e+09	0.0374032	203.019	1.59471e+09	0.0512571	187.003	1.8221e+09	0.0330852	216.087	1.17561e+09	0.147394	201.491	1.65506e+09	0.0483249	205.878	1.48429e+09	0.0585147	-80.7	0.03322	23.1574	2753490000	2.75349
191.891	1.61161e+09	0.0375912	204.194	1.58117e+09	0.0532466	188.009	1.81398e+09	0.0335309	217.213	1.11149e+09	0.166114	202.447	1.6431e+09	0.0502841	206.875	1.46687e+09	0.0612517	-80.5875	0.03088	23.6198	2750360000	2.75036
192.991	1.60363e+09	0.0383483	205.272	1.56384e+09	0.0565127	188.928	1.80721e+09	0.0339809	218.281	1.04714e+09	0.187629	203.506	1.63084e+09	0.0524781	208.022	1.44203e+09	0.065728	-80.2	0.03152	24.0822	2747350000	2.74735
193.838	1.59694e+09	0.0391305	206.228	1.54936e+09	0.0593625	189.878	1.79958e+09	0.0347254	219.203	9.84279e+08	0.211648	204.544	1.6148e+09	0.0550884	209.097	1.41718e+09	0.070681	-80	0.02998	24.5446	2744310000	2.74431
194.791	1.58852e+09	0.0397388	207.341	1.52849e+09	0.0619296	190.834	1.79082e+09	0.0354226	220.369	9.10651e+08	0.238999	205.703	1.59596e+09	0.0579223	210.072	1.38986e+09	0.0776193	-79.9	0.03235	25.007	2741360000	2.74136
195.794	1.58124e+09	0.040801	208.431	1.50865e+09	0.06568	191.753	1.78295e+09	0.035992	221.606	8.32705e+08	0.271202	206.816	1.57891e+09	0.0626159	211.212	1.35547e+09	0.0843349	-79.7438	0.03102	25.4694	2738840000	2.73884
196.834	1.5724e+09	0.0416991	209.434	1.48571e+09	0.0715482	192.644	1.77485e+09	0.0365965	222.684	7.68578e+08	0.30094	207.759	1.56094e+09	0.0662986	212.547	1.31706e+09	0.0944183	-79.7	0.0335	25.9318	2735850000	2.73585
197.988	1.55961e+09	0.0430857	210.603	1.46188e+09	0.077075	193.631	1.76614e+09	0.0371354	223.737	6.89515e+08	0.338939	208.912	1.53888e+09	0.0717936	213.713	1.26715e+09	0.107699	-79.4	0.03164	26.3942	2731620000	2.73162
198.922	1.5529e+09	0.0437964	211.8	1.42554e+09	0.08408	194.644	1.75661e+09	0.0380095	224.8	6.18869e+08	0.376131	209.869	1.51303e+09	0.0775594	214.65	1.2206e+09	0.119757	-79.2	0.0305	26.8566	2727210000	2.72721
199.775	1.54309e+09	0.0448426	212.866	1.39223e+09	0.093011	195.459	1.74766e+09	0.038812	225.894	5.49177e+08	0.416931	211.122	1.4816e+09	0.0862807	215.794	1.16666e+09	0.136264	-79	0.03272	27.3191	2723400000	2.7234
200.634	1.53331e+09	0.0462169	213.762	1.35931e+09	0.101326	196.441	1.73825e+09	0.0395954	227.091	4.7946e+08	0.457548	212.284	1.44375e+09	0.0957505	216.95	1.10796e+09	0.155233	-78.7	0.0339	27.7815	2720200000	2.7202
201.6	1.52325e+09	0.0479546	214.822	1.31376e+09	0.112954	197.644	1.72706e+09	0.0405191	228.197	4.17826e+08	0.497773	213.412	1.40256e+09	0.105972	218.091	1.04482e+09	0.175481	-78.6813	0.03145	28.2439	2717120000	2.71712
202.575	1.51328e+09	0.0495231	216.006	1.26039e+09	0.127584	198.547	1.71626e+09	0.0418828	229.237	3.59871e+08	0.538028	214.331	1.35874e+09	0.118829	219.125	9.78444e+08	0.200517	-78.5	0.03208	28.7063	2714060000	2.71406
203.716	1.49873e+09	0.0523161	216.981	1.21228e+09	0.140422	199.55	1.70452e+09	0.0428659	230.403	3.07315e+08	0.576701	215.528	1.30621e+09	0.13502	220.269	9.10011e+08	0.226018	-78.4	0.02964	29.1687	2710670000	2.71067
204.684	1.48417e+09	0.0544571	218.028	1.1543e+09	0.158454	200.409	1.6931e+09	0.0442465	231.603	2.64703e+08	0.606951	216.681	1.2415e+09	0.15336	221.412	8.38575e+08	0.256143	-78.3	0.03244	29.6311	2707320000	2.70732
205.825	1.46722e+09	0.0571688	219.006	1.09321e+09	0.178892	201.456	1.68154e+09	0.0454284	232.716	2.25181e+08	0.636895	217.603	1.18618e+09	0.170544	222.637	7.68324e+08	0.289736	-78.2	0.03313	30.0935	2703910000	2.70391
206.762	1.45228e+09	0.0602238	220.097	1.025e+09	0.203149	202.878	1.66095e+09	0.0478837	233.731	1.93227e+08	0.653387	218.691	1.11799e+09	0.193214	223.722	6.88895e+08	0.326767	-77.6375	0.03169	30.5559	2700450000	2.70045
207.875	1.43407e+09	0.0647458	221.356	9.48484e+08	0.232083	204.206	1.6413e+09	0.0509099	234.862	1.66819e+08	0.666719	219.731	1.04199e+09	0.220257	224.75	6.21039e+08	0.364315	-77.6	0.03469	31.0183	2696660000	2.69666
208.737	1.41653e+09	0.0688021	222.484	8.71434e+08	0.262284	205.241	1.62166e+09	0.0536941	236.009	1.44008e+08	0.675241	220.909	9.60903e+08	0.250215	225.959	5.47137e+08	0.40452	-77.5	0.03132	31.4807	2692590000	2.69259
209.737	1.39191e+09	0.0744323	223.541	7.99045e+08	0.294419	206.319	1.60197e+09	0.0575334	237.103	1.27128e+08	0.668353	222.031	8.78838e+08	0.284279	227.131	4.79036e+08	0.446313	-77.4	0.03238	31.9431	2689120000	2.68912
211.062	1.361e+09	0.0815911	224.594	7.23932e+08	0.330672	207.481	1.57592e+09	0.0608388	238.103	1.13268e+08	0.662911	223.159	7.98262e+08	0.318454	228.259	4.17866e+08	0.489657	-77.3	0.03316	32.4056	2685930000	2.68593
212.206	1.32745e+09	0.0907854	225.747	6.4316e+08	0.372602	208.603	1.54951e+09	0.0656134	239.206	9.99301e+07	0.647948	224.281	7.17979e+08	0.357518	229.234	3.63817e+08	0.525359	-76.7	0.02983	32.868	2682550000	2.68255
213.359	1.29075e+09	0.10123	226.903	5.69997e+08	0.411226	209.616	1.51987e+09	0.0712141	240.516	8.90477e+07	0.61959	225.634	6.14843e+08	0.410057	230.488	3.11347e+08	0.563684	-76.6719	0.03241	33.3304	2678920000	2.67892
214.294	1.24991e+09	0.112035	227.975	5.02148e+08	0.451293	210.756	1.48545e+09	0.0781934	241.566	8.00332e+07	0.599711	226.781	5.3823e+08	0.451725	231.713	2.6112e+08	0.60418	-76.6	0.03403	33.7928	2675200000	2.6752
215.425	1.20353e+09	0.126962	228.959	4.39409e+08	0.490808	211.891	1.44487e+09	0.0873621	242.669	7.34907e+07	0.578322	227.866	4.69606e+08	0.492978	232.797	2.25064e+08	0.62925	-76.5	0.03255	34.2552	2671400000	2.6714
216.584	1.14832e+09	0.143146	230.175	3.75097e+08	0.534769	213.006	1.39929e+09	0.0976464	243.812	6.71462e+07	0.544963	228.863	4.08008e+08	0.532215	233.741	1.95792e+08	0.64885	-76.3	0.03354	34.7176	2667940000	2.66794
217.734	1.08819e+09	0.163975	231.403	3.20296e+08	0.576665	214.097	1.34686e+09	0.110105	245.016	6.13554e+07	0.50822	230.006	3.49964e+08	0.572745	234.859	1.6901e+08	0.663273	-75.8	0.03299	35.18	2664560000	2.66456
218.831	1.02533e+09	0.185221	232.387	2.78183e+08	0.605822	215.128	1.29098e+09	0.123215	246.225	5.73126e+07	0.470164	231.309	2.94681e+08	0.609292	236.025	1.46372e+08	0.666319	-75.7562	0.03237	35.6424	2661050000	2.66105
220.062	9.55275e+08	0.21132	233.375	2.4022e+08	0.630385	216.269	1.22888e+09	0.140751	247.262	5.45864e+07	0.44025	232.431	2.50985e+08	0.639583	237.122	1.27683e+08	0.670441	-75.7	0.03044	36.1048	2657200000	2.6572
221.216	8.78722e+08	0.242856	234.531	2.05619e+08	0.656282	217.456	1.15699e+09	0.159695	248.228	5.22428e+07	0.422563	233.491	2.14671e+08	0.661594	238.147	1.13503e+08	0.663182	-75.5	0.03362	36.5672	2653440000	2.65344
222.403	8.04013e+08	0.274834	235.672	1.76236e+08	0.666811	218.631	1.08521e+09	0.182696	249.384	4.97841e+07	0.384648	234.631	1.83655e+08	0.671386	239.216	1.00019e+08	0.645518	-75.4	0.03597	37.0296	2650190000	2.65019
223.569	7.32149e+08	0.310577	236.975	1.49703e+08	0.676021	219.684	1.01167e+09	0.205995	250.566	4.78776e+07	0.361227	235.803	1.59206e+08	0.677445	240.331	8.98758e+07	0.628889	-75	0.03416	37.4921	2646910000	2.64691
224.713	6.50567e+08	0.352615	238.069	1.30473e+08	0.673257	220.825	9.37177e+08	0.234256	251.656	4.62133e+07	0.324002	236.969	1.39318e+08	0.673631	241.409	8.11746e+07	0.60903	-74.8594	0.03282	37.9545	2643320000	2.64332
225.809	5.80644e+08	0.389195	239.122	1.15137e+08	0.662542	221.731	8.77706e+08	0.257242	252.731	4.49906e+07	0.303224	238.116	1.21206e+08	0.666264	242.425	7.42092e+07	0.58636	-74.8	0.03072	38.4169	2639710000	2.63971
226.959	5.10627e+08	0.431676	240.275	1.02308e+08	0.643966	222.8	8.04624e+08	0.287883	254.009	4.38798e+07	0.2731	239.213	1.07406e+08	0.645132	243.425	6.83625e+07	0.559106	-74.7	0.03374	38.8793	2635930000	2.63593
228.241	4.38811e+08	0.479489	241.319	9.2157e+07	0.62785	223.7	7.43007e+08	0.317032	255.103	4.29704e+07	0.250654	240.347	9.60378e+07	0.622547	244.512	6.3733e+07	0.534672	-74.4	0.03573	39.3417	2631900000	2.6319
229.316	3.7842e+08	0.520916	242.331	8.41528e+07	0.606407	224.759	6.68542e+08	0.352746	256.197	4.24814e+07	0.225839	241.428	8.79162e+07	0.604656	245.637	5.94593e+07	0.503495	-74.2	0.03359	39.8041	2627960000	2.62796
230.616	3.18183e+08	0.564029	243.234	7.79118e+07	0.583791	225.931	5.93383e+08	0.391855	257.225	4.19783e+07	0.214397	242.456	8.10004e+07	0.573725	246.869	5.54144e+07	0.475416	-74.0563	0.03308	40.2665	2623960000	2.62396
231.756	2.71857e+08	0.600128	244.359	7.08583e+07	0.548652	227.053	5.24593e+08	0.432639	258.028	4.1683e+07	0.198183	243.497	7.45693e+07	0.538495	247.931	5.1978e+07	0.440254	-74	0.03445	40.7289	2620030000	2.62003
232.819	2.35339e+08	0.623531	245.534	6.57689e+07	0.515302	228.125	4.61475e+08	0.472232	259.116	4.14807e+07	0.183122	244.753	6.85082e+07	0.507181	248.878	4.96714e+07	0.400306	-73.9	0.03234	41.1913	2616490000	2.61649
233.8	2.03738e+08	0.644957	246.678	6.18132e+07	0.491014	229.322	3.95215e+08	0.515008	260.169	4.12664e+07	0.166074	246.069	6.36373e+07	0.47243	250.019	4.76282e+07	0.370282	-73.5	0.03634	41.6537	2613030000	2.61303
235.125	1.73555e+08	0.664597	247.691	5.82719e+07	0.459926	230.481	3.36597e+08	0.55561	261.225	4.10856e+07	0.153787	247.144	6.04304e+07	0.444544	251.116	4.58916e+07	0.34995	-73.4	0.03402	42.1161	2609610000	2.60961
236.294	1.46384e+08	0.667694	248.594	5.553e+07	0.434726	231.603	2.89942e+08	0.586087	262.262	4.12685e+07	0.141065	248.041	5.79337e+07	0.410944	252.209	4.46455e+07	0.326534	-73.3	0.03453	42.5786	2606080000	2.60608
237.434	1.28336e+08	0.671776	249.869	5.29497e+07	0.396372	232.753	2.49406e+08	0.615739	263.312	4.11873e+07	0.129521	249.331	5.51138e+07	0.377797	253.222	4.37534e+07	0.303244	-73.0969	0.03344	43.041	2602420000	2.60242
238.416	1.13316e+08	0.664622	251.016	5.05299e+07	0.367081	233.662	2.17341e+08	0.630915	264.597	4.09318e+07	0.11648	250.547	5.2481e+07	0.338091	254.497	4.22958e+07	0.272435	-73	0.0328	43.5034	2598710000	2.59871
239.603	9.99039e+07	0.648959	251.872	4.91255e+07	0.342233	234.853	1.85841e+08	0.646489	265.778	4.14292e+07	0.109173	251.597	5.13195e+07	0.315986	255.697	4.14669e+07	0.249141	-72.6	0.03485	43.9658	2595180000	2.59518
240.812	8.87293e+07	0.628641	252.737	4.80322e+07	0.320156	235.981	1.60769e+08	0.651601	266.784	4.1728e+07	0.10166	252.588	5.02925e+07	0.296337	256.666	4.08371e+07	0.227156	-72.5	0.03626	44.4282	2592230000	2.59223
241.944	8.0035e+07	0.599422	253.828	4.67367e+07	0.297295	237.131	1.41174e+08	0.652757	267.609	4.18888e+07	0.0982841	253.566	4.93742e+07	0.26876	257.597	4.05479e+07	0.212484	-72.4	0.03506	44.8906	2589460000	2.58946
242.969	7.33206e+07	0.572899	254.944	4.57009e+07	0.269327	238.2	1.24376e+08	0.639802	268.691	4.21585e+07	0.091997	254.675	4.84563e+07	0.247955	258.859	4.01637e+07	0.194446	-72.2	0.03173	45.353	2585300000	2.5853
243.988	6.80596e+07	0.545545	256.072	4.48777e+07	0.24631	239.3	1.111e+08	0.628039	269.803	4.23721e+07	0.0869619	255.812	4.75787e+07	0.226459	260.119	3.99084e+07	0.175292	-72.1156	0.03369	45.8154	2581010000	2.58101
245.088	6.30117e+07	0.514082	257.131	4.43399e+07	0.229885	240.409	9.91238e+07	0.603751	270.884	4.22749e+07	0.0822148	256.894	4.71593e+07	0.206946	261.234	3.97129e+07	0.157744	-72.1	0.03429	46.2778	2577480000	2.57748
246.028	5.95981e+07	0.494927	258.05	4.38938e+07	0.211886	241.575	9.01431e+07	0.583254	271.734	4.21623e+07	0.0784807	257.644	4.68136e+07	0.193944	262.222	3.97817e+07	0.147753	-71.8	0.03427	46.7403	2574150000	2.57415
247.147	5.60975e+07	0.456465	259.137	4.35873e+07	0.194493	242.766	8.1365e+07	0.554823	272.691	4.19195e+07	0.0743528	258.744	4.49675e+07	0.318538	263.247	3.97385e+07	0.135564	-71.6	0.03651	47.2027	2571050000	2.57105
248.069	5.37487e+07	0.430434	260.212	4.33039e+07	0.178803	243.788	7.47259e+07	0.528989	273.831	4.17901e+07	0.0732563	259.825	4.64141e+07	0.164474	264.372	3.99006e+07	0.127426	-71.3	0.03194	47.6651	2568220000	2.56822
249.275	5.07823e+07	0.39055	261.309	4.30528e+07	0.162747	244.934	6.88716e+07	0.497368	274.928	4.14319e+07	0.0757122	260.925	4.61836e+07	0.150511	265.247	3.99123e+07	0.119493	-71.2375	0.03456	48.1275	2564990000	2.56499
250.403	4.87207e+07	0.358747	262.294	4.29497e+07	0.148693	245.963	6.47489e+07	0.472001	275.997	4.10356e+07	0.0649434	261.978	4.60815e+07	0.138539	266.431	3.99712e+07	0.11063	-71.2	0.03484	48.5899	2561220000	2.56122
251.581	4.71535e+07	0.336082	263.2	4.31793e+07	0.139973	247.1	6.06152e+07	0.440866	276.944	4.05839e+07	0.063314	262.959	4.60304e+07	0.127433	267.441	3.9835e+07	0.102216	-71	0.03464	49.0523	2557570000	2.55757
252.503	4.60187e+07	0.31146	264.253	4.32856e+07	0.127955	247.991	5.77663e+07	0.417193	278.153	4.02713e+07	0.0627265	263.897	4.58202e+07	0.122723	268.413	4.01141e+07	0.0975508	-70.8	0.03605	49.5147	2553700000	2.5537
253.556	4.48113e+07	0.287567	265.291	4.33459e+07	0.120998	249.172	5.49323e+07	0.388225	279.225	3.90925e+07	0.0601959	264.881	4.5871e+07	0.112785	269.5	4.04938e+07	0.0919126	-70.6	0.03768	49.9771	2549820000	2.54982
254.538	4.3911e+07	0.267119	266.372	4.33945e+07	0.11065	250.438	5.24453e+07	0.353123	280.284	3.6493e+07	0.0597908	265.822	4.58685e+07	0.103525	270.538	4.05061e+07	0.0884854	-70.5	0.03227	50.4395	2545990000	2.54599
255.647	4.31786e+07	0.242278	267.331	4.42175e+07	0.112811	251.391	5.09096e+07	0.332894	281.394	3.36087e+07	0.0673021	266.716	4.58188e+07	0.100299	271.703	4.06364e+07	0.083182	-70.3406	0.03471	50.9019	2541990000	2.54199
256.697	4.26203e+07	0.224472	268.425	4.3881e+07	0.0971812	252.378	4.95789e+07	0.314872	282.316	3.09246e+07	0.0598248	267.447	4.57855e+07	0.0943423	272.938	4.06866e+07	0.0769271	-70.3	0.03529	51.3643	2538580000	2.53858
257.613	4.21411e+07	0.209245	269.538	4.41009e+07	0.0930195	253.278	4.83085e+07	0.293726	283.4	2.78488e+07	0.0575879	268.672	4.58423e+07	0.0915806	274.141	4.10317e+07	0.0777333	-70.2	0.03518	51.8267	2535770000	2.53577
258.603	4.18384e+07	0.190717	270.584	4.45555e+07	0.0848013	254.469	4.66104e+07	0.261856	284.506	2.58058e+07	0.0506491	270.006	4.558e+07	0.0826699	275.294	4.10393e+07	0.073598	-70.1	0.03595	52.2892	2532750000	2.53275
259.766	4.17413e+07	0.174394	271.669	4.46288e+07	0.0813968	255.669	4.56053e+07	0.238504	285.538	2.47349e+07	0.0442913	271.094	4.5097e+07	0.0774247	276.319	4.10826e+07	0.0746951	-69.8	0.0379	52.7516	2529250000	2.52925
260.847	4.14828e+07	0.153163	272.672	4.50241e+07	0.0777361	256.881	4.53049e+07	0.225921	286.506	2.44065e+07	0.0470181	271.859	4.48007e+07	0.0741377	277.453	3.97543e+07	0.0635233	-69.7	0.0325	53.214	2525730000	2.52573
262.012	4.15737e+07	0.147855	273.903	4.48422e+07	0.0749267	257.784	4.4602e+07	0.208141	287.587	2.39688e+07	0.046508	272.906	4.42609e+07	0.0743537	278.538	3.851e+07	0.0592505	-69.6	0.03582	53.6764	2522200000	2.5222
262.941	4.15905e+07	0.136061	275.006	4.43408e+07	0.0714027	258.872	4.42909e+07	0.191964	288.675	2.36736e+07	0.0504147	274.066	4.34151e+07	0.0673129	279.572	3.68542e+07	0.0676217	-69.5719	0.03522	54.1388	2518620000	2.51862
264.084	4.15188e+07	0.123745	276.078	4.39361e+07	0.0778165	260.003	4.38182e+07	0.173074	289.731	2.32388e+07	0.0438813	275.156	4.26135e+07	0.0642714	280.666	3.41464e+07	0.0610581	-69.4	0.03603	54.6012	2515300000	2.5153
265.256	4.2045e+07	0.121021	277.047	4.31667e+07	0.0636853	261.103	4.37315e+07	0.163253	290.734	2.31141e+07	0.0377959	276.25	4.14475e+07	0.0602676	281.609	3.12155e+07	0.0582844	-68.9	0.03536	55.0636	2511950000	2.51195
266.319	4.18377e+07	0.106611	278.209	4.19971e+07	0.0559126	262.084	4.35289e+07	0.150655	291.697	2.27773e+07	0.0434679	277.213	4.00198e+07	0.0667203	282.675	2.905e+07	0.0517658	-68.8	0.03617	55.526	2508190000	2.50819
267.266	4.20635e+07	0.101239	279.497	4.03609e+07	0.0540454	263.031	4.35551e+07	0.13677	292.797	2.23344e+07	0.0314578	278.341	3.74755e+07	0.0553405	283.619	2.71077e+07	0.0469308	-68.6406	0.03547	55.9884	2504500000	2.5045
268.137	4.23004e+07	0.0926622	280.556	3.82942e+07	0.0606239	263.934	4.35531e+07	0.132861	293.737	2.22139e+07	0.0427214	279.381	3.45376e+07	0.0530443	284.681	2.58367e+07	0.0483714	-68.6	0.03657	56.4508	2501290000	2.50129
269.372	4.24332e+07	0.0858347	281.597	3.53844e+07	0.0497433	264.872	4.36368e+07	0.121413	294.784	2.19455e+07	0.0432904	280.506	3.22728e+07	0.0588935	285.769	2.49481e+07	0.0467649	-68.1	0.03583	56.9132	2498240000	2.49824
270.409	4.27157e+07	0.0798591	282.666	3.3393e+07	0.0568185	265.947	4.37765e+07	0.114992	295.812	2.16845e+07	0.0356247	281.616	2.95627e+07	0.048139	286.719	2.42268e+07	0.0470909	-68	0.03653	57.3757	2495260000	2.49526
271.453	4.30788e+07	0.0801685	283.741	3.1468e+07	0.0408997	266.906	4.39242e+07	0.106976	296.825	2.14527e+07	0.0425672	282.694	2.70793e+07	0.0468927	287.856	2.35678e+07	0.0345571	-67.9	0.03768	57.8381	2492250000	2.49225
272.35	4.34002e+07	0.0746923	284.903	3.04016e+07	0.0623754	267.962	4.38593e+07	0.101274	297.959	2.11689e+07	0.0409135	283.762	2.62063e+07	0.0466693	288.941	2.29588e+07	0.0447536	-67.7594	0.03558	58.3005	2489110000	2.48911
273.456	4.37334e+07	0.0708731	285.956	2.91362e+07	0.0542855	269.225	4.35467e+07	0.0931372	298.878	2.09362e+07	0.0390204	284.841	2.57101e+07	0.0457736	289.959	2.21846e+07	0.0353276	-67.7	0.03672	58.7629	2485610000	2.48561
274.597	4.4014e+07	0.065769	287.031	2.88033e+07	0.0601992	270.406	4.22258e+07	0.0854543	149.909	2.06684e+07	0.0402971	285.956	2.53016e+07	0.0400629	290.919	2.17922e+07	0.0381981	-67.3	0.03617	59.2253	2482150000	2.48215
275.678	4.43476e+07	0.0653723	288.222	2.72741e+07	0.0469966	271.578	4.16573e+07	0.079177				286.878	2.48944e+07	0.0378785	291.903	2.1466e+07	0.0418376	-67.2	0.0377	59.6877	2478810000	2.47881
276.503	4.45891e+07	0.0613235	289.303	2.74093e+07	0.0492691	272.512	4.10591e+07	0.0778973				287.916	2.44751e+07	0.0443936	293.075	2.08861e+07	0.0278184	-66.8781	0.03622	60.1501	2475400000	2.4754
277.512	4.4946e+07	0.0608469	290.316	2.62777e+07	0.0448959	273.606	4.06167e+07	0.0717978				288.991	2.42114e+07	0.0430866	294.184	2.06608e+07	0.0388759	-66.8	0.03709	60.6125	2472000000	2.472
278.581	4.49935e+07	0.0599173	291.341	2.54288e+07	0.0303938	274.738	4.04238e+07	0.0704909				290.031	2.38344e+07	0.0402736	295.206	2.02422e+07	0.0401869	-66.4	0.03713	61.0749	2468580000	2.46858
279.684	4.47356e+07	0.0579441	292.516	2.5433e+07	0.0426414	275.884	3.9945e+07	0.0652482				291.05	2.33948e+07	0.0388002	296.144	1.97871e+07	0.0409019	-66.3	0.03702	61.5373	2465420000	2.46542
280.791	4.09394e+07	0.0554727	293.572	2.49432e+07	0.0423246	276.822	3.95142e+07	0.0624939				292.206	2.3154e+07	0.0436979	297.247	1.96442e+07	0.0359968	-66.0031	0.03654	61.9997	2462440000	2.46244
281.797	3.78092e+07	0.0521578	294.572	2.45252e+07	0.0404247	277.847	3.8722e+07	0.0600426				293.303	2.27526e+07	0.0336924	298.369	1.94458e+07	0.039031	-65.8	0.03719	62.4622	2459260000	2.45926
282.95	3.45482e+07	0.0557767	295.641	2.41894e+07	0.0405823	279.169	3.66588e+07	0.0585924				294.391	2.22654e+07	0.0289873	299.284	1.92351e+07	0.0330778	-65.7	0.03846	62.9246	2456050000	2.45605
283.844	3.0427e+07	0.0563238	296.631	2.43863e+07	0.057807	280.134	3.41308e+07	0.0485698				295.513	2.26499e+07	0.0508557				-65.5	0.03739	63.387	2452900000	2.4529
284.897	2.59456e+07	0.0555836	297.747	2.34424e+07	0.0392806	281.216	3.10186e+07	0.0652269				296.522	2.17516e+07	0.0413843				-65.1	0.03891	63.8494	2449830000	2.44983
285.884	2.42567e+07	0.0493626	298.837	2.31625e+07	0.0378869	282.2	2.76763e+07	0.0441832				297.528	2.1259e+07	0.0361215				-65	0.03759	64.3118	2446690000	2.44669
286.828	2.348e+07	0.0500826	149.85	2.272e+07	0.0346698	283.184	2.56339e+07	0.0474002				298.678	2.06357e+07	0.0231383				-64.9	0.0379	64.7742	2443210000	2.44321
288.009	2.30109e+07	0.0485866				284.122	2.43204e+07	0.0415633										-64.8656	0.03682	65.2366	2440080000	2.44008
289.116	2.30167e+07	0.0571686				285.203	2.31264e+07	0.04823										-64.8	0.03459	65.699	2437420000	2.43742
290.072	2.19448e+07	0.0336536				286.225	2.26051e+07	0.056287										-64.6	0.04037	66.1614	2434300000	2.4343
291.062	2.18569e+07	0.0468741				287.294	2.14772e+07	0.0441479										-64.5	0.03946	66.6239	2430980000	2.43098
292.062	2.16541e+07	0.0518488				288.522	2.088e+07	0.0405542										-64.2	0.03836	67.0863	2427890000	2.42789
293.216	2.16906e+07	0.0500196				289.597	2.03915e+07	0.0399047										-64.1	0.03853	67.5487	2425010000	2.42501
294.312	2.08549e+07	0.030443				290.744	1.96507e+07	0.0296031										-63.9937	0.0375	68.0111	2421940000	2.42194
295.319	2.06765e+07	0.0444299				291.653	1.88264e+07	0.0437615										-63.9	0.04018	68.4735	2418430000	2.41843
296.328	2.04852e+07	0.047873				292.731	1.81268e+07	0.0193947										-63.8	0.0373	68.9359	2414720000	2.41472
297.459	2.00391e+07	0.0303626				293.816	1.79283e+07	0.0365169										-63.5	0.03867	69.3983	2410990000	2.41099
298.409	2.01133e+07	0.0554294				294.794	1.76655e+07	0.0325787										-63.3	0.03902	69.8607	2407280000	2.40728
299.678	1.95105e+07	0.0418435				295.866	1.75563e+07	0.0373877										-63.2	0.04011	70.3231	2403620000	2.40362
						296.991	1.76253e+07	0.0478176										-63.125	0.03793	70.7855	2400100000	2.4001
						298.153	1.70945e+07	0.0349956										-63.1	0.0413	71.2479	2396860000	2.39686
						299.25	1.69766e+07	0.0360107										-63	0.03522	71.7104	2393870000	2.39387
																		-62.7	0.03912	72.1728	2390750000	2.39075
																		-62.6	0.03859	72.6352	2387850000	2.38785
																		-62.5	0.04063	73.0976	2385100000	2.3851
																		-62.3406	0.03822	73.56	2382000000	2.382
																		-62.2	0.04175	74.0224	2378360000	2.37836
																		-62.1	0.03565	74.4848	2374490000	2.37449
																		-61.9	0.03939	74.9472	2370650000	2.37065
																		-61.8	0.03906	75.4096	2367470000	2.36747
																		-61.7	0.04078	75.872	2364500000	2.3645
																		-61.5	0.04177	76.3344	2361310000	2.36131
																		-61.4969	0.03875	76.7969	2358160000	2.35816
																		-61.3	0.03554	77.2593	2355130000	2.35513
																		-61.1	0.04063	77.7217	2351960000	2.35196
																		-61	0.03998	78.1841	2348500000	2.3485
																		-60.8	0.0421	78.6465	2345000000	2.345
																		-60.7531	0.03879	79.1089	2341330000	2.34133
																		-60.6	0.03604	79.5713	2337730000	2.33773
																		-60.5	0.04038	80.0337	2334460000	2.33446
																		-60.4	0.04171	80.4961	2331170000	2.33117
																		-60.2	0.0405	80.9585	2328040000	2.32804
																		-60.0625	0.03937	81.4209	2324900000	2.3249
																		-60	0.04269	81.8833	2321720000	2.32172
																		-59.9	0.03647	82.3458	2318720000	2.31872
																		-59.8	0.04221	82.8082	2315870000	2.31587
																		-59.5	0.04023	83.2706	2312980000	2.31298
																		-59.4	0.04166	83.733	2309890000	2.30989
																		-59.2	0.03926	84.1954	2306330000	2.30633
																		-59.175	0.03945	84.6578	2302820000	2.30282
																		-59.1	0.04316	85.1202	2299530000	2.29953
																		-58.7	0.0411	85.5826	2296390000	2.29639
																		-58.6	0.04056	86.045	2293450000	2.29345
																		-58.5	0.04243	86.5074	2290410000	2.29041
																		-58.4	0.03688	86.9698	2287200000	2.2872
																		-58.2594	0.0401	87.4323	2284170000	2.28417
																		-58	0.04386	87.8947	2281410000	2.28141
																		-57.9	0.04209	88.3571	2279230000	2.27923
																		-57.8	0.04207	88.8195	2276980000	2.27698
																		-57.6	0.03691	89.2819	2273280000	2.27328
																		-57.4625	0.04092	89.7443	2269580000	2.26958
																		-57.1	0.04256	90.2067	2266400000	2.2664
																		-57	0.04248	90.6691	2263300000	2.2633
																		-56.9	0.04391	91.1315	2260300000	2.2603
																		-56.8	0.0375	91.594	2257740000	2.25774
																		-56.5656	0.0414	92.0564	2255050000	2.25505
																		-56.4	0.04286	92.5188	2252060000	2.25206
																		-56.3	0.04354	92.9812	2248970000	2.24897
																		-56.2	0.04213	93.4436	2246160000	2.24616
																		-56	0.04423	93.906	2243580000	2.24358
																		-55.9	0.03775	94.3684	2240990000	2.24099
																		-55.8	0.04355	94.8308	2238180000	2.23818
																		-55.7344	0.04131	95.2932	2235200000	2.2352
																		-55.7	0.04426	95.7556	2232300000	2.2323
																		-55.6	0.04268	96.218	2229580000	2.22958
																		-55.2	0.04139	96.6804	2226990000	2.22699
																		-55.1	0.04441	97.1429	2224220000	2.22422
																		-55	0.04336	97.6053	2221160000	2.22116
																		-54.9562	0.04199	98.0677	2218110000	2.21811
																		-54.9	0.04319	98.5301	2215210000	2.21521
																		-54.5	0.04451	98.9925	2212510000	2.21251
																		-54.3	0.04164	99.4549	2209870000	2.20987
																		-54.2	0.04371	99.9173	2207140000	2.20714
																		-54.0594	0.04269	100.38	2204510000	2.20451
																		-53.9	0.04487	100.842	2202100000	2.2021
																		-53.6	0.0409	101.305	2199720000	2.19972
																		-53.5	0.04521	101.767	2197150000	2.19715
																		-53.2	0.04517	102.229	2194620000	2.19462
																		-53.1406	0.04271	102.692	2191840000	2.19184
																		-53	0.04439	103.154	2188280000	2.18828
																		-52.9	0.03882	103.617	2185010000	2.18501
																		-52.7	0.04486	104.079	2182620000	2.18262
																		-52.5	0.04607	104.541	2180310000	2.18031
																		-52.4	0.04561	105.004	2178030000	2.17803
																		-52.3844	0.04354	105.466	2175540000	2.17554
																		-52.2	0.04396	105.929	2172660000	2.17266
																		-52.1	0.04189	106.391	2170050000	2.17005
																		-51.6	0.04534	106.853	2167860000	2.16786
																		-51.5594	0.04354	107.316	2165440000	2.16544
																		-51.5	0.04273	107.778	2162480000	2.16248
																		-51.3	0.04538	108.241	2159590000	2.15959
																		-51	0.04605	108.703	2157020000	2.15702
																		-50.9	0.04452	109.165	2154630000	2.15463
																		-50.8625	0.04442	109.628	2152290000	2.15229
																		-50.8	0.03957	110.09	2149660000	2.14966
																		-50.7	0.04664	110.553	2146950000	2.14695
																		-50.3	0.04573	111.015	2144370000	2.14437
																		-50.2	0.0398	111.478	2142010000	2.14201
																		-50.1781	0.0444	111.94	2139660000	2.13966
																		-50	0.04659	112.402	2137030000	2.13703
																		-49.8	0.04683	112.865	2134330000	2.13433
																		-49.7	0.04695	113.327	2131930000	2.13193
																		-49.6	0.04586	113.79	2129680000	2.12968
																		-49.4719	0.04443	114.252	2127410000	2.12741
																		-49.4	0.04344	114.714	2125010000	2.12501
																		-49.1	0.04734	115.177	2122370000	2.12237
																		-49	0.04546	115.639	2119790000	2.11979
																		-48.6	0.04716	116.102	2117420000	2.11742
																		-48.55	0.04515	116.564	2114940000	2.11494
																		-48.5	0.04368	117.026	2112380000	2.11238
																		-48.4	0.04591	117.489	2109860000	2.10986
																		-47.9	0.04395	117.951	2107300000	2.1073
																		-47.7875	0.04527	118.414	2104780000	2.10478
																		-47.7	0.04685	118.876	2102310000	2.10231
																		-47.6	0.04797	119.338	2099790000	2.09979
																		-47.3	0.04753	119.801	2097600000	2.0976
																		-47.2	0.04082	120.263	2095640000	2.09564
																		-47.1	0.04738	120.726	2093260000	2.09326
																		-47.0187	0.04489	121.188	2090720000	2.09072
																		-47	0.04856	121.651	2088700000	2.0887
																		-46.7	0.04817	122.113	2086460000	2.08646
																		-46.5	0.04391	122.575	2083620000	2.08362
																		-46.4	0.04833	123.038	2080850000	2.08085
																		-46.1656	0.04501	123.5	2078330000	2.07833
																		-46.1	0.04867	123.963	2075780000	2.07578
																		-46	0.04824	124.425	2073180000	2.07318
																		-45.9	0.04548	124.887	2070870000	2.07087
																		-45.7469	0.04617	125.35	2068690000	2.06869
																		-45.4	0.04833	125.812	2066510000	2.06651
																		-45.3	0.04575	126.275	2064350000	2.06435
																		-44.9656	0.04622	126.737	2062050000	2.06205
																		-44.8	0.04851	127.199	2059390000	2.05939
																		-44.7	0.04757	127.662	2056940000	2.05694
																		-44.6	0.0446	128.124	2054770000	2.05477
																		-44.5	0.04877	128.587	2052330000	2.05233
																		-44.35	0.04669	129.049	2049920000	2.04992
																		-44	0.04791	129.512	2047620000	2.04762
																		-43.9	0.04852	129.974	2045180000	2.04518
																		-43.8	0.04087	130.436	2042760000	2.04276
																		-43.7	0.04945	130.899	2040710000	2.04071
																		-43.6156	0.04659	131.361	2038690000	2.03869
																		-43.4	0.04835	131.824	2036230000	2.03623
																		-43.3	0.04713	132.286	2033620000	2.03362
																		-43.2	0.04826	132.748	2030850000	2.03085
																		-43.1	0.04921	133.211	2028230000	2.02823
																		-43	0.04098	133.673	2026180000	2.02618
																		-42.8687	0.04633	134.136	2024100000	2.0241
																		-42.8	0.0491	134.598	2021940000	2.02194
																		-42.6	0.04717	135.06	2019840000	2.01984
																		-42.5	0.04894	135.523	2017730000	2.01773
																		-42.4	0.04929	135.985	2015500000	2.0155
																		-42.3	0.04554	136.448	2013190000	2.01319
																		-42.2656	0.04762	136.91	2010790000	2.01079
																		-41.9	0.04883	137.372	2008310000	2.00831
																		-41.8	0.04822	137.835	2005760000	2.00576
																		-41.7	0.04608	138.297	2003280000	2.00328
																		-41.5625	0.04733	138.76	2000990000	2.00099
																		-41.3	0.04927	139.222	1998840000	1.99884
																		-41.2	0.04676	139.685	1996440000	1.99644
																		-41.1	0.04789	140.147	1994100000	1.9941
																		-41.0406	0.04933	140.609	1991980000	1.99198
																		-40.8	0.04917	141.072	1989690000	1.98969
																		-40.7	0.04889	141.534	1987160000	1.98716
																		-40.5	0.04156	141.997	1984710000	1.98471
																		-40.4	0.04909	142.459	1982300000	1.9823
																		-40.2656	0.04779	142.921	1979850000	1.97985
																		-40.2	0.04932	143.384	1977440000	1.97744
																		-40.1	0.04924	143.846	1975180000	1.97518
																		-39.9	0.0416	144.309	1973040000	1.97304
																		-39.8	0.04769	144.771	1970910000	1.97091
																		-39.7	0.04976	145.233	1968690000	1.96869
																		-39.6094	0.04839	145.696	1966390000	1.96639
																		-39.5	0.04932	146.158	1964070000	1.96407
																		-39.4	0.0489	146.621	1961750000	1.96175
																		-39.3	0.04169	147.083	1959430000	1.95943
																		-39.2	0.0487	147.545	1957130000	1.95713
																		-38.9406	0.04784	148.008	1954750000	1.95475
																		-38.9	0.04935	148.47	1952390000	1.95239
																		-38.8	0.04897	148.933	1950170000	1.95017
																		-38.7	0.04161	149.395	1948020000	1.94802
																		-38.5	0.04853	149.858	1945800000	1.9458
																		-38.3	0.04798	150.32	1943320000	1.94332
																		-38.1	0.04658	150.782	1940810000	1.94081
																		-37.9	0.0496	151.245	1938430000	1.93843
																		-37.8	0.04747	151.707	1936190000	1.93619
																		-37.7	0.0492	152.17	1933970000	1.93397
																		-37.6344	0.04874	152.632	1931700000	1.9317
																		-37.5	0.04894	153.094	1929570000	1.92957
																		-37.4	0.04552	153.557	1927450000	1.92745
																		-37.2	0.04747	154.019	1925020000	1.92502
																		-37.1	0.04863	154.482	1922420000	1.92242
																		-36.9656	0.04768	154.944	1920030000	1.92003
																		-36.8	0.04514	155.406	1917790000	1.91779
																		-36.7	0.04986	155.869	1915460000	1.91546
																		-36.6	0.04795	156.331	1913040000	1.91304
																		-36.3781	0.04805	156.794	1910640000	1.91064
																		-36.3	0.04178	157.256	1908320000	1.90832
																		-36.2	0.04962	157.718	1905910000	1.90591
																		-36.1	0.04816	158.181	1903430000	1.90343
																		-36	0.04897	158.643	1901030000	1.90103
																		-35.7656	0.04711	159.106	1898820000	1.89882
																		-35.7	0.04162	159.568	1896640000	1.89664
																		-35.6	0.04931	160.031	1894410000	1.89441
																		-35.4	0.04782	160.493	1892160000	1.89216
																		-35.3	0.04853	160.955	1889550000	1.88955
																		-35.1938	0.04651	161.418	1886730000	1.88673
																		-35.1	0.04981	161.88	1884300000	1.8843
																		-35	0.04147	162.343	1881790000	1.88179
																		-34.9	0.0481	162.805	1879290000	1.87929
																		-34.6	0.04901	163.267	1876890000	1.87689
																		-34.5625	0.04702	163.73	1874520000	1.87452
																		-34.5	0.04865	164.192	1872080000	1.87208
																		-34.3	0.04205	164.655	1869640000	1.86964
																		-34.2	0.04697	165.117	1867210000	1.86721
																		-33.9594	0.04662	165.579	1864670000	1.86467
																		-33.9	0.04834	166.042	1862090000	1.86209
																		-33.8	0.04556	166.504	1859600000	1.8596
																		-33.6	0.04717	166.967	1857000000	1.857
																		-33.4	0.04927	167.429	1854320000	1.85432
																		-33.3312	0.04623	167.891	1851790000	1.85179
																		-33.3	0.04803	168.354	1849350000	1.84935
																		-33.2	0.04124	168.816	1846810000	1.84681
																		-33	0.04681	169.279	1844200000	1.8442
																		-32.9	0.04846	169.741	1841800000	1.8418
																		-32.8	0.04838	170.204	1839450000	1.83945
																		-32.7219	0.04681	170.666	1836810000	1.83681
																		-32.7	0.04832	171.128	1834030000	1.83403
																		-32.5	0.0443	171.591	1831400000	1.8314
																		-32.3	0.04768	172.053	1828760000	1.82876
																		-32.2	0.04839	172.516	1826200000	1.8262
																		-32.1156	0.04715	172.978	1823660000	1.82366
																		-32.1	0.04832	173.44	1821030000	1.82103
																		-32	0.04659	173.903	1818270000	1.81827
																		-31.9	0.04189	174.365	1815530000	1.81553
																		-31.8	0.04777	174.828	1812900000	1.8129
																		-31.7	0.04814	175.29	1810100000	1.8101
																		-31.625	0.04761	175.752	1807150000	1.80715
																		-31.6	0.04749	176.215	1804340000	1.80434
																		-31.5	0.04625	176.677	1801560000	1.80156
																		-31.4	0.04723	177.14	1798750000	1.79875
																		-31.3	0.04496	177.602	1796030000	1.79603
																		-31.1062	0.04655	178.064	1793450000	1.79345
																		-31.1	0.04799	178.527	1790870000	1.79087
																		-30.9	0.04675	178.989	1788120000	1.78812
																		-30.7	0.0409	179.452	1785140000	1.78514
																		-30.6	0.0481	179.914	1781930000	1.78193
																		-30.5844	0.04636	180.377	1778760000	1.77876
																		-30.5	0.04712	180.839	1775780000	1.77578
																		-30.3	0.04623	181.301	1772890000	1.77289
																		-30.2	0.04128	181.764	1770020000	1.77002
																		-30.1	0.04769	182.226	1767020000	1.76702
																		-30.0188	0.04706	182.689	1763750000	1.76375
																		-30	0.04663	183.151	1760530000	1.76053
																		-29.9	0.04655	183.613	1757730000	1.75773
																		-29.6	0.04458	184.076	1755000000	1.755
																		-29.5	0.04684	184.538	1751920000	1.75192
																		-29.4469	0.0462	185.001	1748390000	1.74839
																		-29.4	0.04665	185.463	1744940000	1.74494
																		-29.3	0.04541	185.925	1741600000	1.7416
																		-29.1	0.04756	186.388	1738440000	1.73844
																		-29	0.04379	186.85	1735500000	1.7355
																		-28.8656	0.04576	187.313	1732430000	1.73243
																		-28.8	0.04653	187.775	1729110000	1.72911
																		-28.6	0.04489	188.237	1725410000	1.72541
																		-28.5	0.04645	188.7	1721810000	1.72181
																		-28.3	0.04333	189.162	1718220000	1.71822
																		-28.2781	0.0456	189.625	1714720000	1.71472
																		-28	0.04575	190.087	1711330000	1.71133
																		-27.9	0.04634	190.55	1707620000	1.70762
																		-27.8	0.04037	191.012	1703930000	1.70393
																		-27.675	0.04508	191.474	1700410000	1.70041
																		-27.6	0.04601	191.937	1696900000	1.6969
																		-27.5	0.04547	192.399	1693050000	1.69305
																		-27.4	0.04592	192.862	1689090000	1.68909
																		-27.3	0.04087	193.324	1685030000	1.68503
																		-27.15	0.04479	193.786	1681100000	1.6811
																		-27.1	0.04616	194.249	1677240000	1.67724
																		-27	0.04508	194.711	1673170000	1.67317
																		-26.9	0.04625	195.174	1668510000	1.66851
																		-26.8	0.04333	195.636	1663930000	1.66393
																		-26.7594	0.04574	196.098	1659810000	1.65981
																		-26.6	0.04541	196.561	1655690000	1.65569
																		-26.5	0.04539	197.023	1651330000	1.65133
																		-26.4	0.04479	197.486	1646760000	1.64676
																		-26.2406	0.04475	197.948	1641990000	1.64199
																		-26.2	0.03956	198.41	1637480000	1.63748
																		-26.1	0.04523	198.873	1633000000	1.633
																		-26	0.04551	199.335	1627920000	1.62792
																		-25.8	0.04451	199.798	1622480000	1.62248
																		-25.7031	0.04536	200.26	1617140000	1.61714
																		-25.7	0.03972	200.723	1611940000	1.61194
																		-25.5	0.04486	201.185	1606720000	1.60672
																		-25.4	0.04439	201.647	1601260000	1.60126
																		-25.2	0.03971	202.11	1595520000	1.59552
																		-25.15	0.04517	202.572	1589690000	1.58969
																		-25	0.04465	203.035	1583670000	1.58367
																		-24.7	0.04219	203.497	1577570000	1.57757
																		-24.6281	0.04503	203.959	1571060000	1.57106
																		-24.5	0.04512	204.422	1563840000	1.56384
																		-24.4	0.04367	204.884	1556210000	1.55621
																		-24.2	0.03982	205.347	1548310000	1.54831
																		-24.1656	0.04463	205.809	1540530000	1.54053
																		-24.1	0.04537	206.271	1532730000	1.53273
																		-23.9	0.04366	206.734	1524360000	1.52436
																		-23.7	0.03913	207.196	1515320000	1.51532
																		-23.625	0.04442	207.659	1506050000	1.50605
																		-23.6	0.0447	208.121	1496410000	1.49641
																		-23.3	0.04334	208.583	1486380000	1.48638
																		-23.2	0.04462	209.046	1475210000	1.47521
																		-23.1	0.0387	209.508	1462960000	1.46296
																		-23.0531	0.04413	209.971	1450860000	1.45086
																		-22.9	0.04398	210.433	1438680000	1.43868
																		-22.8	0.04243	210.896	1425780000	1.42578
																		-22.7	0.04457	211.358	1411720000	1.41172
																		-22.5562	0.04331	211.82	1396940000	1.39694
																		-22.5	0.03858	212.283	1381730000	1.38173
																		-22.4	0.04352	212.745	1365300000	1.3653
																		-22.3	0.04233	213.208	1347160000	1.34716
																		-22.2	0.0444	213.67	1327510000	1.32751
																		-22.1	0.03842	214.132	1305710000	1.30571
																		-22.025	0.04233	214.595	1283550000	1.28355
																		-22	0.04275	215.057	1261810000	1.26181
																		-21.9	0.04231	215.52	1240090000	1.24009
																		-21.8	0.044	215.982	1216930000	1.21693
																		-21.6281	0.0419	216.444	1192610000	1.19261
																		-21.6	0.04064	216.907	1167450000	1.16745
																		-21.4	0.04345	217.369	1141220000	1.14122
																		-21.3	0.04318	217.832	1114510000	1.11451
																		-21.2	0.0376	218.294	1086750000	1.08675
																		-21.1562	0.04239	218.756	1057480000	1.05748
																		-21.1	0.04302	219.219	1027140000	1.02714
																		-20.7	0.04048	219.681	997450000	0.99745
																		-20.6313	0.04074	220.144	968277000	0.968277
																		-20.5	0.04225	220.606	938521000	0.938521
																		-20.3	0.04363	221.069	908589000	0.908589
																		-20.2031	0.04	221.531	878491000	0.878491
																		-20.1	0.03965	221.993	848516000	0.848516
																		-20	0.04183	222.456	818626000	0.818626
																		-19.8	0.04291	222.918	787462000	0.787462
																		-19.7688	0.04167	223.381	755212000	0.755212
																		-19.7	0.04242	223.843	722627000	0.722627
																		-19.6	0.03678	224.305	690471000	0.690471
																		-19.3	0.04235	224.768	658105000	0.658105
																		-19.2937	0.04102	225.23	627342000	0.627342
																		-19.1	0.03704	225.693	596685000	0.596685
																		-19	0.04263	226.155	567729000	0.567729
																		-18.8	0.04205	226.617	539319000	0.539319
																		-18.7688	0.04079	227.08	511190000	0.51119
																		-18.7	0.03947	227.542	484066000	0.484066
																		-18.3	0.04013	228.005	457012000	0.457012
																		-18.2969	0.03994	228.467	430163000	0.430163
																		-18.2	0.04132	228.929	403452000	0.403452
																		-17.8	0.0397	229.392	379059000	0.379059
																		-17.7688	0.04066	229.854	356901000	0.356901
																		-17.4	0.04093	230.317	335370000	0.33537
																		-17.3969	0.039	230.779	315736000	0.315736
																		-17.3	0.03892	231.242	296796000	0.296796
																		-17.2	0.04179	231.704	278283000	0.278283
																		-17.0813	0.03953	232.166	261253000	0.261253
																		-16.9	0.03853	232.629	244616000	0.244616
																		-16.6781	0.03916	233.091	228808000	0.228808
																		-16.5	0.03514	233.554	213516000	0.213516
																		-16.4	0.04144	234.016	200668000	0.200668
																		-16.3	0.04066	234.478	188828000	0.188828
																		-16.2156	0.03876	234.941	177766000	0.177766
																		-16.2	0.04136	235.403	167653000	0.167653
																		-16	0.03549	235.866	157740000	0.15774
																		-15.9	0.0414	236.328	149021000	0.149021
																		-15.8156	0.03932	236.79	141102000	0.141102
																		-15.6	0.03494	237.253	133507000	0.133507
																		-15.4313	0.03906	237.715	126394000	0.126394
																		-15.4	0.0411	238.178	119413000	0.119413
																		-15.2	0.0382	238.64	113443000	0.113443
																		-15.1	0.04087	239.103	107647000	0.107647
																		-14.9844	0.03906	239.565	102742000	0.102742
																		-14.7	0.0351	240.027	98213500	0.0982135
																		-14.6	0.04061	240.49	93876700	0.0938767
																		-14.5406	0.03929	240.952	89996100	0.0899961
																		-14.3	0.03685	241.415	86228100	0.0862281
																		-14.2	0.04069	241.877	82876800	0.0828768
																		-14.1125	0.03945	242.339	79679100	0.0796791
																		-14.1	0.04082	242.802	76678300	0.0766783
																		-13.8	0.03475	243.264	73857200	0.0738572
																		-13.7	0.04109	243.727	71252700	0.0712527
																		-13.675	0.03768	244.189	68902000	0.068902
																		-13.3	0.0406	244.651	66705800	0.0667058
																		-13.2	0.03421	245.114	64717800	0.0647178
																		-13	0.04076	245.576	62965700	0.0629657
																		-12.9	0.03962	246.039	61314700	0.0613147
																		-12.8906	0.04007	246.501	59815500	0.0598155
																		-12.6	0.04048	246.963	58341100	0.0583411
																		-12.2	0.0403	247.426	56934100	0.0569341
																		-12	0.03787	247.888	55586100	0.0555861
																		-11.8	0.03935	248.351	54403400	0.0544034
																		-11.4	0.0396	248.813	53312000	0.053312
																		-11.0312	0.03576	249.276	52311800	0.0523118
																		-10.5	0.04025	249.738	51424800	0.0514248
																		-10.4	0.03819	250.2	50548700	0.0505487
																		-10	0.03963	250.663	49737200	0.0497372
																		-9.9	0.03336	251.125	49032300	0.0490323
																		-9.7	0.03958	251.588	48397300	0.0483973
																		-9.3	0.03932	252.05	47823400	0.0478234
																		-8.41875	0.03702	252.512	47283700	0.0472837
																		-8.4	0.0378	252.975	46774000	0.046774
																		-8.2	0.03884	253.437	46268300	0.0462683
																		-7.8	0.03309	253.9	45773400	0.0457734
																		-7.1	0.03909	254.362	45304600	0.0453046
																		-7	0.03732	254.824	44909700	0.0449097
																		-6.53437	0.03672	255.287	44569100	0.0445691
																		-6.3	0.03223	255.749	44260700	0.0442607
																		-5.8	0.03725	256.212	44031000	0.044031
																		-5.6	0.03637	256.674	43814600	0.0438146
																		-5.4	0.0379	257.136	43599000	0.043599
																		-5.22813	0.03556	257.599	43371700	0.0433717
																		-5.2	0.03919	258.061	43102300	0.0431023
																		-5	0.03207	258.524	42867800	0.0428678
																		-4.3	0.03657	258.986	42769000	0.042769
																		-3.9	0.03878	259.449	42781800	0.0427818
																		-3.8	0.03695	259.911	42768700	0.0427687
																		-3.7	0.03409	260.373	42674400	0.0426744
																		-3.3	0.03711	260.836	42589400	0.0425894
																		-2.9	0.03648	261.298	42538000	0.042538
																		-2.4	0.03371	261.761	42531200	0.0425312
																		-2.3	0.03637	262.223	42529900	0.0425299
																		-2.29062	0.03465	262.685	42537200	0.0425372
																		-1.8	0.03726	263.148	42538200	0.0425382
																		-1.6	0.03407	263.61	42521100	0.0425211
																		-1	0.03572	264.073	42512500	0.0425125
																		-0.925	0.03698	264.535	42555000	0.042555
																		-0.9	0.03313	264.997	42631800	0.0426318
																		-0.6	0.03334	265.46	42693300	0.0426933
																		0	0.03722	265.922	42723900	0.0427239
																		0.4	0.03542	266.385	42753000	0.042753
																		0.42812	0.03472	266.847	42858200	0.0428582
																		0.6	0.03182	267.309	42941400	0.0429414
																		1.6	0.03633	267.772	42969000	0.042969
																		1.7	0.03541	268.234	42995300	0.0429953
																		2	0.03108	268.697	43030500	0.0430305
																		2.0125	0.03225	269.159	43061500	0.0430615
																		2.8	0.03526	269.622	43038300	0.0430383
																		3	0.03422	270.084	42990800	0.0429908
																		3.1	0.03459	270.546	42935400	0.0429354
																		3.2	0.02942	271.009	42899000	0.042899
																		3.34063	0.03369	271.471	42861400	0.0428614
																		3.9	0.03467	271.934	42822300	0.0428223
																		4	0.03124	272.396	42774300	0.0427743
																		4.2	0.03578	272.858	42723100	0.0427231
																		4.3	0.0286	273.321	42659400	0.0426594
																		4.6	0.03403	273.783	42601000	0.042601
																		4.64063	0.03213	274.246	42515300	0.0425153
																		5	0.03082	274.708	42406000	0.042406
																		5.1	0.03366	275.17	42282000	0.042282
																		5.4	0.03159	275.633	42136300	0.0421363
																		5.8	0.03372	276.095	41985800	0.0419858
																		5.9125	0.03269	276.558	41726900	0.0417269
																		6.2	0.03217	277.02	41408600	0.0414086
																		6.5	0.03175	277.482	41040600	0.0410406
																		6.8	0.0331	277.945	40613400	0.0406134
																		6.9	0.03326	278.407	40086200	0.0400862
																		7.2	0.03001	278.87	39442100	0.0394421
																		7.5	0.02748	279.332	38727200	0.0387272
																		7.55312	0.03199	279.795	37810300	0.0378103
																		7.8	0.03286	280.257	36653400	0.0366534
																		8	0.03413	280.719	35427200	0.0354272
																		8.2	0.02935	281.182	34118300	0.0341183
																		8.7	0.02696	281.644	32777600	0.0327776
																		9	0.03253	282.107	31588600	0.0315886
																		9.2	0.03218	282.569	30491300	0.0304913
																		9.2375	0.03135	283.031	29479500	0.0294795
																		9.3	0.02892	283.494	28436200	0.0284362
																		9.4	0.03482	283.956	27569000	0.027569
																		10	0.02656	284.419	26807100	0.0268071
																		10.2	0.03073	284.881	26117100	0.0261171
																		10.2531	0.03225	285.343	25644500	0.0256445
																		10.4	0.03237	285.806	25241200	0.0252412
																		10.8	0.03453	286.268	24959900	0.0249599
																		11.1	0.02663	286.731	24670500	0.0246705
																		11.2	0.03221	287.193	24393600	0.0243936
																		11.2781	0.02991	287.655	24111500	0.0241115
																		11.3	0.02848	288.118	23861100	0.0238611
																		11.5	0.03155	288.58	23726400	0.0237264
																		11.7	0.03394	289.043	23605400	0.0236054
																		11.9	0.0259	289.505	23347300	0.0233473
																		12.1	0.03194	289.968	23021500	0.0230215
																		12.2	0.02838	290.43	22792700	0.0227927
																		12.4	0.03076	290.892	22585500	0.0225855
																		12.4125	0.0304	291.355	22366600	0.0223666
																		12.8	0.02557	291.817	22218800	0.0222188
																		13	0.03329	292.28	22077100	0.0220771
																		13.2	0.03146	292.742	21915700	0.0219157
																		13.3	0.02837	293.204	21795800	0.0217958
																		13.7438	0.02937	293.667	21630800	0.0216308
																		13.9	0.02543	294.129	21452800	0.0214528
																		14	0.03058	294.592	21311200	0.0213112
																		14.2	0.03084	295.054	21235100	0.0212351
																		14.775	0.02854	295.516	21159500	0.0211595
																		15	0.02472	295.979	21020000	0.02102
																		15.1	0.02764	296.441	20915500	0.0209155
																		15.2	0.03196	296.904	20786700	0.0207867
																		15.3	0.02986	297.366	20595500	0.0205955
																		15.9	0.02531	297.828	20428600	0.0204286
																		15.9906	0.02874	298.291	20312800	0.0203128
																		16	0.02741	298.753	20180700	0.0201807
																		16.2	0.02991	299.216	20037000	0.020037
																		16.3	0.03025	299.678	19893300	0.0198933
																		16.4	0.03278			0
																		16.8	0.02447			0
																		16.9	0.02718			0
																		17.0625	0.02811			0
																		17.1	0.03106			0
																		17.3	0.03114			0
																		17.8	0.02437			0
																		17.9	0.02689			0
																		18.1	0.03056			0
																		18.1812	0.02832			0
																		18.3	0.03235			0
																		18.5	0.02912			0
																		18.9	0.02547			0
																		19.3	0.03018			0
																		19.4	0.03199			0
																		19.4125	0.02852			0
																		19.7	0.02894			0
																		19.8	0.02664			0
																		19.9	0.02409			0
																		20.3719	0.02843			0
																		20.5	0.03083			0
																		20.7	0.02638			0
																		20.8	0.02859			0
																		21	0.02383			0
																		21.3	0.03031			0
																		21.4	0.03164			0
																		21.4187	0.02664			0
																		21.6	0.02886			0
																		21.7	0.02645			0
																		21.8	0.02335			0
																		22.3	0.02973			0
																		22.4	0.03174			0
																		22.5531	0.0264			0
																		22.7	0.02735			0
																		23	0.02356			0
																		23.3	0.02958			0
																		23.4	0.03144			0
																		23.7	0.02742			0
																		23.8	0.02758			0
																		24.1	0.02352			0
																		24.4	0.03041			0
																		24.6	0.02579			0
																		24.7	0.02835			0
																		24.9875	0.02779			0
																		25.1	0.02334			0
																		25.3	0.02956			0
																		25.5	0.02538			0
																		25.7	0.03098			0
																		25.8	0.02822			0
																		26.0656	0.02853			0
																		26.1	0.02347			0
																		26.3	0.02561			0
																		26.4	0.02929			0
																		26.5	0.03092			0
																		26.7	0.02844			0
																		27	0.02313			0
																		27.0938	0.03016			0
																		27.2	0.02555			0
																		27.4	0.0294			0
																		27.7	0.03066			0
																		27.9	0.02849			0
																		28	0.0232			0
																		28.3	0.02788			0
																		28.4	0.02909			0
																		28.5	0.0255			0
																		28.8	0.031			0
																		29	0.0285			0
																		29.1	0.02316			0
																		29.3	0.02911			0
																		29.5	0.02522			0
																		29.5656	0.02755			0
																		29.8	0.03053			0
																		29.9	0.02299			0
																		30.1	0.0292			0
																		30.3	0.0253			0
																		30.4	0.02878			0
																		30.7	0.03077			0
																		30.7969	0.02824			0
																		30.9	0.02262			0
																		31	0.02877			0
																		31.1	0.02557			0
																		31.3	0.02863			0
																		31.5	0.03045			0
																		31.6125	0.02715			0
																		31.8	0.02295			0
																		32	0.02878			0
																		32.3	0.02537			0
																		32.4	0.03079			0
																		32.7	0.02815			0
																		32.7125	0.0285			0
																		33	0.02885			0
																		33.1	0.02316			0
																		33.3	0.02571			0
																		33.4	0.03052			0
																		33.675	0.02897			0
																		33.7	0.02805			0
																		34	0.02867			0
																		34.1	0.02319			0
																		34.3	0.02832			0
																		34.525	0.02875			0
																		34.7	0.02813			0
																		34.8	0.0288			0
																		35	0.0232			0
																		35.2	0.02604			0
																		35.3	0.03056			0
																		35.6	0.02841			0
																		35.6219	0.02851			0
																		35.7	0.02883			0
																		35.9	0.02375			0
																		36.2	0.02835			0
																		36.4	0.02809			0
																		36.5812	0.02813			0
																		36.8	0.02876			0
																		36.9	0.02315			0
																		37	0.03033			0
																		37.3	0.02677			0
																		37.6	0.02787			0
																		37.6719	0.02855			0
																		37.8	0.02587			0
																		38	0.03018			0
																		38.3	0.02693			0
																		38.5469	0.0282			0
																		38.7	0.02806			0
																		38.8	0.02314			0
																		38.9	0.0301			0
																		39.1	0.02778			0
																		39.5344	0.02834			0
																		39.6	0.02334			0
																		39.8	0.02774			0
																		39.9	0.02926			0
																		40	0.02715			0
																		40.4531	0.02814			0
																		40.6	0.02769			0
																		40.7	0.02358			0
																		40.8	0.02943			0
																		41.1	0.02708			0
																		41.6	0.02839			0
																		41.8	0.02734			0
																		42.1	0.02729			0
																		42.6	0.02997			0
																		42.7	0.02325			0
																		42.8	0.0276			0
																		42.8344	0.0277			0
																		42.9	0.0286			0
																		43.1	0.02759			0
																		43.5	0.02986			0
																		43.7	0.02376			0
																		43.7875	0.02891			0
																		43.8	0.02804			0
																		43.9	0.0282			0
																		44	0.02765			0
																		44.4	0.02978			0
																		44.5	0.02365			0
																		44.8	0.02787			0
																		44.9	0.02808			0
																		44.9188	0.029			0
																		45.3	0.02995			0
																		45.4	0.02385			0
																		45.6	0.02765			0
																		45.7	0.02789			0
																		45.8	0.0283			0
																		45.8594	0.02902			0
																		46.2	0.02989			0
																		46.5	0.02763			0
																		46.6	0.02582			0
																		46.8	0.02862			0
																		47.0688	0.02894			0
																		47.2	0.02978			0
																		47.6	0.02585			0
																		47.8	0.02814			0
																		47.9	0.02784			0
																		47.9531	0.0281			0
																		48.2	0.02984			0
																		48.5	0.02766			0
																		48.6	0.02611			0
																		48.9	0.02783			0
																		49	0.02972			0
																		49.0125	0.02822			0
																		49.4	0.02778			0
																		49.5	0.02599			0
																		49.8	0.02773			0
																		49.9	0.02958			0
																		50.0063	0.02906			0
																		50.2	0.02767			0
																		50.4	0.02824			0
																		50.5	0.02414			0
																		50.6	0.02813			0
																		50.7	0.02972			0
																		51.0625	0.03032			0
																		51.1	0.02778			0
																		51.3	0.02624			0
																		51.5	0.02796			0
																		51.7	0.02977			0
																		52.1	0.02769			0
																		52.1063	0.03029			0
																		52.3	0.02832			0
																		52.4	0.02464			0
																		52.5	0.02789			0
																		52.8	0.02983			0
																		53.0594	0.02881			0
																		53.3	0.02852			0
																		53.4	0.02695			0
																		53.8	0.02952			0
																		54.1	0.02893			0
																		54.2	0.02855			0
																		54.3	0.02697			0
																		54.7	0.02975			0
																		55.0406	0.02828			0
																		55.1	0.02848			0
																		55.2	0.0252			0
																		55.3	0.02781			0
																		55.4	0.02949			0
																		56	0.02853			0
																		56.0344	0.03105			0
																		56.1	0.02561			0
																		56.2	0.0279			0
																		56.4	0.02968			0
																		57	0.0288			0
																		57.2	0.02707			0
																		57.2094	0.02958			0
																		57.5	0.02966			0
																		58	0.02858			0
																		58.1	0.02578			0
																		58.2	0.02772			0
																		58.2906	0.02717			0
																		58.3	0.02785			0
																		58.6	0.02988			0
																		59	0.02854			0
																		59.2	0.02583			0
																		59.2687	0.02832			0
																		59.3	0.02784			0
																		59.4	0.02917			0
																		59.9	0.02876			0
																		60	0.02608			0
																		60.1	0.02842			0
																		60.2	0.02971			0
																		60.4156	0.02957			0
																		60.5	0.02799			0
																		60.8	0.02899			0
																		61	0.02676			0
																		61.1	0.02829			0
																		61.3	0.02979			0
																		61.4219	0.02962			0
																		61.8	0.02872			0
																		61.9	0.02806			0
																		62.1	0.0286			0
																		62.2	0.02815			0
																		62.625	0.02927			0
																		62.7	0.02883			0
																		63.1	0.02837			0
																		63.2	0.02833			0
																		63.5	0.0289			0
																		63.5063	0.02912			0
																		63.8	0.02811			0
																		64.1	0.0285			0
																		64.2	0.02842			0
																		64.5	0.02887			0
																		64.6125	0.02825			0
																		64.8	0.02837			0
																		65	0.02867			0
																		65.4	0.02874			0
																		65.7875	0.0309			0
																		65.9	0.0284			0
																		66	0.02998			0
																		66.3	0.02692			0
																		66.4	0.02936			0
																		66.8	0.02857			0
																		66.9406	0.03035			0
																		67	0.03015			0
																		67.1	0.02854			0
																		67.3	0.02706			0
																		67.6	0.02925			0
																		67.8	0.02861			0
																		68	0.03021			0
																		68.1	0.02829			0
																		68.1219	0.0297			0
																		68.3	0.02748			0
																		68.5	0.02941			0
																		68.8	0.02883			0
																		68.9	0.03027			0
																		69.1	0.02837			0
																		69.1312	0.02995			0
																		69.2	0.02717			0
																		69.3	0.02934			0
																		69.6	0.02952			0
																		69.9031	0.02908			0
																		70	0.02851			0
																		70.1	0.02839			0
																		70.6	0.02886			0
																		70.7	0.03044			0
																		71	0.02872			0
																		71.1	0.02954			0
																		71.1094	0.02864			0
																		71.2	0.02775			0
																		71.7	0.03052			0
																		71.8	0.02854			0
																		72.1	0.02862			0
																		72.3781	0.02906			0
																		72.7	0.03056			0
																		72.9	0.02884			0
																		73	0.02887			0
																		73.2	0.02873			0
																		73.4125	0.0302			0
																		73.6	0.0304			0
																		73.7	0.02882			0
																		73.9	0.02879			0
																		74.1	0.02988			0
																		74.2	0.02757			0
																		74.3	0.03049			0
																		74.3937	0.0321			0
																		74.6	0.02885			0
																		75	0.02864			0
																		75.2	0.03051			0
																		75.2844	0.02971			0
																		75.7	0.02879			0
																		76	0.02997			0
																		76.1	0.02778			0
																		76.4	0.03073			0
																		76.425	0.0302			0
																		76.6	0.02882			0
																		76.9	0.02898			0
																		77	0.02997			0
																		77.2	0.02781			0
																		77.4	0.03069			0
																		77.6219	0.03049			0
																		77.7	0.02901			0
																		77.9	0.02951			0
																		78.2	0.02769			0
																		78.3	0.03063			0
																		78.5687	0.02931			0
																		78.7	0.02897			0
																		78.8	0.02995			0
																		78.9	0.02916			0
																		79.1	0.02788			0
																		79.2	0.03073			0
																		79.5	0.02992			0
																		79.525	0.02874			0
																		79.6	0.02877			0
																		79.7	0.02932			0
																		80	0.02912			0
																		80.5	0.02922			0
																		80.6656	0.03016			0
																		80.7	0.02948			0
																		81	0.03083			0
																		81.2	0.02804			0
																		81.5	0.02942			0
																		81.7	0.02942			0
																		81.7344	0.031			0
																		81.9	0.03071			0
																		82.1	0.0276			0
																		82.3	0.02896			0
																		82.5	0.03011			0
																		82.6937	0.03155			0
																		82.7	0.02926			0
																		82.8	0.03067			0
																		83.1	0.02774			0
																		83.4	0.03013			0
																		83.6	0.02929			0
																		83.75	0.03114			0
																		83.8	0.03079			0
																		83.9	0.02813			0
																		84.2	0.02993			0
																		84.4	0.02944			0
																		84.5	0.02974			0
																		84.6562	0.03148			0
																		84.8	0.02814			0
																		85.1	0.03008			0
																		85.5	0.02973			0
																		85.8219	0.02999			0
																		86	0.02894			0
																		86.4	0.0287			0
																		86.6	0.0302			0
																		86.9	0.02807			0
																		86.9313	0.03018			0
																		87	0.03017			0
																		87.2	0.02924			0
																		87.5	0.03094			0
																		87.6	0.02978			0
																		87.7719	0.03048			0
																		87.9	0.02807			0
																		88	0.03028			0
																		88.2	0.02884			0
																		88.3	0.03089			0
																		88.6	0.02957			0
																		88.7	0.02823			0
																		88.8312	0.02973			0
																		88.9	0.03012			0
																		89.1	0.02897			0
																		89.3	0.03061			0
																		89.5	0.02934			0
																		89.6	0.0281			0
																		89.8031	0.03058			0
																		90.1	0.03036			0
																		90.3	0.03068			0
																		90.4	0.02914			0
																		90.5	0.02977			0
																		90.6	0.02821			0
																		91	0.02999			0
																		91.0531	0.03162			0
																		91.2	0.03101			0
																		91.4	0.02912			0
																		91.6	0.02858			0
																		92	0.03028			0
																		92.2156	0.03092			0
																		92.3	0.02895			0
																		92.4	0.03088			0
																		92.6	0.02829			0
																		92.7	0.02977			0
																		92.9	0.03021			0
																		93.1	0.02906			0
																		93.1531	0.03123			0
																		93.4	0.03073			0
																		93.5	0.02962			0
																		93.6	0.0282			0
																		93.7	0.03017			0
																		93.9	0.02879			0
																		94.1156	0.02945			0
																		94.3	0.0309			0
																		94.6	0.0288			0
																		94.7	0.03026			0
																		94.9	0.02912			0
																		95.1437	0.03107			0
																		95.3	0.03091			0
																		95.5	0.02787			0
																		95.6	0.02948			0
																		95.8	0.03026			0
																		96	0.02919			0
																		96.1031	0.03033			0
																		96.3	0.03085			0
																		96.5	0.02815			0
																		96.6	0.02958			0
																		96.9	0.03031			0
																		97	0.02908			0
																		97.1969	0.02876			0
																		97.3	0.03079			0
																		97.5	0.02836			0
																		97.7	0.02961			0
																		97.8	0.03016			0
																		97.9	0.0289			0
																		98.1	0.03081			0
																		98.225	0.02899			0
																		98.4	0.02842			0
																		98.5	0.02952			0
																		98.6	0.0304			0
																		98.8	0.02926			0
																		98.9	0.0307			0
																		99.0438	0.02914			0
																		99.3	0.02806			0
																		99.5	0.03017			0
																		99.6	0.02951			0
																		99.8	0.02939			0
																		99.9	0.0306			0
																		100.206	0.03022			0
																		100.4	0.02894			0
																		100.5	0.02951			0
																		100.7	0.02947			0
																		101	0.03072			0
																		101.388	0.03025			0
																		101.4	0.02955			0
																		101.5	0.02995			0
																		101.6	0.02952			0
																		102	0.03071			0
																		102.5	0.03			0
																		102.566	0.0307			0
																		102.6	0.02835			0
																		102.8	0.02927			0
																		102.9	0.03094			0
																		103.3	0.02977			0
																		103.4	0.02948			0
																		103.456	0.031			0
																		103.7	0.03005			0
																		104.3	0.02911			0
																		104.4	0.03041			0
																		104.406	0.02906			0
																		104.6	0.03052			0
																		104.9	0.02983			0
																		105.3	0.02942			0
																		105.384	0.03121			0
																		105.5	0.03025			0
																		105.8	0.02967			0
																		106.2	0.02866			0
																		106.3	0.03001			0
																		106.416	0.03038			0
																		106.5	0.03059			0
																		106.6	0.02971			0
																		107	0.02965			0
																		107.2	0.03034			0
																		107.3	0.02841			0
																		107.4	0.0306			0
																		107.481	0.0297			0
																		107.6	0.02964			0
																		107.8	0.02996			0
																		108.1	0.03041			0
																		108.2	0.03063			0
																		108.4	0.02838			0
																		108.466	0.02991			0
																		108.6	0.02984			0
																		109	0.03043			0
																		109.1	0.03036			0
																		109.5	0.02854			0
																		109.559	0.03121			0
																		109.6	0.0298			0
																		109.7	0.02986			0
																		110	0.03036			0
																		110.1	0.03058			0
																		110.5	0.02862			0
																		110.678	0.03008			0
																		110.7	0.02988			0
																		111.1	0.03046			0
																		111.4	0.02845			0
																		111.6	0.03003			0
																		111.619	0.03183			0
																		112	0.03059			0
																		112.1	0.03036			0
																		112.3	0.02851			0
																		112.5	0.03018			0
																		112.556	0.03061			0
																		112.9	0.03059			0
																		113	0.02993			0
																		113.1	0.02854			0
																		113.3	0.03044			0
																		113.4	0.02979			0
																		113.581	0.03027			0
																		113.7	0.03067			0
																		114	0.03041			0
																		114.4	0.02916			0
																		114.6	0.0301			0
																		114.8	0.03067			0
																		114.853	0.03038			0
																		115.2	0.03033			0
																		115.4	0.02928			0
																		115.7	0.03078			0
																		115.8	0.03084			0
																		116.034	0.03119			0
																		116.1	0.03038			0
																		116.4	0.02931			0
																		116.8	0.03047			0
																		117.1	0.03038			0
																		117.162	0.03114			0
																		117.3	0.02865			0
																		117.4	0.02994			0
																		117.8	0.03077			0
																		117.9	0.03045			0
																		118.1	0.02862			0
																		118.128	0.03149			0
																		118.3	0.02985			0
																		118.7	0.0307			0
																		118.8	0.02988			0
																		118.9	0.03057			0
																		119.2	0.02909			0
																		119.281	0.03054			0
																		119.6	0.0306			0
																		119.8	0.03047			0
																		120.2	0.02911			0
																		120.269	0.03131			0
																		120.7	0.03052			0
																		120.8	0.03054			0
																		121.1	0.02864			0
																		121.175	0.03078			0
																		121.2	0.02991			0
																		121.6	0.03009			0
																		121.8	0.03053			0
																		122.2	0.02869			0
																		122.244	0.03044			0
																		122.3	0.02963			0
																		122.4	0.03012			0
																		122.6	0.03068			0
																		123	0.02854			0
																		123.2	0.02986			0
																		123.237	0.02937			0
																		123.6	0.03099			0
																		123.7	0.03036			0
																		123.9	0.02856			0
																		124.1	0.03001			0
																		124.275	0.03003			0
																		124.6	0.03136			0
																		124.7	0.03035			0
																		124.8	0.02956			0
																		125	0.02988			0
																		125.622	0.03072			0
																		125.7	0.03069			0
																		125.8	0.02861			0
																		126	0.02988			0
																		126.5	0.03036			0
																		126.562	0.03153			0
																		126.6	0.03045			0
																		126.7	0.02994			0
																		126.9	0.02986			0
																		127.4	0.03037			0
																		127.428	0.03122			0
																		127.5	0.02835			0
																		127.7	0.03046			0
																		128.262	0.03298			0
																		128.3	0.03046			0
																		128.4	0.02849			0
																		128.7	0.03084			0
																		129.206	0.03122			0
																		129.3	0.03058			0
																		129.6	0.0283			0
																		129.8	0.03044			0
																		130.206	0.03208			0
																		130.3	0.03079			0
																		130.4	0.03012			0
																		130.5	0.02869			0
																		130.8	0.0298			0
																		130.9	0.03123			0
																		131.137	0.03302			0
																		131.2	0.03059			0
																		131.3	0.03009			0
																		131.4	0.02827			0
																		131.7	0.02969			0
																		132	0.03123			0
																		132.1	0.03045			0
																		132.156	0.03128			0
																		132.3	0.02849			0
																		132.4	0.02992			0
																		132.9	0.03137			0
																		133	0.03009			0
																		133.125	0.03229			0
																		133.2	0.02846			0
																		133.4	0.02985			0
																		133.9	0.03061			0
																		134	0.03078			0
																		134.2	0.02825			0
																		134.213	0.03198			0
																		134.4	0.0296			0
																		134.8	0.03016			0
																		135	0.03065			0
																		135.3	0.0297			0
																		135.6	0.02981			0
																		135.8	0.03022			0
																		136	0.03102			0
																		136.2	0.02859			0
																		136.203	0.03183			0
																		136.6	0.02997			0
																		136.8	0.03012			0
																		137	0.02986			0
																		137.037	0.03123			0
																		137.1	0.02995			0
																		137.6	0.03011			0
																		137.7	0.02972			0
																		137.9	0.03101			0
																		138	0.02917			0
																		138.169	0.03173			0
																		138.5	0.03034			0
																		138.7	0.02948			0
																		138.9	0.02846			0
																		139	0.03019			0
																		139.159	0.03193			0
																		139.2	0.03112			0
																		139.4	0.03051			0
																		139.6	0.02962			0
																		139.9	0.02945			0
																		140.1	0.03119			0
																		140.137	0.03113			0
																		140.4	0.03032			0
																		140.7	0.02941			0
																		140.8	0.02824			0
																		140.9	0.03017			0
																		141.037	0.03166			0
																		141.2	0.03109			0
																		141.4	0.03031			0
																		141.6	0.02965			0
																		141.7	0.02847			0
																		141.8	0.03027			0
																		141.95	0.03148			0
																		142.1	0.03116			0
																		142.2	0.03016			0
																		142.4	0.0297			0
																		142.6	0.02856			0
																		142.7	0.03009			0
																		142.972	0.03167			0
																		143	0.03085			0
																		143.2	0.03026			0
																		143.4	0.02905			0
																		143.7	0.03005			0
																		143.925	0.03164			0
																		144.1	0.03107			0
																		144.2	0.03039			0
																		144.3	0.02963			0
																		144.4	0.0284			0
																		144.7	0.02997			0
																		144.972	0.03166			0
																		145.1	0.03051			0
																		145.2	0.02971			0
																		145.3	0.02857			0
																		145.7	0.02988			0
																		145.981	0.03186			0
																		146	0.03034			0
																		146.1	0.03037			0
																		146.2	0.02843			0
																		146.5	0.03023			0
																		146.8	0.03016			0
																		146.822	0.03154			0
																		146.9	0.0315			0
																		147.1	0.02861			0
																		147.4	0.02961			0
																		147.5	0.03011			0
																		147.794	0.03189			0
																		147.8	0.03109			0
																		147.9	0.03013			0
																		148.1	0.0285			0
																		148.4	0.03016			0
																		148.8	0.03113			0
																		148.9	0.03024			0
																		148.953	0.03156			0
																		149	0.0285			0
																		149.3	0.02996			0
																		149.5	0.03013			0
																		149.872	0.03174			0
																		149.9	0.03101			0
																		149.909	0.0403			0
																		150.3	0.02974			0
																		150.4	0.02998			0
																		150.681	0.03137			0
																		150.7	0.03003			0
																		150.8	0.02982			0
																		151.3	0.02987			0
																		151.509	0.03219			0
																		151.6	0.03004			0
																		152.3	0.03014			0
																		152.444	0.032			0
																		152.5	0.02994			0
																		152.6	0.02868			0
																		152.7	0.03091			0
																		153.2	0.03028			0
																		153.4	0.03006			0
																		153.444	0.03197			0
																		153.6	0.02992			0
																		153.7	0.03094			0
																		153.8	0.0284			0
																		154.2	0.03023			0
																		154.4	0.03024			0
																		154.409	0.03185			0
																		154.5	0.02987			0
																		154.6	0.02844			0
																		154.7	0.03092			0
																		155.1	0.03047			0
																		155.3	0.03053			0
																		155.331	0.03192			0
																		155.4	0.02992			0
																		155.5	0.02849			0
																		155.6	0.03094			0
																		156.1	0.02999			0
																		156.2	0.03029			0
																		156.238	0.03223			0
																		156.3	0.02937			0
																		156.6	0.0308			0
																		157	0.03028			0
																		157.1	0.03067			0
																		157.3	0.02878			0
																		157.4	0.02957			0
																		157.466	0.03239			0
																		157.5	0.03128			0
																		158	0.03041			0
																		158.3	0.02859			0
																		158.416	0.03238			0
																		158.5	0.03035			0
																		158.9	0.03049			0
																		159.3	0.02873			0
																		159.4	0.02972			0
																		159.441	0.03223			0
																		159.5	0.03075			0
																		159.8	0.03048			0
																		160.2	0.02866			0
																		160.319	0.03219			0
																		160.4	0.02968			0
																		160.6	0.03122			0
																		160.7	0.03035			0
																		160.8	0.03073			0
																		161	0.02889			0
																		161.141	0.03227			0
																		161.2	0.02965			0
																		161.4	0.03051			0
																		161.8	0.03113			0
																		161.9	0.02869			0
																		162.012	0.03213			0
																		162.2	0.02997			0
																		162.4	0.03048			0
																		162.8	0.03093			0
																		162.9	0.02967			0
																		163	0.03245			0
																		163.1	0.02974			0
																		163.4	0.03071			0
																		163.7	0.03105			0
																		163.8	0.0304			0
																		164	0.02903			0
																		164.009	0.03231			0
																		164.1	0.0299			0
																		164.4	0.03052			0
																		164.7	0.03066			0
																		164.878	0.03266			0
																		164.9	0.02933			0
																		165	0.0299			0
																		165.3	0.03097			0
																		165.5	0.03089			0
																		165.787	0.03253			0
																		165.8	0.02985			0
																		165.9	0.02999			0
																		166.1	0.03061			0
																		166.4	0.03116			0
																		166.631	0.03233			0
																		166.7	0.02979			0
																		166.8	0.02991			0
																		167.1	0.03077			0
																		167.3	0.03114			0
																		167.588	0.03262			0
																		167.6	0.02894			0
																		167.7	0.03105			0
																		167.8	0.03002			0
																		168.1	0.03103			0
																		168.3	0.03137			0
																		168.5	0.02937			0
																		168.516	0.03285			0
																		168.8	0.03085			0
																		169	0.03054			0
																		169.2	0.03123			0
																		169.4	0.02928			0
																		169.419	0.03287			0
																		169.6	0.03147			0
																		170	0.0305			0
																		170.1	0.03095			0
																		170.3	0.03125			0
																		170.341	0.03271			0
																		170.4	0.02947			0
																		170.6	0.03115			0
																		170.8	0.03071			0
																		170.9	0.03184			0
																		171.1	0.03115			0
																		171.188	0.03307			0
																		171.2	0.02952			0
																		171.4	0.03116			0
																		171.7	0.03044			0
																		171.9	0.03113			0
																		172.2	0.03033			0
																		172.203	0.03303			0
																		172.4	0.03138			0
																		172.6	0.0306			0
																		173.175	0.03326			0
																		173.2	0.03117			0
																		173.5	0.03062			0
																		174	0.03076			0
																		174.012	0.03319			0
																		174.1	0.03191			0
																		174.4	0.03131			0
																		174.5	0.03107			0
																		174.863	0.03341			0
																		174.9	0.03017			0
																		175	0.03157			0
																		175.1	0.03189			0
																		175.4	0.03114			0
																		175.5	0.0321			0
																		175.741	0.03356			0
																		175.8	0.03095			0
																		176	0.03186			0
																		176.2	0.0315			0
																		176.5	0.03218			0
																		176.7	0.03072			0
																		176.8	0.03213			0
																		176.809	0.03384			0
																		177.1	0.03158			0
																		177.2	0.03177			0
																		177.5	0.03157			0
																		177.7	0.03042			0
																		177.8	0.03211			0
																		177.853	0.03423			0
																		178.2	0.0322			0
																		178.4	0.03297			0
																		178.7	0.03081			0
																		178.8	0.03131			0
																		178.809	0.03454			0
																		179.1	0.03187			0
																		179.3	0.03279			0
																		179.4	0.03315			0
																		179.6	0.0306			0
																		179.716	0.03456			0
																		179.9	0.03157			0
																		180	0.03228			0
																		180.3	0.03286			0
																		180.4	0.03107			0
																		180.584	0.03476			0
																		180.8	0.03244			0
																		181	0.03246			0
																		181.3	0.03191			0
																		181.4	0.0332			0
																		181.647	0.03531			0
																		181.8	0.03264			0
																		182.2	0.03259			0
																		182.3	0.0329			0
																		182.4	0.03366			0
																		182.7	0.03287			0
																		182.731	0.03556			0
																		183.2	0.03195			0
																		183.3	0.03315			0
																		183.4	0.03409			0
																		183.7	0.03338			0
																		183.831	0.03578			0
																		184.2	0.03251			0
																		184.3	0.03338			0
																		184.4	0.0344			0
																		184.6	0.03391			0
																		184.741	0.03586			0
																		185.2	0.03348			0
																		185.3	0.03458			0
																		185.4	0.03409			0
																		185.525	0.03626			0
																		186	0.03287			0
																		186.1	0.03536			0
																		186.2	0.03461			0
																		186.3	0.03409			0
																		186.4	0.03514			0
																		186.453	0.03665			0
																		187	0.03382			0
																		187.1	0.03529			0
																		187.3	0.03484			0
																		187.488	0.03697			0
																		187.8	0.03595			0
																		188	0.03436			0
																		188.1	0.03541			0
																		188.3	0.03513			0
																		188.481	0.03745			0
																		188.8	0.03567			0
																		188.9	0.03398			0
																		189	0.03584			0
																		189.1	0.03553			0
																		189.353	0.03825			0
																		189.8	0.03683			0
																		189.9	0.03515			0
																		190.1	0.03633			0
																		190.278	0.03841			0
																		190.6	0.03801			0
																		190.7	0.0374			0
																		190.8	0.0362			0
																		191	0.03689			0
																		191.213	0.03889			0
																		191.8	0.03692			0
																		191.9	0.03804			0
																		192	0.03752			0
																		192.341	0.03931			0
																		192.6	0.0366			0
																		192.7	0.03808			0
																		192.9	0.03813			0
																		193	0.03835			0
																		193.1	0.03909			0
																		193.416	0.04081			0
																		193.6	0.03714			0
																		193.7	0.03882			0
																		193.8	0.03908			0
																		194.1	0.03992			0
																		194.519	0.04165			0
																		194.6	0.03801			0
																		194.7	0.03983			0
																		194.8	0.04025			0
																		195	0.04056			0
																		195.5	0.03881			0
																		195.506	0.04253			0
																		195.6	0.04032			0
																		195.8	0.0408			0
																		195.9	0.0417			0
																		196.4	0.0396			0
																		196.5	0.04175			0
																		196.666	0.04359			0
																		196.7	0.04188			0
																		196.8	0.0417			0
																		196.9	0.04253			0
																		197.5	0.04278			0
																		197.6	0.04052			0
																		197.7	0.04263			0
																		197.912	0.04531			0
																		198	0.04317			0
																		198.5	0.04274			0
																		198.7	0.04309			0
																		198.9	0.04412			0
																		199.066	0.04645			0
																		199.4	0.04483			0
																		199.6	0.04287			0
																		199.7	0.04525			0
																		199.8	0.04543			0
																		199.884	0.04777			0
																		200.3	0.04612			0
																		200.4	0.04425			0
																		200.6	0.04622			0
																		200.7	0.04688			0
																		200.9	0.04771			0
																		200.984	0.04903			0
																		201.5	0.04688			0
																		201.6	0.04795			0
																		201.7	0.04866			0
																		202	0.0492			0
																		202.141	0.05125			0
																		202.4	0.05028			0
																		202.6	0.04952			0
																		202.8	0.05046			0
																		202.9	0.04788			0
																		203	0.05126			0
																		203.084	0.05336			0
																		203.5	0.05248			0
																		203.7	0.05232			0
[truncated: 457 more rows]

## Sheet: 5 Hz
1			2			3			4			5			6			Average		Average
Temp(C)	Modulus 5.	Tan Delta5.	Temp(C)	Modulus 5.	Tan Delta5.	Temp(C)	Modulus 5.	Tan Delta5.	Temp(C)	Modulus 5.	Tan Delta5.	Temp(C)	Modulus 5.	Tan Delta5.	Temp(C)	Modulus 5.	Tan Delta5.	Temp(C)	Tan Delta5.	Temp(C)	Modulus 5.
-184.381	4.7816e+09	0.017593	-179.853	5.1839e+09	0.0158979	-187.772	5.00232e+09	0.0116117	-184.484	4.92137e+09	0.0169251	-188.134	5.20795e+09	0.0172041	-184.334	4.86284e+09	0.0156144	-188.1	0.0172	-188.134	4996900000	4.9969
-180.028	4.7794e+09	0.0169151	-174.9	5.18053e+09	0.0155852	-185.791	5.00415e+09	0.0109425	-179.656	4.91783e+09	0.0161732	-182.631	5.20168e+09	0.0164633	-177.909	4.84334e+09	0.0148408	-187.8	0.01161	-187.646	4996480000	4.99648
-176.866	4.78109e+09	0.0161449	-172.934	5.1742e+09	0.0151186	-183.966	4.9995e+09	0.0107101	-176.453	4.91163e+09	0.0159715	-179.413	5.1981e+09	0.0161703	-175.897	4.83755e+09	0.0149219	-185.8	0.01094	-187.158	4996060000	4.99606
-174.822	4.77559e+09	0.0159441	-171.441	5.17134e+09	0.0148976	-181.672	4.9906e+09	0.0106269	-173.734	4.90514e+09	0.0157878	-177.178	5.19177e+09	0.0159682	-174.394	4.82909e+09	0.0148343	-184.5	0.01693	-186.669	4995640000	4.99564
-173.172	4.77057e+09	0.0154817	-170.134	5.16348e+09	0.0149747	-179.747	4.9816e+09	0.0104475	-171.756	4.9021e+09	0.0157985	-176.078	5.18833e+09	0.0157558	-172.706	4.82233e+09	0.0146263	-184.4	0.01759	-186.181	4995220000	4.99522
-171.675	4.76474e+09	0.0156669	-169.125	5.15726e+09	0.0149983	-177.878	4.97385e+09	0.0107857	-170.209	4.89396e+09	0.0158442	-175.166	5.18545e+09	0.0154384	-171.037	4.81382e+09	0.0144096	-184.3	0.01561	-185.693	4994740000	4.99474
-170.606	4.76107e+09	0.0155865	-168.084	5.15197e+09	0.0147932	-175.85	4.96459e+09	0.0108312	-168.328	4.88294e+09	0.0160713	-174.256	5.18182e+09	0.01549	-169.672	4.80651e+09	0.0148853	-184	0.01071	-185.205	4994030000	4.99403
-169.531	4.75317e+09	0.0153357	-166.825	5.13962e+09	0.0145767	-174.341	4.95629e+09	0.0105537	-166.694	4.87461e+09	0.0158771	-173.378	5.17637e+09	0.0154165	-168.391	4.79882e+09	0.0149457	-182.6	0.01646	-184.716	4993330000	4.99333
-168.463	4.74682e+09	0.0153976	-165.766	5.12862e+09	0.0153608	-172.903	4.94676e+09	0.0110034	-165.303	4.86769e+09	0.0159538	-172.375	5.16892e+09	0.0151841	-166.781	4.7857e+09	0.0150038	-181.7	0.01063	-184.228	4992630000	4.99263
-167.322	4.74166e+09	0.0157685	-164.45	5.12185e+09	0.0152767	-171.566	4.93868e+09	0.0108835	-163.769	4.85609e+09	0.0157716	-171.431	5.16003e+09	0.0152218	-165.519	4.77435e+09	0.0149606	-180	0.01692	-183.74	4991870000	4.99187
-166.378	4.7357e+09	0.0154898	-163.269	5.11195e+09	0.0152313	-170.084	4.93094e+09	0.011152	-162.269	4.84692e+09	0.0162487	-170.425	5.1567e+09	0.0155562	-163.991	4.76371e+09	0.0149965	-179.9	0.0159	-183.251	4991060000	4.99106
-165.4	4.72588e+09	0.0155715	-161.919	5.10085e+09	0.0154774	-168.847	4.92352e+09	0.0112715	-160.881	4.83583e+09	0.016463	-169.287	5.1496e+09	0.0155495	-162.709	4.75553e+09	0.0152712	-179.7	0.01331	-182.763	4990250000	4.99025
-164.4	4.717e+09	0.0160732	-160.906	5.09589e+09	0.0158243	-167.634	4.91302e+09	0.0113699	-159.538	4.82501e+09	0.0168062	-168.312	5.13965e+09	0.0157082	-161.509	4.74365e+09	0.0154639	-179.4	0.01617	-182.275	4989440000	4.98944
-163.372	4.71e+09	0.0161232	-159.681	5.08333e+09	0.015742	-166.55	4.90519e+09	0.0114454	-158.216	4.81624e+09	0.0168641	-167.366	5.13407e+09	0.0157652	-160.35	4.73253e+09	0.0154899	-177.9	0.01282	-181.786	4988630000	4.98863
-162.434	4.70464e+09	0.0161359	-158.466	5.06968e+09	0.01571	-165.466	4.89461e+09	0.0116366	-156.928	4.80526e+09	0.0169637	-166.453	5.12336e+09	0.0159559	-159.05	4.72478e+09	0.0160159	-177.2	0.01597	-181.298	4987770000	4.98777
-161.528	4.69821e+09	0.0161247	-157.409	5.06001e+09	0.0162244	-164.394	4.88829e+09	0.0117907	-155.816	4.79256e+09	0.0172774	-165.509	5.11584e+09	0.0158628	-158.003	4.71235e+09	0.0161889	-176.9	0.01614	-180.81	4986900000	4.9869
-160.538	4.69045e+09	0.0163893	-156.409	5.05078e+09	0.0165067	-163.325	4.88112e+09	0.0112176	-154.578	4.78097e+09	0.0171391	-164.537	5.10821e+09	0.0161197	-156.906	4.70718e+09	0.015771	-176.5	0.01597	-180.322	4986030000	4.98603
-159.575	4.68389e+09	0.0165059	-155.331	5.04143e+09	0.0166569	-162.369	4.87268e+09	0.0113924	-153.009	4.76748e+09	0.0178797	-163.597	5.10175e+09	0.0164526	-155.866	4.69735e+09	0.0159626	-176.1	0.01576	-179.833	4985180000	4.98518
-158.647	4.67402e+09	0.0167293	-154.2	5.0323e+09	0.016874	-161.312	4.86267e+09	0.012356	-151.744	4.75624e+09	0.0177782	-162.666	5.09066e+09	0.0164117	-154.578	4.68705e+09	0.0164511	-175.9	0.01287	-179.345	4984350000	4.98435
-157.716	4.66581e+09	0.0170225	-153.109	5.02257e+09	0.0166257	-160.375	4.85362e+09	0.012246	-150.591	4.74588e+09	0.0181952	-161.753	5.08442e+09	0.0162252	-153.312	4.67548e+09	0.0165491	-175.2	0.01544	-178.857	4983360000	4.98336
-156.881	4.65824e+09	0.0169213	-152.031	5.01267e+09	0.017124	-159.463	4.84471e+09	0.0124174	-149.381	4.73417e+09	0.0182835	-160.919	5.07586e+09	0.0165794	-151.222	4.66558e+09	0.0169373	-174.9	0.01559	-178.368	4982380000	4.98238
-156.025	4.65142e+09	0.0169791	-150.966	5.0037e+09	0.0172561	-158.541	4.8366e+09	0.012554	-147.838	4.71722e+09	0.0184998	-159.959	5.07026e+09	0.0168871	-149.762	4.66239e+09	0.01672	-174.8	0.01594	-177.88	4981400000	4.9814
-155.091	4.64469e+09	0.01693	-149.847	4.99384e+09	0.0173291	-157.694	4.82953e+09	0.012775	-146.275	4.70512e+09	0.0189849	-158.984	5.06133e+09	0.0167167	-149.175	4.6609e+09	0.0167814	-174.4	0.01483	-177.392	4980390000	4.98039
-154.278	4.63456e+09	0.0172074	-148.562	4.98562e+09	0.0172286	-156.859	4.82267e+09	0.0126905	-143.434	4.69223e+09	0.0189879	-157.653	5.04974e+09	0.0172401	-149	4.65947e+09	0.0168739	-174.3	0.01302	-176.903	4979370000	4.97937
-153.259	4.62356e+09	0.0178345	-148.159	4.98236e+09	0.0175599	-156.037	4.81358e+09	0.0135745	-142.019	4.68346e+09	0.0189692	-156.703	5.03708e+09	0.0174759	-148.95	4.65485e+09	0.0165883	-173.7	0.01579	-176.415	4978090000	4.97809
-152.3	4.61591e+09	0.0180251	-148.1	4.98091e+09	0.0175391	-155.228	4.80537e+09	0.0135174	-141.7	4.68056e+09	0.0187637	-155.45	5.02502e+09	0.0177603	-148.616	4.64491e+09	0.0170394	-173.4	0.01542	-175.927	4976760000	4.97676
-151.531	4.60863e+09	0.0179582	-147.966	4.97496e+09	0.0177019	-154.381	4.79815e+09	0.0137844	-141.7	4.67796e+09	0.0189823	-154.3	5.01557e+09	0.017649	-148.025	4.63657e+09	0.0173584	-173.2	0.01548	-175.439	4975160000	4.97516
-150.638	4.60243e+09	0.0183348	-147.584	4.96713e+09	0.0175466	-153.528	4.79014e+09	0.0142653	-141.7	4.67411e+09	0.0193544	-153.225	5.00501e+09	0.0178005	-147.256	4.62636e+09	0.0170204	-172.9	0.01306	-174.95	4973500000	4.9735
-149.741	4.59304e+09	0.0179931	-147.05	4.95956e+09	0.0178176	-152.472	4.77932e+09	0.0139195	-141.481	4.66368e+09	0.0194223	-152.109	4.99421e+09	0.0180912	-146.275	4.61702e+09	0.0174688	-172.7	0.01463	-174.462	4971590000	4.97159
-148.863	4.58512e+09	0.0186949	-146.269	4.95239e+09	0.017789	-151.497	4.7636e+09	0.0140367	-140.859	4.65421e+09	0.0194948	-149.397	4.98529e+09	0.0180384	-144.947	4.60406e+09	0.017525	-172.4	0.01518	-173.974	4969600000	4.9696
-148.037	4.5747e+09	0.0184137	-145.287	4.94267e+09	0.017938	-150.012	4.75546e+09	0.0142318	-140.094	4.64551e+09	0.0196555	-147.481	4.98083e+09	0.0182321	-143.591	4.5933e+09	0.0180499	-171.8	0.0158	-173.485	4967560000	4.96756
-147.278	4.57012e+09	0.0188491	-144.053	4.92619e+09	0.0185092	-148.397	4.75105e+09	0.0142686	-139.213	4.63468e+09	0.019538	-146.306	4.97407e+09	0.018265	-142.291	4.57955e+09	0.0182201	-171.7	0.01567	-172.997	4965450000	4.96545
-147.2	4.57018e+09	0.0186203	-142.878	4.91526e+09	0.0187576	-147.541	4.75038e+09	0.0144443	-138.228	4.62495e+09	0.0203806	-145.375	4.96884e+09	0.0183059	-140.925	4.56747e+09	0.0179609	-171.6	0.01088	-172.509	4963370000	4.96337
-147.2	4.56803e+09	0.0186843	-141.759	4.90443e+09	0.0187216	-147.3	4.74873e+09	0.0143922	-137.253	4.61268e+09	0.0200752	-144.597	4.96267e+09	0.0185503	-139.609	4.56057e+09	0.0183109	-171.4	0.01506	-172.02	4961150000	4.96115
-147.166	4.56505e+09	0.0185423	-140.359	4.8915e+09	0.0193696	-147.484	4.7459e+09	0.0145517	-136.134	4.6007e+09	0.0204513	-144.497	4.96141e+09	0.0186232	-138.278	4.5466e+09	0.0185997	-171	0.01441	-171.532	4958750000	4.95875
-146.834	4.5619e+09	0.0190689	-138.859	4.87843e+09	0.0192081	-147.7	4.74299e+09	0.014251	-135.062	4.59082e+09	0.0203645	-144.691	4.95399e+09	0.0188089	-137.056	4.53459e+09	0.0187611	-170.6	0.01559	-171.044	4956400000	4.9564
-146.422	4.55546e+09	0.018749	-137.575	4.86228e+09	0.0198135	-147.7	4.73908e+09	0.014691	-133.916	4.57885e+09	0.0207297	-144.55	4.9408e+09	0.0188612	-135.728	4.52184e+09	0.0191376	-170.4	0.01556	-170.556	4954040000	4.95404
-145.878	4.54828e+09	0.0193283	-136.291	4.84956e+09	0.0196599	-147.544	4.73414e+09	0.0143415	-132.662	4.56314e+09	0.021213	-143.962	4.93175e+09	0.019043	-134.456	4.50798e+09	0.0193314	-170.2	0.01584	-170.067	4951200000	4.9512
-145.044	4.54307e+09	0.0193491	-135.034	4.83532e+09	0.0201094	-147.175	4.72856e+09	0.0150052	-131.188	4.54726e+09	0.0212803	-143.325	4.92183e+09	0.01932	-133.203	4.49437e+09	0.019733	-170.1	0.01306	-169.579	4948190000	4.94819
-144.081	4.53352e+09	0.0195467	-133.478	4.82184e+09	0.0202879	-146.688	4.72117e+09	0.0150924	-129.713	4.53542e+09	0.0215202	-142.534	4.91113e+09	0.0191553	-131.828	4.47932e+09	0.0194247	-169.7	0.01489	-169.091	4945110000	4.94511
-143.103	4.5266e+09	0.0200085	-132.25	4.80918e+09	0.0204927	-145.962	4.7095e+09	0.0146101	-128.497	4.52558e+09	0.021378	-141.734	4.89686e+09	0.0196817	-130.247	4.46336e+09	0.0197795	-169.5	0.01534	-168.602	4941820000	4.94182
-142.062	4.5117e+09	0.0201187	-130.916	4.7938e+09	0.0206585	-145.059	4.70138e+09	0.0148784	-127.353	4.51417e+09	0.0214275	-140.659	4.88544e+09	0.0194981	-128.887	4.45558e+09	0.0199144	-169.3	0.01555	-168.114	4938570000	4.93857
-140.706	4.49976e+09	0.0201131	-129.616	4.78201e+09	0.0209936	-144.053	4.69339e+09	0.0153612	-126.103	4.50153e+09	0.0216283	-139.578	4.87444e+09	0.0201209	-127.556	4.44142e+09	0.02028	-169.1	0.015	-167.626	4935170000	4.93517
-139.372	4.4889e+09	0.0207666	-128.128	4.76549e+09	0.0207304	-143.019	4.68433e+09	0.0153793	-124.887	4.49108e+09	0.0217136	-138.353	4.85597e+09	0.019991	-126.266	4.42633e+09	0.0211022	-168.8	0.01127	-167.137	4931580000	4.93158
-138.094	4.47697e+09	0.0208228	-126.938	4.75297e+09	0.0211783	-141.641	4.66712e+09	0.015276	-123.691	4.48174e+09	0.021976	-137.019	4.839e+09	0.0206294	-124.975	4.41687e+09	0.0203217	-168.5	0.0154	-166.649	4927610000	4.92761
-136.653	4.46334e+09	0.0209034	-125.444	4.73762e+09	0.0213918	-140.275	4.65009e+09	0.0137678	-122.634	4.4679e+09	0.0220175	-135.753	4.82497e+09	0.0210005	-123.688	4.40255e+09	0.0202642	-168.4	0.01495	-166.161	4923460000	4.92346
-135.316	4.45419e+09	0.021209	-123.925	4.72354e+09	0.0213437	-138.947	4.6262e+09	0.0146508	-121.428	4.45522e+09	0.0223345	-134.547	4.81089e+09	0.020985	-122.572	4.38977e+09	0.0208069	-168.3	0.01589	-165.673	4919300000	4.9193
-134	4.44224e+09	0.021574	-122.775	4.70958e+09	0.0215914	-137.431	4.62559e+09	0.0160698	-120.216	4.44378e+09	0.0220471	-133.069	4.797e+09	0.0211082	-121.153	4.37605e+09	0.0207684	-168.1	0.01479	-165.184	4915770000	4.91577
-132.675	4.43004e+09	0.0217702	-121.534	4.6968e+09	0.02168	-135.866	4.61672e+09	0.0161515	-119.016	4.43156e+09	0.0225791	-131.675	4.77815e+09	0.0214946	-119.731	4.36116e+09	0.0207415	-167.6	0.01137	-164.696	4912330000	4.91233
-131.231	4.41578e+09	0.0222079	-120.141	4.67902e+09	0.0220398	-134.581	4.60233e+09	0.0168989	-117.575	4.41083e+09	0.0228119	-130.422	4.76639e+09	0.0211694	-118.497	4.34684e+09	0.0216016	-167.4	0.01577	-164.208	4908850000	4.90885
-129.941	4.40532e+09	0.0220721	-118.953	4.66637e+09	0.0221247	-133.312	4.58673e+09	0.0169196	-116.15	4.39724e+09	0.0227911	-128.969	4.74555e+09	0.0209201	-117.347	4.33463e+09	0.0212448	-167.3	0.01577	-163.719	4905370000	4.90537
-128.616	4.39268e+09	0.0222065	-117.831	4.65323e+09	0.02225	-131.8	4.56794e+09	0.0175118	-114.909	4.38891e+09	0.0231419	-127.769	4.73365e+09	0.0215687	-116.231	4.32153e+09	0.0202607	-166.8	0.01479	-163.231	4901700000	4.9017
-127.019	4.37532e+09	0.0226636	-116.478	4.63521e+09	0.0224074	-130.322	4.55521e+09	0.0170622	-113.566	4.37341e+09	0.0235684	-126.562	4.71786e+09	0.0217965	-115.144	4.31327e+09	0.0214482	-166.7	0.01588	-162.743	4897860000	4.89786
-125.703	4.35991e+09	0.022855	-115.338	4.624e+09	0.0225092	-129.003	4.54207e+09	0.0182768	-112.469	4.3618e+09	0.023785	-125.334	4.70904e+09	0.021861	-114.069	4.30148e+09	0.0215153	-166.6	0.01145	-162.254	4894040000	4.89404
-124.434	4.35063e+09	0.0227886	-114.184	4.61057e+09	0.0225184	-127.484	4.52998e+09	0.0179099	-111.366	4.35176e+09	0.023383	-124.112	4.69405e+09	0.0219874	-113.15	4.29025e+09	0.0214615	-166.5	0.01596	-161.766	4890100000	4.8901
-123.184	4.3416e+09	0.02264	-113.156	4.5979e+09	0.0227154	-125.903	4.51208e+09	0.0181985	-110.266	4.34099e+09	0.0235769	-122.997	4.68067e+09	0.022019	-111.987	4.27851e+09	0.0219661	-166.4	0.01549	-161.278	4886040000	4.88604
-121.719	4.32386e+09	0.0233604	-112.066	4.58541e+09	0.022775	-124.637	4.49821e+09	0.0181827	-109.147	4.32575e+09	0.0231485	-121.844	4.67112e+09	0.0222527	-111.009	4.26618e+09	0.0222676	-165.8	0.01536	-160.79	4881950000	4.88195
-120.478	4.31421e+09	0.0232448	-110.956	4.57215e+09	0.0231591	-123.338	4.48115e+09	0.0181384	-108.144	4.31244e+09	0.0239355	-120.666	4.65532e+09	0.0221814	-110.028	4.25663e+09	0.0221647	-165.5	0.01415	-160.301	4877850000	4.87785
-119.222	4.3025e+09	0.0234027	-109.741	4.55539e+09	0.0230829	-122.216	4.4681e+09	0.0187438	-107.075	4.29972e+09	0.02837	-119.491	4.64707e+09	0.0226453	-109.066	4.2436e+09	0.0222816	-165.4	0.01557	-159.813	4873970000	4.87397
-118.075	4.28994e+09	0.023342	-108.566	4.54034e+09	0.0234907	-120.731	4.4528e+09	0.019049	-106.016	4.29027e+09	0.024036	-118.241	4.63072e+09	0.0220344	-108.181	4.23355e+09	0.0226525	-165.3	0.01595	-159.325	4869750000	4.86975
-116.906	4.28078e+09	0.0237705	-107.531	4.52792e+09	0.0234342	-119.522	4.44175e+09	0.0187586	-104.919	4.27579e+09	0.0249519	-117.103	4.61981e+09	0.0224115	-107.203	4.22387e+09	0.0224955	-164.5	0.0157	-158.836	4865290000	4.86529
-115.722	4.26994e+09	0.023838	-106.516	4.51393e+09	0.0239211	-118.378	4.42866e+09	0.0189598	-103.878	4.26661e+09	0.0247167	-116.053	4.60876e+09	0.0227431	-106.256	4.21062e+09	0.0227586	-164.4	0.01393	-158.348	4860720000	4.86072
-114.531	4.25691e+09	0.0238592	-105.491	4.50314e+09	0.0239172	-117.237	4.41571e+09	0.0190311	-102.741	4.24835e+09	0.0246763	-114.966	4.59759e+09	0.0228231	-105.356	4.20328e+09	0.0224521	-164	0.015	-157.86	4856420000	4.85642
-113.444	4.24491e+09	0.0238537	-104.325	4.4864e+09	0.0241963	-116.119	4.4004e+09	0.0190182	-101.637	4.23894e+09	0.0243688	-113.859	4.58218e+09	0.0229196	-104.463	4.19225e+09	0.0230272	-163.8	0.01577	-157.371	4852270000	4.85227
-112.353	4.23126e+09	0.0242019	-103.209	4.47289e+09	0.0243133	-114.641	4.38603e+09	0.0197969	-100.606	4.22838e+09	0.0253394	-112.916	4.56851e+09	0.023044	-103.638	4.18108e+09	0.0230185	-163.6	0.01645	-156.883	4847910000	4.84791
-111.209	4.21781e+09	0.0245416	-102.088	4.45772e+09	0.0246106	-113.525	4.37449e+09	0.0197522	-99.5688	4.2153e+09	0.0251012	-111.669	4.5528e+09	0.0233921	-102.787	4.16847e+09	0.0232027	-163.4	0.01612	-156.395	4843030000	4.84303
-110.125	4.20791e+09	0.0245451	-101.088	4.4449e+09	0.0248361	-112.497	4.35821e+09	0.0199005	-98.6438	4.19935e+09	0.0255138	-110.394	4.53842e+09	0.0238424	-101.944	4.1561e+09	0.0235879	-163.3	0.01323	-155.907	4838330000	4.83833
-109.025	4.19351e+09	0.0245604	-100.081	4.4311e+09	0.024995	-111.397	4.3453e+09	0.0203496	-97.6188	4.19105e+09	0.0255369	-109.359	4.52799e+09	0.0236319	-101.025	4.14747e+09	0.0237182	-162.7	0.01584	-155.418	4833980000	4.83398
-108.016	4.18129e+09	0.0248813	-99.15	4.41821e+09	0.0252021	-110.353	4.33339e+09	0.0202487	-96.5906	4.17835e+09	0.0257956	-108.441	4.5169e+09	0.0239622	-100.181	4.13858e+09	0.0238039	-162.4	0.01376	-154.93	4829760000	4.82976
-106.906	4.16754e+09	0.0248816	-98.0875	4.4039e+09	0.0255427	-109.312	4.3232e+09	0.0203027	-95.5719	4.16808e+09	0.0257827	-107.394	4.50396e+09	0.0235713	-99.3469	4.12665e+09	0.0239226	-162.3	0.01625	-154.442	4825310000	4.82531
-105.784	4.15713e+09	0.025055	-97.1188	4.3905e+09	0.0255022	-108.416	4.31189e+09	0.0206832	-94.5687	4.15496e+09	0.0258536	-106.234	4.48676e+09	0.0240637	-98.375	4.11451e+09	0.0244474	-161.9	0.01548	-153.953	4820730000	4.82073
-104.528	4.14276e+09	0.0250948	-96.1719	4.37844e+09	0.0253393	-107.241	4.29462e+09	0.0211078	-93.6656	4.14668e+09	0.0258739	-105.203	4.47319e+09	0.0236203	-97.4687	4.10411e+09	0.0245635	-161.8	0.01623	-153.465	4816110000	4.81611
-103.537	4.12694e+09	0.0253868	-95.1844	4.36575e+09	0.025883	-106.216	4.28412e+09	0.0211898	-92.6531	4.13531e+09	0.0261324	-104.234	4.46878e+09	0.0243546	-96.5406	4.09147e+09	0.0246853	-161.5	0.01579	-152.977	4811810000	4.81181
-102.463	4.1165e+09	0.0258162	-94.2594	4.35377e+09	0.0261429	-105.181	4.27079e+09	0.0212042	-91.6937	4.12534e+09	0.0263525	-103.334	4.44914e+09	0.0249126	-95.7031	4.08161e+09	0.0241258	-161.3	0.01236	-152.488	4807680000	4.80768
-101.259	4.10326e+09	0.0259425	-93.3719	4.34148e+09	0.0260822	-104.122	4.25998e+09	0.0215549	-90.5781	4.11158e+09	0.0265194	-102.241	4.43842e+09	0.0248916	-94.6688	4.07001e+09	0.024893	-160.9	0.01629	-152	4803140000	4.80314
-100.203	4.09036e+09	0.0263313	-92.3875	4.32734e+09	0.0265566	-103.272	4.24859e+09	0.0215969	-89.5813	4.09931e+09	0.0270318	-100.966	4.42746e+09	0.0248502	-93.8563	4.06057e+09	0.0249109	-160.5	0.01639	-151.512	4799000000	4.799
-99.175	4.07946e+09	0.026172	-91.4312	4.31615e+09	0.0267255	-102.191	4.23756e+09	0.0218	-88.6875	4.089e+09	0.0269508	-99.8219	4.40259e+09	0.0270126	-92.9156	4.04998e+09	0.0248914	-160.4	0.01387	-151.024	4795970000	4.79597
-98.2188	4.06813e+09	0.0264199	-90.4625	4.30353e+09	0.0267633	-101.184	4.22402e+09	0.0221632	-87.5281	4.07932e+09	0.0273263	-98.9594	4.39642e+09	0.0230047	-91.975	4.03884e+09	0.0255463	-160	0.01689	-150.535	4793010000	4.79301
-97.225	4.05664e+09	0.0267061	-89.5188	4.29063e+09	0.0273569	-100.153	4.21132e+09	0.0225234	-86.4875	4.06663e+09	0.0273854	-98.0781	4.38249e+09	0.0248693	-90.9406	4.02397e+09	0.0245939	-159.7	0.01574	-150.047	4789760000	4.78976
-96.0406	4.04539e+09	0.0270731	-88.6594	4.27832e+09	0.0271175	-99.1344	4.19972e+09	0.0223128	-85.5312	4.05434e+09	0.0275461	-96.9656	4.37653e+09	0.0240315	-89.85	4.01594e+09	0.0265901	-159.6	0.01651	-149.559	4786870000	4.78687
-94.8563	4.03201e+09	0.0273589	-87.6875	4.27026e+09	0.0275249	-98.025	4.18485e+09	0.0227615	-84.5531	4.04438e+09	0.0277522	-95.9969	4.36133e+09	0.0251429	-89.0781	4.00283e+09	0.0264701	-159.5	0.01462	-149.07	4784010000	4.78401
-93.9625	4.01894e+09	0.027545	-86.6062	4.25429e+09	0.0282479	-96.9656	4.17454e+09	0.0226663	-83.5938	4.03328e+09	0.027815	-94.9813	4.34472e+09	0.0261798	-88.1844	3.9936e+09	0.0262501	-159.1	0.01602	-148.582	4778680000	4.77868
-92.9594	4.00844e+09	0.0279056	-85.6344	4.24281e+09	0.0279882	-95.9	4.15934e+09	0.023075	-82.5938	4.0222e+09	0.0280303	-94.1344	4.33396e+09	0.0252694	-87.1531	3.97947e+09	0.0265933	-159	0.01672	-148.094	4773760000	4.77376
-91.9531	3.99449e+09	0.0278652	-84.6531	4.23235e+09	0.0281932	-94.8844	4.14636e+09	0.0231318	-81.5844	4.00929e+09	0.0282505	-93.2562	4.32351e+09	0.0259423	-86.2219	3.97728e+09	0.0274371	-158.6	0.01673	-147.605	4767340000	4.76734
-90.9437	3.98209e+09	0.0282551	-83.7156	4.21821e+09	0.0286111	-93.9281	4.13268e+09	0.0235426	-80.5875	3.99843e+09	0.0287962	-92.2625	4.30948e+09	0.0256433	-85.0312	3.96317e+09	0.0254379	-158.5	0.01413	-147.117	4761360000	4.76136
-89.9812	3.9692e+09	0.0282501	-82.7375	4.20591e+09	0.0284268	-92.8313	4.12156e+09	0.0234083	-79.7438	3.98739e+09	0.0286449	-91.0906	4.2946e+09	0.0263327	-84.0156	3.94874e+09	0.0294357	-158.2	0.01686	-146.629	4756460000	4.75646
-89.1156	3.95834e+09	0.0287048	-81.7625	4.19248e+09	0.0290163	-91.7781	4.11079e+09	0.0237059	-78.6813	3.97604e+09	0.0294048	-90.1406	4.28443e+09	0.0268854	-82.9094	3.93399e+09		-158	0.01619	-146.141	4751430000	4.75143
-88.15	3.94537e+09	0.0291491	-80.7844	4.17946e+09	0.0294805	-90.7406	4.09881e+09	0.0241427	-77.6375	3.96411e+09	0.0292883	-89.2719	4.27393e+09	0.0260965	-81.8563	3.93343e+09	0.0300708	-157.7	0.01568	-145.652	4747250000	4.74725
-87.175	3.93398e+09	0.0291401	-79.8844	4.16692e+09	0.029623	-89.6781	4.08676e+09	0.0243922	-76.6719	3.95067e+09	0.0295144	-88.0375	4.25486e+09	0.0267678	-80.9781	3.91049e+09	0.02836	-157.4	0.01622	-145.164	4742950000	4.74295
-86.1906	3.92105e+09	0.0294468	-79.0406	4.15248e+09	0.0295565	-88.775	4.07553e+09	0.0244107	-75.7562	3.93913e+09	0.0299736	-87.0719	4.24355e+09	0.0271337	-79.9781	3.89942e+09	0.028688	-156.9	0.01559	-144.676	4737900000	4.7379
-85.0719	3.90918e+09	0.0300266	-78.1531	4.13834e+09	0.0298495	-87.4094	4.0589e+09	0.0248608	-74.8594	3.92969e+09	0.0300722	-85.9844	4.23036e+09	0.0271922	-79.1781	3.89044e+09	0.0289592	-156.7	0.01748	-144.187	4732480000	4.73248
-83.8906	3.90068e+09	0.0294004	-77.2594	4.12848e+09	0.0297143	-86.3875	4.04607e+09	0.0250963	-74.0563	3.91763e+09	0.0307118	-84.9562	4.21501e+09	0.0276656	-78.3156	3.88287e+09	0.0306932	-156.4	0.01651	-143.699	4726540000	4.72654
-82.7844	3.88456e+09	0.0306081	-76.3031	4.11334e+09	0.0305965	-85.4125	4.03313e+09	0.0249873	-73.0969	3.90523e+09	0.0307382	-84.0938	4.20154e+09	0.0281901	-77.475	3.86657e+09	0.0296993	-156	0.01528	-143.211	4722020000	4.72202
-81.7313	3.87314e+09	0.0303104	-75.4719	4.10269e+09	0.0307729	-84.5219	4.02209e+09	0.0255065	-72.1156	3.89148e+09	0.0311759	-82.9656	4.19261e+09	0.0283227	-76.5969	3.85661e+09	0.0292387	-155.9	0.01596	-142.722	4716860000	4.71686
-80.6594	3.86029e+09	0.0304844	-74.7375	4.09089e+09	0.0314019	-83.5625	4.01042e+09	0.0255857	-71.2375	3.88065e+09	0.0316096	-81.9906	4.17903e+09	0.0285813	-75.7594	3.84676e+09	0.029887	-155.8	0.01728	-142.234	4711220000	4.71122
-79.7125	3.84921e+09	0.0312117	-74.0031	4.0788e+09	0.031311	-82.6031	4.0004e+09	0.0258498	-70.3406	3.86944e+09	0.031569	-81.0844	4.16572e+09	0.0284751	-74.9906	3.83641e+09	0.0307184	-155.5	0.01776	-141.746	4705310000	4.70531
-78.6813	3.83809e+09	0.0311222	-73.25	4.06695e+09	0.0313113	-81.6781	3.9877e+09	0.0260278	-69.5719	3.85868e+09	0.0317792	-80.1906	4.15877e+09	0.0293133	-74.2406	3.82805e+09	0.029611	-155.3	0.01666	-141.257	4698200000	4.6982
-77.575	3.82607e+09	0.0320749	-72.425	4.0573e+09	0.032103	-80.7906	3.97671e+09	0.0262588	-68.6406	3.84704e+09	0.0322904	-79.3781	4.14629e+09	0.0290514	-73.4062	3.81945e+09	0.0306569	-155.2	0.01352	-140.769	4693050000	4.69305
-76.5625	3.81453e+09	0.0327581	-71.5563	4.04254e+09	0.0321524	-79.9531	3.96429e+09	0.0263141	-67.7594	3.83632e+09	0.0324734	-78.45	4.13436e+09	0.0294958	-72.6	3.80901e+09	0.0314531	-155.1	0.01693	-140.281	4688430000	4.68843
-75.4313	3.79757e+09	0.0328571	-70.7781	4.03301e+09	0.0323647	-79.175	3.95284e+09	0.0265483	-66.8781	3.8254e+09	0.0329245	-77.3844	4.12079e+09	0.0295468	-71.8375	3.80026e+09	0.0312575	-154.6	0.01679	-139.793	4683380000	4.68338
-74.3781	3.78388e+09	0.0331167	-70.0938	4.01935e+09	0.0322704	-78.3594	3.9406e+09	0.0267994	-66.0031	3.8145e+09	0.0329372	-76.4562	4.10747e+09	0.0299565	-71.0156	3.78926e+09	0.031913	-154.4	0.01378	-139.304	4677780000	4.67778
-73.4594	3.77193e+09	0.033383	-69.4125	4.01039e+09	0.0329847	-77.4906	3.92963e+09	0.0268937	-64.8656	3.79588e+09	0.0332275	-75.5469	4.09535e+09	0.0302046	-70.2469	3.77747e+09	0.0318019	-154.3	0.01743	-138.816	4672280000	4.67228
-72.4875	3.76045e+09	0.0339223	-68.6062	3.99712e+09	0.0333912	-76.6937	3.91592e+09	0.0273576	-63.9938	3.78578e+09	0.0339722	-74.7062	4.08157e+09	0.0305153	-69.5625	3.77093e+09	0.0318425	-154.2	0.01687	-138.328	4667590000	4.66759
-71.6406	3.74745e+09	0.0339584	-67.8625	3.98393e+09	0.0335895	-75.6531	3.90251e+09	0.0274144	-63.125	3.77607e+09	0.0343366	-73.8656	4.06933e+09	0.0304573	-68.7719	3.75913e+09	0.0322808	-153.5	0.01427	-137.839	4662950000	4.66295
-70.6125	3.73552e+09	0.0343578	-67.1531	3.97324e+09	0.0338368	-74.775	3.89228e+09	0.0278464	-62.3406	3.76297e+09	0.034856	-72.9813	4.05742e+09	0.0308671	-67.9938	3.75091e+09	0.0322231	-153.3	0.01719	-137.351	4658290000	4.65829
-69.775	3.71917e+09	0.034772	-66.4469	3.96122e+09	0.0341929	-73.9281	3.88228e+09	0.0281282	-61.4969	3.75046e+09	0.0346634	-72.0906	4.04591e+09	0.0311531	-67.1687	3.73881e+09	0.033975	-153.2	0.0178	-136.863	4653570000	4.65357
-68.9438	3.70664e+09	0.03486	-65.7375	3.94782e+09	0.0346313	-73.0031	3.87064e+09	0.0282905	-60.7531	3.74169e+09	0.0350592	-71.1969	4.03311e+09	0.0316759	-66.2969	3.72623e+09	0.0335301	-153.1	0.01663	-136.374	4649100000	4.6491
-68.125	3.69552e+09	0.0350613	-65.1437	3.93704e+09	0.0347709	-72.175	3.85924e+09	0.0285347	-60.0625	3.72982e+09	0.0349435	-70.3438	4.02159e+09	0.0317184	-65.5	3.7127e+09	0.0330522	-153	0.01788	-135.886	4644690000	4.64469
-67.2625	3.68544e+09	0.0356613	-64.5156	3.92648e+09	0.035146	-71.3125	3.84987e+09	0.0292599	-59.175	3.71573e+09	0.0358763	-69.3844	4.0059e+09	0.0323439	-64.875	3.70735e+09	0.0337431	-152.5	0.01392	-135.398	4639770000	4.63977
-66.4094	3.67214e+09	0.0360959	-63.7625	3.91368e+09	0.0352924	-70.4719	3.83689e+09	0.0292178	-58.2594	3.70528e+09	0.0360271	-68.5656	3.99444e+09	0.0320911	-64.1344	3.69822e+09	0.0343236	-152.3	0.01803	-134.91	4634670000	4.63467
-65.4531	3.65589e+09	0.0358784	-63.15	3.9027e+09	0.0355547	-69.7438	3.82545e+09	0.0292786	-57.4625	3.69147e+09	0.0360454	-67.6906	3.97972e+09	0.0327177	-63.275	3.68569e+09	0.034764	-152.1	0.01809	-134.421	4629640000	4.62964
-64.5938	3.64265e+09	0.0368459	-62.5156	3.89274e+09	0.0362386	-68.9406	3.81359e+09	0.0296495	-56.5656	3.67934e+09	0.036898	-66.7781	3.96831e+09	0.033245	-62.55	3.67212e+09	0.0351163	-152	0.01712	-133.933	4624700000	4.6247
-63.85	3.62892e+09	0.0367403	-61.7094	3.87964e+09	0.0365978	-68.125	3.80212e+09	0.029828	-55.7344	3.66787e+09	0.0365259	-65.7812	3.95452e+09	0.0337498	-61.8187	3.6622e+09	0.0353336	-151.7	0.01778	-133.445	4619580000	4.61958
-63.0719	3.61671e+09	0.0370759	-61.0906	3.86736e+09	0.0369226	-67.3312	3.79092e+09	0.0301889	-54.9563	3.65307e+09	0.0375784	-65.0281	3.94056e+09	0.0341214	-61.0938	3.65303e+09	0.035425	-151.5	0.016	-132.956	4614230000	4.61423
-62.1531	3.60265e+09	0.0383802	-60.425	3.8577e+09	0.0369885	-66.3625	3.77918e+09	0.030645	-54.0594	3.64065e+09	0.0378936	-64.2219	3.92797e+09	0.0340702	-60.45	3.64483e+09	0.0356273	-151.2	0.01694	-132.468	4608650000	4.60865
-61.4656	3.58637e+09	0.0377743	-59.8219	3.84553e+09	0.0372298	-65.4562	3.76598e+09	0.0307627	-53.1406	3.62958e+09	0.038451	-63.45	3.91607e+09	0.0349019	-59.4938	3.63034e+09	0.0362547	-151	0.01726	-131.98	4603080000	4.60308
-60.7594	3.57819e+09	0.0383828	-59.1594	3.83728e+09	0.0375853	-64.7719	3.75456e+09	0.0309617	-52.3844	3.61621e+09	0.0390042	-62.65	3.90484e+09	0.0352047	-58.7062	3.61722e+09	0.0366663	-150.6	0.01826	-131.491	4597830000	4.59783
-60.0125	3.56411e+09	0.0385663	-58.5344	3.82559e+09	0.0376552	-63.775	3.74165e+09	0.0312722	-51.5594	3.60113e+09	0.0393053	-61.9312	3.8936e+09	0.0355373	-57.8781	3.60753e+09	0.037162	-150	0.01423	-131.003	4593070000	4.59307
-59.1375	3.55232e+09	0.0385524	-57.8656	3.81343e+09	0.0381794	-62.9625	3.73193e+09	0.0316722	-50.8625	3.59296e+09	0.0393222	-60.9594	3.88057e+09	0.0364511	-56.9906	3.59673e+09	0.0375863	-149.8	0.01703	-130.515	4588700000	4.5887
-57.975	3.53561e+09	0.0394754	-56.9969	3.79845e+09	0.0386708	-62.1469	3.72069e+09	0.0321586	-50.1781	3.56819e+09	0.0399429	-60.2031	3.86505e+09	0.0361281	-56.175	3.58616e+09	0.0377301	-149.7	0.01799	-130.027	4584130000	4.58413
-56.8812	3.52317e+09	0.0398134	-56.3031	3.78671e+09	0.0389594	-61.3438	3.70936e+09	0.032217	-49.4719	3.57057e+09	0.0401706	-59.4375	3.85135e+09	0.036953	-55.5531	3.57631e+09	0.0384204	-149.4	0.01816	-129.538	4579510000	4.57951
-55.9906	3.51005e+09	0.0399423	-55.7094	3.77527e+09	0.0392934	-60.5938	3.70132e+09	0.032364	-48.55	3.55769e+09	0.0413069	-58.5531	3.83768e+09	0.0373699	-54.9375	3.56701e+09	0.038754	-149.2	0.01678	-129.05	4574730000	4.57473
-55.2	3.49648e+09	0.0399576	-55.1219	3.76321e+09	0.0393942	-59.8875	3.68829e+09	0.0328279	-47.7875	3.54411e+09	0.040691	-57.8375	3.82702e+09	0.0379649	-54.2406	3.55767e+09	0.0385997	-149	0.01673	-128.562	4570110000	4.57011
-54.3	3.48388e+09	0.040447	-54.5	3.75226e+09	0.0401852	-59.1531	3.67818e+09	0.0327018	-47.0187	3.52979e+09	0.0408423	-57.1406	3.81477e+09	0.0381557	-53.6031	3.5474e+09	0.0388362	-148.9	0.01869	-128.073	4565220000	4.56522
-53.4656	3.47138e+09	0.041174	-53.8562	3.74236e+09	0.0400507	-58.3594	3.66687e+09	0.0331518	-46.1656	3.51848e+09	0.0403507	-56.3937	3.80522e+09	0.038269	-52.9625	3.53976e+09	0.0391148	-148.6	0.01713	-127.585	4560250000	4.56025
-52.525	3.45871e+09	0.0413342	-53.175	3.72843e+09	0.0407983	-57.5906	3.65627e+09	0.0333591	-45.7469	3.51135e+09	0.0425559	-55.7531	3.79318e+09	0.0387225	-52.1844	3.52885e+09	0.039476	-148.4	0.01427	-127.097	4554810000	4.55481
-51.4531	3.44492e+09	0.0416979	-52.4281	3.71686e+09	0.0408626	-56.7563	3.64408e+09	0.0337874	-44.9656	3.49355e+09	0.0407147	-54.9875	3.7803e+09	0.0388275	-51.5781	3.51729e+09	0.0398338	-148.2	0.01756	-126.608	4549270000	4.54927
-50.6562	3.43326e+09	0.0424112	-51.6219	3.70305e+09	0.0412453	-55.8812	3.63177e+09	0.0339633	-44.35	3.47867e+09	0.0423919	-54.1844	3.76587e+09	0.0392177	-50.9125	3.50727e+09	0.0396522	-148.1	0.01754	-126.12	4544260000	4.54426
-49.75	3.42086e+09	0.042371	-50.9656	3.69095e+09	0.0417846	-55.1594	3.61884e+09	0.0344699	-43.6156	3.46896e+09	0.0430248	-53.4906	3.75402e+09	0.0396609	-50.3	3.4953e+09	0.039987	-148	0.01782	-125.632	4539730000	4.53973
-48.6281	3.40914e+09	0.0427584	-50.3344	3.67857e+09	0.0418221	-54.3219	3.60649e+09	0.0344621	-42.8687	3.45601e+09	0.0435418	-52.7062	3.74026e+09	0.0404588	-49.5531	3.48222e+09	0.0408293	-147.8	0.0185	-125.144	4535420000	4.53542
-47.6469	3.39285e+09	0.0434022	-49.7125	3.66748e+09	0.0422787	-53.5688	3.59493e+09	0.0347161	-42.2656	3.44715e+09	0.0439097	-52.0656	3.72692e+09	0.0405014	-48.9969	3.47346e+09	0.041427	-147.7	0.01447	-124.655	4530710000	4.53071
-46.9531	3.38209e+09	0.0435722	-49.1187	3.65674e+09	0.0425493	-52.8687	3.58458e+09	0.0347039	-41.5625	3.428e+09	0.0454866	-51.2719	3.71331e+09	0.0408394	-48.3781	3.46269e+09	0.0416183	-147.6	0.01755	-124.167	4525760000	4.52576
-46.0656	3.36826e+09	0.0437889	-48.45	3.64485e+09	0.0427072	-52.1156	3.57532e+09	0.0351575	-41.0406	3.42563e+09	0.0445469	-50.6844	3.70211e+09	0.0412294	-47.6719	3.45305e+09	0.0419122	-147.5	0.01539	-123.679	4520710000	4.52071
-45.325	3.35477e+09	0.044819	-47.6531	3.63096e+09	0.0429439	-51.4625	3.56368e+09	0.0355638	-40.2656	3.41037e+09	0.0450713	-50.0469	3.68882e+09	0.0415114	-47.1094	3.44339e+09	0.0419385	-147.3	0.01675	-123.19	4515120000	4.51512
-44.4562	3.3413e+09	0.0449138	-47.075	3.61973e+09	0.0434261	-50.8062	3.55547e+09	0.0355796	-39.6094	3.40353e+09	0.0444182	-49.35	3.67912e+09	0.0419495	-46.4594	3.43317e+09	0.041832	-147.2	0.01771	-122.702	4509440000	4.50944
-43.7125	3.32715e+09	0.0452089	-46.3937	3.60986e+09	0.0437846	-50.15	3.54373e+09	0.0362925	-38.9406	3.39126e+09	0.0450879	-48.6187	3.66656e+09	0.0421541	-45.875	3.42321e+09	0.0426652	-147.1	0.01782	-122.214	4504280000	4.50428
-43.075	3.31708e+09	0.0455266	-45.875	3.59823e+09	0.0442874	-49.3531	3.53401e+09	0.0362428	-38.3	3.38279e+09	0.0451328	-47.9156	3.65297e+09	0.0424611	-45.2844	3.41535e+09	0.042758	-146.8	0.01907	-121.725	4499200000	4.4992
-42.3656	3.30512e+09	0.0459362	-45.35	3.58665e+09	0.0443413	-48.5406	3.52226e+09	0.0362767	-37.6344	3.36657e+09	0.0472263	-47.2625	3.64197e+09	0.0428644	-44.7125	3.40443e+09	0.0430803	-146.7	0.01509	-121.237	4494070000	4.49407
-41.725	3.29376e+09	0.0461203	-44.7563	3.57808e+09	0.0446655	-47.8531	3.51154e+09	0.0367644	-36.9656	3.35487e+09	0.0442263	-46.6594	3.63271e+09	0.043184	-44.0094	3.39546e+09	0.0438347	-146.4	0.01875	-120.749	4488860000	4.48886
-41.1906	3.28409e+09	0.0462991	-44.0125	3.56476e+09	0.0443689	-47.1906	3.50195e+09	0.0365754	-36.3781	3.34912e+09	0.0454896	-46.0281	3.62191e+09	0.0435993	-43.3375	3.38436e+09	0.043454	-146.3	0.01813	-120.261	4484100000	4.4841
-40.4281	3.27101e+09	0.0462946	-43.3844	3.55391e+09	0.0449847	-46.5156	3.49276e+09	0.0371149	-35.7656	3.34482e+09	0.0450434	-45.3813	3.60894e+09	0.043674	-42.5594	3.37258e+09	0.0442474	-146	0.01461	-119.772	4479450000	4.47945
-39.7406	3.25916e+09	0.046732	-42.8094	3.54448e+09	0.0452135	-45.9469	3.48512e+09	0.0371495	-35.1938	3.32764e+09	0.0458184	-44.6469	3.59668e+09	0.0443481	-41.775	3.35798e+09	0.0447351	-145.9	0.01933	-119.284	4474440000	4.47444
-39.175	3.24988e+09	0.0465911	-42.2687	3.53459e+09	0.045702	-45.2844	3.47458e+09	0.0373256	-34.5625	3.31193e+09	0.0476162	-43.9344	3.58354e+09	0.044465	-41.1031	3.349e+09	0.0447413	-145.4	0.01831	-118.796	4468750000	4.46875
-38.4781	3.23814e+09	0.0471334	-41.7719	3.52401e+09	0.0458165	-44.6406	3.46696e+09	0.0378094	-33.9594	3.30429e+09	0.0465993	-43.225	3.57193e+09	0.0448796	-40.4281	3.33781e+09	0.0448716	-145.3	0.01794	-118.307	4462820000	4.46282
-37.9344	3.22738e+09	0.0471906	-41.2062	3.51435e+09	0.0461232	-43.8406	3.45456e+09	0.0375668	-33.3312	3.3041e+09	0.0476258	-42.525	3.55808e+09	0.0450373	-39.75	3.3286e+09	0.0451266	-145.1	0.01488	-117.819	4457330000	4.45733
-37.3969	3.2191e+09	0.0475446	-40.7062	3.50414e+09	0.0463292	-42.9969	3.44273e+09	0.0380717	-32.7219	3.28779e+09	0.0469394	-41.85	3.54548e+09	0.0453833	-39.175	3.31747e+09	0.0453908	-145	0.01935	-117.331	4452060000	4.45206
-36.7438	3.20775e+09	0.0476554	-40.15	3.49491e+09	0.0464675	-42.3344	3.43204e+09	0.0384743	-32.1156	3.28124e+09	0.0459419	-41.2844	3.53567e+09	0.0455187	-38.4781	3.308e+09	0.045261	-144.9	0.01753	-116.842	4446700000	4.4467
-36.1938	3.19726e+09	0.0476639	-39.5031	3.48368e+09	0.0460734	-41.7063	3.42064e+09	0.0382019	-31.625	3.27617e+09	0.0473114	-40.8094	3.52487e+09	0.045899	-37.8031	3.30069e+09	0.045998	-144.7	0.01881	-116.354	4441240000	4.44124
-35.5531	3.18605e+09	0.04815	-38.8531	3.47182e+09	0.046974	-41.1625	3.41246e+09	0.0384071	-31.1062	3.26447e+09	0.0464284	-40.1219	3.51381e+09	0.0458202	-37.1656	3.29062e+09	0.0463429	-144.6	0.0187	-115.866	4436550000	4.43655
-35.0656	3.17578e+09	0.0481764	-38.1063	3.45728e+09	0.046658	-40.5406	3.40588e+09	0.0389259	-30.5844	3.25447e+09	0.048065	-39.3531	3.50157e+09	0.0463775	-36.6125	3.27971e+09	0.0462846	-144.5	0.01862	-115.378	4432110000	4.43211
-34.4594	3.1658e+09	0.0480466	-37.6594	3.44885e+09	0.0470286	-39.9094	3.39363e+09	0.0389412	-30.0187	3.24636e+09	0.0460916	-38.7875	3.49112e+09	0.0466607	-36.0562	3.271e+09	0.0462656	-144.1	0.01781	-114.889	4427290000	4.42729
-33.8312	3.1542e+09	0.0482648	-37.1156	3.43974e+09	0.0472524	-39.3031	3.38588e+09	0.0390314	-29.4469	3.24027e+09	0.0498889	-38.1312	3.47963e+09	0.046548	-35.4406	3.26103e+09	0.0465203	-144	0.01904	-114.401	4421670000	4.42167
-33.3594	3.14474e+09	0.0484245	-36.6031	3.4314e+09	0.0473024	-38.6938	3.37875e+09	0.0392474	-28.8656	3.23203e+09	0.0470867	-37.5031	3.46681e+09	0.0466978	-34.8844	3.2524e+09	0.0469865	-143.6	0.01805	-113.913	4415950000	4.41595
-32.75	3.13495e+09	0.048324	-36.1437	3.42214e+09	0.0472609	-38.0531	3.36624e+09	0.0392245	-28.2781	3.22298e+09	0.0468978	-36.7937	3.45573e+09	0.0469313	-34.2406	3.24211e+09	0.047064	-143.4	0.01899	-113.424	4410030000	4.41003
-32.2125	3.12689e+09	0.048453	-35.5812	3.41045e+09	0.04768	-37.3594	3.35723e+09	0.0396847	-27.675	3.21636e+09	0.0482407	-35.95	3.43891e+09	0.0475801	-33.5938	3.23077e+09	0.0468591	-143.3	0.01932	-112.936	4403790000	4.40379
-31.7	3.11724e+09	0.0485949	-34.9156	3.4009e+09	0.0476087	-36.7625	3.34882e+09	0.0398089	-27.15	3.1988e+09	0.0458754	-35.3219	3.4284e+09	0.0475812	-32.9937	3.22206e+09	0.0470824	-143.1	0.02001	-112.448	4397880000	4.39788
-31.2563	3.10898e+09	0.0486667	-34.4531	3.39261e+09	0.0477572	-36.275	3.3404e+09	0.0397324	-26.7594	3.19881e+09	0.0492016	-34.6437	3.41864e+09	0.0476919	-32.525	3.215e+09	0.0470795	-143	0.01538	-111.959	4392410000	4.39241
-30.6375	3.09895e+09	0.0483901	-33.8687	3.38281e+09	0.0478146	-35.6938	3.3331e+09	0.040169	-26.2406	3.18179e+09	0.0481532	-33.9375	3.40506e+09	0.0476594	-31.9531	3.20708e+09	0.0468501	-142.9	0.01876	-111.471	4386780000	4.38678
-30.0656	3.09103e+09	0.0486116	-33.3438	3.37341e+09	0.0479955	-35.0156	3.32168e+09	0.0403386	-25.7031	3.18438e+09	0.0465972	-33.2719	3.39597e+09	0.0479541	-31.5094	3.19846e+09	0.0472703	-142.5	0.01916	-110.983	4381300000	4.3813
-29.5844	3.08313e+09	0.0486459	-32.8625	3.36631e+09	0.0480749	-34.325	3.31414e+09	0.0402477	-25.15	3.16881e+09	0.0470479	-32.6562	3.38545e+09	0.0478722	-30.9469	3.19019e+09	0.0471245	-142.3	0.01822	-110.495	4376010000	4.37601
-29.05	3.0757e+09	0.0483573	-32.3	3.35635e+09	0.0478073	-33.8031	3.30504e+09	0.0400852	-24.6281	3.17758e+09	0.0443097	-32.0813	3.37421e+09	0.0481193	-30.3125	3.18156e+09	0.047044	-142.1	0.02012	-110.006	4370620000	4.37062
-28.4781	3.06815e+09	0.0483773	-31.7625	3.34837e+09	0.0477851	-33.1625	3.29716e+09	0.0403417	-24.1656	3.16037e+09	0.0486308	-31.5813	3.36587e+09	0.0481615	-29.85	3.17182e+09	0.0475863	-142	0.01897	-109.518	4364640000	4.36464
-28.0094	3.06017e+09	0.0485324	-31.4156	3.33988e+09	0.048223	-32.5219	3.28738e+09	0.0401899	-23.625	3.15451e+09	0.0460217	-31.1156	3.35651e+09	0.0482429	-29.2563	3.16499e+09	0.0474819	-141.8	0.01872	-109.03	4358480000	4.35848
-27.45	3.05249e+09	0.0483748	-30.9406	3.33304e+09	0.0479263	-31.8813	3.27979e+09	0.0402661	-23.0531	3.14581e+09	0.0478248	-30.5031	3.34728e+09	0.0482662	-28.6031	3.15638e+09	0.0469846	-141.7	0.01919	-108.541	4352440000	4.35244
-26.9312	3.044e+09	0.0483012	-30.475	3.32382e+09	0.0483995	-31.3187	3.27053e+09	0.0405281	-22.5562	3.14216e+09	0.0458871	-29.9313	3.33834e+09	0.0482891	-28.0187	3.14756e+09	0.0471488	-141.6	0.01528	-108.053	4346370000	4.34637
-26.5344	3.03753e+09	0.0484455	-30.0281	3.31692e+09	0.0482135	-30.6969	3.2606e+09	0.0405765	-22.025	3.1261e+09	0.0478852	-29.4469	3.3301e+09	0.0482102	-27.525	3.13902e+09	0.047048	-141.5	0.01942	-107.565	4340410000	4.34041
-26.0719	3.03179e+09	0.0483478	-29.525	3.30931e+09	0.0480458	-30.15	3.25216e+09	0.0409614	-21.6281	3.12531e+09	0.0459547	-28.8375	3.32182e+09	0.0476509	-26.9906	3.13119e+09	0.0472714	-140.9	0.01872	-107.076	4334220000	4.33422
-25.5406	3.0228e+09	0.0481243	-29.025	3.30014e+09	0.0481625	-29.6094	3.24498e+09	0.0409777	-21.1562	3.12219e+09	0.0444612	-28.2531	3.31322e+09	0.0476451	-26.5469	3.12429e+09	0.0471716	-140.7	0.01981	-106.588	4328350000	4.32835
-25.0094	3.01592e+09	0.0478503	-28.45	3.29324e+09	0.0476563	-28.9563	3.23813e+09	0.0411748	-20.6313	3.11151e+09	0.0459544	-27.5906	3.30175e+09	0.0476767	-26.0812	3.11805e+09	0.0467102	-140.4	0.01937	-106.1	4322930000	4.32293
-24.5	3.00828e+09	0.047794	-27.9344	3.28354e+09	0.0475756	-28.3063	3.22883e+09	0.0410268	-20.2031	3.1169e+09	0.0472854	-27.1	3.29451e+09	0.0477508	-25.5094	3.10983e+09	0.046904	-140.3	0.01377	-105.612	4317460000	4.31746
-24.0938	3.00207e+09	0.0476245	-27.35	3.27555e+09	0.0477918	-27.8406	3.22267e+09	0.041038	-19.7688	3.10079e+09	0.0483092	-26.5844	3.28419e+09	0.0477016	-24.9969	3.10322e+09	0.046842	-140.1	0.01966	-105.123	4311560000	4.31156
-23.6156	2.99549e+09	0.0474843	-26.8281	3.26778e+09	0.0474802	-27.3125	3.21628e+09	0.0409526	-19.2937	3.09742e+09	0.0455591	-26.0031	3.2766e+09	0.0475394	-24.4375	3.09487e+09	0.0466868	-139.6	0.01921	-104.635	4306390000	4.30639
-23.175	2.98934e+09	0.0472582	-26.4031	3.25989e+09	0.0474694	-26.8156	3.20899e+09	0.0412854	-18.7688	3.08891e+09	0.045066	-25.5281	3.26686e+09	0.0479722	-23.9313	3.08848e+09	0.0466538	-139.4	0.02077	-104.147	4300830000	4.30083
-22.6812	2.98281e+09	0.0474831	-25.7969	3.25211e+09	0.0474063	-26.2156	3.20031e+09	0.0405332	-18.2969	3.0854e+09	0.0451584	-24.9937	3.26019e+09	0.0474474	-23.3094	3.08007e+09	0.0459629	-139.2	0.01954	-103.658	4293600000	4.2936
-22.2437	2.97727e+09	0.0474241	-25.4187	3.24428e+09	0.0474684	-25.7031	3.19474e+09	0.0406165	-17.7688	3.08158e+09	0.0446103	-24.475	3.25273e+09	0.0474735	-22.775	3.07407e+09	0.0463968	-138.9	0.01693	-103.17	4286700000	4.2867
-21.8	2.9712e+09	0.0465687	-24.7094	3.23521e+09	0.0469663	-25.2062	3.18735e+09	0.041097	-17.3969	3.06923e+09	0.0447382	-23.9469	3.24583e+09	0.0470059	-22.2656	3.06746e+09	0.0458407	-138.4	0.01999	-102.682	4280740000	4.28074
-21.3	2.96478e+09	0.046929	-23.5594	3.2209e+09	0.047137	-24.7437	3.17979e+09	0.0409506	-17.0813	3.06697e+09	0.04502	-23.3313	3.23467e+09	0.0469253	-21.8531	3.0607e+09	0.0459179	-138.3	0.0186	-102.193	4275290000	4.27529
-20.7156	2.95856e+09	0.0466272	-21.4344	3.20072e+09	0.0468083	-24.2094	3.17396e+09	0.040361	-16.6781	3.06994e+09	0.0446503	-22.9	3.22885e+09	0.0469793	-21.3031	3.05523e+09	0.0457209	-138.2	0.02038	-101.705	4269870000	4.26987
-20.3469	2.953e+09	0.0465068	-19.0281	3.17985e+09	0.0461866	-23.65	3.16504e+09	0.0407206	-16.2156	3.06844e+09	0.04322	-22.4	3.22244e+09	0.0465272	-19.95	3.04163e+09	0.0451137	-138.1	0.02082	-101.217	4264550000	4.26455
-19.8438	2.94682e+09	0.0463308	-17.2313	3.16355e+09	0.045774	-23.1156	3.16046e+09	0.040716	-15.8156	3.05848e+09	0.0434808	-21.9562	3.21491e+09	0.0467041	-18.1781	3.02583e+09	0.0450573	-137.6	0.01981	-100.729	4258570000	4.25857
-19.3219	2.94177e+09	0.0464321	-16.2406	3.1528e+09	0.0454576	-22.5375	3.15318e+09	0.0405634	-15.4313	3.04951e+09	0.0441871	-21.5531	3.20907e+09	0.0463692	-16.3344	3.01139e+09	0.0445538	-137.4	0.01607	-100.24	4251860000	4.25186
-18.7344	2.93627e+09	0.0458362	-15.15	3.14073e+09	0.0447727	-22.0844	3.14607e+09	0.0406016	-14.9844	3.04243e+09	0.0398648	-21.1187	3.2017e+09	0.0457875	-14.3	2.99807e+09	0.0439486	-137.3	0.02008	-99.7519	4245170000	4.24517
-18.3469	2.93079e+09	0.0457704	-13.2844	3.12166e+09	0.0441217	-21.6094	3.14063e+09	0.0402891	-14.5406	3.04225e+09	0.0398069	-20.5281	3.19617e+09	0.0461326	-12.8719	2.98714e+09	0.0434825	-137.1	0.01876	-99.2636	4239270000	4.23927
-17.8031	2.92549e+09	0.0456147	-11.9719	3.10801e+09	0.0435642	-21.1812	3.13407e+09	0.0402568	-14.1125	3.0427e+09	0.0417125	-20.0969	3.19092e+09	0.0458839	-11.8469	2.9772e+09	0.0431374	-137	0.02063	-98.7753	4232910000	4.23291
-17.3094	2.92092e+09	0.0454238	-10.5	3.09484e+09	0.0430522	-20.6531	3.12782e+09	0.0397823	-13.675	3.03469e+09	0.0417369	-19.7	3.18477e+09	0.0458235	-10.4469	2.96622e+09	0.0431268	-136.7	0.0209	-98.287	4226610000	4.22661
-16.8719	2.91454e+09	0.0453158	-9.30312	3.0807e+09	0.0425665	-20.0906	3.12198e+09	0.0396693	-12.8906	3.03035e+09	0.0421135	-19.3	3.17879e+09	0.0455034	-8.425	2.95201e+09	0.0417265	-136.3	0.01966	-97.7987	4221200000	4.2212
-16.4	2.91094e+09	0.0449902	-8.15937	3.07107e+09	0.0425092	-19.5969	3.1163e+09	0.0397544	-11.0312	3.01351e+09	0.0406119	-18.775	3.173e+09	0.0454272	-7.01562	2.94061e+09	0.0406122	-136.1	0.02045	-97.3104	4216040000	4.21604
-15.8812	2.90556e+09	0.0450588	-7.05625	3.05968e+09	0.0415176	-19.0781	3.11027e+09	0.0391609	-8.41875	3.00426e+09	0.0393082	-18.2844	3.16692e+09	0.0453328	-5.64687	2.93055e+09	0.0401136	-135.9	0.01615	-96.8221	4210470000	4.21047
-15.4094	2.90124e+09	0.0448349	-5.83437	3.04797e+09	0.0412997	-18.6875	3.10508e+09	0.039208	-6.53437	2.99873e+09	0.0405872	-17.8125	3.16107e+09	0.0453026	-4.275	2.92063e+09	0.0393554	-135.8	0.021	-96.3338	4204270000	4.20427
-15.05	2.89783e+09	0.0446671	-4.34063	3.03707e+09	0.040705	-18.2594	3.09955e+09	0.0391858	-5.22812	2.98055e+09	0.0378309	-17.4437	3.15623e+09	0.0450193	-2.85	2.91129e+09	0.0387757	-135.7	0.01914	-95.8455	4198180000	4.19818
-14.5531	2.89264e+09	0.0443733	-3.29375	3.02799e+09	0.0403052	-17.7719	3.0936e+09	0.0392713	-3.7	2.97612e+09	0.038848	-16.3625	3.14458e+09	0.0445177	-1.63437	2.90236e+09	0.0377458	-135.3	0.02121	-95.3572	4191990000	4.19199
-14.0875	2.88873e+09	0.0441973	-2.3375	3.02036e+09	0.0395839	-17.275	3.0873e+09	0.0390256	-2.29062	2.96843e+09	0.0378294	-14.2156	3.12689e+09	0.0440461	-0.559375	2.89245e+09	0.0372466	-135.1	0.02036	-94.8689	4185730000	4.18573
-13.6719	2.88483e+09	0.0442584	-0.96875	3.01009e+09	0.038793	-16.925	3.08116e+09	0.0385643	-0.925	2.95642e+09	0.0378051	-11.9969	3.11048e+09	0.0433601	0.59375	2.88557e+09	0.0368302	-135	0.02011	-94.3806	4179420000	4.17942
-13.3187	2.88086e+09	0.043953	0.4125	3.00045e+09	0.0382867	-16.4719	3.07772e+09	0.0385207	0.428125	2.94418e+09	0.0377222	-9.95312	3.09733e+09	0.0427192	2.01562	2.87554e+09	0.035175	-134.6	0.0169	-93.8923	4173340000	4.17334
-12.9688	2.87853e+09	0.0441654	1.65313	2.99227e+09	0.0376003	-16.0437	3.07197e+09	0.0384547	2.0125	2.94075e+09	0.0381503	-8.37187	3.0854e+09	0.041852	3.00312	2.86935e+09	0.0349788	-134.5	0.02015	-93.404	4167810000	4.16781
-12.5781	2.87366e+09	0.0437009	2.76562	2.98285e+09	0.0373657	-15.6125	3.06733e+09	0.0381967	3.34063	2.93354e+09	0.0351276	-7.04375	3.07393e+09	0.0414757	4.02813	2.86147e+09	0.0345015	-134	0.02157	-92.9157	4162020000	4.16202
-12.2406	2.86991e+09	0.043567	3.87812	2.97473e+09	0.0370689	-15.1844	3.06393e+09	0.0381355	4.64062	2.93002e+09	0.0337427	-5.40313	3.06124e+09	0.0408736	5.04688	2.85642e+09	0.033771	-133.9	0.02073	-92.4274	4155900000	4.1559
-11.3844	2.86218e+09	0.0431222	5.13125	2.968e+09	0.036628	-14.6969	3.05826e+09	0.0380076	5.9125	2.91363e+09	0.0360991	-3.75937	3.04859e+09	0.0404973	6.19688	2.84876e+09	0.0330599	-133.5	0.02029	-91.9391	4150070000	4.15007
-9.65312	2.84853e+09	0.0429123	6.15	2.96266e+09	0.0360599	-14.25	3.05263e+09	0.03778	7.55313	2.90771e+09	0.0360363	-2.425	3.04054e+09	0.0397717	7.1875	2.84286e+09	0.0330309	-133.3	0.01692	-91.4508	4144090000	4.14409
-7.1375	2.83517e+09	0.0423659	6.94688	2.95674e+09	0.0357847	-13.8156	3.04803e+09	0.0371324	9.2375	2.89553e+09	0.0326243	-0.875	3.0281e+09	0.0391515	8.15938	2.83853e+09	0.0321567	-133.2	0.01973	-90.9625	4137930000	4.13793
-5.15	2.82362e+09	0.0416706	7.99375	2.94982e+09	0.0353612	-13.2375	3.04349e+09	0.0373579	10.2531	2.89747e+09	0.0319728	0.4125	3.01858e+09	0.0384318	9.25625	2.83113e+09	0.0319171	-133.1	0.02111	-90.4742	4132350000	4.13235
-3.875	2.8157e+09	0.041009	9.0125	2.94418e+09	0.034769	-11.9563	3.03241e+09	0.0371227	11.2781	2.89198e+09	0.0327668	1.64063	3.01135e+09	0.0380254	10.2281	2.82486e+09	0.0315212	-132.7	0.02149	-89.9859	4126720000	4.12672
-2.85312	2.80833e+09	0.0407769	10.2188	2.93916e+09	0.0344148	-9.88438	3.01846e+09	0.0367758	12.4125	2.87761e+09	0.0345287	3.14687	3.00613e+09	0.0373944	11.325	2.81706e+09	0.030777	-132.3	0.02049	-89.4976	4120490000	4.12049
-1.77188	2.80228e+09	0.0401498	11.1781	2.93035e+09	0.0338574	-7.80312	3.00353e+09	0.0359748	13.7437	2.87197e+09	0.0313463	4.61562	2.9957e+09	0.0371192	12.1906	2.81018e+09	0.0307306	-131.8	0.01846	-89.0093	4113900000	4.1139
-0.034375	2.79133e+09	0.0396451	12.0813	2.92377e+09	0.0336394	-6.30625	2.99562e+09	0.0352038	14.775	2.86936e+09	0.0327028	5.79375	2.99144e+09	0.0363277	13.275	2.80437e+09	0.030034	-131.7	0.02149	-88.521	4107830000	4.10783
1.63437	2.782e+09	0.0389792	13.2188	2.9177e+09	0.0332372	-4.98125	2.988e+09	0.0352136	15.9906	2.86201e+09	0.0305452	6.76875	2.98468e+09	0.0360905	14.2313	2.79616e+09	0.0297301	-131.2	0.02175	-88.0327	4102250000	4.10225
3.04375	2.77444e+09	0.0387836	14.2094	2.91021e+09	0.0330663	-3.7	2.97731e+09	0.0344763	17.0625	2.85196e+09	0.0297158	7.825	2.98105e+09	0.0353542	15.1469	2.79029e+09	0.0295967	-130.9	0.02066	-87.5444	4096730000	4.09673
4.18438	2.768e+09	0.0382034	15.15	2.90272e+09	0.0324005	-2.3625	2.96853e+09	0.0339749	18.1812	2.84485e+09	0.0324296	9.19063	2.97183e+09	0.034432	16.0094	2.78345e+09	0.0291963	-130.4	0.02117	-87.0561	4090660000	4.09066
5.42812	2.76205e+09	0.0378625	16.3062	2.89468e+09	0.0318788	-0.85625	2.95886e+09	0.0330193	19.4125	2.83601e+09	0.0314401	10.4062	2.96545e+09	0.0339568	16.8875	2.77734e+09	0.0290039	-130.3	0.01706	-86.5678	4085220000	4.08522
6.48438	2.75472e+09	0.0376209	17.1219	2.8862e+09	0.0320853	0.596875	2.94787e+09	0.0324846	20.3719	2.83176e+09	0.0299597	11.4625	2.95909e+09	0.0330823	17.8594	2.77076e+09	0.0285125	-130.2	0.01978	-86.0795	4079740000	4.07974
7.96875	2.74513e+09	0.0366843	18.1281	2.88016e+09	0.0315586	2.00938	2.93902e+09	0.031939	21.4187	2.82868e+09	0.0267193	12.3656	2.95271e+09	0.0329207	18.9188	2.7625e+09	0.0280918	-129.9	0.02207	-85.5912	4073660000	4.07366
9.39687	2.74087e+09	0.0363011	19.2969	2.87202e+09	0.0310391	3.175	2.93078e+09	0.0316466	22.5531	2.81436e+09	0.0282414	13.9812	2.94446e+09	0.0321918	19.8344	2.75689e+09	0.0283281	-129.7	0.02152	-85.1029	4067860000	4.06786
10.7625	2.73383e+09	0.035874	20.475	2.86142e+09	0.0311981	4.29688	2.92261e+09	0.0311462	23.8	2.81055e+09	0.029198	15.2812	2.93529e+09	0.0316634	20.6687	2.75217e+09	0.0279212	-129.6	0.02099	-84.6146	4062140000	4.06214
11.7469	2.72756e+09	0.0359399	21.3281	2.8543e+09	0.0308835	5.39062	2.91548e+09	0.0307713	24.9875	2.79869e+09	0.0283326	16.2375	2.92832e+09	0.0316038	21.6687	2.74417e+09	0.0276227	-129	0.0196	-84.1263	4055980000	4.05598
13.0063	2.72094e+09	0.0349648	22.325	2.84503e+09	0.0303772	6.45313	2.90963e+09	0.0300051	26.0656	2.79016e+09	0.029072	17.2938	2.92135e+09	0.0312099	22.6688	2.73857e+09	0.0274593	-128.9	0.01991	-83.638	4050160000	4.05016
14.1969	2.71519e+09	0.034847	23.3094	2.83616e+09	0.0304478	7.45	2.9029e+09	0.0298354	27.0938	2.78973e+09	0.0276676	18.5375	2.91258e+09	0.0306957	23.7156	2.73095e+09	0.0271947	-128.6	0.02221	-83.1497	4044450000	4.04445
15.2344	2.70857e+09	0.0343093	24.375	2.82771e+09	0.0298752	8.7375	2.89527e+09	0.0290503	28.3	2.7745e+09	0.0306206	19.6844	2.90452e+09	0.0305612	24.5875	2.72644e+09	0.0268729	-128.5	0.02138	-82.6614	4039050000	4.03905
16.3562	2.70256e+09	0.0339984	25.3031	2.8195e+09	0.0297497	9.9625	2.88783e+09	0.0285267	29.5656	2.76165e+09	0.0283526	20.775	2.89694e+09	0.0299678	25.5	2.72062e+09	0.027972	-128.1	0.02073	-82.1731	4033760000	4.03376
17.2625	2.69553e+09	0.0337327	26.4313	2.80968e+09	0.0294118	11.0938	2.88244e+09	0.0285504	30.7969	2.75144e+09	0.0270855	21.6375	2.88962e+09	0.0300555	26.2781	2.71371e+09	0.0261028	-127.8	0.02157	-81.6848	4027650000	4.02765
18.3125	2.69109e+09	0.0334608	27.4375	2.80125e+09	0.0295962	11.8625	2.87662e+09	0.0279847	31.6125	2.75504e+09	0.0279703	22.7281	2.87927e+09	0.0293081	27.2312	2.70566e+09	0.0265563	-127.6	0.02028	-81.1965	4020340000	4.02034
19.3687	2.68454e+09	0.0334625	28.4031	2.79438e+09	0.0293807	12.7781	2.8705e+09	0.0276452	32.7125	2.73205e+09	0.0266987	23.6531	2.87006e+09	0.0297483	28.4563	2.69849e+09	0.0259701	-127.5	0.01791	-80.7082	4014130000	4.01413
20.4625	2.67885e+09	0.0328149	29.2594	2.78689e+09	0.0292492	13.8688	2.86368e+09	0.0272494	33.675	2.73073e+09	0.0289795	24.7344	2.86159e+09	0.0292223	29.4656	2.69068e+09	0.026029	-127.4	0.02143	-80.2199	4008280000	4.00828
21.4156	2.67193e+09	0.0326505	30.1437	2.77923e+09	0.0289238	14.9719	2.8566e+09	0.0266871	34.525	2.72509e+09	0.0285672	25.8438	2.85267e+09	0.0290177	30.3219	2.6836e+09	0.0258372	-127	0.02266	-79.7316	4001730000	4.00173
22.4156	2.66432e+09	0.0326108	31.0156	2.77334e+09	0.0288239	15.9438	2.85019e+09	0.0262543	35.6219	2.71194e+09	0.030773	26.7188	2.84261e+09	0.0288622	31.1312	2.67551e+09	0.0261069	-126.9	0.02118	-79.2433	3995290000	3.99529
23.4094	2.65807e+09	0.0322138	32.0312	2.76501e+09	0.0286654	16.7938	2.84586e+09	0.0258282	36.5812	2.70473e+09	0.030474	27.9281	2.83249e+09	0.029094	32.2844	2.66782e+09	0.0261472	-126.6	0.0218	-78.755	3989200000	3.9892
24.4219	2.65002e+09	0.0322267	33.0062	2.75616e+09	0.0283265	17.7969	2.83889e+09	0.0258409	37.6719	2.69736e+09	0.028695	29.0156	2.82267e+09	0.0286651	33.3125	2.65946e+09	0.026233	-126.3	0.0211	-78.2667	3983070000	3.98307
25.6625	2.64251e+09	0.0315116	33.9625	2.74796e+09	0.0285681	18.9125	2.83032e+09	0.0255524	38.5469	2.68635e+09	0.0305213	30.3531	2.81e+09	0.0286259	34.3188	2.65014e+09	0.0260174	-126.1	0.02163	-77.7784	3976620000	3.97662
26.5156	2.63425e+09	0.0315275	34.775	2.7413e+09	0.0282606	19.9438	2.82278e+09	0.025349	39.5344	2.67982e+09	0.0284658	31.3375	2.80171e+09	0.0280452	35.2375	2.64319e+09	0.0261456	-125.9	0.0182	-77.2901	3970170000	3.97017
27.6625	2.62537e+09	0.0313102	35.675	2.73423e+09	0.0280454	21.0063	2.81652e+09	0.0248377	40.4531	2.67373e+09	0.0279916	32.6531	2.79138e+09	0.0281189	36.1531	2.63434e+09	0.0263512	-125.7	0.02286	-76.8018	3963350000	3.96335
28.7687	2.61841e+09	0.0310005	36.7719	2.72575e+09	0.027692	21.8188	2.81084e+09	0.0249604	41.6	2.66639e+09	0.0288434	33.6562	2.78242e+09	0.0283182	37.2625	2.62572e+09	0.0265968	-125.4	0.02139	-76.3135	3956720000	3.95672
29.7719	2.6095e+09	0.0309569	37.8375	2.71627e+09	0.0274517	23.0312	2.80364e+09	0.0246668	42.8344	2.64879e+09	0.0300938	34.7219	2.77366e+09	0.0278978	38.2688	2.61773e+09	0.0269241	-125.3	0.02186	-75.8252	3950340000	3.95034
30.7188	2.6009e+09	0.0304815	39.05	2.70748e+09	0.0274309	24.1219	2.7966e+09	0.0247356	43.7875	2.64327e+09	0.027611	35.6156	2.76498e+09	0.0280012	39.1344	2.61035e+09	0.0266931	-125	0.02032	-75.3369	3943900000	3.9439
31.5219	2.59493e+09	0.0305046	39.9281	2.70015e+09	0.0274555	25.1344	2.69769e+09	0.0227024	44.9188	2.63944e+09	0.0274424	36.3625	2.75714e+09	0.0277906	40.0406	2.60204e+09	0.0268783	-124.9	0.02171	-74.8486	3937340000	3.93734
32.4188	2.58708e+09	0.0304486	40.825	2.69122e+09	0.0275747	26.1375	2.78271e+09	0.0240715	45.8594	2.62693e+09	0.0278766	37.575	2.74922e+09	0.0276182	41.1281	2.59213e+09	0.0269043	-124.6	0.01818	-74.3603	3930640000	3.93064
33.3937	2.57883e+09	0.0304093	41.8281	2.68371e+09	0.0273748	27.0094	2.77589e+09	0.0240552	47.0687	2.62206e+09	0.02754	38.6781	2.74082e+09	0.0272277	42.1375	2.58349e+09	0.0266044	-124.4	0.02279	-73.872	3924090000	3.92409
34.3344	2.57095e+09	0.0300447	42.9312	2.67297e+09	0.0275708	28.0344	2.76961e+09	0.0237257	47.9531	2.6144e+09	0.0268578	39.7594	2.73103e+09	0.0267216	43.075	2.57549e+09	0.0269882	-124.1	0.02199	-73.3837	3917740000	3.91774
35.3344	2.56484e+09	0.0303794	43.8906	2.6655e+09	0.0269967	29.0594	2.76284e+09	0.0233536	49.0125	2.60408e+09	0.0261631	40.6094	2.72174e+09	0.0268582	44.0469	2.56753e+09	0.0270663	-123.9	0.02134	-72.8954	3911460000	3.91146
36.2156	2.55793e+09	0.0299585	44.9219	2.65848e+09	0.027119	29.9344	2.7566e+09	0.0233062	50.0062	2.59896e+09	0.0270984	41.5969	2.71191e+09	0.026952	44.925	2.55997e+09	0.0270032	-123.7	0.02112	-72.4071	3905170000	3.90517
37.0375	2.54987e+09	0.0296484	45.8281	2.64911e+09	0.0267636	30.9344	2.74768e+09	0.023299	51.0625	2.58695e+09	0.0280757	42.75	2.70468e+09	0.0269842	45.7	2.5526e+09	0.0270993	-123.3	0.01814	-71.9188	3898430000	3.89843
37.95	2.5434e+09	0.0298113	46.8125	2.64165e+09	0.0270845	31.8281	2.74127e+09	0.0231343	52.1063	2.57849e+09	0.028799	43.775	2.69748e+09	0.0265689	46.6031	2.54481e+09	0.0268518	-123.2	0.02264	-71.4305	3891910000	3.89191
38.8906	2.53707e+09	0.02983	47.8094	2.63358e+09	0.0270936	33.0812	2.73363e+09	0.0230767	53.0594	2.56986e+09	0.0267763	44.7656	2.68936e+09	0.0263069	47.8906	2.53612e+09	0.0264958	-123	0.02202	-70.9422	3885550000	3.88555
39.925	2.52915e+09	0.0293946	48.6312	2.62621e+09	0.0264291	34.0781	2.72621e+09	0.0231872	54.1	2.56616e+09	0.0270364	45.5781	2.67723e+09		48.9094	2.52695e+09	0.0266622	-122.8	0.02159	-70.4539	3878360000	3.87836
40.7906	2.52184e+09	0.0289433	49.5125	2.61998e+09	0.0268386	34.9906	2.71807e+09	0.0229703	55.0406	2.5592e+09	0.02809	46.525	2.67375e+09	0.0261525	49.8156	2.51906e+09	0.0270651	-122.6	0.02141	-69.9656	3870640000	3.87064
41.7719	2.51405e+09	0.0289932	50.35	2.61159e+09	0.0268615	35.85	2.71081e+09	0.0231427	56.0344	2.55485e+09	0.0262241	47.5625	2.66446e+09	0.0259845	50.6219	2.51089e+09	0.027004	-122.2	0.01874	-69.4773	3863670000	3.86367
42.6406	2.50727e+09	0.028857	51.2906	2.60401e+09	0.0264581	36.8781	2.70399e+09	0.0228023	57.2094	2.546e+09	0.0289262	48.4844	2.65593e+09	0.02594	51.4656	2.50487e+09	0.0266367	-121.8	0.02225	-68.989	3856530000	3.85653
43.5063	2.50075e+09	0.029108	52.3125	2.59622e+09	0.0267838	37.8125	2.69635e+09	0.0230748	58.2906	2.53438e+09	0.0278809	49.4	2.64943e+09	0.0261605	52.4719	2.4961e+09	0.0265926	-121.7	0.02336	-68.5007	3849700000	3.8497
44.4	2.49335e+09	0.0285651	53.3188	2.58815e+09	0.0264013	38.8031	2.69022e+09	0.0233446	59.2688	2.52563e+09	0.0287142	50.2344	2.64156e+09	0.026191	53.3656	2.48787e+09	0.0266216	-121.5	0.02168	-68.0124	3842830000	3.84283
45.3125	2.48719e+09	0.0287448	54.2312	2.58259e+09	0.0267078	39.6094	2.68184e+09	0.022982	60.4156	2.52139e+09	0.0253449	51.1156	2.63306e+09	0.0260664	54.3188	2.48022e+09	0.0263348	-121.4	0.02233	-67.5241	3836010000	3.83601
46.2469	2.47953e+09	0.0286223	55.1031	2.57413e+09	0.0266142	40.7375	2.6748e+09	0.0230762	61.4219	2.52081e+09	0.0289362	52.1375	2.62535e+09	0.0257749	55.2844	2.47192e+09	0.0265087	-121.2	0.02077	-67.0358	3829380000	3.82938
47.2313	2.47201e+09	0.0285442	55.9906	2.5662e+09	0.0267465	41.7906	2.66824e+09	0.0230917	62.625	2.50044e+09	0.0272274	53.3969	2.61666e+09	0.0258657	56.2	2.46603e+09	0.0267249	-120.7	0.02062	-66.5475	3822480000	3.82248
48.1938	2.46572e+09	0.0281681	57	2.55899e+09	0.0267383	42.7438	2.66144e+09	0.0228655	63.5063	2.49243e+09	0.0279422	54.3375	2.60759e+09	0.0257195	57.2094	2.45647e+09	0.0269108	-120.5	0.02324	-66.0592	3815100000	3.8151
49.0375	2.45795e+09	0.0280874	58.0031	2.55043e+09	0.0262358	43.65	2.65534e+09	0.0228613	64.6125	2.48722e+09	0.0282016	55.2844	2.59947e+09	0.0257318	58.3406	2.44805e+09	0.0265059	-120.2	0.02205	-65.5709	3807050000	3.80705
49.875	2.45083e+09	0.0285074	59.0125	2.54273e+09	0.0267055	44.5094	2.64863e+09	0.0230867	65.7875	2.47745e+09	0.0277101	56.1969	2.59187e+09	0.0258514	59.375	2.43724e+09	0.0266712	-120.1	0.02204	-65.0826	3799350000	3.79935
50.7313	2.44519e+09	0.0281164	59.9062	2.53674e+09	0.0266833	45.4438	2.64205e+09	0.022807	66.9406	2.47045e+09	0.0267188	57.2	2.5844e+09	0.0259813	60.0594	2.43e+09	0.0266702	-119.7	0.02074	-64.5943	3792190000	3.79219
51.7125	2.4372e+09	0.028185	60.7594	2.52918e+09	0.0269758	46.5625	2.63541e+09	0.022937	68.1219	2.45467e+09	0.0268841	58.2063	2.57723e+09	0.0261302	61.05	2.42303e+09	0.0266129	-119.5	0.02071	-64.106	3785030000	3.78503
52.8438	2.4285e+09	0.0279454	61.8187	2.52149e+09	0.0267342	47.5625	2.62817e+09	0.0227841	69.1312	2.45428e+09	0.029192	59.2969	2.56981e+09	0.0256662	62.0906	2.41435e+09	0.0266117	-119.2	0.0234	-63.6177	3777840000	3.77784
53.8219	2.42191e+09	0.0279389	62.6875	2.51633e+09	0.0266371	48.6344	2.62282e+09	0.0230255	69.9031	2.43937e+09	0.0273961	60.4594	2.55932e+09	0.0261274	63.0719	2.40754e+09	0.026487	-119	0.02235	-63.1294	3770760000	3.77076
54.7	2.41642e+09	0.0279336	63.5125	2.50913e+09	0.0269919	49.4562	2.61818e+09	0.0230835	71.1094	2.44249e+09	0.0289893	61.85	2.5518e+09	0.0259158	64.0938	2.39837e+09	0.0260915	-118.5	0.0216	-62.6411	3763140000	3.76314
55.4344	2.40974e+09	0.0280091	64.5281	2.50143e+09	0.0268984	50.4969	2.61514e+09	0.0231153	72.3781	2.42549e+09	0.0270704	63.0688	2.54106e+09	0.0260852	64.9656	2.39184e+09	0.0264844	-118.4	0.01896	-62.1528	3755710000	3.75571
56.4187	2.40189e+09	0.0279878	65.3625	2.49436e+09	0.0269303	51.3406	2.61068e+09	0.0232359	73.4125	2.42264e+09	0.0305795	63.8375	2.53279e+09	0.0258793	65.8719	2.38369e+09	0.0263584	-118.2	0.02203	-61.6645	3747820000	3.74782
57.5219	2.39612e+09	0.0279172	66.4094	2.48698e+09	0.0271074	52.3656	2.60637e+09	0.0233241	74.3937	2.41343e+09	0.0280006	64.8156	2.52672e+09	0.0260162	66.75	2.37677e+09	0.0262842	-118.1	0.02334	-61.1762	3740640000	3.74064
58.5719	2.38831e+09	0.0277301	67.5719	2.47862e+09	0.0271302	53.3594	2.60166e+09	0.0234584	75.2844	2.40425e+09	0.0276285	65.9375	2.51966e+09	0.0259457	67.8	2.3683e+09	0.026392	-117.8	0.02225	-60.6879	3734020000	3.73402
59.4156	2.38136e+09	0.0278993	68.5156	2.47255e+09	0.0270576	54.2687	2.59749e+09	0.0235728	76.425	2.38982e+09	0.025656	67.1406	2.51185e+09	0.0261801	68.8031	2.36163e+09	0.026233	-117.6	0.02281	-60.1996	3725510000	3.72551
60.2031	2.37356e+09	0.0281612	69.3438	2.46427e+09	0.0267641	55.1594	2.59474e+09	0.0237805	77.6219	2.39166e+09	0.026994	68.1312	2.5048e+09	0.0260706	69.6469	2.35375e+09	0.0262042	-117.3	0.02124	-59.7113	3717370000	3.71737
61.2812	2.36771e+09	0.0277808	70.1156	2.45768e+09	0.0269939	56.125	2.5907e+09	0.0238433	78.5687	2.37961e+09	0.0266108	69.0531	2.49804e+09	0.0260117	70.6094	2.34607e+09	0.0264115	-117.2	0.01903	-59.223	3710170000	3.71017
62.2281	2.36055e+09	0.0281271	71.1188	2.4524e+09	0.0270128	57.2406	2.58749e+09	0.0241928	79.525	2.37047e+09	0.0289132	69.9719	2.48904e+09	0.0262282	71.8313	2.3377e+09	0.0262996	-117.1	0.02241	-58.7347	3702830000	3.70283
63.2031	2.35433e+09	0.0280722	72.0719	2.44457e+09	0.0273949	58.1125	2.58537e+09	0.0237992	80.6656	2.36003e+09	0.0274412	71.0406	2.48057e+09	0.0260641	72.85	2.32979e+09	0.026594	-116.9	0.02377	-58.2464	3695860000	3.69586
64.1562	2.34734e+09	0.0279334	73.2	2.43791e+09	0.0273331	59.1562	2.58234e+09	0.02426	81.7344	2.35467e+09	0.0284013	72.1031	2.47448e+09	0.0263569	73.7469	2.32282e+09	0.0266385	-116.5	0.02241	-57.7581	3688600000	3.6886
65.0438	2.34081e+09	0.0277091	74.1156	2.431e+09	0.0272281	60.0469	2.57874e+09	0.0242092	82.6937	2.34523e+09	0.0301839	73.0469	2.46892e+09	0.0264369	74.5969	2.31554e+09	0.0261395	-116.2	0.02152	-57.2698	3681390000	3.68139
66.0187	2.33444e+09	0.0278273	75.0281	2.42327e+09	0.027408	60.9781	2.57561e+09	0.024608	83.75	2.33696e+09	0.0287232	73.8906	2.46225e+09	0.0264161	75.7156	2.3067e+09	0.0265338	-116.1	0.02088	-56.7815	3674570000	3.67457
66.9688	2.32829e+09	0.0284605	76.0406	2.41696e+09	0.0270918	62.2219	2.57376e+09	0.0249674	84.6562	2.34362e+09	0.0270183	74.6406	2.45666e+09	0.0262998	76.6437	2.29992e+09	0.0261106	-115.7	0.02384	-56.2932	3667530000	3.66753
67.9875	2.32265e+09	0.0278513	76.9844	2.41002e+09	0.0272791	63.2281	2.57149e+09	0.0246431	85.8219	2.32372e+09	0.0289635	75.7156	2.4487e+09	0.026439	77.7219	2.29241e+09	0.0266281	-115.3	0.02251	-55.8049	3659610000	3.65961
68.8688	2.31471e+09	0.0281867	77.8719	2.40506e+09	0.0274101	64.1844	2.56727e+09	0.0251398	86.9313	2.31609e+09	0.0261193	76.8875	2.44139e+09	0.0267476	78.7375	2.28502e+09	0.0264585	-115.1	0.02145	-55.3166	3650970000	3.65097
69.6437	2.30925e+09	0.0283996	78.75	2.39794e+09	0.0274266	65.0469	2.56351e+09	0.0252757	87.7719	2.31284e+09	0.02755	77.85	2.43461e+09	0.0264356	79.5812	2.27667e+09	0.0263734	-115	0.02282	-54.8283	3642930000	3.64293
70.7	2.30191e+09	0.0280359	79.5375	2.3925e+09	0.0275013	66.2687	2.56057e+09	0.0249987	88.8313	2.30109e+09	0.0281418	78.9156	2.42886e+09	0.0265184	80.5344	2.26991e+09	0.0261858	-114.9	0.02314	-54.34	3635540000	3.63554
71.7469	2.29573e+09	0.0282097	80.4656	2.38551e+09	0.027582	67.3156	2.55638e+09	0.0253094	89.8031	2.29494e+09	0.0282255	79.6781	2.42291e+09	0.0265342	81.4844	2.26296e+09	0.0264229	-114.6	0.0198	-53.8516	3628080000	3.62808
72.6906	2.2901e+09	0.0281372	81.4781	2.37994e+09	0.0272623	68.3219	2.55205e+09	0.0252524	91.0531	2.28479e+09	0.0270714	80.6625	2.41573e+09	0.0268176	82.3469	2.257e+09	0.026059	-114.5	0.02386	-53.3633	3620460000	3.62046
73.5719	2.28472e+09	0.0283514	82.4656	2.37397e+09	0.027769	69.1625	2.54698e+09	0.0252436	92.2156	2.27938e+09	0.0281429	81.7062	2.40868e+09	0.026673	83.5969	2.2476e+09	0.0261227	-114.2	0.02252	-52.8751	3613090000	3.61309
74.3187	2.2789e+09	0.0282739	83.4219	2.36841e+09	0.0273843	70.1094	2.54221e+09	0.0250363	93.1531	2.27138e+09	0.0271327	82.7031	2.40324e+09	0.0267437	84.5438	2.24008e+09	0.0262065	-114.1	0.02152	-52.3867	3605550000	3.60555
75.2188	2.27246e+09	0.028537	84.1781	2.36189e+09	0.0273143	71.1906	2.53454e+09	0.0254701	94.1156	2.2618e+09	0.0298674	83.55	2.39753e+09	0.026492	85.5312	2.23319e+09	0.0262481	-113.9	0.02292	-51.8984	3597440000	3.59744
76.3562	2.2659e+09	0.0283328	85.0781	2.35605e+09	0.0275728	72.1437	2.52689e+09	0.0253716	95.1438	2.25865e+09	0.0278077	84.4406	2.39227e+09	0.0268566	86.4062	2.22695e+09	0.0260461	-113.6	0.02357	-51.4102	3589380000	3.58938
77.4219	2.26007e+09	0.0282608	86.0125	2.35071e+09	0.0277334	73.2188	2.52276e+09	0.0253816	96.1031	2.25533e+09	0.0285734	85.4531	2.38592e+09	0.0270478	87.2219	2.22104e+09	0.0257218	-113.5	0.01975	-50.9218	3581980000	3.58198
78.3375	2.25494e+09	0.0286582	86.9531	2.34574e+09	0.027797	74.1844	2.51597e+09	0.0254283	97.1969	2.24607e+09	0.027619	86.6312	2.37863e+09	0.0269063	88.1656	2.21263e+09	0.0262089	-113.4	0.02385	-50.4335	3571960000	3.57196
79.1719	2.24904e+09	0.0285161	88.0437	2.33911e+09	0.0276404	74.95	2.50855e+09	0.0255229	98.225	2.23623e+09	0.028748	87.6281	2.37292e+09	0.0270104	89.1312	2.20661e+09	0.0266367	-113.2	0.02209	-49.9453	3563640000	3.56364
80.0063	2.24335e+09	0.0282041	88.9312	2.3338e+09	0.0276855	76.1	2.50253e+09	0.0251595	99.0437	2.22654e+09	0.0272748	88.6437	2.36764e+09	0.0270693	90.3812	2.19782e+09	0.0260251	-112.9	0.02304	-49.4569	3557940000	3.55794
80.9656	2.23744e+09	0.0282518	90.0781	2.32541e+09	0.0278844	77.2188	2.49569e+09	0.025495	100.206	2.22557e+09	0.0272731	89.4719	2.3616e+09	0.0270918	91.3875	2.19121e+09	0.0259611	-112.5	0.02185	-48.9686	3550720000	3.55072
81.9187	2.2328e+09	0.0283114	90.9813	2.32046e+09	0.0273888	78.2406	2.48935e+09	0.0254906	101.388	2.21477e+09	0.0290261	90.4875	2.35413e+09	0.0269406	92.2688	2.18589e+09	0.0267381	-112.4	0.0242	-48.4804	3543030000	3.54303
82.8344	2.22652e+09	0.0285137	91.9688	2.31542e+09	0.0277621	79.125	2.48111e+09	0.0256321	102.566	2.20623e+09	0.0278466	91.5875	2.34923e+09	0.027324	93.125	2.18038e+09	0.025849	-112.1	0.02277	-47.992	3534800000	3.5348
83.7531	2.22108e+09	0.0283356	92.8656	2.31029e+09	0.0275781	80.0187	2.47578e+09	0.0255299	103.456	2.19635e+09	0.026159	92.7281	2.3411e+09	0.026854	93.9094	2.17457e+09	0.0260074	-112	0.02197	-47.5037	3526700000	3.5267
84.5219	2.21576e+09	0.0282566	93.6656	2.30439e+09	0.0279164	81.15	2.46796e+09	0.0257711	104.406	2.19519e+09	0.0298355	93.5375	2.3367e+09	0.027096	94.9094	2.16829e+09	0.0262788	-111.7	0.02339	-47.0154	3518550000	3.51855
85.5188	2.21088e+09	0.0282282	94.6875	2.29862e+09	0.0278869	82.0938	2.46196e+09	0.0254488	105.384	2.18854e+09	0.0275856	94.5812	2.33163e+09	0.0269657	96.0437	2.16108e+09	0.0255866	-111.4	0.02187	-46.5271	3511350000	3.51135
86.5812	2.20624e+09	0.0285133	95.8469	2.2929e+09	0.0278491	83.0625	2.45502e+09	0.025101	106.416	2.17666e+09	0.0275329	95.5531	2.32428e+09	0.0272576	97.0219	2.15665e+09	0.02575	-111.2	0.02454	-46.0388	3503410000	3.50341
87.4875	2.20054e+09	0.0285404	96.8719	2.28732e+09	0.0276515	83.9031	2.44756e+09	0.0254476	107.481	2.17708e+09	0.028986	96.6406	2.31917e+09	0.0271477	97.8812	2.15108e+09	0.0261758	-111	0.02271	-45.5505	3494480000	3.49448
88.3438	2.19564e+09	0.0283534	97.7531	2.2822e+09	0.0282505	84.7906	2.44152e+09	0.0254561	108.466	2.17155e+09	0.028719	97.7094	2.31175e+09	0.0271198	98.825	2.14494e+09	0.0264636	-110.4	0.02205	-45.0622	3485940000	3.48594
89.2531	2.18958e+09	0.0284325	98.55	2.27819e+09	0.0274788	85.9656	2.43516e+09	0.0252931	109.559	2.16403e+09	0.0283937	98.5375	2.30669e+09	0.0269706	99.7906	2.1397e+09	0.0261015	-110.3	0.02358	-44.5739	3477660000	3.47766
90.25	2.1841e+09	0.028494	99.4688	2.27159e+09	0.0283148	86.925	2.42976e+09	0.0256242	110.678	2.15621e+09	0.0287227	99.575	2.30182e+09	0.0268862	100.734	2.13477e+09	0.0259029	-110.1	0.02455	-44.0856	3469430000	3.46943
91.2344	2.17829e+09	0.0283969	100.438	2.26657e+09	0.0280007	87.875	2.42271e+09	0.0257239	111.619	2.14797e+09	0.0283212	100.544	2.29588e+09	0.0270357	101.641	2.12961e+09	0.0259824	-110	0.02216	-43.5973	3461560000	3.46156
92.4406	2.17274e+09	0.0281273	101.434	2.25986e+09	0.0277819	88.7094	2.41711e+09	0.0255275	112.556	2.14747e+09	0.0283512	101.503	2.29065e+09	0.0272864	102.847	2.12299e+09	0.0259242	-109.7	0.02308	-43.109	3453670000	3.45367
93.4219	2.1672e+09	0.0286618	102.512	2.25521e+09	0.0278079	89.625	2.41226e+09	0.0255113	113.581	2.14326e+09	0.026452	102.512	2.28524e+09	0.0272985	103.719	2.11823e+09	0.0266769	-109.4	0.02363	-42.6207	3445490000	3.44549
94.3187	2.16104e+09	0.0287327	103.409	2.24908e+09	0.0279325	90.6344	2.40453e+09	0.0254399	114.853	2.13616e+09	0.0278045	103.287	2.27941e+09	0.0271599	104.891	2.11303e+09	0.0264143	-109.3	0.0203	-42.1324	3436660000	3.43666
95.3313	2.15652e+09	0.0286506	104.356	2.24288e+09	0.0278828	91.6281	2.39912e+09	0.0257218	116.034	2.13217e+09	0.0270375	104.341	2.27361e+09	0.0269613	105.819	2.10704e+09	0.0270295	-109.1	0.02271	-41.6441	3427030000	3.42703
96.3	2.15101e+09	0.0284839	105.269	2.23741e+09	0.0277273	92.6156	2.39328e+09	0.0255919	117.163	2.12309e+09	0.0271611	105.472	2.26782e+09	0.0271524	106.969	2.10271e+09	0.0266058	-109	0.02456	-41.1558	3419630000	3.41963
97.2875	2.14623e+09	0.0289581	106.325	2.23142e+09	0.0279074	93.5562	2.38839e+09	0.0254819	118.128	2.118e+09	0.0291315	106.55	2.26111e+09	0.0272592	107.838	2.09647e+09	0.0260186	-108.6	0.02349	-40.6675	3411420000	3.41142
98.1156	2.14212e+09	0.0284239	107.247	2.22732e+09	0.0278257	94.575	2.38121e+09	0.0255775	119.281	2.10969e+09	0.0285141	107.572	2.25574e+09	0.0270921	108.619	2.09141e+09	0.0263842	-108.4	0.02232	-40.1792	3403270000	3.40327
98.8594	2.13722e+09	0.0284307	108.097	2.22083e+09	0.0279639	95.5094	2.37565e+09	0.025489	120.269	2.10487e+09	0.0283838	108.591	2.25054e+09	0.0270873	109.572	2.08614e+09	0.0268922	-108.2	0.02265	-39.6909	3395820000	3.39582
99.9406	2.13116e+09	0.0287224	109.031	2.21562e+09	0.0277763	96.4813	2.37054e+09	0.0258963	121.175	2.1015e+09	0.0286116	109.678	2.24295e+09	0.0269659	110.656	2.08049e+09	0.0265961	-108.1	0.02394	-39.2026	3387680000	3.38768
100.981	2.12643e+09	0.0285159	110.044	2.21007e+09	0.0275366	97.4906	2.36527e+09	0.0258218	122.244	2.09225e+09	0.0289746	110.706	2.23848e+09	0.0274593	111.559	2.07648e+09	0.0268128	-108	0.02488	-38.7143	3379930000	3.37993
101.972	2.12135e+09	0.0285581	111.144	2.2043e+09	0.0280814	98.3688	2.35873e+09	0.0258918	123.238	2.08752e+09	0.0297741	111.616	2.23379e+09	0.0271141	112.45	2.07118e+09	0.0272473	-107.5	0.02343	-38.226	3371660000	3.37166
102.897	2.11769e+09	0.0286626	112.056	2.19911e+09	0.0282047	99.3406	2.35345e+09	0.0260184	124.275	2.08384e+09	0.0280391	112.5	2.22983e+09	0.0271656	113.309	2.06733e+09	0.0265768	-107.4	0.02357	-37.7377	3362860000	3.36286
103.669	2.11241e+09	0.0285769	112.966	2.19448e+09	0.0280009	100.394	2.3472e+09	0.0261383	125.622	2.07231e+09	0.0296114	113.384	2.22371e+09	0.0268461	114.634	2.0613e+09	0.027092	-107.2	0.02181	-37.2494	3354800000	3.3548
104.609	2.10687e+09	0.0284407	114.044	2.18835e+09	0.0275568	101.391	2.34177e+09	0.0259402	126.562	2.0699e+09	0.0288709	114.403	2.21866e+09	0.0272342	115.709	2.05538e+09	0.0269859	-107.1	0.02837	-36.7611	3346900000	3.3469
105.525	2.104e+09	0.0283823	115.172	2.18196e+09	0.0279763	102.591	2.33659e+09	0.0255934	127.428	2.06738e+09	0.0282571	115.378	2.21272e+09	0.0272468	116.787	2.05114e+09	0.0274833	-106.9	0.02488	-36.2728	3338670000	3.33867
106.5	2.09812e+09	0.0286983	116.072	2.17578e+09	0.0280847	103.394	2.33071e+09	0.0257271	128.262	2.05929e+09	0.0297956	116.4	2.20722e+09	0.0273198	117.772	2.04712e+09	0.0270336	-106.5	0.02392	-35.7845	3331120000	3.33112
107.412	2.09456e+09	0.0285942	117.078	2.17157e+09	0.0280137	104.309	2.32449e+09	0.0258978	129.206	2.05834e+09	0.0294036	117.403	2.20246e+09	0.027143	118.691	2.04186e+09	0.0272793	-106.3	0.02276	-35.2962	3321820000	3.32182
108.175	2.08888e+09	0.028862	117.875	2.16518e+09	0.0283137	105.284	2.31918e+09	0.0259375	130.206	2.05188e+09	0.029598	118.3	2.19632e+09	0.0275479	119.609	2.0378e+09	0.0274244	-106.2	0.02262	-34.8079	3313360000	3.31336
109.131	2.08489e+09	0.0287485	118.887	2.16036e+09	0.028086	106.244	2.31355e+09	0.0258526	131.137	2.0516e+09	0.0286748	119.247	2.191e+09	0.0270399	120.716	2.03308e+09	0.0275447	-106	0.02404	-34.3196	3305380000	3.30538
110.125	2.08012e+09	0.0288929	119.797	2.15561e+09	0.0281379	107.344	2.30903e+09	0.0261199	132.156	2.04298e+09	0.0298693	120.247	2.18502e+09	0.0271666	121.791	2.0292e+09	0.0271358	-105.8	0.02505	-33.8313	3297450000	3.29745
111.119	2.07482e+09	0.0286296	120.697	2.15036e+09	0.0283769	108.425	2.30141e+09	0.0259601	133.125	2.03819e+09	0.0294001	121.234	2.18067e+09	0.0270969	122.638	2.02418e+09	0.0274247	-105.5	0.02392	-33.343	3290900000	3.2909
112.031	2.07054e+09	0.028572	121.591	2.14563e+09	0.0279298	109.522	2.29518e+09	0.0260309	134.212	2.03324e+09	0.0299879	122.328	2.17512e+09	0.0273525	123.575	2.01975e+09	0.0272074	-105.4	0.02245	-32.8547	3282570000	3.28257
112.894	2.06522e+09	0.0287535	122.447	2.14161e+09	0.0281202	110.541	2.28957e+09	0.0259574	135.3	2.03155e+09	0.0290866	123.156	2.1705e+09	0.0273004	124.597	2.01438e+09	0.0278837	-105.2	0.02241	-32.3664	3274800000	3.2748
113.706	2.06253e+09	0.0284218	123.709	2.13466e+09	0.0281666	111.438	2.28436e+09	0.0258966	136.203	2.02625e+09	0.0295887	124.134	2.1647e+09	0.02724	125.719	2.0097e+09	0.0277713	-104.9	0.02495	-31.8781	3267610000	3.26761
114.803	2.05738e+09	0.0284986	124.713	2.12929e+09	0.0280789	112.331	2.27957e+09	0.026176	137.037	2.02001e+09	0.0293446	125.044	2.15949e+09	0.0271645	126.747	2.00615e+09	0.0281043	-104.5	0.02406	-31.3898	3258710000	3.25871
115.831	2.05087e+09	0.0285504	125.694	2.12419e+09	0.0277984	113.125	2.27484e+09	0.0260403	138.169	2.01418e+09	0.0304868	125.956	2.1543e+09	0.0269439	127.65	2.00177e+09	0.0276231	-104.3	0.0242	-30.9015	3250460000	3.25046
116.825	2.04584e+09	0.0288805	126.537	2.11898e+09	0.0278637	114.366	2.26854e+09	0.0258889	139.159	2.0123e+09	0.0297113	126.888	2.14874e+09	0.0273219	128.734	1.99685e+09	0.0275023	-104.2	0.02435	-30.4132	3242630000	3.24263
117.838	2.04116e+09	0.0285898	127.35	2.11448e+09	0.0280639	115.397	2.2618e+09	0.0263071	140.137	2.00617e+09	0.0305028	127.669	2.14474e+09	0.0273759	129.825	1.99198e+09	0.0281225	-104.1	0.02155	-29.9249	3235040000	3.23504
118.75	2.03668e+09	0.0288505	128.256	2.10891e+09	0.028193	116.369	2.25639e+09	0.0262166	141.038	2.00281e+09	0.030092	128.694	2.13914e+09	0.0274248	130.931	1.98745e+09	0.0280207	-103.9	0.02472	-29.4366	3228180000	3.22818
119.816	2.03199e+09	0.0283302	129.322	2.10256e+09	0.0283232	117.291	2.2516e+09	0.0263338	141.95	1.99946e+09	0.0292958	129.8	2.13371e+09	0.0272332	131.978	1.98439e+09	0.0279764	-103.6	0.02302	-28.9483	3221510000	3.22151
120.781	2.02706e+09	0.0286926	130.425	2.09669e+09	0.02833	118.069	2.24688e+09	0.0262451	142.972	1.99309e+09	0.0294753	130.803	2.12863e+09	0.0271524	132.934	1.9789e+09	0.0278439	-103.5	0.02539	-28.46	3214750000	3.21475
121.772	2.02183e+09	0.0285251	131.319	2.09325e+09	0.0280848	119.163	2.24308e+09	0.0263785	143.925	1.98912e+09	0.0291822	131.672	2.12426e+09	0.0273395	134.003	1.97375e+09	0.0282037	-103.3	0.02326	-27.9717	3207170000	3.20717
122.612	2.01644e+09	0.0284744	132.137	2.08742e+09	0.0282494	120.241	2.23552e+09	0.0260555	144.972	1.98377e+09	0.0296053	132.406	2.11938e+09	0.0273333	135.037	1.97011e+09	0.0282691	-103.2	0.02431	-27.4834	3199530000	3.19953
123.703	2.01226e+09	0.0285337	133.025	2.08206e+09	0.0280625	121.147	2.23097e+09	0.0260873	145.981	1.9796e+09	0.030006	133.391	2.11451e+09	0.0275912	136.009	1.96472e+09	0.0286704	-102.8	0.0232	-26.9951	3191570000	3.19157
124.753	2.00581e+09	0.0285259	134.037	2.07721e+09	0.0283631	122.169	2.22598e+09	0.0272539	146.822	1.97513e+09	0.0303043	134.353	2.1089e+09	0.0274825	136.988	1.96214e+09	0.0281794	-102.7	0.02468	-26.5068	3183500000	3.1835
125.688	2.00184e+09	0.0288611	134.953	2.07294e+09	0.0281707	122.987	2.22092e+09	0.0264226	147.794	1.96982e+09	0.0298662	135.569	2.10434e+09	0.0274983	137.916	1.95579e+09	0.0283409	-102.5	0.02582	-26.0185	3176800000	3.1768
126.562	1.99776e+09	0.0282878	135.966	2.06773e+09	0.0284622	123.925	2.21539e+09	0.0263549	148.953	1.96566e+09	0.0305288	136.638	2.09807e+09	0.027572	139.203	1.95147e+09	0.0280882	-102.2	0.02334	-25.5302	3169660000	3.16966
127.366	1.99279e+09	0.0287296	137.053	2.06123e+09	0.0283675	124.841	2.21047e+09	0.0261851	149.872	1.96099e+09	0.0305532	137.691	2.08951e+09	0.0274634	140.122	1.94743e+09	0.028411	-102.1	0.02461	-25.0419	3162610000	3.16261
128.309	1.98792e+09	0.0289257	137.975	2.05462e+09	0.0281914	125.759	2.20453e+09	0.0260635	150.681	1.95732e+09	0.0298467	138.675	2.08584e+09	0.0276167	141.166	1.94447e+09	0.0288216	-101.9	0.02359	-24.5536	3157560000	3.15756
129.312	1.98282e+09	0.028459	139.006	2.05062e+09	0.0281021	126.669	2.19937e+09	0.0262079	151.509	1.9539e+09	0.0303741	139.622	2.08074e+09	0.0275222	142.072	1.93879e+09	0.0279919	-101.6	0.02437	-24.0653	3149560000	3.14956
130.266	1.97973e+09	0.0287248	139.887	2.04583e+09	0.0281218	127.509	2.19556e+09	0.0260848	152.444	1.94752e+09	0.0309949	140.678	2.07626e+09	0.0274912	143.025	1.93398e+09	0.0284933	-101.3	0.02594	-23.577	3142850000	3.14285
131.228	1.97475e+09	0.0287072	140.944	2.0406e+09	0.028174	128.431	2.19058e+09	0.0263007	153.444	1.94363e+09	0.0301233	141.606	2.07021e+09	0.0273527	144.05	1.92955e+09	0.0286808	-101.2	0.02216	-23.0887	3136680000	3.13668
132.097	1.9702e+09	0.0285173	141.784	2.03484e+09	0.0281309	129.6	2.18488e+09	0.0263098	154.409	1.93903e+09	0.0301143	142.438	2.06549e+09	0.0273948	145.144	1.92592e+09	0.0286906	-101.1	0.02484	-22.6004	3131140000	3.13114
132.997	1.9661e+09	0.0290074	142.697	2.02999e+09	0.0282476	130.522	2.18014e+09	0.0261397	155.331	1.93567e+09	0.0303553	143.391	2.06054e+09	0.0276408	146.116	1.92132e+09	0.0283288	-101	0.02428	-22.1121	3123390000	3.12339
133.856	1.96078e+09	0.0287826	143.725	2.02422e+09	0.028509	131.413	2.17517e+09	0.0260474	156.237	1.92996e+09	0.0302628	144.322	2.05625e+09	0.0275383	146.859	1.91697e+09	0.0288575	-100.6	0.02534	-21.6238	3117670000	3.11767
134.844	1.9565e+09	0.0288301	144.725	2.01973e+09	0.0285258	132.256	2.17039e+09	0.0264389	157.466	1.92595e+09	0.0297827	145.216	2.05145e+09	0.0276744	147.8	1.91374e+09	0.0286247	-100.2	0.02422	-21.1355	3112000000	3.112
135.816	1.95265e+09	0.0287576	145.653	2.01457e+09	0.0281859	133.15	2.16519e+09	0.0263723	158.416	1.92017e+09	0.0308081	146.116	2.04692e+09	0.0278139	148.797	1.90893e+09	0.0285678	-100.1	0.025	-20.6472	3106160000	3.10616
136.769	1.9468e+09	0.0285198	146.475	2.00995e+09	0.0284417	134.172	2.15947e+09	0.0265151	159.441	1.91458e+09	0.030569	147.369	2.04064e+09	0.0276909	149.9	1.90632e+09	0.028815	-99.8	0.02701	-20.1589	3102280000	3.10228
137.553	1.94365e+09	0.0286158	147.45	2.00514e+09	0.0286722	135.253	2.15557e+09	0.0263468	160.319	1.91087e+09	0.0300143	148.416	2.03602e+09	0.0278293	150.8	1.9019e+09	0.0283256	-99.6	0.0251	-19.6706	3095210000	3.09521
138.519	1.9389e+09	0.0285784	148.438	1.99892e+09	0.0284066	136.203	2.15105e+09	0.0263653	161.141	1.90707e+09	0.0301048	149.344	2.0306e+09	0.0278758	151.625	1.89782e+09	0.0285536	-99.3	0.02392	-19.1823	3090170000	3.09017
139.416	1.93354e+09	0.0290199	149.453	1.99336e+09	0.0289601	137.037	2.14533e+09	0.0263429	162.012	1.90331e+09	0.0310294	150.341	2.02589e+09	0.0280984	152.678	1.89424e+09	0.0287109	-99.2	0.02568	-18.694	3084740000	3.08474
140.441	1.92822e+09	0.0290304	150.406	1.98846e+09	0.0284801	137.966	2.14064e+09	0.026405	163	1.89815e+09	0.030715	151.331	2.02044e+09	0.0279705	153.719	1.89019e+09	0.0286652	-99.1	0.02231	-18.2057	3079580000	3.07958
141.363	1.92431e+09	0.0291804	151.25	1.98355e+09	0.028529	138.938	2.13548e+09	0.0262079	164.009	1.89305e+09	0.0309247	152.547	2.01322e+09	0.0279742	154.653	1.88503e+09	0.0289798	-99	0.023	-17.7174	3074580000	3.07458
142.222	1.92043e+09	0.028228	152.25	1.9786e+09	0.0285015	139.863	2.13069e+09	0.0263476	164.878	1.88801e+09	0.0309825	153.6	2.00818e+09	0.0281464	155.6	1.88105e+09	0.0287652	-98.6	0.02551	-17.2291	3068350000	3.06835
143.203	1.91448e+09	0.0286204	153.222	1.97337e+09	0.0286645	140.816	2.12528e+09	0.0266481	165.787	1.88354e+09	0.0311484	154.528	2.00357e+09	0.0279575	156.594	1.87699e+09	0.0285282	-98.4	0.02445	-16.7408	3064040000	3.06404
144.209	1.91024e+09	0.0291005	154.206	1.96915e+09	0.0286254	141.681	2.12061e+09	0.0264986	166.631	1.87924e+09	0.0306164	155.441	1.9997e+09	0.0276961	157.544	1.87256e+09	0.0289824	-98.2	0.02642	-16.2525	3060030000	3.06003
145.122	1.90585e+09	0.0289097	155.119	1.96441e+09	0.0288185	142.562	2.11649e+09	0.0266257	167.587	1.87433e+09	0.030961	156.319	1.99423e+09	0.0279523	158.475	1.8679e+09	0.0290668	-98.1	0.02521	-15.7642	3054260000	3.05426
146.012	1.90169e+09	0.0287378	156.128	1.95808e+09	0.0286374	143.431	2.11132e+09	0.0265641	168.516	1.86896e+09	0.0313359	157.381	1.98855e+09	0.0278066	159.544	1.86484e+09	0.0289036	-98	0.02276	-15.2759	3048980000	3.04898
146.806	1.8974e+09	0.0289149	156.972	1.95344e+09	0.0286716	144.353	2.10618e+09	0.0266186	169.419	1.86488e+09	0.0311647	158.516	1.9822e+09	0.0279772	160.578	1.85877e+09	0.0288453	-97.6	0.02554	-14.7876	3044440000	3.04444
147.916	1.89139e+09	0.028917	157.959	1.94853e+09	0.0286616	145.272	2.10106e+09	0.0267463	170.341	1.86103e+09	0.030891	159.447	1.97748e+09	0.0280885	161.419	1.8552e+09	0.0289025	-97.5	0.02456	-14.2993	3040660000	3.04066
148.916	1.88668e+09	0.028783	158.913	1.94271e+09	0.0287543	146.222	2.09694e+09	0.0268183	171.188	1.85669e+09	0.0310532	160.356	1.97256e+09	0.0283931	162.756	1.8495e+09	0.0293027	-97.2	0.02671	-13.811	3036100000	3.0361
149.866	1.8823e+09	0.0289268	159.803	1.93794e+09	0.0288516	147.109	2.09147e+09	0.0267347	172.203	1.85125e+09	0.0314731	161.231	1.9676e+09	0.0279005	163.734	1.84424e+09	0.0294203	-97.1	0.0255	-13.3227	3031790000	3.03179
150.731	1.87782e+09	0.0289668	160.694	1.93342e+09	0.0287727	148.084	2.08594e+09	0.0268492	173.175	1.84622e+09	0.0313379	162.172	1.96207e+09	0.028338	164.666	1.84061e+09	0.0284977	-97	0.02335	-12.8344	3027850000	3.02785
151.584	1.87287e+09	0.0289889	161.4	1.9287e+09	0.0286698	148.987	2.08123e+09	0.0268379	174.012	1.84099e+09	0.0311564	163.125	1.95721e+09	0.028102	165.534	1.83635e+09	0.0292577	-96.6	0.0258	-12.3461	3023210000	3.02321
152.481	1.86818e+09	0.0287234	162.406	1.92247e+09	0.0291178	149.856	2.0771e+09	0.0266453	174.862	1.83578e+09	0.0318497	164.116	1.95218e+09	0.0282612	166.366	1.83131e+09	0.0295535	-96.5	0.02469	-11.8578	3018850000	3.01885
153.441	1.86265e+09	0.0287269	163.384	1.91671e+09	0.0289086	150.831	2.07211e+09	0.0269765	175.741	1.83162e+09	0.0317057	165.047	1.94806e+09	0.0283192	167.322	1.8268e+09	0.0287656	-96.2	0.02534	-11.3695	3014940000	3.01494
154.35	1.85925e+09	0.0288823	164.381	1.91172e+09	0.0291331	151.619	2.06685e+09	0.0269517	176.809	1.82583e+09	0.0319021	165.875	1.94286e+09	0.0284454	168.316	1.82329e+09	0.0290945	-96	0.02611	-10.8812	3011260000	3.01126
155.303	1.85402e+09	0.0290134	165.294	1.90662e+09	0.02895	152.644	2.06142e+09	0.0269373	177.853	1.81994e+09	0.032049	166.762	1.93776e+09	0.0282794	169.247	1.81848e+09	0.0292246	-95.9	0.02308	-10.3929	3007840000	3.00784
156.169	1.84994e+09	0.0289835	166.103	1.90157e+09	0.0291491	153.769	2.05649e+09	0.0271295	178.809	1.81359e+09	0.0326172	167.819	1.93226e+09	0.0288557	170.297	1.81287e+09	0.0289038	-95.7	0.02413	-9.90458	3004300000	3.0043
157.119	1.84412e+09	0.0291409	167.131	1.89613e+09	0.0292628	154.641	2.05144e+09	0.0274046	179.716	1.80996e+09	0.0324053	169.034	1.92567e+09	0.0288613	171.106	1.80796e+09	0.0291071	-95.6	0.02578	-9.41628	3000740000	3.00074
158.037	1.83946e+09	0.0289186	168.116	1.88976e+09	0.0292223	155.544	2.04668e+09	0.0269598	180.584	1.80359e+09	0.0323518	169.975	1.92015e+09	0.0285028	172.222	1.80298e+09	0.0292188	-95.2	0.02588	-8.92798	2997500000	2.9975
158.922	1.8354e+09	0.0291478	169.044	1.88508e+09	0.029305	156.347	2.04297e+09	0.0268764	181.647	1.79824e+09	0.0323554	170.763	1.91606e+09	0.0287231	173.159	1.79792e+09	0.0293984	-95	0.02618	-8.43968	2994330000	2.99433
159.812	1.83099e+09	0.0295315	170.097	1.87873e+09	0.0294295	157.337	2.03787e+09	0.0272364	182.731	1.79058e+09	0.0328347	171.7	1.91107e+09	0.0286426	174.034	1.79331e+09	0.0293418	-94.9	0.02525	-7.95138	2990970000	2.99097
160.769	1.82658e+09	0.028991	170.925	1.87342e+09	0.0292042	158.331	2.03158e+09	0.0268041	183.831	1.78419e+09	0.0322123	172.631	1.90508e+09	0.0291983	174.969	1.788e+09	0.0291728	-94.7	0.02489	-7.46308	2987620000	2.98762
161.769	1.82154e+09	0.0291657	171.947	1.86787e+09	0.0299323	159.291	2.02649e+09	0.0269575	184.741	1.77839e+09	0.0332042	173.534	1.89994e+09	0.0289508	175.781	1.78373e+09	0.0294738	-94.6	0.02585	-6.97478	2984330000	2.98433
162.878	1.81459e+09	0.0291702	173.178	1.86088e+09	0.0296724	160.166	2.0223e+09	0.0271712	185.525	1.7739e+09	0.033072	174.494	1.89498e+09	0.0288958	176.831	1.77846e+09	0.0297826	-94.3	0.02614	-6.48648	2981100000	2.9811
163.819	1.8101e+09	0.0293164	174.119	1.85586e+09	0.0296019	160.997	2.01701e+09	0.0275017	186.453	1.76784e+09	0.0337399	175.4	1.88985e+09	0.0290404	177.75	1.77269e+09	0.0291609	-94.1	0.02527	-5.99818	2977030000	2.97703
164.7	1.80641e+09	0.0290648	175.062	1.85013e+09	0.0302679	161.872	2.01232e+09	0.027178	187.488	1.76122e+09	0.033807	176.234	1.88459e+09	0.0291072	178.816	1.76743e+09	0.0296583	-94	0.02755	-5.50988	2973080000	2.97308
165.797	1.79999e+09	0.0294335	176.012	1.84421e+09	0.0297333	162.869	2.00679e+09	0.0272824	188.481	1.75485e+09	0.0340834	177.203	1.87908e+09	0.0295302	179.944	1.76209e+09	0.0298977	-93.9	0.02423	-5.02157	2969560000	2.96956
166.666	1.79596e+09	0.029265	177.109	1.83813e+09	0.02985	163.95	2.00113e+09	0.0277478	189.353	1.74845e+09	0.0344819	178.178	1.87398e+09	0.0296773	181.047	1.75552e+09	0.0298056	-93.7	0.02587	-4.53327	2966350000	2.96635
167.669	1.79042e+09	0.0295088	178.216	1.83109e+09	0.0304035	164.912	1.99537e+09	0.0273856	190.278	1.74282e+09	0.0341194	179.116	1.86866e+09	0.0293471	182.172	1.74824e+09	0.0305027	-93.4	0.02608	-4.04497	2963080000	2.96308
168.791	1.78488e+09	0.0297079	179.306	1.82431e+09	0.0309379	165.794	1.99041e+09	0.0272209	191.213	1.73562e+09	0.0347821	180	1.86435e+09	0.0293172	183.316	1.74106e+09	0.0307338	-93.3	0.02594	-3.55667	2959780000	2.95978
169.644	1.7802e+09	0.0296819	180.312	1.8186e+09	0.0304458	166.656	1.98502e+09	0.0275234	192.341	1.72571e+09	0.0358786	180.794	1.85771e+09	0.0297796	184.331	1.73598e+09	0.0308013	-93	0.02791	-3.06837	2956510000	2.95651
170.584	1.77576e+09	0.029517	181.406	1.81137e+09	0.0308245	167.575	1.97937e+09	0.0280909	193.416	1.71959e+09	0.0353061	181.784	1.8523e+09	0.0299215	185.306	1.72992e+09	0.0309521	-92.9	0.02489	-2.58007	2953310000	2.95331
171.369	1.77023e+09	0.0300272	182.447	1.80498e+09	0.0313517	168.528	1.97493e+09	0.0275673	194.519	1.71031e+09	0.0371028	182.744	1.84585e+09	0.0306416	186.2	1.72285e+09	0.0314831	-92.8	0.02341	-2.09177	2949940000	2.94994
172.394	1.76573e+09	0.0297163	183.4	1.79861e+09	0.0311186	169.416	1.96948e+09	0.0276702	195.506	1.70149e+09	0.0368522	183.734	1.83984e+09	0.0303814	187.134	1.71622e+09	0.0312608	-92.7	0.02613	-1.60347	2946360000	2.94636
173.525	1.75909e+09	0.0296147	184.422	1.79312e+09	0.0316809	170.372	1.96353e+09	0.027787	196.666	1.69059e+09	0.038075	184.6	1.8353e+09	0.0308772	188.069	1.71082e+09	0.0317179	-92.4	0.02656	-1.11517	2942590000	2.94259
174.422	1.7545e+09	0.0294269	185.341	1.78565e+09	0.0319077	171.175	1.9583e+09	0.0277088	197.912	1.68104e+09	0.0386949	185.353	1.82997e+09	0.0306342	188.963	1.70468e+09	0.0319413	-92.3	0.02564	-0.62687	2938820000	2.93882
175.503	1.74722e+09	0.0297393	186.422	1.77915e+09	0.0318336	172.15	1.95269e+09	0.0278632	199.066	1.67028e+09	0.0400161	186.306	1.82498e+09	0.0310963	189.85	1.69766e+09	0.0324636	-92	0.02671	-0.13857	2935270000	2.93527
176.453	1.74353e+09	0.0302172	187.772	1.76953e+09	0.0324194	173.156	1.94733e+09	0.0280111	199.884	1.66277e+09	0.0401859	187.294	1.8177e+09	0.0309725	190.756	1.69103e+09	0.032964	-91.8	0.02371	0.34973	2931790000	2.93179
177.466	1.73691e+09	0.0301772	188.772	1.76258e+09	0.0326502	174.037	1.94191e+09	0.028264	200.984	1.65169e+09	0.0419136	188.281	1.81141e+09	0.0320753	191.775	1.6842e+09	0.0332104	-91.7	0.02635	0.83803	2928950000	2.92895
178.428	1.73203e+09	0.0300209	189.812	1.75586e+09	0.0331951	174.931	1.93603e+09	0.0281783	202.141	1.63863e+09	0.0432869	189.144	1.80646e+09	0.0322171	192.731	1.67774e+09	0.0337772	-91.4	0.02673	1.32634	2926210000	2.92621
179.353	1.72753e+09	0.0302315	190.634	1.74917e+09	0.0338253	175.756	1.9303e+09	0.028215	203.084	1.62819e+09	0.044078	190.069	1.7992e+09	0.0318306	193.734	1.66962e+09	0.0337164	-91.1	0.02633	1.81464	2923510000	2.92351
180.309	1.7216e+09	0.0304248	191.931	1.73978e+09	0.0342426	176.706	1.92491e+09	0.0284003	204.019	1.61568e+09	0.045854	191.044	1.79218e+09	0.0327298	194.75	1.66126e+09	0.0342351	-90.9	0.02643	2.30294	2920680000	2.92068
181.294	1.71531e+09	0.0305965	193.078	1.73278e+09	0.0346925	177.697	1.91969e+09	0.0285888	205.009	1.60207e+09	0.0475735	191.988	1.78596e+09	0.033186	195.613	1.65312e+09	0.0352764	-90.7	0.02414	2.79124	2917750000	2.91775
182.3	1.7094e+09	0.0310231	194.128	1.7249e+09	0.034941	178.65	1.91376e+09	0.0288597	205.975	1.58858e+09	0.0495701	192.916	1.77895e+09	0.0337352	196.65	1.64555e+09	0.0359213	-90.6	0.02652	3.27954	2914750000	2.91475
183.253	1.70309e+09	0.031137	195.003	1.71659e+09	0.0357563	179.587	1.90766e+09	0.0287644	206.909	1.57242e+09	0.0512831	193.803	1.77189e+09	0.0341591	197.653	1.63729e+09	0.0362963	-90.5	0.02676	3.76784	2911650000	2.91165
184.344	1.69731e+09	0.0313509	195.912	1.71033e+09	0.0365371	180.366	1.90227e+09	0.0288798	207.784	1.55711e+09	0.0544507	194.709	1.7664e+09	0.0348736	198.731	1.62836e+09	0.0373119	-90.1	0.02689	4.25614	2908820000	2.90882
185.15	1.69112e+09	0.0312117	196.891	1.70196e+09	0.0368077	181.272	1.89564e+09	0.0287754	208.934	1.53462e+09	0.0580614	195.581	1.75866e+09	0.0352857	199.678	1.61948e+09	0.0380466	-90	0.02825	4.74444	2906150000	2.90615
186.053	1.68697e+09	0.0316957	197.984	1.69441e+09	0.0379669	182.219	1.88988e+09	0.0293186	210.141	1.50674e+09	0.0630384	196.544	1.75076e+09	0.0360993	200.722	1.6082e+09	0.0394292	-89.9	0.02659	5.23274	2903000000	2.903
187.041	1.68126e+09	0.0313249	198.909	1.68624e+09	0.0386451	183.219	1.88307e+09	0.0292035	211.344	1.4752e+09	0.0695534	197.541	1.74373e+09	0.036795	201.731	1.59708e+09	0.040829	-89.7	0.02439	5.72104	2899720000	2.89972
188	1.67479e+09	0.032071	199.781	1.67743e+09	0.0393493	184.213	1.87682e+09	0.029677	212.606	1.43724e+09	0.0778213	198.472	1.7352e+09	0.0376422	202.769	1.58618e+09	0.0419951	-89.6	0.02703	6.20934	2896600000	2.8966
188.847	1.66901e+09	0.032461	200.919	1.66817e+09	0.0408811	185.191	1.87022e+09	0.0297756	213.731	1.39829e+09	0.0861481	199.412	1.72759e+09	0.0381756	203.95	1.57199e+09	0.0430175	-89.5	0.02736	6.69764	2893610000	2.89361
189.766	1.66364e+09	0.0330015	202.025	1.65776e+09	0.0416998	186.041	1.86427e+09	0.0301188	214.881	1.35075e+09	0.0977057	200.278	1.71973e+09	0.0393201	204.869	1.55968e+09	0.0447572	-89.3	0.0261	7.18595	2890860000	2.89086
190.738	1.65626e+09	0.0329386	203.019	1.64759e+09	0.0429377	187.003	1.85654e+09	0.03029	216.087	1.30117e+09	0.110325	201.491	1.70799e+09	0.0400266	205.878	1.54465e+09	0.0473198	-89.1	0.02759	7.67425	2888270000	2.88827
191.891	1.64739e+09	0.0331426	204.194	1.635e+09	0.0449642	188.009	1.84985e+09	0.0303139	217.213	1.24969e+09	0.124309	202.447	1.69861e+09	0.0415914	206.875	1.52996e+09	0.0494912	-88.8	0.02441	8.16255	2885450000	2.88545
192.991	1.64059e+09	0.033996	205.272	1.62169e+09	0.0464027	188.928	1.84342e+09	0.0309733	218.281	1.19977e+09	0.138471	203.506	1.68866e+09	0.0431228	208.022	1.50982e+09	0.0524031	-88.7	0.02703	8.65085	2882590000	2.88259
193.838	1.63458e+09	0.0344816	206.228	1.60927e+09	0.048224	189.878	1.83726e+09	0.03103	219.203	1.14886e+09	0.15395	204.544	1.67654e+09	0.0455037	209.097	1.4892e+09	0.0560125	-88.2	0.0277	9.13915	2879740000	2.87974
194.791	1.62755e+09	0.0346049	207.341	1.59457e+09	0.0504975	190.834	1.8285e+09	0.0316641	220.369	1.09074e+09	0.173094	205.703	1.66198e+09	0.047348	210.072	1.46713e+09	0.0604944	-88	0.02677	9.62745	2877620000	2.87762
195.794	1.61927e+09	0.0354942	208.431	1.57821e+09	0.0534637	191.753	1.82173e+09	0.0319231	221.606	1.029e+09	0.194439	206.816	1.64854e+09	0.0498999	211.212	1.43952e+09	0.0652845	-87.7	0.02752	10.1158	2875600000	2.8756
196.834	1.61155e+09	0.0361067	209.434	1.55987e+09	0.057394	192.644	1.81459e+09	0.0322977	222.684	9.70044e+08	0.216995	207.759	1.63513e+09	0.052687	212.547	1.40297e+09	0.0731009	-87.5	0.02733	10.6041	2872850000	2.87285
197.988	1.60299e+09	0.0369298	210.603	1.53844e+09	0.0606843	193.631	1.80593e+09	0.0326526	223.737	9.10431e+08	0.240535	208.912	1.6166e+09	0.0560263	213.713	1.36785e+09	0.0809856	-87.4	0.02486	11.0923	2869720000	2.86972
198.922	1.59578e+09	0.0380205	211.8	1.51244e+09	0.0667626	194.644	1.79778e+09	0.0334882	224.8	8.4879e+08	0.267716	209.869	1.598e+09	0.0608887	214.65	1.33184e+09	0.0900816	-87.2	0.02787	11.5807	2866040000	2.86604
199.775	1.5873e+09	0.038346	212.866	1.48518e+09	0.0716169	195.459	1.79027e+09	0.0342346	225.894	7.83631e+08	0.297637	211.122	1.57405e+09	0.0659109	215.794	1.28646e+09	0.102272	-87.1	0.02713	12.0689	2862150000	2.86215
200.634	1.57918e+09	0.039077	213.762	1.45868e+09	0.077005	196.441	1.78173e+09	0.0341037	227.091	7.14682e+08	0.331179	212.284	1.54716e+09	0.0729609	216.95	1.2406e+09	0.114424	-86.6	0.02825	12.5572	2858910000	2.85891
201.6	1.56976e+09	0.0411329	214.822	1.42049e+09	0.0869908	197.644	1.77226e+09	0.0353017	228.197	6.48201e+08	0.36546	213.412	1.51758e+09	0.0799147	218.091	1.19207e+09	0.128784	-86.5	0.02739	13.0456	2856330000	2.85633
202.575	1.56232e+09	0.0411309	216.006	1.3787e+09	0.0957272	198.547	1.76303e+09	0.035919	229.237	5.81899e+08	0.402264	214.331	1.48349e+09	0.0885994	219.125	1.13911e+09	0.144503	-86.4	0.0251	13.5339	2853540000	2.85354
203.716	1.55004e+09	0.0435971	216.981	1.34228e+09	0.106327	199.55	1.75305e+09	0.0368016	230.403	5.18903e+08	0.441349	215.528	1.44179e+09	0.0989506	220.269	1.08493e+09	0.162053	-86.2	0.02844	14.0222	2850620000	2.85062
204.684	1.53822e+09	0.045144	218.028	1.29584e+09	0.117556	200.409	1.74306e+09	0.0374936	231.603	4.62337e+08	0.476732	216.681	1.39325e+09	0.112044	221.412	1.0269e+09	0.182529	-86	0.02719	14.5105	2847610000	2.84761
205.825	1.52511e+09	0.0468267	219.006	1.24794e+09	0.131803	201.456	1.72659e+09	0.0404191	232.716	4.04144e+08	0.515631	217.603	1.35142e+09	0.123152	222.637	9.61791e+08	0.207751	-85.6	0.02799	14.9988	2844490000	2.84449
206.762	1.51341e+09	0.0490815	220.097	1.19346e+09	0.14686	202.878	1.71407e+09	0.0405866	233.731	3.54168e+08	0.551995	218.691	1.29751e+09	0.13847	223.722	9.03182e+08	0.232099	-85.5	0.02755	15.4871	2841210000	2.84121
207.875	1.49807e+09	0.0519553	221.356	1.13453e+09	0.16596	204.206	1.69784e+09	0.0425293	234.862	3.08962e+08	0.586234	219.731	1.23749e+09	0.156151	224.75	8.43395e+08	0.257843	-85.4	0.02499	15.9754	2837940000	2.83794
208.737	1.48338e+09	0.0548114	222.484	1.07402e+09	0.186108	205.241	1.68241e+09	0.0442095	236.009	2.70452e+08	0.616342	220.909	1.17106e+09	0.177269	225.959	7.74052e+08	0.288297	-85.1	0.03003	16.4637	2834500000	2.8345
209.737	1.46454e+09	0.0588016	223.541	1.01502e+09	0.207955	206.319	1.66415e+09	0.046994	237.103	2.38057e+08	0.642017	222.031	1.10522e+09	0.199179	227.131	7.06495e+08	0.322362	-85	0.02656	16.952	2830700000	2.8307
211.062	1.43972e+09	0.0647474	224.594	9.4889e+08	0.233048	207.481	1.64489e+09	0.0495857	238.103	2.10246e+08	0.660335	223.159	1.03658e+09	0.223962	228.259	6.43138e+08	0.356292	-84.7	0.02819	17.4403	2827320000	2.82732
212.206	1.4146e+09	0.0699644	225.747	8.76582e+08	0.263435	208.603	1.62258e+09	0.0527714	239.206	1.83626e+08	0.678106	224.281	9.58906e+08	0.254222	229.234	5.83882e+08	0.390198	-84.6	0.02775	17.9286	2824250000	2.82425
213.359	1.38744e+09	0.0766852	226.903	8.09034e+08	0.293095	209.616	1.59841e+09	0.0567764	240.516	1.57324e+08	0.690334	225.634	8.70504e+08	0.290559	230.488	5.10207e+08	0.43504	-84.5	0.02551	18.4169	2820950000	2.82095
214.294	1.35513e+09	0.0852392	227.975	7.4439e+08	0.323708	210.756	1.5705e+09	0.061535	241.566	1.41903e+08	0.694765	226.781	7.9599e+08	0.324066	231.713	4.54177e+08	0.473255	-84.1	0.02819	18.9052	2817470000	2.81747
215.425	1.31649e+09	0.0941079	228.959	6.77186e+08	0.358541	211.891	1.53467e+09	0.0678386	242.669	1.27247e+08	0.694231	227.866	7.24921e+08	0.358114	232.797	4.02342e+08	0.508891	-84	0.02944	19.3935	2814110000	2.81411
216.584	1.27408e+09	0.107116	230.175	6.05272e+08	0.396455	213.006	1.49638e+09	0.0760242	243.812	1.12073e+08	0.683086	228.863	6.55868e+08	0.392196	233.741	3.57496e+08	0.541149	-83.9	0.0294	19.8818	2810920000	2.81092
217.734	1.22689e+09	0.120516	231.403	5.38873e+08	0.436505	214.097	1.45315e+09	0.0844173	245.016	1.00244e+08	0.672898	230.006	5.85764e+08	0.43149	234.859	3.11935e+08	0.574878	-83.7	0.02861	20.3701	2807890000	2.80789
218.831	1.17927e+09	0.13408	232.387	4.83258e+08	0.470517	215.128	1.40782e+09	0.0940516	246.225	9.17418e+07	0.652712	231.309	5.09898e+08	0.474641	236.025	2.67508e+08	0.63057	-83.6	0.02671	20.8584	2804800000	2.8048
220.062	1.12038e+09	0.152852	233.375	4.29795e+08	0.504255	216.269	1.35539e+09	0.105371	247.262	8.49732e+07	0.632929	232.431	4.51924e+08	0.511587	237.122	2.39258e+08	0.632981	-83	0.02832	21.3467	2801400000	2.8014
221.216	1.063e+09	0.172826	234.531	3.75554e+08	0.543763	217.456	1.2957e+09	0.119749	248.228	7.88454e+07	0.609717	233.491	3.95472e+08	0.54985	238.147	2.11429e+08	0.651497	-82.9	0.03233	21.835	2797250000	2.79725
222.403	1.00351e+09	0.194412	235.672	3.2721e+08	0.579532	218.631	1.23589e+09	0.134238	249.384	7.28764e+07	0.583739	234.631	3.43443e+08	0.585788	239.216	1.84427e+08	0.671647	-82.8	0.03061	22.3233	2793130000	2.79313
223.569	9.42746e+08	0.21868	236.975	2.80157e+08	0.614634	219.684	1.17742e+09	0.150794	250.566	6.81108e+07	0.556183	235.803	2.9961e+08	0.617737	240.331	1.62994e+08	0.685421	-82.7	0.02843	22.8116	2789490000	2.78949
224.713	8.70173e+08	0.24792	238.069	2.44739e+08	0.640121	220.825	1.11784e+09	0.168834	251.656	6.47336e+07	0.528593	236.969	2.6273e+08	0.644482	241.409	1.45166e+08	0.690769	-82.6	0.02694	23.2999	2786090000	2.78609
225.809	8.08635e+08	0.276159	239.122	2.14416e+08	0.664837	221.731	1.07009e+09	0.184761	252.731	6.132e+07	0.501536	238.116	2.26237e+08	0.667826	242.425	1.2956e+08	0.693442	-82	0.02858	23.7882	2782720000	2.78272
226.959	7.42577e+08	0.307719	240.275	1.88618e+08	0.679991	222.8	1.00986e+09	0.205967	254.009	5.81704e+07	0.466339	239.213	1.97896e+08	0.686909	243.425	1.17129e+08	0.685709	-81.9	0.03007	24.2765	2776700000	2.7767
228.241	6.66838e+08	0.347258	241.319	1.6776e+08	0.688041	223.7	9.56318e+08	0.226626	255.103	5.63512e+07	0.437852	240.347	1.74282e+08	0.694331	244.512	1.05526e+08	0.680193	-81.8	0.02902	24.7648	2765590000	2.76559
229.316	5.99993e+08	0.383667	242.331	1.50532e+08	0.693957	224.759	8.93072e+08	0.252357	256.197	5.44378e+07	0.414559	241.428	1.56065e+08	0.697514	245.637	9.58054e+07	0.666841	-81.7	0.02817	25.2531	2758150000	2.75815
230.616	5.2754e+08	0.427256	243.234	1.36157e+08	0.692973	225.931	8.26001e+08	0.280572	257.225	5.28267e+07	0.391496	242.456	1.40394e+08	0.695661	246.869	8.68553e+07	0.645296	-81.6	0.02825	25.7414	2761880000	2.76188
231.756	4.69563e+08	0.465472	244.359	1.21175e+08	0.686126	227.053	7.60052e+08	0.311025	258.028	5.18063e+07	0.369402	243.497	1.25457e+08	0.687255	247.931	7.97345e+07	0.621394	-81.1	0.02848	26.2297	2763820000	2.76382
232.819	4.18693e+08	0.499611	245.534	1.08802e+08	0.67464	228.125	6.96895e+08	0.342623	259.116	5.04563e+07	0.340964	244.753	1.12595e+08	0.67258	248.878	7.46328e+07	0.603615	-81	0.02836	26.718	2760110000	2.76011
233.8	3.69481e+08	0.534993	246.678	9.91741e+07	0.662152	229.322	6.20828e+08	0.382713	260.169	4.9745e+07	0.322321	246.069	1.00925e+08	0.65008	250.019	7.00965e+07	0.576376	-80.8	0.02787	27.2063	2756580000	2.75658
235.125	3.14004e+08	0.576559	247.691	9.16299e+07	0.645246	230.481	5.55241e+08	0.41937	261.225	4.9273e+07	0.296157	247.144	9.35188e+07	0.632626	251.116	6.58836e+07	0.547121	-80.7	0.03048	27.6946	2752640000	2.75264
236.294	2.74041e+08	0.60836	248.594	8.53343e+07	0.624434	231.603	4.96259e+08	0.455462	262.262	4.83281e+07	0.28104	248.041	8.7381e+07	0.605305	252.209	6.21311e+07	0.529714	-80.6	0.0288	28.1829	2748820000	2.74882
237.434	2.41004e+08	0.634127	249.869	7.82258e+07	0.595119	232.753	4.40219e+08	0.491462	263.312	4.79532e+07	0.256361	249.331	8.04159e+07	0.576712	253.222	5.89376e+07	0.496761	-80.2	0.02931	28.6712	2744970000	2.74497
238.416	2.10929e+08	0.656594	251.016	7.29132e+07	0.568485	233.662	3.90659e+08	0.525729	264.597	4.69233e+07	0.236062	250.547	7.48037e+07	0.548984	254.497	5.61849e+07	0.467024	-80	0.0275	29.1595	2740830000	2.74083
239.603	1.83219e+08	0.674781	251.872	6.99534e+07	0.545153	234.853	3.40499e+08	0.561076	265.778	4.71338e+07	0.219311	251.597	7.10409e+07	0.523656	255.697	5.42099e+07	0.435259	-79.9	0.02962	29.6478	2736600000	2.7366
240.812	1.60452e+08	0.686581	252.737	6.65175e+07	0.526974	235.981	2.98371e+08	0.592127	266.784	4.70967e+07	0.212917	252.588	6.86433e+07	0.493162	256.666	5.25551e+07	0.412382	-79.7	0.02993	30.1361	2732400000	2.7324
241.944	1.42269e+08	0.690641	253.828	6.39819e+07	0.492112	237.131	2.60655e+08	0.618754	267.609	4.69967e+07	0.195275	253.566	6.55525e+07	0.467437	257.597	5.09643e+07	0.387289	-79.4	0.02905	30.6244	2728220000	2.72822
242.969	1.27775e+08	0.691202	254.944	6.06209e+07	0.470427	238.2	2.29334e+08	0.639838	268.691	4.65266e+07	0.178687	254.675	6.33718e+07	0.434561	258.859	4.98026e+07	0.356038	-79.2	0.02776	31.1127	2724840000	2.72484
243.988	1.14753e+08	0.687371	256.072	5.8638e+07	0.432473	239.3	2.0147e+08	0.657866	269.803	4.6579e+07	0.166532	255.812	6.08928e+07	0.414433	260.119	4.8419e+07	0.331584	-79	0.02956	31.601	2722110000	2.72211
245.088	1.03498e+08	0.671103	257.131	5.69219e+07	0.407159	240.409	1.7688e+08	0.669763	270.884	4.64746e+07	0.15734	256.894	5.94741e+07	0.385234	261.234	4.79998e+07	0.296298	-78.7	0.03026	32.0893	2717360000	2.71736
246.028	9.58869e+07	0.659016	258.05	5.55611e+07	0.384805	241.575	1.57032e+08	0.673928	271.734	4.58519e+07	0.144575	257.644	5.80783e+07	0.362433	262.222	4.68764e+07	0.290322	-78.5	0.0295	32.5776	2712460000	2.71246
247.147	8.77113e+07	0.642949	259.137	5.39913e+07	0.366741	242.766	1.37469e+08	0.672751	272.691	4.53764e+07	0.136588	258.744	5.67435e+07	0.337526	263.247	4.59536e+07	0.269478	-78.4	0.0268	33.0659	2708620000	2.70862
248.069	8.1672e+07	0.619364	260.212	5.30011e+07	0.338579	243.788	1.24513e+08	0.664376	273.831	4.47013e+07	0.127361	259.825	5.58264e+07	0.312333	264.372	4.60369e+07	0.247209	-78.3	0.03069	33.5542	2705090000	2.70509
249.275	7.55008e+07	0.59382	261.309	5.16918e+07	0.313096	244.934	1.1247e+08	0.655801	274.928	4.41952e+07	0.121466	260.925	5.47624e+07	0.295718	265.247	4.5836e+07	0.237589	-78.2	0.02985	34.0425	2701240000	2.70124
250.403	7.05048e+07	0.567	262.294	5.1043e+07	0.296065	245.963	1.02733e+08	0.640984	275.997	4.39446e+07	0.106832	261.978	5.40386e+07	0.273871	266.431	4.51241e+07	0.219881	-77.6	0.03068	34.5308	2697340000	2.69734
251.581	6.66269e+07	0.537831	263.2	5.10021e+07	0.279319	247.1	9.42392e+07	0.623752	276.944	4.3462e+07	0.10614	262.959	5.32426e+07	0.253862	267.441	4.52111e+07	0.198337	-77.5	0.0283	35.0191	2693130000	2.69313
252.503	6.32076e+07	0.515587	264.253	4.99727e+07	0.259713	247.991	8.75082e+07	0.602054	278.153	4.28574e+07	0.102618	263.897	5.25093e+07	0.241386	268.413	4.46098e+07	0.189292	-77.4	0.02955	35.5074	2688780000	2.68878
253.556	6.03162e+07	0.48265	265.291	4.97604e+07	0.24113	249.172	8.11555e+07	0.580198	279.225	4.15645e+07	0.0881946	264.881	5.20312e+07	0.228048	269.5	4.43993e+07	0.173585	-77.3	0.02971	35.9957	2684540000	2.68454
254.538	5.83101e+07	0.457839	266.372	4.93274e+07	0.226677	250.438	7.50686e+07	0.550369	280.284	3.819e+07	0.0853307	265.822	5.19914e+07	0.208867	270.538	4.47444e+07	0.158745	-76.7	0.02844	36.484	2680580000	2.68058
255.647	5.58235e+07	0.431118	267.331	4.9508e+07	0.205457	251.391	7.19152e+07	0.527507	281.394	3.48854e+07	0.0818109	266.716	5.10676e+07	0.196203	271.703	4.45551e+07	0.148807	-76.6	0.031	36.9723	2676820000	2.67682
256.697	5.42751e+07	0.410658	268.425	4.90441e+07	0.195179	252.378	6.85972e+07	0.505981	282.316	3.21292e+07	0.0804766	267.447	5.09649e+07	0.185838	272.938	4.44985e+07	0.13633	-76.5	0.02996	37.4606	2673100000	2.6731
257.613	5.29067e+07	0.380189	269.538	4.90802e+07	0.1746	253.278	6.54843e+07	0.478057	283.4	2.86576e+07	0.0803937	268.672	5.03097e+07	0.176318	274.141	4.44765e+07	0.12591	-76.3	0.0306	37.9489	2669150000	2.66915
258.603	5.14612e+07	0.360978	270.584	4.89093e+07	0.17174	254.469	6.19693e+07	0.452389	284.506	2.69576e+07	0.0639693	270.006	4.98553e+07	0.155335	275.294	4.38249e+07	0.115222	-75.8	0.02993	38.4372	2665200000	2.6652
259.766	5.06546e+07	0.336543	271.669	4.91855e+07	0.16073	255.669	5.96481e+07	0.426071	285.538	2.58504e+07	0.0638223	271.094	4.91811e+07	0.14122	276.319	4.34225e+07	0.110811	-75.7	0.02741	38.9255	2661450000	2.66145
260.847	4.95135e+07	0.308831	272.672	4.91386e+07	0.140302	256.881	5.76551e+07	0.396662	286.506	2.54407e+07	0.0642152	271.859	4.82583e+07	0.134367	277.453	4.20056e+07	0.10782	-75.5	0.03048	39.4138	2657330000	2.65733
262.012	4.88555e+07	0.294276	273.903	4.83073e+07	0.134774	257.784	5.62439e+07	0.37129	287.587	2.48629e+07	0.0591835	272.906	4.74006e+07	0.132008	278.538	4.07221e+07	0.0989347	-75.4	0.03286	39.9021	2653310000	2.65331
262.941	4.84638e+07	0.265813	275.006	4.75777e+07	0.123475	258.872	5.44414e+07	0.352775	288.675	2.45204e+07	0.0670116	274.066	4.62975e+07	0.117365	279.572	3.84854e+07	0.0970197	-75	0.03072	40.3904	2649140000	2.64914
264.084	4.7466e+07	0.245996	276.078	4.71514e+07	0.120947	260.003	5.33246e+07	0.326676	289.731	2.41471e+07	0.0603638	275.156	4.54699e+07	0.108582	280.666	3.58608e+07	0.0951272	-74.9	0.03007	40.8787	2645060000	2.64506
265.256	4.74278e+07	0.230336	277.047	4.60546e+07	0.115468	261.103	5.23538e+07	0.305625	290.734	2.37868e+07	0.051781	276.25	4.39035e+07	0.102319	281.609	3.26485e+07	0.0878385	-74.8	0.02785	41.367	2641250000	2.64125
266.319	4.70953e+07	0.212809	278.209	4.43336e+07	0.104647	262.084	5.17047e+07	0.290564	291.697	2.39062e+07	0.0461577	277.213	4.15958e+07	0.0956891	282.675	3.03028e+07	0.0759414	-74.7	0.03096	41.8553	2637260000	2.63726
267.266	4.71574e+07	0.197464	279.497	4.30672e+07	0.0987233	263.031	5.09052e+07	0.275422	292.797	2.32216e+07	0.0467216	278.341	3.92793e+07	0.0929042	283.619	2.80591e+07	0.0769688	-74.4	0.03312	42.3436	2632890000	2.63289
268.137	4.69521e+07	0.186879	280.556	4.03157e+07	0.0878458	263.934	5.08925e+07	0.252563	293.737	2.32307e+07	0.0409276	279.381	3.63063e+07	0.082668	284.681	2.68586e+07	0.0682785	-74.2	0.02961	42.8319	2628520000	2.62852
269.372	4.68672e+07	0.175202	281.597	3.7122e+07	0.0866922	264.872	5.00621e+07	0.233598	294.784	2.27069e+07	0.0444232	280.506	3.32773e+07	0.075294	285.769	2.61293e+07	0.0639317	-74.1	0.03071	43.3202	2624960000	2.62496
270.409	4.69622e+07	0.161004	282.666	3.50006e+07	0.0706921	265.947	4.98966e+07	0.223127	295.812	2.24146e+07	0.0499866	281.616	3.0882e+07	0.065332	286.719	2.55974e+07	0.0676926	-74	0.03131	43.8085	2621400000	2.6214
271.453	4.72296e+07	0.145903	283.741	3.28628e+07	0.0716507	266.906	4.95471e+07	0.204674	296.825	2.23798e+07	0.0476813	282.694	2.80525e+07	0.0590092	287.856	2.4525e+07	0.0528959	-73.9	0.02929	44.2968	2617890000	2.61789
272.35	4.69693e+07	0.140779	284.903	3.13027e+07	0.070087	267.962	4.89814e+07	0.195735	297.959	2.19206e+07	0.0398964	283.762	2.71294e+07	0.0702612	288.941	2.40617e+07	0.0612988	-73.5	0.03338	44.7851	2614500000	2.6145
273.456	4.70629e+07	0.131309	285.956	3.07113e+07	0.0628055	269.225	4.77103e+07	0.179096	298.878	2.17815e+07	0.042887	284.841	2.68665e+07	0.0718199	289.959	2.30539e+07	0.0450214	-73.4	0.03066	45.2734	2609780000	2.60978
274.597	4.73225e+07	0.119397	287.031	2.95244e+07	0.0550565	270.406	4.62795e+07	0.169142	149.909	2.12555e+07	0.0378056	285.956	2.60255e+07	0.0647902	290.919	2.29057e+07	0.0527409	-73.3	0.03131	45.7617	2605050000	2.60505
275.678	4.75483e+07	0.111813	288.222	2.84549e+07	0.0546458	271.578	4.52846e+07	0.15096				286.878	2.57926e+07	0.0510145	291.903	2.24931e+07	0.0386145	-73.1	0.03074	46.25	2601770000	2.60177
276.503	4.75246e+07	0.1074	289.303	2.78682e+07	0.0506841	272.512	4.44161e+07	0.147049				287.916	2.53966e+07	0.0499685	293.075	2.14417e+07	0.0455038	-73	0.02958	46.7383	2598540000	2.59854
277.512	4.77121e+07	0.100244	290.316	2.74815e+07	0.0642576	273.606	4.36715e+07	0.135442				288.991	2.51142e+07	0.0607305	294.184	2.13376e+07	0.0522035	-72.6	0.03145	47.2266	2594950000	2.59495
278.581	4.80192e+07	0.0944424	291.341	2.71419e+07	0.0587477	274.738	4.32688e+07	0.129332				290.031	2.43972e+07	0.042553	295.206	2.06777e+07	0.0447774	-72.5	0.03392	47.7149	2591240000	2.59124
279.684	4.70029e+07	0.0862611	292.516	2.62857e+07	0.046635	275.884	4.24732e+07	0.118978				291.05	2.41585e+07	0.0426238	296.144	2.09507e+07	0.0368277	-72.4	0.0321	48.2032	2587410000	2.58741
280.791	4.32741e+07	0.0856343	293.572	2.61968e+07	0.0369086	276.822	4.21442e+07	0.109767				292.206	2.39029e+07	0.048296	297.247	2.03316e+07	0.0419307	-72.2	0.02853	48.6915	2583330000	2.58333
281.797	3.93572e+07	0.0752884	294.572	2.54948e+07	0.0480707	277.847	4.10398e+07	0.0982527				293.303	2.34847e+07	0.0550977	298.369	2.0154e+07	0.0348034	-72.1	0.03116	49.1798	2579600000	2.5796
282.95	3.61272e+07	0.077622	295.641	2.50735e+07	0.0535091	279.169	3.8212e+07	0.0928883				294.391	2.31813e+07	0.0433584	299.284	1.99553e+07	0.0263763	-71.8	0.03126	49.6681	2576090000	2.57609
283.844	3.14931e+07	0.0775247	296.631	2.46712e+07	0.0489929	280.134	3.57439e+07	0.0851907				295.513	2.31695e+07	0.0382338				-71.6	0.03306	50.1564	2572300000	2.5723
284.897	2.69277e+07	0.0790404	297.747	2.40554e+07	0.035603	281.216	3.21239e+07	0.0858464				296.522	2.25468e+07	0.0510731				-71.3	0.02926	50.6447	2568230000	2.56823
285.884	2.52653e+07	0.0593828	298.837	2.38883e+07	0.044443	282.2	2.88101e+07	0.0773085				297.528	2.16367e+07	0.0371898				-71.2	0.03165	51.133	2564250000	2.56425
286.828	2.45036e+07	0.0622279	149.85	2.3543e+07	0.038097	283.184	2.66237e+07	0.0753392				298.678	2.14182e+07	0.0361524				-71	0.03191	51.6213	2560680000	2.56068
288.009	2.38783e+07	0.0645278				284.122	2.52134e+07	0.0788406										-70.8	0.03236	52.1096	2557100000	2.5571
289.116	2.35292e+07	0.0575588				285.203	2.4183e+07	0.0593605										-70.6	0.03436	52.5979	2553460000	2.55346
290.072	2.31046e+07	0.0584686				286.225	2.30084e+07	0.0681949										-70.5	0.02922	53.0862	2549810000	2.54981
291.062	2.2661e+07	0.0506501				287.294	2.20647e+07	0.066714										-70.3	0.03165	53.5745	2546670000	2.54667
292.062	2.23478e+07	0.0651491				288.522	2.15625e+07	0.0468617										-70.2	0.0318	54.0628	2543540000	2.54354
293.216	2.20094e+07	0.0460638				289.597	2.10956e+07	0.04965										-70.1	0.03227	54.5511	2540040000	2.54004
294.312	2.18282e+07	0.0585307				290.744	2.02343e+07	0.0542114										-69.8	0.03477	55.0394	2536330000	2.53633
295.319	2.15756e+07	0.0501279				291.653	1.92548e+07	0.0355104										-69.7	0.02928	55.5277	2532900000	2.5329
296.328	2.14862e+07	0.0484653				292.731	1.89376e+07	0.0593466										-69.6	0.03181	56.016	2529630000	2.52963
297.459	2.08956e+07	0.0456705				293.816	1.84594e+07	0.0335102										-69.4	0.03266	56.5043	2526270000	2.52627
298.409	2.05088e+07	0.0482922				294.794	1.81728e+07	0.0382702										-68.9	0.03225	56.9926	2523040000	2.52304
299.678	2.01748e+07	0.0430725				295.866	1.81777e+07	0.0314483										-68.8	0.03228	57.4809	2519670000	2.51967
						296.991	1.77403e+07	0.03726										-68.6	0.03259	57.9692	2516130000	2.51613
						298.153	1.77875e+07	0.0285688										-68.1	0.03245	58.4575	2512620000	2.51262
						299.25	1.73377e+07	0.0351726										-68	0.03222	58.9458	2508980000	2.50898
																		-67.9	0.03359	59.4341	2505420000	2.50542
																		-67.8	0.03247	59.9224	2501830000	2.50183
																		-67.7	0.03272	60.4107	2498490000	2.49849
																		-67.3	0.03292	60.899	2496000000	2.496
																		-67.2	0.03391	61.3873	2493650000	2.49365
																		-66.9	0.03292	61.8756	2489910000	2.48991
																		-66.8	0.03324	62.3639	2485990000	2.48599
																		-66.4	0.03364	62.8522	2482370000	2.48237
																		-66.3	0.03353	63.3405	2478690000	2.47869
																		-66	0.03294	63.8288	2474980000	2.47498
																		-65.8	0.03375	64.3171	2471830000	2.47183
																		-65.7	0.03463	64.8054	2468610000	2.46861
																		-65.5	0.03323	65.2937	2465200000	2.4652
																		-65.1	0.03477	65.782	2461960000	2.46196
																		-65	0.03412	66.2703	2458980000	2.45898
																		-64.9	0.03349	66.7586	2455880000	2.45588
																		-64.8	0.03096	67.2469	2452430000	2.45243
																		-64.6	0.03685	67.7352	2448740000	2.44874
																		-64.5	0.03515	68.2236	2445280000	2.44528
																		-64.2	0.03407	68.7118	2442270000	2.44227
																		-64.1	0.03432	69.2001	2438720000	2.43872
																		-64	0.03397	69.6885	2433890000	2.43389
																		-63.9	0.03674	70.1767	2430270000	2.43027
																		-63.8	0.03328	70.665	2427630000	2.42763
																		-63.5	0.0349	71.1534	2425050000	2.42505
																		-63.3	0.03476	71.6416	2421140000	2.42114
																		-63.2	0.03555	72.1299	2417200000	2.4172
																		-63.1	0.03571	72.6183	2414130000	2.41413
																		-63	0.03167	73.1065	2411490000	2.41149
																		-62.7	0.0352	73.5948	2408180000	2.40818
																		-62.6	0.03512	74.0832	2404290000	2.40429
																		-62.5	0.03624	74.5715	2400160000	2.40016
																		-62.3	0.03486	75.0598	2396110000	2.39611
																		-62.2	0.03838	75.5481	2392480000	2.39248
																		-62.1	0.03216	76.0364	2388900000	2.3889
																		-61.9	0.03554	76.5247	2385450000	2.38545
																		-61.8	0.03533	77.013	2382950000	2.38295
																		-61.7	0.0366	77.5013	2380530000	2.38053
																		-61.5	0.03621	77.9896	2377200000	2.3772
																		-61.3	0.03222	78.4779	2373350000	2.37335
																		-61.1	0.03617	78.9662	2369430000	2.36943
																		-61	0.03645	79.4545	2365510000	2.36551
																		-60.8	0.03672	79.9428	2361870000	2.36187
																		-60.6	0.03236	80.4311	2358280000	2.35828
																		-60.5	0.03563	80.9194	2355020000	2.35502
																		-60.4	0.03699	81.4077	2352070000	2.35207
																		-60.2	0.03613	81.896	2349060000	2.34906
																		-60.1	0.03494	82.3843	2345650000	2.34565
																		-60	0.03857	82.8726	2342210000	2.34221
																		-59.9	0.03283	83.3609	2338790000	2.33879
																		-59.8	0.03723	83.8492	2335370000	2.33537
																		-59.5	0.03625	84.3375	2333060000	2.33306
																		-59.4	0.03695	84.8258	2330330000	2.33033
																		-59.2	0.03539	85.3141	2326530000	2.32653
																		-59.1	0.03855	85.8024	2322780000	2.32278
																		-58.7	0.03667	86.2907	2319850000	2.31985
																		-58.6	0.03737	86.779	2316900000	2.3169
																		-58.5	0.03766	87.2673	2313900000	2.3139
																		-58.4	0.03315	87.7556	2310820000	2.31082
																		-58.3	0.03603	88.2439	2307300000	2.3073
																		-58	0.03948	88.7322	2303890000	2.30389
																		-57.9	0.03767	89.2205	2300650000	2.30065
																		-57.8	0.03796	89.7088	2297460000	2.29746
																		-57.6	0.03336	90.1971	2294020000	2.29402
																		-57.5	0.03605	90.6854	2290790000	2.29079
																		-57.1	0.03816	91.1737	2287940000	2.28794
																		-57	0.03813	91.662	2285410000	2.28541
																		-56.9	0.03981	92.1503	2282670000	2.28267
																		-56.8	0.03379	92.6386	2279570000	2.27957
																		-56.6	0.0369	93.1269	2276460000	2.27646
																		-56.4	0.03827	93.6152	2273080000	2.27308
																		-56.3	0.03896	94.1035	2269700000	2.2697
																		-56.2	0.03773	94.5918	2267050000	2.26705
																		-56	0.03994	95.0801	2264410000	2.26441
																		-55.9	0.03396	95.5684	2261710000	2.26171
																		-55.8	0.03872	96.0567	2259220000	2.25922
																		-55.7	0.03791	96.545	2256520000	2.25652
																		-55.6	0.03842	97.0333	2253660000	2.25366
																		-55.2	0.03721	97.5216	2250510000	2.25051
																		-55.1	0.03939	98.0099	2247230000	2.24723
																		-55	0.03821	98.4982	2243850000	2.24385
																		-54.9	0.03875	98.9865	2240470000	2.24047
																		-54.5	0.04019	99.4748	2237980000	2.23798
																		-54.3	0.03746	99.9631	2235640000	2.23564
																		-54.2	0.03891	100.451	2233040000	2.23304
																		-54.1	0.03789	100.94	2230040000	2.23004
																		-53.9	0.04005	101.428	2227000000	2.227
																		-53.6	0.03678	101.916	2224400000	2.2244
																		-53.5	0.04042	102.405	2221890000	2.22189
																		-53.2	0.0408	102.893	2218730000	2.21873
																		-53.1	0.03845	103.381	2215100000	2.2151
																		-53	0.03911	103.87	2212400000	2.2124
																		-52.9	0.0347	104.358	2209940000	2.20994
																		-52.7	0.04046	104.846	2207350000	2.20735
																		-52.5	0.04133	105.334	2204680000	2.20468
																		-52.4	0.03993	105.823	2201440000	2.20144
																		-52.2	0.03948	106.311	2198280000	2.19828
																		-52.1	0.03783	106.799	2196250000	2.19625
																		-51.6	0.04013	107.288	2194330000	2.19433
																		-51.5	0.03863	107.776	2191360000	2.19136
																		-51.3	0.04084	108.264	2188260000	2.18826
																		-51	0.04178	108.753	2185470000	2.18547
																		-50.9	0.03948	109.241	2182630000	2.18263
																		-50.8	0.03558	109.729	2179790000	2.17979
																		-50.7	0.04182	110.217	2177160000	2.17716
																		-50.3	0.0409	110.706	2174490000	2.17449
																		-50.2	0.03811	111.194	2171670000	2.17167
																		-50	0.04151	111.682	2168940000	2.16894
																		-49.8	0.04237	112.171	2166740000	2.16674
																		-49.7	0.04228	112.659	2164390000	2.16439
																		-49.6	0.04083	113.147	2161830000	2.16183
																		-49.5	0.04017	113.636	2159490000	2.15949
																		-49.4	0.0391	114.124	2157020000	2.15702
																		-49.1	0.04255	114.612	2154440000	2.15444
																		-49	0.04143	115.1	2151680000	2.15168
																		-48.6	0.04207	115.589	2148920000	2.14892
																		-48.5	0.0395	116.077	2146350000	2.14635
																		-48.4	0.04162	116.565	2143760000	2.14376
																		-47.9	0.03961	117.054	2141240000	2.14124
																		-47.8	0.04069	117.542	2138520000	2.13852
																		-47.7	0.04242	118.03	2135680000	2.13568
																		-47.6	0.0434	118.519	2133060000	2.13306
																		-47.3	0.04286	119.007	2130560000	2.13056
																		-47.2	0.03658	119.495	2127970000	2.12797
																		-47.1	0.04269	119.983	2125340000	2.12534
																		-47	0.0422	120.472	2122820000	2.12282
																		-46.7	0.04318	120.96	2120560000	2.12056
																		-46.5	0.03947	121.448	2118100000	2.1181
																		-46.4	0.04378	121.937	2115370000	2.11537
																		-46.2	0.04035	122.425	2112530000	2.11253
																		-46.1	0.04379	122.913	2109920000	2.10992
																		-46	0.0436	123.402	2107470000	2.10747
																		-45.9	0.04137	123.89	2104980000	2.10498
																		-45.7	0.04256	124.378	2102320000	2.10232
																		-45.4	0.04401	124.866	2099440000	2.09944
																		-45.3	0.04164	125.355	2096650000	2.09665
																		-45	0.04071	125.843	2094070000	2.09407
																		-44.8	0.04467	126.331	2091750000	2.09175
																		-44.7	0.04308	126.82	2089400000	2.0894
																		-44.6	0.04108	127.308	2087010000	2.08701
																		-44.5	0.04491	127.796	2084210000	2.08421
																		-44.4	0.04239	128.285	2081280000	2.08128
																		-44	0.0441	128.773	2079090000	2.07909
																		-43.9	0.04447	129.261	2076900000	2.0769
																		-43.8	0.03757	129.749	2074490000	2.07449
																		-43.7	0.04521	130.238	2072130000	2.07213
																		-43.6	0.04302	130.726	2070150000	2.07015
																		-43.4	0.04498	131.214	2068150000	2.06815
																		-43.3	0.04345	131.703	2065390000	2.06539
																		-43.2	0.04488	132.191	2062400000	2.0624
																		-43.1	0.04553	132.679	2059740000	2.05974
																		-43	0.03807	133.168	2057150000	2.05715
																		-42.9	0.04354	133.656	2054600000	2.0546
																		-42.8	0.04521	134.144	2052130000	2.05213
																		-42.6	0.04425	134.632	2050270000	2.05027
																		-42.5	0.04504	135.121	2048500000	2.0485
																		-42.4	0.04594	135.609	2046280000	2.04628
																		-42.3	0.04269	136.097	2043670000	2.04367
																		-41.9	0.04538	136.586	2040890000	2.04089
																		-41.8	0.04528	137.074	2037950000	2.03795
																		-41.7	0.04216	137.562	2034990000	2.03499
																		-41.6	0.04549	138.051	2032340000	2.03234
																		-41.3	0.04552	138.539	2030390000	2.03039
																		-41.2	0.04361	139.027	2028320000	2.02832
																		-41.1	0.04474	139.515	2025810000	2.02581
																		-41	0.04455	140.004	2023290000	2.02329
																		-40.8	0.0459	140.492	2021040000	2.02104
																		-40.7	0.04633	140.98	2018830000	2.01883
																		-40.5	0.03893	141.469	2016250000	2.01625
																		-40.4	0.04558	141.957	2013670000	2.01367
																		-40.3	0.04507	142.445	2011030000	2.01103
																		-40.2	0.04647	142.934	2008290000	2.00829
																		-40.1	0.04582	143.422	2005790000	2.00579
																		-39.9	0.03894	143.91	2003500000	2.0035
																		-39.8	0.04513	144.398	2001230000	2.00123
																		-39.7	0.04673	144.887	1998870000	1.99887
																		-39.6	0.04442	145.375	1996500000	1.9965
																		-39.5	0.04607	145.863	1994180000	1.99418
																		-39.4	0.04638	146.352	1991660000	1.99166
																		-39.3	0.03903	146.84	1988980000	1.98898
																		-39.2	0.04599	147.328	1986520000	1.98652
																		-38.9	0.04603	147.817	1984050000	1.98405
																		-38.8	0.04666	148.305	1981650000	1.98165
																		-38.7	0.03925	148.793	1979250000	1.97925
																		-38.5	0.0462	149.281	1976980000	1.97698
																		-38.3	0.04513	150.746	1969940000	1.96994
																		-38.1	0.04414	151.235	1967280000	1.96728
																		-37.9	0.04719	151.723	1964610000	1.96461
																		-37.8	0.046	152.211	1962040000	1.96204
																		-37.7	0.04703	152.7	1959570000	1.95957
																		-37.6	0.04723	153.188	1957290000	1.95729
																		-37.5	0.0467	153.676	1955130000	1.95513
																		-37.4	0.04361	154.164	1952800000	1.9528
																		-37.2	0.04634	154.653	1950330000	1.95033
																		-37.1	0.04725	155.141	1948050000	1.94805
																		-37	0.04423	155.629	1945540000	1.94554
																		-36.8	0.04337	156.118	1942910000	1.94291
																		-36.7	0.04766	156.606	1940460000	1.94046
																		-36.6	0.04679	157.094	1938020000	1.93802
																		-36.4	0.04549	157.583	1935590000	1.93559
																		-36.3	0.03973	158.071	1932880000	1.93288
																		-36.2	0.04766	158.559	1930220000	1.93022
																		-36.1	0.04677	159.047	1927840000	1.92784
																		-36	0.04758	159.536	1925510000	1.92551
																		-35.8	0.04504	160.024	1923050000	1.92305
																		-35.7	0.04017	160.512	1920500000	1.9205
																		-35.6	0.04791	161.001	1917900000	1.9179
																		-35.4	0.04652	161.489	1915340000	1.91534
																		-35.3	0.04758	161.977	1912770000	1.91277
																		-35.2	0.04582	162.466	1910100000	1.9101
																		-35.1	0.04818	162.954	1907460000	1.90746
																		-35	0.04034	163.442	1904910000	1.90491
																		-34.9	0.0473	163.93	1902480000	1.90248
																		-34.6	0.04766	164.419	1900090000	1.90009
																		-34.5	0.0479	164.907	1897560000	1.89756
																		-34.3	0.04025	165.395	1894890000	1.89489
																		-34.2	0.04706	165.884	1892080000	1.89208
																		-34	0.0466	166.372	1889350000	1.88935
																		-33.9	0.04774	166.86	1886750000	1.88675
																		-33.8	0.04417	167.349	1884110000	1.88411
																		-33.6	0.04686	167.837	1881560000	1.88156
																		-33.4	0.04842	168.325	1879100000	1.8791
																		-33.3	0.04786	168.814	1876560000	1.87656
																		-33.2	0.04034	169.302	1873910000	1.87391
																		-33	0.04708	169.79	1871230000	1.87123
																		-32.9	0.04807	170.278	1868620000	1.86862
																		-32.8	0.04832	170.767	1865800000	1.8658
																		-32.7	0.04741	171.255	1862930000	1.86293
																		-32.5	0.04364	171.743	1860370000	1.86037
																		-32.3	0.04781	172.232	1857770000	1.85777
																		-32.2	0.04845	172.72	1855070000	1.85507
																		-32.1	0.04703	173.208	1852360000	1.85236
																		-32	0.04685	173.697	1849580000	1.84958
																		-31.9	0.04027	174.185	1846850000	1.84685
																		-31.8	0.04779	174.673	1843940000	1.84394
																		-31.7	0.04859	175.161	1841000000	1.841
																		-31.6	0.04774	175.65	1838150000	1.83815
																		-31.5	0.04727	176.138	1835500000	1.8355
																		-31.4	0.04822	176.626	1832870000	1.83287
																		-31.3	0.0446	177.115	1830070000	1.83007
																		-31.1	0.04734	177.603	1827220000	1.82722
																		-30.9	0.04752	178.091	1824440000	1.82444
																		-30.7	0.04058	178.58	1821620000	1.82162
																		-30.6	0.04823	179.068	1818910000	1.81891
																		-30.5	0.04834	179.556	1816340000	1.81634
																		-30.3	0.04704	180.044	1813480000	1.81348
																		-30.2	0.04096	180.533	1810140000	1.81014
																		-30.1	0.04861	181.021	1807000000	1.807
																		-30	0.04715	181.509	1804040000	1.80404
																		-29.9	0.04794	181.998	1801020000	1.80102
																		-29.6	0.04481	182.486	1797850000	1.79785
																		-29.5	0.04805	182.974	1794660000	1.79466
																		-29.4	0.04905	183.463	1791660000	1.79166
																		-29.3	0.04748	183.951	1788920000	1.78892
																		-29.1	0.04836	184.439	1786100000	1.7861
																		-29	0.04466	184.927	1782730000	1.78273
																		-28.9	0.04709	185.416	1779490000	1.77949
																		-28.8	0.04765	185.904	1776480000	1.77648
																		-28.6	0.04698	186.392	1773310000	1.77331
																		-28.5	0.04802	186.881	1769910000	1.76991
																		-28.3	0.04519	187.369	1766600000	1.7666
																		-28	0.04784	187.857	1763420000	1.76342
																		-27.9	0.04758	188.346	1760190000	1.76019
																		-27.8	0.04104	188.834	1756900000	1.7569
																		-27.7	0.04824	189.322	1753620000	1.75362
																		-27.6	0.04768	189.81	1750290000	1.75029
																		-27.5	0.04771	190.299	1746580000	1.74658
																		-27.4	0.04779	190.787	1742770000	1.74277
																		-27.3	0.04095	191.275	1739190000	1.73919
																		-27.2	0.04588	191.764	1735580000	1.73558
																		-27.1	0.04775	192.252	1732020000	1.73202
																		-27	0.04727	192.74	1728680000	1.72868
																		-26.9	0.0483	193.229	1725140000	1.72514
																		-26.8	0.04599	193.717	1721340000	1.72134
																		-26.6	0.0477	194.205	1717580000	1.71758
																		-26.5	0.04781	194.693	1713680000	1.71368
																		-26.4	0.04747	195.182	1709380000	1.70938
																		-26.2	0.04434	195.67	1705220000	1.70522
																		-26.1	0.04753	196.158	1701230000	1.70123
																		-26	0.04754	196.647	1697250000	1.69725
																		-25.8	0.04741	197.135	1693500000	1.6935
																		-25.7	0.04361	197.623	1689800000	1.6898
																		-25.5	0.04766	198.112	1685660000	1.68566
																		-25.4	0.04747	198.6	1681330000	1.68133
																		-25.2	0.04408	199.088	1676920000	1.67692
																		-25	0.04738	199.576	1672270000	1.67227
																		-24.7	0.04396	200.065	1667450000	1.66745
																		-24.6	0.04431	200.553	1662500000	1.6625
																		-24.5	0.04763	201.041	1657240000	1.65724
																		-24.4	0.04669	201.53	1651870000	1.65187
																		-24.2	0.04449	202.018	1647160000	1.64716
																		-24.1	0.04762	202.506	1642430000	1.64243
																		-23.9	0.04683	202.995	1637400000	1.6374
																		-23.7	0.04072	203.483	1631860000	1.63186
																		-23.6	0.04688	203.971	1626050000	1.62605
																		-23.3	0.04645	204.459	1619840000	1.61984
																		-23.2	0.04726	204.948	1613420000	1.61342
																		-23.1	0.04427	205.436	1606820000	1.60682
																		-22.9	0.04698	205.924	1600080000	1.60008
																		-22.8	0.0464	206.413	1593070000	1.59307
																		-22.7	0.04748	206.901	1585960000	1.58596
																		-22.6	0.04589	207.389	1578390000	1.57839
																		-22.5	0.04056	207.878	1570400000	1.5704
																		-22.4	0.04653	208.366	1561760000	1.56176
																		-22.3	0.04584	208.854	1552640000	1.55264
																		-22.2	0.04742	209.342	1542590000	1.54259
																		-22.1	0.0406	209.831	1532290000	1.53229
																		-22	0.04729	210.319	1521850000	1.52185
																		-21.9	0.04592	210.807	1511010000	1.51101
																		-21.8	0.04657	211.296	1499200000	1.4992
																		-21.6	0.0442	211.784	1486540000	1.48654
																		-21.4	0.04681	212.272	1473360000	1.47336
																		-21.3	0.04633	212.761	1459550000	1.45955
																		-21.2	0.04236	213.249	1444890000	1.44489
																		-21.1	0.04579	213.737	1428620000	1.42862
																		-20.7	0.04321	214.225	1410070000	1.41007
																		-20.6	0.04595	214.714	1391390000	1.39139
																		-20.5	0.04613	215.202	1372710000	1.37271
																		-20.3	0.04651	215.69	1353600000	1.3536
																		-20.2	0.04729	216.179	1333880000	1.33388
																		-20.1	0.04278	216.667	1313400000	1.3134
																		-20	0.04511	217.155	1291990000	1.29199
																		-19.8	0.04732	217.644	1269960000	1.26996
																		-19.7	0.04582	218.132	1247270000	1.24727
																		-19.6	0.03975	218.62	1223120000	1.22312
																		-19.3	0.04583	219.108	1197610000	1.19761
																		-19.1	0.03916	219.597	1172440000	1.17244
																		-19	0.04619	220.085	1147640000	1.14764
																		-18.8	0.04525	220.573	1122850000	1.12285
																		-18.7	0.04253	221.062	1097890000	1.09789
																		-18.3	0.04386	221.55	1072480000	1.07248
																		-18.2	0.04506	222.038	1046050000	1.04605
																		-17.8	0.0437	222.527	1019240000	1.01924
																		-17.4	0.04488	223.015	991864000	0.991864
																		-17.3	0.04222	223.503	963795000	0.963795
																		-17.2	0.04577	223.992	933952000	0.933952
																		-17.1	0.04502	224.48	903859000	0.903859
																		-16.9	0.04194	224.968	874345000	0.874345
																		-16.7	0.04465	225.456	845187000	0.845187
																		-16.5	0.03852	225.945	816171000	0.816171
																		-16.4	0.04475	226.433	787291000	0.787291
																		-16.3	0.04455	226.921	758391000	0.758391
																		-16.2	0.04434	227.41	729113000	0.729113
																		-16	0.03845	227.898	699784000	0.699784
																		-15.9	0.04506	228.386	669137000	0.669137
																		-15.8	0.04348	228.875	637596000	0.637596
																		-15.6	0.0382	229.363	607643000	0.607643
																		-15.4	0.04451	229.851	579517000	0.579517
																		-15.2	0.04146	230.339	551702000	0.551702
																		-15.1	0.04467	230.828	525874000	0.525874
																		-15	0.03986	231.316	500769000	0.500769
																		-14.7	0.03801	231.804	475974000	0.475974
																		-14.6	0.04437	232.293	451161000	0.451161
																		-14.5	0.03981	232.781	426416000	0.426416
																		-14.3	0.04086	233.269	401298000	0.401298
																		-14.2	0.04405	233.758	377224000	0.377224
																		-14.1	0.04296	234.246	356232000	0.356232
																		-13.8	0.03713	234.734	335594000	0.335594
																		-13.7	0.043	235.222	316658000	0.316658
																		-13.3	0.04403	235.711	298549000	0.298549
																		-13.2	0.03736	236.199	281938000	0.281938
																		-13	0.04417	236.687	266809000	0.266809
																		-12.9	0.0428	237.176	251917000	0.251917
																		-12.6	0.0437	237.664	237412000	0.237412
																		-12.2	0.04357	238.152	222953000	0.222953
																		-12	0.04135	238.641	210174000	0.210174
																		-11.8	0.04314	239.129	197754000	0.197754
																		-11.4	0.04312	239.617	187049000	0.187049
																		-11	0.04061	240.105	176999000	0.176999
																		-10.5	0.04305	240.594	167586000	0.167586
																		-10.4	0.04313	241.082	159253000	0.159253
																		-10	0.04272	241.57	151216000	0.151216
																		-9.9	0.03678	242.059	143650000	0.14365
																		-9.7	0.04291	242.547	136317000	0.136317
																		-9.3	0.04257	243.035	129458000	0.129458
																		-8.4	0.04096	243.524	123003000	0.123003
																		-8.2	0.04251	244.012	117272000	0.117272
																		-7.8	0.03597	244.5	112064000	0.112064
																		-7.1	0.04194	244.988	107242000	0.107242
																		-7	0.04104	245.477	102911000	0.102911
																		-6.5	0.04059	245.965	98854600	0.0988546
																		-6.3	0.0352	246.453	95219400	0.0952194
																		-5.8	0.0413	246.942	91698000	0.091698
																		-5.6	0.04011	247.43	88290000	0.08829
																		-5.4	0.04087	247.918	84934800	0.0849348
																		-5.2	0.03975	248.407	82059800	0.0820598
																		-5	0.03521	248.895	79414600	0.0794146
																		-4.3	0.04004	249.383	76963000	0.076963
																		-3.9	0.04101	249.871	74729900	0.0747299
																		-3.8	0.0405	250.36	72581100	0.0725811
																		-3.7	0.03666	250.848	70718700	0.0707187
																		-3.3	0.04031	251.336	69026200	0.0690262
																		-2.9	0.03978	251.825	67406200	0.0674062
																		-2.4	0.03687	252.313	65782100	0.0657821
																		-2.3	0.03871	252.801	64211900	0.0642119
																		-1.8	0.04015	253.29	62815600	0.0628156
																		-1.6	0.03775	253.778	61597400	0.0615974
																		-1	0.03879	254.266	60449400	0.0604494
																		-0.9	0.03666	254.754	59387100	0.0593871
																		-0.6	0.03725	255.243	58415900	0.0584159
																		0	0.03965	255.731	57492800	0.0574928
																		0.4	0.03815	256.219	56700100	0.0567001
																		0.6	0.03466	256.708	55941100	0.0559411
																		1.6	0.0385	257.196	55158600	0.0551586
																		1.7	0.0376	257.684	54410200	0.0544102
																		2	0.03509	258.173	53762100	0.0537621
																		2.8	0.03737	258.661	53123700	0.0531237
																		3	0.03688	259.149	52591400	0.0525914
																		3.1	0.03739	259.637	52166200	0.0521662
																		3.2	0.03165	260.126	51716300	0.0517163
																		3.3	0.03513	260.614	51318100	0.0513181
																		3.9	0.03707	261.102	50946700	0.0509467
																		4	0.0345	261.591	50578500	0.0505785
																		4.2	0.0382	262.079	50201900	0.0502019
																		4.3	0.03115	262.567	49882400	0.0498824
																		4.6	0.03543	263.056	49602500	0.0496025
																		5	0.03377	263.544	49338400	0.0493384
																		5.1	0.03663	264.032	49056300	0.0490563
																		5.4	0.03431	264.52	48822800	0.0488228
																		5.8	0.03633	265.009	48701300	0.0487013
																		5.9	0.0361	265.497	48628400	0.0486284
																		6.2	0.03456	265.985	48484200	0.0484842
																		6.5	0.03381	266.474	48285000	0.048285
																		6.8	0.03609	266.962	48228500	0.0482285
																		6.9	0.03578	267.45	48168600	0.0481686
																		7.2	0.03303	267.939	47950400	0.0479504
																		7.5	0.02984	268.427	47696500	0.0476965
																		7.6	0.03604	268.915	47542900	0.0475429
																		7.8	0.03535	269.403	47413100	0.0474131
																		8	0.03602	269.892	47305700	0.0473057
																		8.2	0.03216	270.38	47175400	0.0471754
																		8.7	0.02905	270.868	47072700	0.0470727
																		9	0.03477	271.357	46898000	0.046898
																		9.2	0.03352	271.845	46658500	0.0466585
																		9.3	0.03192	272.333	46443600	0.0464436
																		9.4	0.0363	272.822	46254200	0.0462542
																		10	0.02853	273.31	46025000	0.046025
																		10.2	0.03296	273.798	45812900	0.0458129
																		10.3	0.03197	274.286	45625000	0.045625
																		10.4	0.03396	274.775	45412800	0.0454128
																		10.8	0.03587	275.263	45186200	0.0451862
																		11.1	0.02855	275.751	44943000	0.044943
																		11.2	0.03386	276.24	44673600	0.0446736
																		11.3	0.03177	276.728	44233300	0.0442333
																		11.5	0.03308	277.216	43732500	0.0437325
																		11.7	0.03594	277.705	43236000	0.043236
																		11.9	0.02798	278.193	42681200	0.0426812
																		12.1	0.03364	278.681	41998300	0.0419983
																		12.2	0.03073	279.169	41162500	0.0411625
																		12.4	0.03372	279.658	40110900	0.0401109
																		12.8	0.02765	280.146	38752900	0.0387529
																		13	0.03496	280.634	37338400	0.0373384
																		13.2	0.03324	281.123	35823000	0.035823
																		13.3	0.03003	281.611	34290100	0.0342901
																		13.7	0.03135	282.099	32957100	0.0329571
																		13.9	0.02725	282.588	31722000	0.031722
																		14	0.03219	283.076	30548500	0.0305485
																		14.2	0.03255	283.564	29350500	0.0293505
																		14.8	0.0327	284.053	28438800	0.0284388
																		15	0.02669	284.541	27658700	0.0276587
																		15.1	0.0296	285.029	27005300	0.0270053
																		15.2	0.03336	285.517	26531500	0.0265315
																		15.3	0.03166	286.006	26124400	0.0261244
																		15.9	0.02625	286.494	25786700	0.0257867
																		16	0.02987	286.982	25438000	0.025438
																		16.2	0.0316	287.471	25111000	0.025111
																		16.3	0.03188	287.959	24833500	0.0248335
																		16.4	0.034	288.447	24631200	0.0246312
																		16.8	0.02583	288.936	24442900	0.0244429
																		16.9	0.029	289.424	24173400	0.0241734
																		17.1	0.03091	289.912	23888700	0.0238887
																		17.3	0.03247	290.4	23684400	0.0236844
																		17.8	0.02584	290.889	23503500	0.0235035
																		17.9	0.02851	291.377	23316100	0.0233161
																		18.1	0.03156	291.865	23108300	0.0231083
																		18.2	0.03243	292.354	22858000	0.022858
																		18.3	0.03346	292.842	22633200	0.0226332
																		18.5	0.0307	293.33	22500400	0.0225004
																		18.9	0.02682	293.819	22382500	0.0223825
																		19.3	0.03104	294.307	22205700	0.0222057
																		19.4	0.03245	294.795	22018500	0.0220185
																		19.7	0.03056	295.283	21901800	0.0219018
																		19.8	0.02833	295.772	21835200	0.0218352
																		19.9	0.02535	296.26	21721900	0.0217219
																		20.4	0.02996	296.748	21507300	0.0215073
																		20.5	0.032	297.237	21258300	0.0212583
																		20.7	0.02792	297.725	21082600	0.0210826
																		20.8	0.02997	298.213	20983800	0.0209838
																		21	0.02484	298.702	20867900	0.0208679
																		21.3	0.03088	299.19	20755200	0.0207552
																		21.4	0.02969	299.678	20642500	0.0206425
																		21.6	0.03006			0
																		21.7	0.02762			0
																		21.8	0.02496			0
																		22.3	0.03038			0
																		22.4	0.03261			0
																		22.6	0.02824			0
																		22.7	0.02839			0
																		23	0.02467			0
																		23.3	0.03045			0
																		23.4	0.03221			0
																		23.7	0.02847			0
																		23.8	0.0292			0
																		24.1	0.02474			0
																		24.4	0.03105			0
																		24.6	0.02687			0
																		24.7	0.02922			0
																		25	0.02833			0
																		25.1	0.0227			0
																		25.3	0.02975			0
																		25.5	0.02797			0
																		25.7	0.03151			0
																		25.8	0.02902			0
																		26.1	0.02657			0
																		26.3	0.0261			0
																		26.4	0.02941			0
																		26.5	0.03153			0
																		26.7	0.02886			0
																		27	0.02406			0
																		27.1	0.02767			0
																		27.2	0.02656			0
																		27.4	0.0296			0
																		27.7	0.03131			0
																		27.9	0.02909			0
																		28	0.02373			0
																		28.3	0.03062			0
																		28.4	0.02938			0
																		28.5	0.02597			0
																		28.8	0.031			0
																		29	0.02867			0
																		29.1	0.02335			0
																		29.3	0.02925			0
																		29.5	0.02603			0
																		29.6	0.02835			0
																		29.8	0.03096			0
																		29.9	0.02331			0
																		30.1	0.02892			0
																		30.3	0.02584			0
																		30.4	0.02863			0
																		30.7	0.03048			0
																		30.8	0.02709			0
																		30.9	0.0233			0
																		31	0.02882			0
																		31.1	0.02611			0
																		31.3	0.02805			0
																		31.5	0.0305			0
																		31.6	0.02797			0
																		31.8	0.02313			0
																		32	0.02867			0
																		32.3	0.02615			0
																		32.4	0.03045			0
																		32.7	0.02741			0
																		33	0.02833			0
																		33.1	0.02308			0
																		33.3	0.02623			0
																		33.4	0.03041			0
																		33.7	0.02865			0
																		34	0.02857			0
																		34.1	0.02319			0
																		34.3	0.02803			0
																		34.5	0.02857			0
																		34.7	0.0279			0
																		34.8	0.02826			0
																		35	0.02297			0
																		35.2	0.02615			0
																		35.3	0.03038			0
																		35.6	0.02938			0
																		35.7	0.02805			0
																		35.9	0.02314			0
																		36.2	0.02815			0
																		36.4	0.02779			0
																		36.6	0.03047			0
																		36.8	0.02769			0
																		36.9	0.0228			0
																		37	0.02965			0
																		37.3	0.0266			0
																		37.6	0.02762			0
																		37.7	0.0287			0
																		37.8	0.02526			0
																		38	0.02981			0
																		38.3	0.02692			0
																		38.5	0.03052			0
																		38.7	0.02723			0
																		38.8	0.02334			0
																		38.9	0.02983			0
																		39.1	0.02706			0
																		39.5	0.02847			0
																		39.6	0.02298			0
																		39.8	0.02672			0
																		39.9	0.02842			0
																		40	0.02688			0
																		40.5	0.02799			0
																		40.6	0.02686			0
																		40.7	0.02308			0
																		40.8	0.02826			0
																		41.1	0.0269			0
																		41.6	0.02789			0
																		41.8	0.02648			0
																		42.1	0.0266			0
																		42.6	0.02886			0
																		42.7	0.02287			0
																		42.8	0.02853			0
																		42.9	0.02757			0
																		43.1	0.02699			0
																		43.5	0.02911			0
																		43.7	0.02286			0
																		43.8	0.02709			0
																		43.9	0.027			0
																		44	0.02707			0
																		44.4	0.02857			0
																		44.5	0.02309			0
																		44.8	0.02631			0
																		44.9	0.02719			0
																		45.3	0.02874			0
																		45.4	0.02281			0
																		45.6	0.04354			0
																		45.7	0.0271			0
																		45.8	0.02676			0
																		45.9	0.02788			0
																		46.2	0.02862			0
																		46.5	0.02615			0
																		46.6	0.0249			0
																		46.8	0.02708			0
																		47.1	0.02754			0
																		47.2	0.02854			0
																		47.6	0.02438			0
																		47.8	0.02709			0
																		47.9	0.0265			0
																		48	0.02686			0
																		48.2	0.02817			0
																		48.5	0.02594			0
																		48.6	0.02473			0
																		48.9	0.02666			0
																		49	0.02713			0
																		49.4	0.02616			0
																		49.5	0.02496			0
																		49.8	0.02707			0
																		49.9	0.02851			0
																		50	0.0271			0
																		50.2	0.02619			0
																		50.4	0.02686			0
																		50.5	0.02312			0
																		50.6	0.027			0
																		50.7	0.02812			0
																		51.1	0.02708			0
																		51.3	0.02485			0
																		51.5	0.02664			0
																		51.7	0.02819			0
																		52.1	0.02729			0
																		52.3	0.02678			0
																		52.4	0.02332			0
																		52.5	0.02659			0
																		52.8	0.02795			0
																		53.1	0.02678			0
																		53.3	0.0264			0
																		53.4	0.02532			0
																		53.8	0.02794			0
																		54.1	0.02704			0
																		54.2	0.02671			0
																		54.3	0.02521			0
																		54.7	0.02793			0
																		55	0.02809			0
																		55.1	0.02661			0
																		55.2	0.02378			0
																		55.3	0.02612			0
																		55.4	0.02801			0
																		56	0.02649			0
																		56.1	0.02384			0
																		56.2	0.02628			0
																		56.4	0.02799			0
																		57	0.02674			0
																		57.2	0.0265			0
																		57.5	0.02792			0
																		58	0.02624			0
																		58.1	0.0238			0
																		58.2	0.02613			0
																		58.3	0.0272			0
																		58.6	0.02773			0
																		59	0.02671			0
																		59.2	0.02426			0
																		59.3	0.02719			0
																		59.4	0.02729			0
																		59.9	0.02668			0
																		60	0.02421			0
																		60.1	0.02667			0
																		60.2	0.02816			0
																		60.4	0.02534			0
																		60.5	0.02613			0
																		60.8	0.02698			0
																		61	0.02461			0
																		61.1	0.02661			0
																		61.3	0.02778			0
																		61.4	0.02894			0
																		61.8	0.02673			0
																		61.9	0.02592			0
																		62.1	0.02661			0
																		62.2	0.02655			0
																		62.6	0.02723			0
																		62.7	0.02664			0
																		63.1	0.02629			0
																		63.2	0.02635			0
																		63.5	0.02747			0
																		63.8	0.02588			0
																		64.1	0.02609			0
																		64.2	0.02654			0
																		64.5	0.0269			0
																		64.6	0.0282			0
																		64.8	0.02602			0
																		65	0.02649			0
																		65.4	0.02693			0
																		65.8	0.02771			0
																		65.9	0.02615			0
																		66	0.02783			0
																		66.3	0.025			0
																		66.4	0.02711			0
																		66.8	0.02628			0
																		66.9	0.02672			0
																		67	0.02846			0
																		67.1	0.02618			0
																		67.3	0.02531			0
																		67.6	0.02713			0
																		67.8	0.02639			0
																		68	0.02785			0
																		68.1	0.02647			0
																		68.3	0.02525			0
																		68.5	0.02706			0
																		68.8	0.02623			0
																		68.9	0.02819			0
																		69.1	0.0276			0
																		69.2	0.02524			0
																		69.3	0.02676			0
																		69.6	0.0273			0
																		69.9	0.0274			0
																		70	0.02623			0
																		70.1	0.02602			0
																		70.6	0.02641			0
																		70.7	0.02804			0
																		71	0.02606			0
																		71.1	0.028			0
																		71.2	0.02547			0
																		71.7	0.02821			0
																		71.8	0.0263			0
																		72.1	0.02637			0
																		72.4	0.02707			0
																		72.7	0.02814			0
																		72.9	0.02659			0
																		73	0.02644			0
																		73.2	0.02636			0
																		73.4	0.03058			0
																		73.6	0.02835			0
																		73.7	0.02664			0
																		73.9	0.02642			0
																		74.1	0.02723			0
																		74.2	0.02543			0
																		74.3	0.02827			0
																		74.4	0.028			0
																		74.6	0.02622			0
																		75	0.02647			0
																		75.2	0.02854			0
																		75.3	0.02763			0
																		75.7	0.02649			0
																		76	0.02709			0
																		76.1	0.02516			0
																		76.4	0.02699			0
																		76.6	0.02611			0
																		76.9	0.02675			0
																		77	0.02728			0
																		77.2	0.02549			0
																		77.4	0.02826			0
																		77.6	0.02699			0
																		77.7	0.02663			0
																		77.9	0.02693			0
																		78.2	0.02549			0
																		78.3	0.02866			0
																		78.6	0.02661			0
																		78.7	0.02646			0
																		78.8	0.02743			0
																		78.9	0.02652			0
																		79.1	0.02563			0
																		79.2	0.02852			0
																		79.5	0.02821			0
																		79.6	0.02637			0
																		79.7	0.02653			0
																		80	0.02687			0
																		80.5	0.02688			0
																		80.7	0.02713			0
																		81	0.02825			0
																		81.2	0.02577			0
																		81.5	0.02684			0
																		81.7	0.02753			0
																		81.9	0.02831			0
																		82.1	0.02545			0
																		82.3	0.02606			0
																		82.5	0.02777			0
																		82.7	0.02846			0
																		82.8	0.02851			0
																		83.1	0.0251			0
																		83.4	0.02738			0
																		83.6	0.02631			0
																		83.8	0.02853			0
																		83.9	0.02545			0
																		84.2	0.02731			0
																		84.4	0.02686			0
																		84.5	0.02724			0
																		84.7	0.02702			0
																		84.8	0.02546			0
																		85.1	0.02757			0
																		85.5	0.02718			0
																		85.8	0.02896			0
																		86	0.02651			0
																		86.4	0.02605			0
																		86.6	0.02771			0
																		86.9	0.02587			0
																		87	0.0278			0
																		87.2	0.02572			0
																		87.5	0.02854			0
																		87.6	0.02701			0
																		87.8	0.02755			0
																		87.9	0.02572			0
																		88	0.02764			0
																		88.2	0.02621			0
																		88.3	0.02835			0
																		88.6	0.02707			0
																		88.7	0.02553			0
																		88.8	0.02814			0
																		88.9	0.02769			0
																		89.1	0.02664			0
																		89.3	0.02843			0
																		89.5	0.02709			0
																		89.6	0.02551			0
																		89.8	0.02823			0
																		90.1	0.02788			0
																		90.3	0.02849			0
																		90.4	0.02603			0
																		90.5	0.02694			0
																		90.6	0.02544			0
																		91	0.02739			0
																		91.1	0.02707			0
																		91.2	0.0284			0
																		91.4	0.02596			0
																		91.6	0.02652			0
																		92	0.02776			0
																		92.2	0.02814			0
																		92.3	0.02674			0
																		92.4	0.02813			0
																		92.6	0.02559			0
																		92.7	0.02685			0
																		92.9	0.02758			0
																		93.1	0.02585			0
																		93.2	0.02713			0
																		93.4	0.02866			0
																		93.5	0.0271			0
																		93.6	0.02548			0
																		93.7	0.02792			0
																		93.9	0.02601			0
																		94.1	0.02987			0
																		94.3	0.02873			0
																		94.6	0.02628			0
																		94.7	0.02789			0
																		94.9	0.02628			0
																		95.1	0.02781			0
																		95.3	0.02865			0
																		95.5	0.02549			0
																		95.6	0.02726			0
																		95.8	0.02785			0
																		96	0.02559			0
																		96.1	0.02857			0
																		96.3	0.02848			0
																		96.5	0.0259			0
																		96.6	0.02715			0
																		96.9	0.02765			0
																		97	0.02575			0
																		97.2	0.02762			0
																		97.3	0.02896			0
																		97.5	0.02582			0
																		97.7	0.02712			0
																		97.8	0.02825			0
																		97.9	0.02618			0
																		98.1	0.02842			0
																		98.2	0.02875			0
																		98.4	0.02589			0
																		98.5	0.02697			0
																		98.6	0.02748			0
																		98.8	0.02646			0
																		98.9	0.02843			0
																		99	0.02727			0
																		99.3	0.02602			0
																		99.5	0.02831			0
																		99.6	0.02689			0
																		99.8	0.0261			0
																		99.9	0.02872			0
																		100.2	0.02727			0
																		100.4	0.02707			0
																		100.5	0.02704			0
																		100.7	0.0259			0
																		101	0.02852			0
																		101.4	0.02758			0
																		101.5	0.02729			0
																		101.6	0.02598			0
																		102	0.02856			0
																		102.5	0.02756			0
																		102.6	0.02672			0
																		102.8	0.02592			0
																		102.9	0.02866			0
																		103.3	0.02716			0
																		103.4	0.02683			0
																		103.5	0.02616			0
																		103.7	0.02763			0
																		104.3	0.02643			0
																		104.4	0.02886			0
																		104.6	0.02844			0
																		104.9	0.02641			0
																		105.3	0.02683			0
																		105.4	0.02759			0
																		105.5	0.02776			0
																		105.8	0.02703			0
																		106.2	0.02585			0
																		106.3	0.02791			0
																		106.4	0.02753			0
																		106.5	0.0287			0
																		106.6	0.02726			0
																		107	0.02661			0
																		107.2	0.02783			0
																		107.3	0.02612			0
																		107.4	0.02859			0
																		107.5	0.02899			0
																		107.6	0.02709			0
																		107.8	0.02602			0
																		108.1	0.02796			0
																		108.2	0.02886			0
																		108.4	0.02596			0
																		108.5	0.02872			0
																		108.6	0.02674			0
																		109	0.02778			0
																		109.1	0.02875			0
																		109.5	0.02603			0
																		109.6	0.02764			0
																		109.7	0.02697			0
																		110	0.02754			0
																		110.1	0.02889			0
																		110.5	0.02596			0
																		110.7	0.02759			0
																		111.1	0.02835			0
																		111.4	0.0259			0
																		111.6	0.02741			0
																		112	0.02857			0
																		112.1	0.0282			0
																		112.3	0.02618			0
																		112.5	0.02721			0
																		112.6	0.02835			0
																		112.9	0.02875			0
																		113	0.028			0
																		113.1	0.02604			0
																		113.3	0.02658			0
																		113.4	0.02685			0
																		113.6	0.02645			0
																		113.7	0.02842			0
																		114	0.02756			0
																		114.4	0.02656			0
																		114.6	0.02709			0
																		114.8	0.0285			0
																		114.9	0.0278			0
																		115.2	0.02798			0
																		115.4	0.02678			0
																		115.7	0.02699			0
																		115.8	0.02855			0
																		116	0.02704			0
																		116.1	0.02808			0
																		116.4	0.02677			0
																		116.8	0.02818			0
																		117.1	0.02801			0
																		117.2	0.02716			0
																		117.3	0.02633			0
																		117.4	0.02714			0
																		117.8	0.02781			0
																		117.9	0.02831			0
																		118.1	0.02769			0
																		118.3	0.02755			0
																		118.7	0.02728			0
																		118.8	0.02885			0
																		118.9	0.02809			0
																		119.2	0.02671			0
																		119.3	0.02851			0
																		119.6	0.02742			0
																		119.8	0.02824			0
																		120.2	0.02662			0
																		120.3	0.02838			0
																		120.7	0.02796			0
																		120.8	0.02869			0
																		121.1	0.02609			0
																		121.2	0.02785			0
																		121.6	0.02793			0
																		121.8	0.02783			0
																		122.2	0.02811			0
																		122.3	0.02735			0
																		122.4	0.02812			0
																		122.6	0.02794			0
																		123	0.02642			0
																		123.2	0.02853			0
																		123.6	0.02721			0
																		123.7	0.02835			0
																		123.9	0.02635			0
																		124.1	0.02724			0
																		124.3	0.02804			0
																		124.6	0.02788			0
																		124.7	0.02808			0
																		124.8	0.02736			0
																		125	0.02716			0
																		125.6	0.02961			0
																		125.7	0.02814			0
																		125.8	0.02606			0
																		126	0.02694			0
																		126.5	0.02786			0
																		126.6	0.02858			0
																		126.7	0.02715			0
																		126.9	0.02732			0
																		127.4	0.02835			0
																		127.5	0.02608			0
																		127.7	0.0275			0
																		128.3	0.02897			0
																		128.4	0.0263			0
																		128.7	0.02746			0
																		129.2	0.0294			0
																		129.3	0.02839			0
																		129.6	0.02631			0
																		129.8	0.02767			0
																		130.2	0.0296			0
																		130.3	0.02872			0
																		130.4	0.02833			0
																		130.5	0.02614			0
																		130.8	0.02715			0
																		130.9	0.02802			0
																		131.1	0.02867			0
																		131.2	0.02871			0
																		131.3	0.02808			0
																		131.4	0.02605			0
																		131.7	0.02734			0
																		132	0.02798			0
																		132.1	0.02839			0
																		132.2	0.02987			0
																		132.3	0.02644			0
																		132.4	0.02733			0
																		132.9	0.02784			0
																		133	0.02853			0
																		133.1	0.0294			0
																		133.2	0.02637			0
																		133.4	0.02759			0
																		133.9	0.02878			0
																		134	0.02828			0
																		134.2	0.02826			0
																		134.4	0.02748			0
																		134.8	0.02883			0
																		135	0.02822			0
																		135.3	0.02772			0
																		135.6	0.0275			0
																		135.8	0.02876			0
																		136	0.02857			0
																		136.2	0.02798			0
																		136.6	0.02757			0
																		136.8	0.02852			0
																		137	0.02795			0
																		137.1	0.02837			0
																		137.6	0.02862			0
																		137.7	0.02746			0
																		137.9	0.02834			0
																		138	0.0273			0
																		138.2	0.03049			0
																		138.5	0.02858			0
																		138.7	0.02762			0
																		138.9	0.02621			0
																		139	0.0281			0
																		139.2	0.0289			0
																		139.4	0.02902			0
																		139.6	0.02752			0
																		139.9	0.02724			0
																		140.1	0.02946			0
																		140.4	0.02903			0
																		140.7	0.02749			0
																		140.8	0.02665			0
																		140.9	0.02817			0
																		141	0.03009			0
																		141.2	0.02882			0
																		141.4	0.02918			0
																		141.6	0.02735			0
																		141.7	0.0265			0
																		141.8	0.02813			0
																		142	0.0293			0
																		142.1	0.02799			0
																		142.2	0.02823			0
																		142.4	0.02739			0
																		142.6	0.02663			0
																		142.7	0.02825			0
																		143	0.02899			0
																		143.2	0.02862			0
																		143.4	0.0271			0
																		143.7	0.02851			0
																		143.9	0.02918			0
																		144.1	0.02868			0
																		144.2	0.0291			0
																		144.3	0.02754			0
																		144.4	0.02662			0
																		144.7	0.02853			0
																		145	0.02961			0
																		145.1	0.0288			0
																		145.2	0.02767			0
																		145.3	0.02675			0
																		145.7	0.02819			0
																		146	0.02937			0
																		146.1	0.02807			0
																		146.2	0.02682			0
																		146.5	0.02844			0
																		146.8	0.0296			0
																		146.9	0.02886			0
																		147.1	0.02673			0
																		147.4	0.02769			0
																		147.5	0.02867			0
																		147.8	0.02925			0
																		147.9	0.02892			0
																		148.1	0.02685			0
																		148.4	0.02812			0
																		148.8	0.02857			0
																		148.9	0.02878			0
																		149	0.02869			0
																		149.3	0.02788			0
																		149.5	0.02896			0
																		149.9	0.03181			0
																		150.3	0.0281			0
																		150.4	0.02848			0
																		150.7	0.02941			0
																		150.8	0.02765			0
																		151.3	0.02825			0
																		151.5	0.03037			0
																		151.6	0.02816			0
																		152.3	0.0285			0
																		152.4	0.03099			0
																		152.5	0.02835			0
																		152.6	0.02694			0
																		152.7	0.02871			0
																		153.2	0.02866			0
																		153.4	0.02943			0
																		153.6	0.02815			0
																		153.7	0.02867			0
																		153.8	0.02713			0
																		154.2	0.02863			0
																		154.4	0.0295			0
																		154.5	0.02796			0
																		154.6	0.0274			0
																		154.7	0.02898			0
																		155.1	0.02882			0
																		155.3	0.02969			0
																		155.4	0.0277			0
																		155.5	0.02696			0
																		155.6	0.02877			0
																		156.1	0.02864			0
																		156.2	0.02962			0
																		156.3	0.02741			0
																		156.6	0.02853			0
																		157	0.02867			0
																		157.1	0.02914			0
																		157.3	0.02724			0
																		157.4	0.02781			0
																		157.5	0.02938			0
																		158	0.02879			0
																		158.3	0.0268			0
																		158.4	0.03081			0
																		158.5	0.02853			0
																		158.9	0.02895			0
																		159.3	0.02696			0
																		159.4	0.02933			0
																		159.5	0.0289			0
																		159.8	0.02919			0
																		160.2	0.02717			0
																		160.3	0.03001			0
																		160.4	0.02839			0
																		160.6	0.02885			0
																		160.7	0.02877			0
																		160.8	0.02899			0
																		161	0.0275			0
																		161.1	0.0301			0
																		161.2	0.0279			0
																		161.4	0.02879			0
																		161.8	0.02917			0
																		161.9	0.02718			0
																		162	0.03103			0
																		162.2	0.02834			0
																		162.4	0.02912			0
																		162.8	0.0293			0
																		162.9	0.02823			0
																		163	0.03072			0
																		163.1	0.0281			0
																		163.4	0.02891			0
																		163.7	0.02942			0
																		163.8	0.02932			0
																		164	0.02934			0
																		164.1	0.02826			0
																		164.4	0.02913			0
																		164.7	0.02878			0
																		164.9	0.02918			0
																		165	0.02832			0
																		165.3	0.02895			0
																		165.5	0.02926			0
																		165.8	0.02927			0
																		165.9	0.02845			0
																		166.1	0.02915			0
																		166.4	0.02955			0
																		166.6	0.03062			0
																		166.7	0.02839			0
																		166.8	0.02828			0
																		167.1	0.02926			0
																		167.3	0.02877			0
																		167.6	0.02953			0
																		167.7	0.02951			0
																		167.8	0.02886			0
																		168.1	0.02922			0
																		168.3	0.02909			0
																		168.5	0.02946			0
																		168.8	0.02971			0
																		169	0.02908			0
																		169.2	0.02922			0
																		169.4	0.02942			0
																		169.6	0.02968			0
																		170	0.0285			0
																		170.1	0.02943			0
																		170.3	0.0299			0
																		170.4	0.02779			0
																		170.6	0.02952			0
																		170.8	0.02872			0
																		170.9	0.0292			0
																		171.1	0.02911			0
																		171.2	0.02938			0
																		171.4	0.03003			0
																		171.7	0.02864			0
																		171.9	0.02993			0
																		172.2	0.02952			0
																		172.4	0.02972			0
																		172.6	0.0292			0
																		173.2	0.0296			0
																		173.5	0.02928			0
																		174	0.02959			0
																		174.1	0.0296			0
																		174.4	0.02943			0
																		174.5	0.0289			0
																		174.9	0.03002			0
																		175	0.02917			0
																		175.1	0.03027			0
																		175.4	0.02904			0
																		175.5	0.02974			0
																		175.7	0.03171			0
																		175.8	0.02884			0
																		176	0.02973			0
																		176.2	0.02911			0
																		176.5	0.03022			0
																		176.7	0.0284			0
																		176.8	0.03084			0
																		177.1	0.02985			0
																		177.2	0.02953			0
																		177.5	0.03018			0
																		177.7	0.02859			0
																		177.8	0.02916			0
																		177.9	0.03205			0
																		178.2	0.03004			0
																		178.4	0.03002			0
																		178.7	0.02886			0
																		178.8	0.03114			0
																		179.1	0.02935			0
																		179.3	0.03094			0
																		179.4	0.03023			0
																		179.6	0.02876			0
																		179.7	0.03241			0
																		179.9	0.0299			0
																		180	0.02932			0
																		180.3	0.03043			0
																		180.4	0.02888			0
																		180.6	0.03235			0
																		180.8	0.02978			0
																		181	0.02981			0
																		181.3	0.02969			0
																		181.4	0.03082			0
																		181.6	0.03236			0
																		181.8	0.02992			0
																		182.2	0.02991			0
																		182.3	0.03102			0
																		182.4	0.03135			0
																		182.7	0.03173			0
																		183.2	0.0292			0
																		183.3	0.03093			0
																		183.4	0.03112			0
																		183.7	0.03038			0
																		183.8	0.03221			0
																		184.2	0.02968			0
																		184.3	0.03107			0
																		184.4	0.03168			0
																		184.6	0.03088			0
																		184.7	0.0332			0
																		185.2	0.0305			0
																		185.3	0.03143			0
																		185.4	0.03063			0
																		185.5	0.03307			0
																		186	0.03012			0
																		186.1	0.0317			0
																		186.2	0.03148			0
																		186.3	0.0311			0
																		186.4	0.03183			0
																		186.5	0.03374			0
																		187	0.0308			0
																		187.1	0.03126			0
																		187.3	0.03097			0
																		187.5	0.03381			0
																		187.8	0.03242			0
																		188	0.03119			0
																		188.1	0.03172			0
																		188.3	0.03208			0
																		188.5	0.03408			0
																		188.8	0.03256			0
																		188.9	0.03097			0
																		189	0.03194			0
																		189.1	0.03222			0
																		189.4	0.03448			0
																		189.8	0.0331			0
																		189.9	0.03175			0
																		190.1	0.03183			0
																		190.3	0.03412			0
																		190.6	0.03383			0
																		190.7	0.03294			0
																		190.8	0.03231			0
																		191	0.03273			0
																		191.2	0.03478			0
																		191.8	0.03257			0
																		191.9	0.03369			0
																		192	0.03319			0
																		192.3	0.03588			0
																		192.6	0.0323			0
																		192.7	0.03378			0
																		192.9	0.03374			0
																		193	0.034			0
																		193.1	0.03469			0
																		193.4	0.03531			0
																		193.6	0.03265			0
																		193.7	0.03372			0
																		193.8	0.03432			0
																		194.1	0.03494			0
																		194.5	0.0371			0
																		194.6	0.03349			0
																		194.7	0.03487			0
																		194.8	0.03442			0
																		195	0.03576			0
																		195.5	0.03554			0
																		195.6	0.03528			0
																		195.8	0.03549			0
																		195.9	0.03654			0
																		196.4	0.0341			0
																		196.5	0.0361			0
																		196.7	0.037			0
																		196.8	0.03611			0
																		196.9	0.03681			0
																		197.5	0.03679			0
																		197.6	0.0353			0
																		197.7	0.0363			0
																		197.9	0.03869			0
																		198	0.03745			0
																		198.5	0.03678			0
																		198.7	0.03731			0
																		198.9	0.03834			0
																		199.1	0.04002			0
																		199.4	0.03818			0
																		199.6	0.0368			0
																		199.7	0.03805			0
																		199.8	0.03885			0
																		199.9	0.04019			0
																		200.3	0.03932			0
																		200.4	0.03749			0
																		200.6	0.03908			0
																		200.7	0.03943			0
																		200.9	0.04088			0
																		201	0.04191			0
																		201.5	0.04022			0
																		201.6	0.04113			0
																		201.7	0.04083			0
																		202	0.0417			0
																		202.1	0.04329			0
																		202.4	0.04159			0
																		202.6	0.04113			0
																		202.8	0.042			0
																		202.9	0.04059			0
																		203	0.04294			0
																		203.1	0.04408			0
																		203.5	0.04312			0
																		203.7	0.0436			0
																		204	0.04444			0
																		204.2	0.04375			0
																		204.5	0.0455			0
																		204.7	0.04514			0
																		204.9	0.04476			0
																		205	0.04757			0
																		205.2	0.04421			0
																		205.3	0.0464			0
																		205.7	0.04735			0
																		205.8	0.04683			0
																		205.9	0.04732			0
																		206	0.04957			0
																		206.2	0.04822			0
																		206.3	0.04699			0
																		206.8	0.04949			0
																		206.9	0.05038			0
																		207.3	0.0505			0
																		207.5	0.04959			0
																		207.8	0.05357			0
																		207.9	0.05196			0
																		208	0.0524			0
																		208.4	0.05346			0
																		208.6	0.05277			0
																		208.7	0.05481			0
																		208.9	0.05704			0
																		209.1	0.05601			0
																		209.4	0.05739			0
																		209.6	0.05678			0
																		209.7	0.0588			0
																		209.9	0.06089			0
																		210.1	0.06177			0
																		210.6	0.06068			0
																		210.8	0.06154			0
																		211.1	0.06533			0
																		211.2	0.06528			0
																		211.3	0.06955			0
																		211.8	0.06676			0
																		211.9	0.06784			0
																		212.2	0.06996			0
																		212.3	0.07296			0
																		212.5	0.0731			0
																		212.6	0.07782			0
																		212.9	0.07162			0
																		213	0.07602			0
																		213.4	0.0783			0
																		213.7	0.08357			0
																		213.8	0.07701			0
																		214.1	0.08442			0
																		214.3	0.08692			0
																		214.7	0.09008			0
																		214.8	0.08699			0
																		214.9	0.09771			0
																		215.1	0.09405			0
																		215.4	0.09411			0
																		215.5	0.09895			0
																		215.8	0.1023			0
																		216	0.09573			0
																		216.1	0.1103			0
																		216.3	0.1054			0
																		216.6	0.1071			0
																		216.7	0.112			0
																		217	0.11035			0
																		217.2	0.1243			0
																		217.5	0.1197			0
																		217.6	0.1232			0
																		217.7	0.1205			0
																		218	0.1176			0
																		218.1	0.1288			0
																		218.3	0.1385			0
																		218.6	0.1342			0
																		218.7	0.1385			0
																		218.8	0.1341			0
																		219	0.1318			0
																		219.1	0.1445			0
																		219.2	0.154			0
																		219.7	0.1535			0
																		220.1	0.1499			0
																		220.3	0.1621			0
																		220.4	0.1731			0
																		220.8	0.1688			0
																		220.9	0.1773			0
																		221.2	0.1728			0
																		221.4	0.17425			0
																		221.6	0.1944			0
																		221.7	0.1848			0
																		222	0.1992			0
																		222.4	0.1944			0
																		222.5	0.1861			0
																		222.6	0.2078			0
																		222.7	0.217			0
																		222.8	0.206			0
																		223.2	0.224			0
																		223.5	0.208			0
																		223.6	0.2187			0
																		223.7	0.23307			0
																		224.3	0.2542			0
																		224.6	0.233			0
																		224.7	0.2479			0
																		224.8	0.2593			0
																		225.6	0.2906			0
																		225.7	0.2634			0
																		225.8	0.2762			0
																		225.9	0.2891			0
[truncated: 320 more rows]

## Sheet: 10 Hz
1			2			3			4			5			6			Average		Average
Temp(C)	Modulus 10.	Tan Delta10.	Temp(C)	Modulus 10.	Tan Delta10.	Temp(C)	Modulus 10.	Tan Delta10.	Temp(C)	Modulus 10.	Tan Delta10.	Temp(C)	Modulus 10.	Tan Delta10.	Temp(C)	Modulus 10.	Tan Delta10.	Temp(C)	Tan Delta10.	Temp(C)	Tan Delta10.
-184.381	4.79085e+09	0.0167974	-179.853	5.19205e+09	0.0153863	-187.772	5.01104e+09	0.0120833	-184.484	4.92756e+09	0.0162309	-188.134	5.21678e+09	0.0165392	-184.334	4.86346e+09	0.0147772	-188.1	0.01654	-188.134	5002550000	5.00255
-180.028	4.78899e+09	0.0162813	-174.9	5.18994e+09	0.0147275	-185.791	5.00662e+09	0.0103164	-179.656	4.92741e+09	0.0154226	-182.631	5.20781e+09	0.0164577	-177.909	4.85083e+09	0.0144506	-187.8	0.01208	-187.646	5002000000	5.002
-176.866	4.78928e+09	0.0154355	-172.934	5.17952e+09	0.014884	-183.966	5.00284e+09	0.0103063	-176.453	4.92307e+09	0.0156965	-179.413	5.2054e+09	0.0155619	-175.897	4.84546e+09	0.0139987	-185.8	0.01032	-187.158	5001450000	5.00145
-174.822	4.78059e+09	0.0152521	-171.441	5.18303e+09	0.0143458	-181.672	4.99272e+09	0.0102118	-173.734	4.91487e+09	0.0155712	-177.178	5.20234e+09	0.0155339	-174.394	4.83721e+09	0.0144694	-184.5	0.01623	-186.669	5000910000	5.00091
-173.172	4.77691e+09	0.0151141	-170.134	5.17521e+09	0.0146568	-179.747	4.98977e+09	0.0103198	-171.756	4.9077e+09	0.0151518	-176.078	5.19704e+09	0.0150052	-172.706	4.83181e+09	0.0139478	-184.4	0.0168	-186.181	5000360000	5.00036
-171.675	4.77556e+09	0.0151389	-169.125	5.16887e+09	0.0148159	-177.878	4.9803e+09	0.00995253	-170.209	4.90686e+09	0.0150287	-175.166	5.19511e+09	0.0149739	-171.037	4.82365e+09	0.0140235	-184.3	0.01478	-185.693	4999820000	4.99982
-170.606	4.77e+09	0.0149607	-168.084	5.16211e+09	0.0144673	-175.85	4.97332e+09	0.0103828	-168.328	4.89307e+09	0.0154306	-174.256	5.1888e+09	0.015127	-169.672	4.81735e+09	0.0145069	-184	0.01031	-185.205	4999280000	4.99928
-169.531	4.76464e+09	0.015193	-166.825	5.15195e+09	0.0144864	-174.341	4.9611e+09	0.0110764	-166.694	4.88706e+09	0.0156531	-173.378	5.187e+09	0.0149017	-168.391	4.81068e+09	0.0141653	-182.6	0.01646	-184.716	4998750000	4.99875
-168.463	4.7564e+09	0.0153997	-165.766	5.14353e+09	0.0148968	-172.903	4.95258e+09	0.00997905	-165.303	4.87916e+09	0.0153975	-172.375	5.17892e+09	0.0151246	-166.781	4.79559e+09	0.0144076	-181.7	0.01021	-184.228	4998220000	4.99822
-167.322	4.75167e+09	0.0149575	-164.45	5.13498e+09	0.0151544	-171.566	4.95124e+09	0.0111437	-163.769	4.86919e+09	0.0157189	-171.431	5.17101e+09	0.014793	-165.519	4.78367e+09	0.0145534	-180	0.01628	-183.74	4997600000	4.9976
-166.378	4.74232e+09	0.0148331	-163.269	5.12538e+09	0.0147279	-170.084	4.94231e+09	0.0110316	-162.269	4.86007e+09	0.0157744	-170.425	5.1675e+09	0.0145369	-163.991	4.77484e+09	0.0148906	-179.9	0.01539	-183.251	4996870000	4.99687
-165.4	4.73862e+09	0.0149864	-161.919	5.11388e+09	0.0153523	-168.847	4.93411e+09	0.0108372	-160.881	4.84755e+09	0.0162068	-169.287	5.15944e+09	0.0153288	-162.709	4.76491e+09	0.0149777	-179.7	0.01287	-182.763	4996150000	4.99615
-164.4	4.72706e+09	0.0155702	-160.906	5.10662e+09	0.0151637	-167.634	4.92456e+09	0.0112251	-159.538	4.83919e+09	0.0162103	-168.312	5.15052e+09	0.0149216	-161.509	4.75738e+09	0.0147499	-179.4	0.01556	-182.275	4995480000	4.99548
-163.372	4.72199e+09	0.0153314	-159.681	5.09517e+09	0.0153274	-166.55	4.91731e+09	0.0109101	-158.216	4.82731e+09	0.0162669	-167.366	5.14266e+09	0.0152645	-160.35	4.74405e+09	0.0153965	-177.9	0.0122	-181.786	4994820000	4.99482
-162.434	4.71524e+09	0.0157647	-158.466	5.08254e+09	0.0160111	-165.466	4.90588e+09	0.0113185	-156.928	4.81632e+09	0.0163937	-166.453	5.13579e+09	0.0155037	-159.05	4.73569e+09	0.0152002	-177.2	0.01553	-181.298	4994350000	4.99435
-161.528	4.70917e+09	0.0157815	-157.409	5.07608e+09	0.0155526	-164.394	4.89734e+09	0.0112123	-155.816	4.80486e+09	0.0166702	-165.509	5.12743e+09	0.0155964	-158.003	4.72618e+09	0.0158006	-176.9	0.01544	-180.81	4993930000	4.99393
-160.538	4.70367e+09	0.0155773	-156.409	5.06447e+09	0.0158567	-163.325	4.89359e+09	0.0110629	-154.578	4.79424e+09	0.0169603	-164.537	5.12148e+09	0.0155943	-156.906	4.71925e+09	0.01561	-176.5	0.0157	-180.322	4993520000	4.99352
-159.575	4.69521e+09	0.0158205	-155.331	5.05337e+09	0.0159294	-162.369	4.88316e+09	0.0120291	-153.009	4.78109e+09	0.0175344	-163.597	5.11391e+09	0.0159456	-155.866	4.71015e+09	0.0159418	-176.1	0.01501	-179.833	4993120000	4.99312
-158.647	4.68668e+09	0.0155304	-154.2	5.04757e+09	0.0168353	-161.312	4.87123e+09	0.0126163	-151.744	4.77042e+09	0.0176171	-162.666	5.10491e+09	0.0158756	-154.578	4.70131e+09	0.0161334	-175.9	0.01219	-179.345	4992430000	4.99243
-157.716	4.6801e+09	0.0163803	-153.109	5.03688e+09	0.016746	-160.375	4.86108e+09	0.0119277	-150.591	4.76169e+09	0.0175325	-161.753	5.09655e+09	0.0161446	-153.312	4.68771e+09	0.0163972	-175.2	0.01497	-178.857	4991610000	4.99161
-156.881	4.6719e+09	0.0165428	-152.031	5.02909e+09	0.016847	-159.463	4.85626e+09	0.0122497	-149.381	4.74715e+09	0.0177366	-160.919	5.0901e+09	0.0161337	-151.222	4.68302e+09	0.016221	-174.9	0.01473	-178.368	4990790000	4.99079
-156.025	4.66205e+09	0.0168024	-150.966	5.01822e+09	0.0164838	-158.541	4.8508e+09	0.0116355	-147.838	4.73224e+09	0.018288	-159.959	5.08478e+09	0.0164765	-149.762	4.67751e+09	0.0159156	-174.8	0.01525	-177.88	4989960000	4.98996
-155.091	4.65746e+09	0.0165369	-149.847	5.00978e+09	0.017119	-157.694	4.83973e+09	0.0124446	-146.275	4.7204e+09	0.0186641	-158.984	5.07485e+09	0.0163886	-149.175	4.67757e+09	0.0165636	-174.4	0.01447	-177.392	4989210000	4.98921
-154.278	4.65002e+09	0.016316	-148.562	5.00392e+09	0.0170447	-156.859	4.83274e+09	0.0120649	-143.434	4.70745e+09	0.0187069	-157.653	5.06177e+09	0.0166901	-149	4.6746e+09	0.0167945	-174.3	0.01311	-176.903	4988310000	4.98831
-153.259	4.63692e+09	0.0169683	-148.159	5.00207e+09	0.016799	-156.037	4.82473e+09	0.0125658	-142.019	4.70138e+09	0.0186099	-156.703	5.05311e+09	0.0169679	-148.95	4.67106e+09	0.0162265	-173.7	0.01557	-176.415	4986950000	4.98695
-152.3	4.62954e+09	0.0172035	-148.1	4.99829e+09	0.0171782	-155.228	4.81951e+09	0.0124556	-141.7	4.69812e+09	0.0188403	-155.45	5.03817e+09	0.0172583	-148.616	4.66184e+09	0.016768	-173.4	0.0149	-175.927	4985500000	4.9855
-151.531	4.62247e+09	0.0173358	-147.966	4.99182e+09	0.0168393	-154.381	4.80946e+09	0.0132368	-141.7	4.69469e+09	0.0189106	-154.3	5.03106e+09	0.0174459	-148.025	4.65279e+09	0.0168842	-173.2	0.01511	-175.439	4983670000	4.98367
-150.638	4.61535e+09	0.017481	-147.584	4.98435e+09	0.017034	-153.528	4.80179e+09	0.0130964	-141.7	4.68975e+09	0.0188018	-153.225	5.0183e+09	0.0173778	-147.256	4.64348e+09	0.0170594	-172.9	0.01243	-174.95	4981590000	4.98159
-149.741	4.60637e+09	0.0178104	-147.05	4.9781e+09	0.0172525	-152.472	4.79375e+09	0.0135932	-141.481	4.68104e+09	0.01899	-152.109	5.00727e+09	0.0179927	-146.275	4.6301e+09	0.0170997	-172.7	0.01395	-174.462	4979060000	4.97906
-148.863	4.59964e+09	0.0179085	-146.269	4.96856e+09	0.0174914	-151.497	4.77802e+09	0.0136987	-140.859	4.67128e+09	0.0192983	-149.397	5.00366e+09	0.0173269	-144.947	4.62002e+09	0.0173027	-172.4	0.01512	-173.974	4977050000	4.97705
-148.037	4.59171e+09	0.0182424	-145.287	4.96095e+09	0.0172985	-150.012	4.77247e+09	0.0137666	-140.094	4.66182e+09	0.0195974	-147.481	4.99594e+09	0.0178682	-143.591	4.61148e+09	0.0169822	-171.8	0.01515	-173.485	4975260000	4.97526
-147.278	4.58689e+09	0.0184452	-144.053	4.94616e+09	0.0181805	-148.397	4.76956e+09	0.0135743	-139.213	4.6531e+09	0.019603	-146.306	4.98996e+09	0.0181436	-142.291	4.59565e+09	0.0172566	-171.7	0.01514	-172.997	4973100000	4.9731
-147.2	4.58601e+09	0.0180079	-142.878	4.93405e+09	0.0180536	-147.541	4.76537e+09	0.013929	-138.228	4.64327e+09	0.0198768	-145.375	4.98357e+09	0.0181147	-140.925	4.58574e+09	0.018155	-171.6	0.01114	-172.509	4971710000	4.97171
-147.2	4.58307e+09	0.0180782	-141.759	4.92268e+09	0.0182708	-147.3	4.76591e+09	0.0142556	-137.253	4.63105e+09	0.0197703	-144.597	4.97853e+09	0.0185672	-139.609	4.57513e+09	0.0184661	-171.4	0.01457	-172.02	4970380000	4.97038
-147.166	4.58002e+09	0.0180181	-140.359	4.91062e+09	0.01859	-147.484	4.76401e+09	0.0134355	-136.134	4.61863e+09	0.019913	-144.497	4.9764e+09	0.0182159	-138.278	4.5637e+09	0.0186143	-171	0.01402	-171.532	4969030000	4.96903
-146.834	4.57636e+09	0.0182696	-138.859	4.89732e+09	0.0191345	-147.7	4.75939e+09	0.0138483	-135.062	4.6096e+09	0.0204331	-144.691	4.96776e+09	0.0184442	-137.056	4.55195e+09	0.0186995	-170.6	0.01496	-171.044	4966950000	4.96695
-146.422	4.57247e+09	0.0183573	-137.575	4.88241e+09	0.0190985	-147.7	4.7543e+09	0.0138079	-133.916	4.59728e+09	0.0199488	-144.55	4.9571e+09	0.0187329	-135.728	4.53984e+09	0.018557	-170.4	0.01454	-170.556	4964840000	4.96484
-145.878	4.56294e+09	0.0184825	-136.291	4.8694e+09	0.0194396	-147.544	4.74896e+09	0.0142707	-132.662	4.58271e+09	0.0207845	-143.962	4.94617e+09	0.0190034	-134.456	4.52684e+09	0.0189015	-170.2	0.01503	-170.067	4962370000	4.96237
-145.044	4.55595e+09	0.0186727	-135.034	4.85773e+09	0.0193104	-147.175	4.74496e+09	0.0142964	-131.188	4.56884e+09	0.0214106	-143.325	4.93777e+09	0.0189717	-133.203	4.51279e+09	0.0190535	-170.1	0.01284	-169.579	4959360000	4.95936
-144.081	4.54822e+09	0.0193085	-133.478	4.84066e+09	0.0193483	-146.688	4.73648e+09	0.0141719	-129.713	4.55715e+09	0.020809	-142.534	4.92862e+09	0.018973	-131.828	4.49508e+09	0.0190629	-169.7	0.01451	-169.091	4956040000	4.95604
-143.103	4.53903e+09	0.0195814	-132.25	4.82832e+09	0.019876	-145.962	4.7253e+09	0.0142348	-128.497	4.54707e+09	0.0212321	-141.734	4.91558e+09	0.0200886	-130.247	4.48515e+09	0.0200848	-169.5	0.01519	-168.602	4952530000	4.95253
-142.062	4.52979e+09	0.0197626	-130.916	4.81392e+09	0.0196747	-145.059	4.71898e+09	0.0150231	-127.353	4.53436e+09	0.0212191	-140.659	4.90111e+09	0.0195278	-128.887	4.47156e+09	0.0197052	-169.3	0.01533	-168.114	4949140000	4.94914
-140.706	4.51577e+09	0.0199219	-129.616	4.80303e+09	0.0201969	-144.053	4.70985e+09	0.0149231	-126.103	4.52232e+09	0.0212035	-139.578	4.89203e+09	0.0199295	-127.556	4.45895e+09	0.0199554	-169.1	0.01482	-167.626	4945780000	4.94578
-139.372	4.50627e+09	0.0199005	-128.128	4.78797e+09	0.0202638	-143.019	4.69593e+09	0.0158134	-124.887	4.51312e+09	0.0216765	-138.353	4.87412e+09	0.0198443	-126.266	4.44773e+09	0.0203258	-168.8	0.01084	-167.137	4942350000	4.94235
-138.094	4.49415e+09	0.0204196	-126.938	4.77428e+09	0.0207195	-141.641	4.6813e+09	0.0153448	-123.691	4.50384e+09	0.0217925	-137.019	4.8573e+09	0.0202312	-124.975	4.43282e+09	0.0194248	-168.5	0.0154	-166.649	4938660000	4.93866
-136.653	4.4811e+09	0.0208036	-125.444	4.75852e+09	0.0206516	-140.275	4.67474e+09	0.0156999	-122.634	4.48867e+09	0.0216188	-135.753	4.84274e+09	0.0205548	-123.688	4.4224e+09	0.0203816	-168.4	0.01417	-166.161	4934720000	4.93472
-135.316	4.46729e+09	0.0209502	-123.925	4.74282e+09	0.0210523	-138.947	4.65681e+09	0.01753	-121.428	4.47799e+09	0.0216841	-134.547	4.8316e+09	0.0203462	-122.572	4.40946e+09	0.0209376	-168.3	0.01518	-165.673	4930980000	4.93098
-134	4.45872e+09	0.0210995	-122.775	4.73116e+09	0.0210425	-137.431	4.64431e+09	0.0165525	-120.216	4.46586e+09	0.0214638	-133.069	4.81501e+09	0.0208994	-121.153	4.39789e+09	0.0203646	-168.1	0.01447	-165.184	4927510000	4.92751
-132.675	4.44591e+09	0.0215288	-121.534	4.72021e+09	0.0212239	-135.866	4.62556e+09	0.0164479	-119.016	4.45172e+09	0.0221138	-131.675	4.79851e+09	0.0210624	-119.731	4.38182e+09	0.020814	-167.6	0.01123	-164.696	4923900000	4.9239
-131.231	4.43355e+09	0.0219005	-120.141	4.70256e+09	0.0211644	-134.581	4.61667e+09	0.0156165	-117.575	4.43543e+09	0.021824	-130.422	4.78388e+09	0.020793	-118.497	4.3664e+09	0.0199761	-167.4	0.01526	-164.208	4920460000	4.92046
-129.941	4.42328e+09	0.0219645	-118.953	4.68866e+09	0.0214191	-133.312	4.60036e+09	0.0165576	-116.15	4.42092e+09	0.0224924	-128.969	4.76973e+09	0.0213423	-117.347	4.35771e+09	0.020774	-167.3	0.01496	-163.719	4917370000	4.91737
-128.616	4.40927e+09	0.0219962	-117.831	4.67623e+09	0.0213909	-131.8	4.58547e+09	0.0170714	-114.909	4.40919e+09	0.0227039	-127.769	4.7543e+09	0.0213832	-116.231	4.34698e+09	0.0202966	-166.8	0.01445	-163.231	4913970000	4.91397
-127.019	4.39487e+09	0.0224532	-116.478	4.65899e+09	0.021947	-130.322	4.57241e+09	0.0172447	-113.566	4.39879e+09	0.0233032	-126.562	4.74139e+09	0.0216032	-115.144	4.33451e+09	0.0213194	-166.7	0.01565	-162.743	4909900000	4.9099
-125.703	4.38085e+09	0.0227193	-115.338	4.64794e+09	0.0218605	-129.003	4.56048e+09	0.0172448	-112.469	4.38527e+09	0.0222391	-125.334	4.72957e+09	0.0214926	-114.069	4.32328e+09	0.0214029	-166.6	0.01091	-162.254	4905960000	4.90596
-124.434	4.36992e+09	0.0224918	-114.184	4.6331e+09	0.0220879	-127.484	4.54766e+09	0.0178442	-111.366	4.37342e+09	0.0228257	-124.112	4.71327e+09	0.0222206	-113.15	4.31335e+09	0.0214876	-166.5	0.0155	-161.766	4901850000	4.90185
-123.184	4.36109e+09	0.0227768	-113.156	4.62465e+09	0.0221625	-125.903	4.52338e+09	0.0180775	-110.266	4.35931e+09	0.0229577	-122.997	4.70549e+09	0.0212806	-111.987	4.30011e+09	0.0217583	-166.4	0.01483	-161.278	4897770000	4.89777
-121.719	4.34396e+09	0.0227834	-112.066	4.60855e+09	0.0222415	-124.637	4.51755e+09	0.0182004	-109.147	4.35194e+09	0.0239345	-121.844	4.69126e+09	0.0215629	-111.009	4.28729e+09	0.0218271	-165.8	0.0149	-160.79	4893600000	4.8936
-120.478	4.33593e+09	0.0225669	-110.956	4.59654e+09	0.0228813	-123.338	4.50257e+09	0.0176348	-108.144	4.33651e+09	0.0238396	-120.666	4.67795e+09	0.0219284	-110.028	4.27698e+09	0.0218205	-165.5	0.01382	-160.301	4889600000	4.8896
-119.222	4.32309e+09	0.0226275	-109.741	4.58094e+09	0.022858	-122.216	4.48954e+09	0.0177153	-107.075	4.32407e+09	0.023672	-119.491	4.66802e+09	0.0218452	-109.066	4.26755e+09	0.0217018	-165.4	0.01499	-159.813	4886100000	4.8861
-118.075	4.30916e+09	0.0232403	-108.566	4.56583e+09	0.0225844	-120.731	4.47523e+09	0.0180412	-106.016	4.31516e+09	0.024069	-118.241	4.65355e+09	0.0221011	-108.181	4.25858e+09	0.0220583	-165.3	0.0154	-159.325	4882140000	4.88214
-116.906	4.29963e+09	0.0230544	-107.531	4.55251e+09	0.0232489	-119.522	4.46315e+09	0.0182387	-104.919	4.30286e+09	0.0234699	-117.103	4.64294e+09	0.022406	-107.203	4.24487e+09	0.0225975	-164.5	0.01537	-158.836	4877900000	4.8779
-115.722	4.29094e+09	0.0230291	-106.516	4.54008e+09	0.0234819	-118.378	4.4484e+09	0.0182721	-103.878	4.29183e+09	0.0238575	-116.053	4.63337e+09	0.0226008	-106.256	4.23294e+09	0.0220705	-164.4	0.01339	-158.348	4873510000	4.87351
-114.531	4.27824e+09	0.0235098	-105.491	4.52774e+09	0.023643	-117.237	4.43573e+09	0.0188747	-102.741	4.27293e+09	0.0242468	-114.966	4.62059e+09	0.0226996	-105.356	4.22508e+09	0.0226024	-164	0.01489	-157.86	4869200000	4.8692
-113.444	4.26608e+09	0.023532	-104.325	4.51293e+09	0.0237884	-116.119	4.42505e+09	0.019145	-101.637	4.26205e+09	0.0243507	-113.859	4.6099e+09	0.0230761	-104.463	4.21569e+09	0.0222114	-163.8	0.01572	-157.371	4865150000	4.86515
-112.353	4.25288e+09	0.0233884	-103.209	4.49739e+09	0.0237026	-114.641	4.40693e+09	0.0189867	-100.606	4.24863e+09	0.0246233	-112.916	4.59144e+09	0.0227388	-103.638	4.2035e+09	0.0227292	-163.6	0.01595	-156.883	4860750000	4.86075
-111.209	4.24044e+09	0.0236105	-102.088	4.4824e+09	0.0241943	-113.525	4.39661e+09	0.0190716	-99.5688	4.23996e+09	0.024655	-111.669	4.57782e+09	0.022594	-102.787	4.19269e+09	0.0226286	-163.4	0.01533	-156.395	4855650000	4.85565
-110.125	4.22778e+09	0.0239699	-101.088	4.47006e+09	0.023719	-112.497	4.38072e+09	0.0194198	-98.6438	4.22522e+09	0.0247947	-110.394	4.5623e+09	0.0225478	-101.944	4.18268e+09	0.0232732	-163.3	0.0129	-155.907	4850760000	4.85076
-109.025	4.21245e+09	0.0239834	-100.081	4.4577e+09	0.024435	-111.397	4.36848e+09	0.0196604	-97.6188	4.21602e+09	0.0252312	-109.359	4.55368e+09	0.0229478	-101.025	4.16866e+09	0.023648	-162.7	0.01543	-155.418	4846760000	4.84676
-108.016	4.20333e+09	0.0246222	-99.15	4.44426e+09	0.024877	-110.353	4.35749e+09	0.0196702	-96.5906	4.20476e+09	0.0253272	-108.441	4.54207e+09	0.0230513	-100.181	4.15895e+09	0.0234803	-162.4	0.0139	-154.93	4843200000	4.8432
-106.906	4.19132e+09	0.0245666	-98.0875	4.42864e+09	0.0245694	-109.312	4.34585e+09	0.0197881	-95.5719	4.19314e+09	0.0255345	-107.394	4.5282e+09	0.0233212	-99.3469	4.1501e+09	0.0238157	-162.3	0.01577	-154.442	4839230000	4.83923
-105.784	4.17732e+09	0.0245391	-97.1188	4.41579e+09	0.0245656	-108.416	4.33608e+09	0.0198997	-94.5687	4.18379e+09	0.0247729	-106.234	4.51489e+09	0.0234441	-98.375	4.13802e+09	0.0239039	-161.9	0.01535	-153.953	4834530000	4.83453
-104.528	4.16536e+09	0.0248241	-96.1719	4.40498e+09	0.024413	-107.241	4.31881e+09	0.0206719	-93.6656	4.17677e+09	0.0261195	-105.203	4.50539e+09	0.0229808	-97.4687	4.12684e+09	0.0241046	-161.8	0.01614	-153.465	4829440000	4.82944
-103.537	4.15131e+09	0.0251244	-95.1844	4.39383e+09	0.024989	-106.216	4.30745e+09	0.0209539	-92.6531	4.16231e+09	0.0257383	-104.234	4.48921e+09	0.0238074	-96.5406	4.11751e+09	0.0240205	-161.5	0.01527	-152.977	4825310000	4.82531
-102.463	4.13859e+09	0.0254833	-94.2594	4.38074e+09	0.0258075	-105.181	4.29645e+09	0.0209539	-91.6937	4.15069e+09	0.0261645	-103.334	4.48103e+09	0.0242975	-95.7031	4.10662e+09	0.0239095	-161.3	0.01262	-152.488	4821810000	4.82181
-101.259	4.1264e+09	0.0256915	-93.3719	4.36935e+09	0.0255826	-104.122	4.2825e+09	0.0213145	-90.5781	4.13863e+09	0.0261369	-102.241	4.46159e+09	0.0259	-94.6688	4.09607e+09	0.0245641	-160.9	0.01583	-152	4817700000	4.8177
-100.203	4.11654e+09	0.0254411	-92.3875	4.35393e+09	0.0257859	-103.272	4.27271e+09	0.0212681	-89.5813	4.12595e+09	0.026611	-100.966	4.45622e+09	0.0256953	-93.8563	4.08676e+09	0.0244245	-160.5	0.01558	-151.512	4813860000	4.81386
-99.175	4.105e+09	0.0257335	-91.4312	4.34338e+09	0.025713	-102.191	4.26233e+09	0.0209506	-88.6875	4.11755e+09	0.0261682	-99.8219	4.43947e+09	0.0247281	-92.9156	4.07953e+09	0.0247794	-160.4	0.01367	-151.024	4811090000	4.81109
-98.2188	4.09355e+09	0.0259823	-90.4625	4.33244e+09	0.0260558	-101.184	4.24907e+09	0.0216316	-87.5281	4.10639e+09	0.0268768	-98.9594	4.42642e+09	0.0250976	-91.975	4.06551e+09	0.0237383	-160	0.01648	-150.535	4808390000	4.80839
-97.225	4.08224e+09	0.0264966	-89.5188	4.31878e+09	0.0265568	-100.153	4.23774e+09	0.0213076	-86.4875	4.09251e+09	0.0272447	-98.0781	4.41587e+09	0.0262387	-90.9406	4.06236e+09	0.0258745	-159.7	0.01533	-150.047	4805260000	4.80526
-96.0406	4.07027e+09	0.0265629	-88.6594	4.30886e+09	0.0265707	-99.1344	4.22463e+09	0.0219276	-85.5312	4.08152e+09	0.0269374	-96.9656	4.39761e+09	0.0244503	-89.85	4.04161e+09	0.0254297	-159.6	0.01582	-149.559	4802630000	4.80263
-94.8563	4.05604e+09	0.0265295	-87.6875	4.29859e+09	0.0270442	-98.025	4.21177e+09	0.0221866	-84.5531	4.07318e+09	0.0272191	-95.9969	4.39023e+09	0.0244872	-89.0781	4.03845e+09	0.0243568	-159.5	0.01423	-149.07	4800090000	4.80009
-93.9625	4.04281e+09	0.0267847	-86.6062	4.28493e+09	0.0269323	-96.9656	4.20037e+09	0.0226755	-83.5938	4.05877e+09	0.0272802	-94.9813	4.37114e+09	0.0264547	-88.1844	4.02732e+09	0.0264541	-159.1	0.0152	-148.582	4795330000	4.79533
-92.9594	4.03426e+09	0.027495	-85.6344	4.27252e+09	0.0267758	-95.9	4.18661e+09	0.022688	-82.5938	4.05056e+09	0.0273469	-94.1344	4.35808e+09	0.0247115	-87.1531	4.01198e+09	0.028229	-159	0.01639	-148.094	4790200000	4.7902
-91.9531	4.01611e+09	0.0268239	-84.6531	4.25781e+09	0.027403	-94.8844	4.17181e+09	0.0228938	-81.5844	4.03851e+09	0.0274095	-93.2562	4.34823e+09	0.0253875	-86.2219	3.99193e+09	0.0268678	-158.6	0.01553	-147.605	4783410000	4.78341
-90.9437	4.00684e+09	0.0275824	-83.7156	4.24859e+09	0.0271208	-93.9281	4.15818e+09	0.022931	-80.5875	4.02492e+09	0.0280331	-92.2625	4.33767e+09	0.0254332	-85.0312	3.99568e+09	0.027977	-158.5	0.01383	-147.117	4777460000	4.77746
-89.9812	3.9948e+09	0.0278167	-82.7375	4.23625e+09	0.0276994	-92.8313	4.14738e+09	0.0229479	-79.7438	4.01511e+09	0.0281746	-91.0906	4.31963e+09	0.0258239	-84.0156	3.99144e+09		-158.2	0.01627	-146.629	4772090000	4.77209
-89.1156	3.98296e+09	0.0278621	-81.7625	4.22344e+09	0.0280839	-91.7781	4.13623e+09	0.0233533	-78.6813	4.0054e+09	0.0281895	-90.1406	4.31081e+09	0.0265236	-82.9094	3.97364e+09	0.0278759	-158	0.0158	-146.141	4766810000	4.76681
-88.15	3.97031e+09	0.0283234	-80.7844	4.21042e+09	0.0282519	-90.7406	4.12562e+09	0.0232645	-77.6375	3.99139e+09	0.0283628	-89.2719	4.29973e+09	0.0262077	-81.8563	3.9541e+09	0.0291996	-157.7	0.01517	-145.652	4762730000	4.76273
-87.175	3.96207e+09	0.0287487	-79.8844	4.19782e+09	0.0283838	-89.6781	4.11369e+09	0.0234726	-76.6719	3.98051e+09	0.0285293	-88.0375	4.27912e+09	0.0267075	-80.9781	3.95533e+09	0.0259535	-157.4	0.01555	-145.164	4758640000	4.75864
-86.1906	3.94837e+09	0.0286154	-79.0406	4.18343e+09	0.0291974	-88.775	4.10289e+09	0.0241832	-75.7562	3.97119e+09	0.0291177	-87.0719	4.27392e+09	0.026369	-79.9781	3.92819e+09	0.0290488	-156.9	0.01515	-144.676	4753840000	4.75384
-85.0719	3.9344e+09	0.028341	-78.1531	4.1708e+09	0.0291216	-87.4094	4.08578e+09	0.0240255	-74.8594	3.95669e+09	0.0295802	-85.9844	4.25593e+09	0.0254906	-79.1781	3.91587e+09	0.027386	-156.7	0.01697	-144.187	4748820000	4.74882
-83.8906	3.92622e+09	0.0291124	-77.2594	4.15887e+09	0.0294121	-86.3875	4.074e+09	0.0243528	-74.0563	3.9472e+09	0.0297124	-84.9562	4.24232e+09	0.0270029	-78.3156	3.90121e+09	0.0290199	-156.4	0.01586	-143.699	4742620000	4.74262
-82.7844	3.91155e+09	0.0293884	-76.3031	4.145e+09	0.0297245	-85.4125	4.05923e+09	0.0246861	-73.0969	3.93608e+09	0.0299781	-84.0938	4.23355e+09	0.0275589	-77.475	3.89394e+09	0.0292282	-156	0.01469	-143.211	4737640000	4.73764
-81.7313	3.898e+09	0.0292518	-75.4719	4.13238e+09	0.0298335	-84.5219	4.04791e+09	0.0250431	-72.1156	3.91929e+09	0.0303818	-82.9656	4.21919e+09	0.027665	-76.5969	3.88331e+09	0.029871	-155.9	0.01594	-142.722	4732830000	4.73283
-80.6594	3.88731e+09	0.0293234	-74.7375	4.12394e+09	0.0298774	-83.5625	4.03743e+09	0.0247456	-71.2375	3.90948e+09	0.0303745	-81.9906	4.2078e+09	0.0275396	-75.7594	3.87415e+09	0.0301574	-155.8	0.01667	-142.234	4727950000	4.72795
-79.7125	3.87832e+09	0.0301012	-74.0031	4.10879e+09	0.0301988	-82.6031	4.02884e+09	0.0248747	-70.3406	3.89635e+09	0.0309042	-81.0844	4.19846e+09	0.0278616	-74.9906	3.86486e+09	0.0293375	-155.5	0.01726	-141.746	4722360000	4.72236
-78.6813	3.86653e+09	0.0306236	-73.25	4.0997e+09	0.030244	-81.6781	4.0162e+09	0.0254591	-69.5719	3.88949e+09	0.031053	-80.1906	4.18686e+09	0.0281127	-74.2406	3.84981e+09	0.0288803	-155.3	0.01593	-141.257	4715690000	4.71569
-77.575	3.85199e+09	0.0310256	-72.425	4.09081e+09	0.030271	-80.7906	4.00528e+09	0.0251202	-68.6406	3.87951e+09	0.0313179	-79.3781	4.17672e+09	0.0282221	-73.4062	3.85358e+09	0.0297537	-155.2	0.01246	-140.769	4710820000	4.71082
-76.5625	3.84155e+09	0.0309028	-71.5563	4.07608e+09	0.031304	-79.9531	3.9924e+09	0.025502	-67.7594	3.86864e+09	0.0316951	-78.45	4.16382e+09	0.0284522	-72.6	3.84234e+09	0.0304134	-155.1	0.01654	-140.281	4706680000	4.70668
-75.4313	3.82694e+09	0.0314686	-70.7781	4.06397e+09	0.0309919	-79.175	3.98014e+09	0.025352	-66.8781	3.85605e+09	0.0319283	-77.3844	4.15157e+09	0.0285806	-71.8375	3.83082e+09	0.030359	-154.6	0.01654	-139.793	4702060000	4.70206
-74.3781	3.81331e+09	0.0323596	-70.0938	4.05154e+09	0.0313991	-78.3594	3.97081e+09	0.0259156	-66.0031	3.84266e+09	0.0320024	-76.4562	4.13808e+09	0.0294719	-71.0156	3.81531e+09	0.030363	-154.4	0.01324	-139.304	4697180000	4.69718
-73.4594	3.79976e+09	0.031884	-69.4125	4.04416e+09	0.0317077	-77.4906	3.95833e+09	0.0261374	-64.8656	3.82871e+09	0.0326482	-75.5469	4.12645e+09	0.0297274	-70.2469	3.80876e+09	0.030671	-154.3	0.01689	-138.816	4691980000	4.69198
-72.4875	3.78885e+09	0.032668	-68.6062	4.03053e+09	0.0319537	-76.6937	3.94541e+09	0.0263594	-63.9938	3.81736e+09	0.0322747	-74.7062	4.11276e+09	0.0297733	-69.5625	3.79891e+09	0.0315922	-154.2	0.01684	-138.328	4686900000	4.6869
-71.6406	3.77518e+09	0.0332572	-67.8625	4.0194e+09	0.0325245	-75.6531	3.93177e+09	0.0270875	-63.125	3.80896e+09	0.0327319	-73.8656	4.09872e+09	0.0298905	-68.7719	3.79255e+09	0.0313273	-153.5	0.0131	-137.839	4681750000	4.68175
-70.6125	3.76392e+09	0.0331324	-67.1531	4.00683e+09	0.0326516	-74.775	3.92227e+09	0.0266679	-62.3406	3.79589e+09	0.0328191	-72.9813	4.08968e+09	0.0298001	-67.9938	3.78533e+09	0.0318291	-153.3	0.01668	-137.351	4676580000	4.67658
-69.775	3.74993e+09	0.0336658	-66.4469	3.99502e+09	0.0329945	-73.9281	3.91056e+09	0.0271504	-61.4969	3.78692e+09	0.0335677	-72.0906	4.07605e+09	0.0299064	-67.1687	3.77346e+09	0.0314877	-153.2	0.01738	-136.863	4671350000	4.67135
-68.9438	3.73641e+09	0.0342449	-65.7375	3.98412e+09	0.0327592	-73.0031	3.90036e+09	0.0273399	-60.7531	3.77457e+09	0.0337962	-71.1969	4.0637e+09	0.0304469	-66.2969	3.76253e+09	0.0325236	-153.1	0.01675	-136.374	4666170000	4.66617
-68.125	3.72484e+09	0.0344853	-65.1437	3.97164e+09	0.0337421	-72.175	3.89087e+09	0.0275074	-60.0625	3.76675e+09	0.0340338	-70.3438	4.05212e+09	0.0308762	-65.5	3.7518e+09	0.032509	-153	0.01753	-135.886	4661120000	4.66112
-67.2625	3.71393e+09	0.0343718	-64.5156	3.96098e+09	0.0335558	-71.3125	3.87983e+09	0.0281044	-59.175	3.75141e+09	0.0340826	-69.3844	4.03839e+09	0.0309151	-64.875	3.73973e+09	0.0329761	-152.5	0.01359	-135.398	4656650000	4.65665
-66.4094	3.70076e+09	0.0346079	-63.7625	3.9492e+09	0.0339199	-70.4719	3.86799e+09	0.0282299	-58.2594	3.74134e+09	0.034748	-68.5656	4.02384e+09	0.0320901	-64.1344	3.72775e+09	0.0330967	-152.3	0.0172	-134.91	4652390000	4.65239
-65.4531	3.68577e+09	0.0348171	-63.15	3.93755e+09	0.0341131	-69.7438	3.85572e+09	0.0284213	-57.4625	3.72561e+09	0.0349377	-67.6906	4.01086e+09	0.0322454	-63.275	3.7176e+09	0.0328839	-152.1	0.01799	-134.421	4647740000	4.64774
-64.5938	3.67177e+09	0.0351673	-62.5156	3.93115e+09	0.035032	-68.9406	3.84406e+09	0.0287631	-56.5656	3.71607e+09	0.0353581	-66.7781	4.00315e+09	0.0324025	-62.55	3.71005e+09	0.0331711	-152	0.01685	-133.933	4642530000	4.64253
-63.85	3.66037e+09	0.0357931	-61.7094	3.91524e+09	0.0346565	-68.125	3.83445e+09	0.0287594	-55.7344	3.70049e+09	0.0358885	-65.7812	3.98579e+09	0.0325399	-61.8187	3.69693e+09	0.0338207	-151.7	0.01762	-133.445	4637040000	4.63704
-63.0719	3.6461e+09	0.0356852	-61.0906	3.90549e+09	0.0352701	-67.3312	3.82123e+09	0.0291177	-54.9563	3.68918e+09	0.0361062	-65.0281	3.97403e+09	0.0332806	-61.0938	3.69277e+09	0.0338111	-151.5	0.01552	-132.956	4631720000	4.63172
-62.1531	3.63204e+09	0.0358782	-60.425	3.89429e+09	0.0355423	-66.3625	3.81077e+09	0.0292108	-54.0594	3.67711e+09	0.0362604	-64.2219	3.96227e+09	0.0331904	-60.45	3.68193e+09	0.0342763	-151.2	0.01622	-132.468	4626470000	4.62647
-61.4656	3.62172e+09	0.0369565	-59.8219	3.88637e+09	0.0357219	-65.4562	3.79828e+09	0.0296791	-53.1406	3.66584e+09	0.0378948	-63.45	3.94998e+09	0.0334685	-59.4938	3.66717e+09	0.0345924	-151	0.01648	-131.98	4621340000	4.62134
-60.7594	3.61009e+09	0.0372203	-59.1594	3.87487e+09	0.0358238	-64.7719	3.78763e+09	0.0296386	-52.3844	3.65456e+09	0.0375382	-62.65	3.94033e+09	0.0339835	-58.7062	3.65287e+09	0.0348494	-150.6	0.01751	-131.491	4616620000	4.61662
-60.0125	3.59667e+09	0.0376196	-58.5344	3.86237e+09	0.0361428	-63.775	3.7731e+09	0.030448	-51.5594	3.64114e+09	0.0377242	-61.9312	3.92975e+09	0.0345327	-57.8781	3.64401e+09	0.0349081	-150	0.01377	-131.003	4612160000	4.61216
-59.1375	3.58309e+09	0.0376699	-57.8656	3.85234e+09	0.0369442	-62.9625	3.76365e+09	0.0307731	-50.8625	3.63112e+09	0.0377933	-60.9594	3.91424e+09	0.0346169	-56.9906	3.63314e+09	0.035224	-149.8	0.01652	-130.515	4607970000	4.60797
-57.975	3.56757e+09	0.0376671	-56.9969	3.83737e+09	0.0369016	-62.1469	3.75405e+09	0.0310198	-50.1781	3.61268e+09	0.0396037	-60.2031	3.90095e+09	0.0354719	-56.175	3.62368e+09	0.0363103	-149.7	0.01781	-130.027	4603800000	4.6038
-56.8812	3.55562e+09	0.0381287	-56.3031	3.82624e+09	0.0372471	-61.3438	3.74401e+09	0.0308003	-49.4719	3.60416e+09	0.0404506	-59.4375	3.88905e+09	0.0353769	-55.5531	3.61201e+09	0.0362641	-149.4	0.01754	-129.538	4599270000	4.59927
-55.9906	3.54455e+09	0.038294	-55.7094	3.81493e+09	0.0376512	-60.5938	3.73431e+09	0.0310297	-48.55	3.59415e+09	0.0394822	-58.5531	3.87514e+09	0.0359151	-54.9375	3.60299e+09	0.0367924	-149.2	0.01656	-129.05	4594570000	4.59457
-55.2	3.53009e+09	0.0391673	-55.1219	3.80295e+09	0.0378007	-59.8875	3.72066e+09	0.0313191	-47.7875	3.57781e+09	0.0403248	-57.8375	3.8637e+09	0.0361053	-54.2406	3.59471e+09	0.0370171	-149	0.01651	-128.562	4589740000	4.58974
-54.3	3.51985e+09	0.0392598	-54.5	3.79417e+09	0.0382663	-59.1531	3.71228e+09	0.0322361	-47.0187	3.57007e+09	0.0401326	-57.1406	3.85094e+09	0.036928	-53.6031	3.58342e+09	0.0370941	-148.9	0.01791	-128.073	4584800000	4.5848
-53.4656	3.50668e+09	0.0400078	-53.8562	3.78149e+09	0.0383506	-58.3594	3.70089e+09	0.0324214	-46.1656	3.55103e+09	0.0409015	-56.3937	3.84015e+09	0.036991	-52.9625	3.57659e+09	0.0369744	-148.6	0.01691	-127.585	4579780000	4.57978
-52.525	3.49489e+09	0.0406359	-53.175	3.76825e+09	0.038481	-57.5906	3.69102e+09	0.0321188	-45.7469	3.53952e+09	0.0401473	-55.7531	3.83086e+09	0.036819	-52.1844	3.56332e+09	0.0376757	-148.4	0.01357	-127.097	4574560000	4.57456
-51.4531	3.48069e+09	0.0403711	-52.4281	3.75551e+09	0.0395867	-56.7563	3.67944e+09	0.0326967	-44.9656	3.53538e+09	0.0415612	-54.9875	3.81714e+09	0.03771	-51.5781	3.55646e+09	0.0382532	-148.2	0.0168	-126.608	4569210000	4.56921
-50.6562	3.46822e+09	0.0404496	-51.6219	3.74463e+09	0.0393212	-55.8812	3.6648e+09	0.0326672	-44.35	3.52271e+09	0.0384959	-54.1844	3.80413e+09	0.0381118	-50.9125	3.54397e+09	0.0383518	-148.1	0.01718	-126.12	4563890000	4.56389
-49.75	3.45865e+09	0.0408251	-50.9656	3.73256e+09	0.0400265	-55.1594	3.65418e+09	0.0326333	-43.6156	3.50948e+09	0.0415979	-53.4906	3.79056e+09	0.0383553	-50.3	3.53491e+09	0.0384419	-148	0.01732	-125.632	4559080000	4.55908
-48.6281	3.44546e+09	0.041424	-50.3344	3.71869e+09	0.0399072	-54.3219	3.64059e+09	0.0329395	-42.8687	3.49554e+09	0.0408457	-52.7062	3.77905e+09	0.0389039	-49.5531	3.52369e+09	0.0387535	-147.8	0.01829	-125.144	4554700000	4.5547
-47.6469	3.43131e+09	0.0415686	-49.7125	3.71052e+09	0.0405287	-53.5688	3.63062e+09	0.0333265	-42.2656	3.48855e+09	0.0393701	-52.0656	3.76754e+09	0.039042	-48.9969	3.51466e+09	0.0396966	-147.7	0.01383	-124.655	4550310000	4.55031
-46.9531	3.42005e+09	0.0419839	-49.1187	3.70013e+09	0.040608	-52.8687	3.62194e+09	0.0336734	-41.5625	3.48219e+09	0.0418215	-51.2719	3.75382e+09	0.0389882	-48.3781	3.50368e+09	0.039856	-147.6	0.01703	-124.167	4545550000	4.54555
-46.0656	3.40501e+09	0.0423473	-48.45	3.68764e+09	0.0407992	-52.1156	3.61196e+09	0.0339161	-41.0406	3.46129e+09	0.0414097	-50.6844	3.74152e+09	0.0397654	-47.6719	3.49435e+09	0.0403157	-147.5	0.01488	-123.679	4541270000	4.54127
-45.325	3.39157e+09	0.0424485	-47.6531	3.67442e+09	0.0413994	-51.4625	3.60067e+09	0.0340927	-40.2656	3.45859e+09	0.0444887	-50.0469	3.72946e+09	0.0404138	-47.1094	3.48581e+09	0.0408492	-147.3	0.01659	-123.19	4536250000	4.53625
-44.4562	3.38026e+09	0.0433034	-47.075	3.66332e+09	0.0414964	-50.8062	3.59079e+09	0.034354	-39.6094	3.44388e+09	0.0437209	-49.35	3.71975e+09	0.0406219	-46.4594	3.47286e+09	0.0400981	-147.2	0.0171	-122.702	4530600000	4.5306
-43.7125	3.36371e+09	0.0432201	-46.3937	3.65175e+09	0.0421593	-50.15	3.57894e+09	0.0344687	-38.9406	3.43397e+09	0.0438764	-48.6187	3.70848e+09	0.0403789	-45.875	3.4643e+09	0.0408882	-147.1	0.01725	-122.214	4525460000	4.52546
-43.075	3.35497e+09	0.0435149	-45.875	3.64177e+09	0.0422157	-49.3531	3.56926e+09	0.0352236	-38.3	3.43228e+09	0.0431016	-47.9156	3.69472e+09	0.040863	-45.2844	3.45525e+09	0.040409	-146.8	0.01827	-121.725	4520640000	4.52064
-42.3656	3.34327e+09	0.0442078	-45.35	3.63197e+09	0.0421914	-48.5406	3.55857e+09	0.0353495	-37.6344	3.41686e+09	0.0449674	-47.2625	3.6837e+09	0.04143	-44.7125	3.44625e+09	0.0412021	-146.7	0.01417	-121.237	4516080000	4.51608
-41.725	3.33294e+09	0.0443821	-44.7563	3.62381e+09	0.0427158	-47.8531	3.54988e+09	0.0352153	-36.9656	3.40825e+09	0.0438949	-46.6594	3.67425e+09	0.041184	-44.0094	3.43721e+09	0.0418278	-146.4	0.01836	-120.749	4511120000	4.51112
-41.1906	3.32334e+09	0.0443204	-44.0125	3.61045e+09	0.0429473	-47.1906	3.54037e+09	0.0358986	-36.3781	3.39563e+09	0.04489	-46.0281	3.66448e+09	0.0419368	-43.3375	3.42853e+09	0.0420478	-146.3	0.01785	-120.261	4506160000	4.50616
-40.4281	3.31224e+09	0.0447173	-43.3844	3.59948e+09	0.0430829	-46.5156	3.53015e+09	0.0357492	-35.7656	3.38814e+09	0.0467778	-45.3813	3.65204e+09	0.0420169	-42.5594	3.41537e+09	0.0423276	-146	0.01423	-119.772	4500990000	4.50099
-39.7406	3.301e+09	0.04534	-42.8094	3.5889e+09	0.0439575	-45.9469	3.52132e+09	0.0359642	-35.1938	3.37922e+09	0.0460169	-44.6469	3.63818e+09	0.0418584	-41.775	3.40185e+09	0.0432579	-145.9	0.01848	-119.284	4495510000	4.49551
-39.175	3.29047e+09	0.0457859	-42.2687	3.57976e+09	0.0439044	-45.2844	3.51302e+09	0.0362513	-34.5625	3.37303e+09	0.0467392	-43.9344	3.62581e+09	0.0429372	-41.1031	3.39232e+09	0.0430685	-145.4	0.01811	-118.796	4489660000	4.48966
-38.4781	3.27829e+09	0.0446586	-41.7719	3.57024e+09	0.0442967	-44.6406	3.50213e+09	0.0363632	-33.9594	3.35323e+09	0.0439283	-43.225	3.6131e+09	0.0436582	-40.4281	3.38253e+09	0.0431184	-145.3	0.0173	-118.307	4484020000	4.48402
-37.9344	3.26753e+09	0.046519	-41.2062	3.55967e+09	0.0444169	-43.8406	3.49304e+09	0.036338	-33.3312	3.3536e+09	0.0431092	-42.525	3.60351e+09	0.0433426	-39.75	3.37396e+09	0.0432301	-145.1	0.01502	-117.819	4479070000	4.47907
-37.3969	3.25928e+09	0.0465172	-40.7062	3.54957e+09	0.0445885	-42.9969	3.4827e+09	0.0365555	-32.7219	3.33273e+09	0.0479072	-41.85	3.59069e+09	0.0438518	-39.175	3.3645e+09	0.044462	-145	0.01867	-117.331	4474210000	4.47421
-36.7438	3.24857e+09	0.0462616	-40.15	3.54145e+09	0.0446713	-42.3344	3.47013e+09	0.0369429	-32.1156	3.31865e+09	0.0451656	-41.2844	3.57995e+09	0.0437535	-38.4781	3.35345e+09	0.0439949	-144.9	0.0173	-116.842	4469360000	4.46936
-36.1938	3.23897e+09	0.0468559	-39.5031	3.52919e+09	0.0452749	-41.7063	3.46018e+09	0.0370965	-31.625	3.32504e+09	0.0451392	-40.8094	3.56991e+09	0.0440576	-37.8031	3.34289e+09	0.0438693	-144.7	0.01844	-116.354	4464660000	4.46466
-35.5531	3.22812e+09	0.046588	-38.8531	3.51862e+09	0.0452142	-41.1625	3.45208e+09	0.0377691	-31.1062	3.29647e+09	0.0462107	-40.1219	3.55941e+09	0.0447097	-37.1656	3.33386e+09	0.0446683	-144.6	0.01865	-115.866	4459870000	4.45987
-35.0656	3.21666e+09	0.0474981	-38.1063	3.50525e+09	0.0448855	-40.5406	3.44443e+09	0.0374313	-30.5844	3.30963e+09	0.0501035	-39.3531	3.54848e+09	0.0449342	-36.6125	3.3254e+09	0.0451879	-144.5	0.01822	-115.378	4454630000	4.45463
-34.4594	3.20831e+09	0.0466192	-37.6594	3.49663e+09	0.0451324	-39.9094	3.43582e+09	0.0375864	-30.0187	3.29123e+09	0.0476658	-38.7875	3.53671e+09	0.0451093	-36.0562	3.3166e+09	0.0453123	-144.1	0.01747	-114.889	4449160000	4.44916
-33.8312	3.19507e+09	0.0467276	-37.1156	3.48746e+09	0.045818	-39.3031	3.42589e+09	0.0374793	-29.4469	3.28961e+09	0.0471877	-38.1312	3.5246e+09	0.0449395	-35.4406	3.30709e+09	0.0454218	-144	0.019	-114.401	4444090000	4.44409
-33.3594	3.1871e+09	0.0474625	-36.6031	3.47978e+09	0.0458765	-38.6938	3.4175e+09	0.0381317	-28.8656	3.26509e+09	0.0459085	-37.5031	3.51441e+09	0.0451971	-34.8844	3.29716e+09	0.0455017	-143.6	0.01698	-113.913	4439310000	4.43931
-32.75	3.17812e+09	0.0475731	-36.1437	3.47048e+09	0.0460323	-38.0531	3.40652e+09	0.037876	-28.2781	3.2699e+09	0.0415372	-36.7937	3.50383e+09	0.0455666	-34.2406	3.28891e+09	0.0457723	-143.4	0.01871	-113.424	4433750000	4.43375
-32.2125	3.17072e+09	0.047701	-35.5812	3.45946e+09	0.046041	-37.3594	3.39701e+09	0.0388041	-27.675	3.25726e+09	0.0461553	-35.95	3.48533e+09	0.0465626	-33.5938	3.27793e+09	0.0460156	-143.3	0.01897	-112.936	4427110000	4.42711
-31.7	3.16389e+09	0.0478272	-34.9156	3.44898e+09	0.0463447	-36.7625	3.38811e+09	0.0381314	-27.15	3.2552e+09	0.0469548	-35.3219	3.47517e+09	0.0457084	-32.9937	3.2683e+09	0.0464547	-143.1	0.01958	-112.448	4420850000	4.42085
-31.2563	3.15277e+09	0.0476983	-34.4531	3.44118e+09	0.0464854	-36.275	3.38074e+09	0.0390493	-26.7594	3.23348e+09	0.0453191	-34.6437	3.46504e+09	0.0460782	-32.525	3.26361e+09	0.0465872	-143	0.01581	-111.959	4415210000	4.41521
-30.6375	3.14349e+09	0.0477864	-33.8687	3.43085e+09	0.0466163	-35.6938	3.37315e+09	0.0384921	-26.2406	3.2355e+09	0.0469398	-33.9375	3.45266e+09	0.0469243	-31.9531	3.25022e+09	0.0467569	-142.9	0.01805	-111.471	4409670000	4.40967
-30.0656	3.13507e+09	0.0474364	-33.3438	3.42283e+09	0.0470456	-35.0156	3.3646e+09	0.0392259	-25.7031	3.232e+09	0.0454628	-33.2719	3.44177e+09	0.046894	-31.5094	3.24422e+09	0.0459223	-142.5	0.01897	-110.983	4403960000	4.40396
-29.5844	3.12346e+09	0.04766	-32.8625	3.41313e+09	0.0466485	-34.325	3.35415e+09	0.0391387	-25.15	3.22275e+09	0.0472515	-32.6562	3.43232e+09	0.046571	-30.9469	3.23656e+09	0.0468265	-142.3	0.01726	-110.495	4398220000	4.39822
-29.05	3.11788e+09	0.0477861	-32.3	3.40424e+09	0.0470755	-33.8031	3.3457e+09	0.0395312	-24.6281	3.20848e+09	0.0473737	-32.0813	3.42058e+09	0.0473618	-30.3125	3.22774e+09	0.0470716	-142.1	0.01976	-110.006	4392920000	4.39292
-28.4781	3.11e+09	0.0480345	-31.7625	3.3959e+09	0.0471648	-33.1625	3.33683e+09	0.0394534	-24.1656	3.19819e+09	0.0477951	-31.5813	3.41244e+09	0.0474202	-29.85	3.22084e+09	0.0466806	-142	0.01861	-109.518	4387820000	4.38782
-28.0094	3.10369e+09	0.0476964	-31.4156	3.389e+09	0.0472235	-32.5219	3.33064e+09	0.0396824	-23.625	3.19627e+09	0.0464723	-31.1156	3.40269e+09	0.0474031	-29.2563	3.21358e+09	0.0466388	-141.8	0.01827	-109.03	4382320000	4.38232
-27.45	3.09384e+09	0.0482515	-30.9406	3.37991e+09	0.0471775	-31.8813	3.3202e+09	0.0398552	-23.0531	3.19802e+09	0.0449324	-30.5031	3.39486e+09	0.047551	-28.6031	3.20251e+09	0.0472291	-141.7	0.01916	-108.541	4376540000	4.37654
-26.9312	3.08701e+09	0.0481239	-30.475	3.37454e+09	0.0474294	-31.3187	3.30957e+09	0.0397101	-22.5562	3.18404e+09	0.0481108	-29.9313	3.3845e+09	0.0486497	-28.0187	3.19343e+09	0.0469942	-141.6	0.01534	-108.053	4370470000	4.37047
-26.5344	3.07867e+09	0.0482674	-30.0281	3.36518e+09	0.0478153	-30.6969	3.30172e+09	0.0400319	-22.025	3.17439e+09	0.0479496	-29.4469	3.37603e+09	0.047693	-27.525	3.18723e+09	0.047106	-141.5	0.01899	-107.565	4364190000	4.36419
-26.0719	3.07418e+09	0.0481266	-29.525	3.35746e+09	0.0473197	-30.15	3.29425e+09	0.0400362	-21.6281	3.1625e+09	0.046323	-28.8375	3.36808e+09	0.0476519	-26.9906	3.17796e+09	0.047325	-140.9	0.01873	-107.076	4358170000	4.35817
-25.5406	3.0657e+09	0.0479987	-29.025	3.34916e+09	0.0475692	-29.6094	3.28738e+09	0.0398865	-21.1562	3.16082e+09	0.0468907	-28.2531	3.35936e+09	0.0479356	-26.5469	3.16982e+09	0.0470815	-140.7	0.01972	-106.588	4352660000	4.35266
-25.0094	3.05824e+09	0.0479334	-28.45	3.3411e+09	0.047663	-28.9563	3.27908e+09	0.0402016	-20.6313	3.15923e+09	0.0471257	-27.5906	3.34952e+09	0.0475888	-26.0812	3.16249e+09	0.0470614	-140.4	0.01859	-106.1	4347270000	4.34727
-24.5	3.04943e+09	0.0475317	-27.9344	3.33142e+09	0.0480188	-28.3063	3.26889e+09	0.0404492	-20.2031	3.15029e+09	0.0458618	-27.1	3.34293e+09	0.0476275	-25.5094	3.15609e+09	0.0470484	-140.3	0.0157	-105.612	4342170000	4.34217
-24.0938	3.04285e+09	0.0481095	-27.35	3.32316e+09	0.0474475	-27.8406	3.26597e+09	0.0403798	-19.7688	3.14502e+09	0.0412838	-26.5844	3.32955e+09	0.0478757	-24.9969	3.14652e+09	0.0466351	-140.1	0.0196	-105.123	4336940000	4.33694
-23.6156	3.03704e+09	0.0482301	-26.8281	3.31662e+09	0.0477553	-27.3125	3.2579e+09	0.0404063	-19.2937	3.13433e+09	0.0456052	-26.0031	3.32194e+09	0.0476312	-24.4375	3.14011e+09	0.0470541	-139.6	0.0192	-104.635	4330960000	4.33096
-23.175	3.03121e+09	0.0481474	-26.4031	3.30679e+09	0.0472472	-26.8156	3.24882e+09	0.0407584	-18.7688	3.14229e+09	0.0439612	-25.5281	3.31439e+09	0.0477679	-23.9313	3.13383e+09	0.0467117	-139.4	0.0199	-104.147	4324560000	4.32456
-22.6812	3.02395e+09	0.0478318	-25.7969	3.29892e+09	0.0472482	-26.2156	3.24251e+09	0.040281	-18.2969	3.12873e+09	0.0428263	-24.9937	3.3077e+09	0.0474227	-23.3094	3.12372e+09	0.0466416	-139.2	0.0196	-103.658	4318300000	4.3183
-22.2437	3.01797e+09	0.0479305	-25.4187	3.29131e+09	0.0472544	-25.7031	3.23672e+09	0.040914	-17.7688	3.12018e+09	0.0448375	-24.475	3.29797e+09	0.0475749	-22.775	3.1181e+09	0.0467314	-138.9	0.01833	-103.17	4311880000	4.31188
-21.8	3.01249e+09	0.0476475	-24.7094	3.28065e+09	0.0476163	-25.2062	3.22803e+09	0.0409402	-17.3969	3.12112e+09	0.045466	-23.9469	3.29008e+09	0.0475817	-22.2656	3.11167e+09	0.0469153	-138.4	0.01984	-102.682	4305300000	4.3053
-21.3	3.00221e+09	0.047304	-23.5594	3.26567e+09	0.047118	-24.7437	3.22121e+09	0.0406384	-17.0813	3.10969e+09	0.0439786	-23.3313	3.27907e+09	0.0473661	-21.8531	3.1041e+09	0.0469068	-138.3	0.01861	-102.193	4299430000	4.29943
-20.7156	2.9973e+09	0.0475742	-21.4344	3.24393e+09	0.0473001	-24.2094	3.21251e+09	0.0409708	-16.6781	3.10398e+09	0.04576	-22.9	3.27597e+09	0.0476467	-21.3031	3.09715e+09	0.0470052	-138.2	0.01988	-101.705	4294270000	4.29427
-20.3469	2.99113e+09	0.0473942	-19.0281	3.22376e+09	0.0470536	-23.65	3.20686e+09	0.0408037	-16.2156	3.10057e+09	0.0446489	-22.4	3.26643e+09	0.047534	-19.95	3.08202e+09	0.0465795	-138.1	0.02042	-101.217	4288770000	4.28877
-19.8438	2.98672e+09	0.0474036	-17.2313	3.20494e+09	0.0467488	-23.1156	3.20054e+09	0.0405277	-15.8156	3.09872e+09	0.042703	-21.9562	3.25784e+09	0.0472345	-18.1781	3.06525e+09	0.0460151	-137.6	0.0191	-100.729	4283230000	4.28323
-19.3219	2.97904e+09	0.0468451	-16.2406	3.19387e+09	0.0462364	-22.5375	3.19449e+09	0.0404304	-15.4313	3.08671e+09	0.0450103	-21.5531	3.25344e+09	0.0471634	-16.3344	3.05135e+09	0.0458948	-137.4	0.01655	-100.24	4277670000	4.27767
-18.7344	2.97265e+09	0.04733	-15.15	3.17955e+09	0.0461797	-22.0844	3.18649e+09	0.0409075	-14.9844	3.08792e+09	0.0439152	-21.1187	3.2458e+09	0.0471065	-14.3	3.03659e+09	0.0455083	-137.3	0.01977	-99.7519	4271880000	4.27188
-18.3469	2.96829e+09	0.0472596	-13.2844	3.16007e+09	0.0456941	-21.6094	3.18217e+09	0.0405559	-14.5406	3.07735e+09	0.046097	-20.5281	3.23885e+09	0.0470448	-12.8719	3.02317e+09	0.0456849	-137.1	0.0187	-99.2636	4265560000	4.26556
-17.8031	2.96421e+09	0.0465475	-11.9719	3.14589e+09	0.0452287	-21.1812	3.17633e+09	0.040125	-14.1125	3.07755e+09	0.0414195	-20.0969	3.23505e+09	0.0472526	-11.8469	3.01467e+09	0.0452051	-137	0.02023	-98.7753	4258990000	4.25899
-17.3094	2.95749e+09	0.046756	-10.5	3.12906e+09	0.0446795	-20.6531	3.16955e+09	0.03984	-13.675	3.07506e+09	0.0449478	-19.7	3.22806e+09	0.0474826	-10.4469	2.99976e+09	0.0444474	-136.7	0.0208	-98.287	4253010000	4.25301
-16.8719	2.9518e+09	0.0468287	-9.30312	3.11781e+09	0.0444444	-20.0906	3.16178e+09	0.0403964	-12.8906	3.07632e+09	0.043226	-19.3	3.22118e+09	0.0468128	-8.425	2.98486e+09	0.0437546	-136.3	0.01944	-97.7987	4247130000	4.24713
-16.4	2.94603e+09	0.0464487	-8.15937	3.10532e+09	0.0438741	-19.5969	3.15481e+09	0.0402034	-11.0312	3.05234e+09	0.0447083	-18.775	3.21387e+09	0.0469066	-7.01562	2.97441e+09	0.0431849	-136.1	0.01991	-97.3104	4241130000	4.24113
-15.8812	2.94184e+09	0.0463497	-7.05625	3.09186e+09	0.0437666	-19.0781	3.14982e+09	0.0402256	-8.41875	3.04123e+09	0.0409598	-18.2844	3.20766e+09	0.046064	-5.64687	2.96152e+09	0.0423004	-135.9	0.01645	-96.8221	4235540000	4.23554
-15.4094	2.93575e+09	0.0462539	-5.83437	3.07928e+09	0.042999	-18.6875	3.14233e+09	0.040472	-6.53437	3.02883e+09	0.0420432	-17.8125	3.202e+09	0.046245	-4.275	2.95011e+09	0.0420601	-135.8	0.02055	-96.3338	4230290000	4.23029
-15.05	2.93332e+09	0.0459244	-4.34063	3.06688e+09	0.0422031	-18.2594	3.13853e+09	0.0397691	-5.22812	3.01314e+09	0.0423716	-17.4437	3.19706e+09	0.0464731	-2.85	2.93956e+09	0.0404318	-135.7	0.01856	-95.8455	4224530000	4.22453
-14.5531	2.92663e+09	0.0459019	-3.29375	3.05842e+09	0.0418086	-17.7719	3.13108e+09	0.0396128	-3.7	3.00216e+09	0.0416457	-16.3625	3.18187e+09	0.0458394	-1.63437	2.92898e+09	0.0396821	-135.3	0.02095	-95.3572	4218160000	4.21816
-14.0875	2.92157e+09	0.0460257	-2.3375	3.05048e+09	0.0417385	-17.275	3.12384e+09	0.0396129	-2.29062	2.9879e+09	0.0412191	-14.2156	3.16345e+09	0.0457344	-0.559375	2.92148e+09	0.0399754	-135.1	0.02043	-94.8689	4211880000	4.21188
-13.6719	2.91854e+09	0.0457303	-0.96875	3.03689e+09	0.0407659	-16.925	3.12099e+09	0.0395299	-0.925	2.97712e+09	0.04187	-11.9969	3.14469e+09	0.0452752	0.59375	2.91215e+09	0.0388975	-135	0.01931	-94.3806	4205510000	4.20551
-13.3187	2.91382e+09	0.0450985	0.4125	3.02579e+09	0.040157	-16.4719	3.11646e+09	0.0392913	0.428125	2.96678e+09	0.0395519	-9.95312	3.13177e+09	0.0447905	2.01562	2.90259e+09	0.0374636	-134.6	0.01562	-93.8923	4199520000	4.19952
-12.9688	2.91086e+09	0.0454752	1.65313	3.01761e+09	0.0394464	-16.0437	3.10921e+09	0.0396512	2.0125	2.96786e+09	0.0402246	-8.37187	3.11752e+09	0.0439424	3.00312	2.89308e+09	0.0372473	-134.5	0.01963	-93.404	4194510000	4.19451
-12.5781	2.90646e+09	0.0459178	2.76562	3.00522e+09	0.038999	-15.6125	3.10536e+09	0.0392221	3.34063	2.96037e+09	0.0383878	-7.04375	3.10374e+09	0.0431438	4.02813	2.88707e+09	0.0368314	-134	0.0211	-92.9157	4189010000	4.18901
-12.2406	2.89945e+09	0.0452762	3.87812	2.99846e+09	0.0385363	-15.1844	3.09874e+09	0.0392096	4.64062	2.9548e+09	0.0374066	-5.40313	3.09101e+09	0.0426257	5.04688	2.88129e+09	0.0360618	-133.9	0.01995	-92.4274	4182260000	4.18226
-11.3844	2.89167e+09	0.0453443	5.13125	2.99071e+09	0.0376376	-14.6969	3.09528e+09	0.0385844	5.9125	2.94171e+09	0.039869	-3.75937	3.07635e+09	0.0421858	6.19688	2.87351e+09	0.0356906	-133.5	0.01935	-91.9391	4175780000	4.17578
-9.65312	2.87517e+09	0.0444511	6.15	2.9829e+09	0.0379924	-14.25	3.09037e+09	0.0386934	7.55313	2.92709e+09	0.0355541	-2.425	3.06627e+09	0.0413144	7.1875	2.86717e+09	0.0344002	-133.3	0.01656	-91.4508	4170860000	4.17086
-7.1375	2.8583e+09	0.0436487	6.94688	2.97804e+09	0.0372888	-13.8156	3.08366e+09	0.0385074	9.2375	2.92125e+09	0.0328506	-0.875	3.05331e+09	0.0413229	8.15938	2.86195e+09	0.0342725	-133.2	0.01905	-90.9625	4166110000	4.16611
-5.15	2.84949e+09	0.0432859	7.99375	2.96966e+09	0.0368181	-13.2375	3.07798e+09	0.0385124	10.2531	2.91383e+09	0.0358974	0.4125	3.04207e+09	0.0405535	9.25625	2.8545e+09	0.0336243	-133.1	0.0209	-90.4742	4160150000	4.16015
-3.875	2.8402e+09	0.0427232	9.0125	2.96494e+09	0.0363246	-11.9563	3.06402e+09	0.0380587	11.2781	2.91039e+09	0.0338001	1.64063	3.03395e+09	0.0400249	10.2281	2.84619e+09	0.0334947	-132.7	0.02116	-89.9859	4153610000	4.15361
-2.85312	2.83217e+09	0.0426981	10.2188	2.95794e+09	0.0359726	-9.88438	3.05086e+09	0.0377071	12.4125	2.90499e+09	0.0328814	3.14687	3.02321e+09	0.0392642	11.325	2.83834e+09	0.0329511	-132.3	0.01988	-89.4976	4147700000	4.1477
-1.77188	2.82374e+09	0.0417868	11.1781	2.95054e+09	0.0358618	-7.80312	3.03457e+09	0.0373225	13.7437	2.89631e+09	0.0326587	4.61562	3.01682e+09	0.0386862	12.1906	2.83222e+09	0.0322559	-131.8	0.01806	-89.0093	4142280000	4.14228
-0.034375	2.81227e+09	0.0408489	12.0813	2.94302e+09	0.0347073	-6.30625	3.02642e+09	0.0367807	14.775	2.88644e+09	0.0322704	5.79375	3.01501e+09	0.0382698	13.275	2.82426e+09	0.032002	-131.7	0.02106	-88.521	4136160000	4.13616
1.63437	2.80205e+09	0.0406933	13.2188	2.93628e+09	0.03461	-4.98125	3.01666e+09	0.0365097	15.9906	2.8756e+09	0.0322053	6.76875	3.00677e+09	0.0377423	14.2313	2.81572e+09	0.0312881	-131.2	0.02166	-88.0327	4130090000	4.13009
[truncated: 2,112 more rows]

## Sheet: 50 Hz
1			2			3			4			5			6			Average		Average
[truncated: 1,001 more rows]
