# Supplementary material for: Data from static and dynamic mechanical tests of different isomers of amine cured multifunctional epoxy resins
Source: Data Brief. 2018 May 25;19:992–6. doi: 10.1016/j.dib.2018.05.125 (PMC5997956; doi:10.1016/j.dib.2018.05.125)
Supplement: Supplementary file 5 — Supplementary material [file mmc5.xlsx]

## Sheet: 1 Hz
1			2			3			4			5			6			Average		Average
Temp(C)	Modulus 1.	Tan Delta1.	Temp(C)	Modulus 1.	Tan Delta1.	Temp(C)	Modulus 1.	Tan Delta1.	Temp(C)	Modulus 1.	Tan Delta1.	Temp(C)	Modulus 1.	Tan Delta1.	Temp(C)	Modulus 1.	Tan Delta1.	Temp(C)	Tan Delta1.	Temp(C)	Modulus 1.
-187.712	5.20072e+09	0.0185795	-185.062	5.26558e+09	0.0191225	-190.375	5.83802e+09	0.0190939	-187.191	5.54465e+09	0.0166298	-177.369	5.36329e+09	0.0175828	-177.891	4.81273e+09	0.0196984	-191	0.01784	-161.941	5208630000	5.20863
-180.359	5.17829e+09	0.0179958	-189.375	5.29522e+09	0.0188495	-187.284	5.8372e+09	0.0174181	-184.887	5.54123e+09	0.0156796	-175.897	5.35529e+09	0.0164525	-174.791	4.80995e+09	0.0182101	-190.4	0.01909	-161.479	5203020000	5.20302
-175.484	5.15779e+09	0.0181111	-191	5.33938e+09	0.017844	-184.912	5.82954e+09	0.0176113	-182.528	5.53758e+09	0.0149052	-174.409	5.3475e+09	0.0164165	-171.994	4.80072e+09	0.0179797	-189.4	0.01885	-161.017	5197400000	5.1974
-172.816	5.1484e+09	0.0180624	-185.653	5.34374e+09	0.0174591	-182.488	5.8196e+09	0.01788	-179.863	5.51905e+09	0.0156479	-172.978	5.34006e+09	0.0161672	-168.972	4.78541e+09	0.0181961	-187.7	0.01858	-160.555	5191820000	5.19182
-170.853	5.13542e+09	0.0177947	-182.05	5.34739e+09	0.0165924	-180.447	5.80529e+09	0.0175561	-177.512	5.50674e+09	0.0154874	-171.556	5.33033e+09	0.0165064	-167.047	4.77364e+09	0.0180839	-187.3	0.01742	-160.092	5187330000	5.18733
-169.028	5.1269e+09	0.0180061	-180.422	5.3473e+09	0.0166633	-178.65	5.79343e+09	0.0175857	-175.303	5.48838e+09	0.0153722	-170.122	5.32047e+09	0.0169599	-165.169	4.75989e+09	0.01796	-187.2	0.01663	-159.63	5183090000	5.18309
-167.359	5.1158e+09	0.0182181	-178.075	5.33791e+09	0.0166669	-176.819	5.77632e+09	0.0178986	-173.616	5.47727e+09	0.0151868	-168.744	5.31013e+09	0.0170283	-163.628	4.74859e+09	0.0179575	-185.7	0.01746	-159.168	5178630000	5.17863
-165.931	5.10504e+09	0.0183456	-174.566	5.30401e+09	0.0169938	-175.337	5.76092e+09	0.017828	-171.591	5.45455e+09	0.015608	-167.366	5.29764e+09	0.0171135	-161.941	4.73699e+09	0.0181999	-185.1	0.01912	-158.706	5173960000	5.17396
-164.525	5.0959e+09	0.0182647	-173.469	5.30034e+09	0.0165023	-173.672	5.74309e+09	0.0177047	-170.028	5.44167e+09	0.0153194	-165.925	5.28796e+09	0.0175974	-160.581	4.72006e+09	0.0184501	-184.9	0.01665	-158.244	5169350000	5.16935
-162.906	5.08321e+09	0.0186339	-172.253	5.29416e+09	0.0164057	-172.319	5.72892e+09	0.0180155	-168.531	5.42733e+09	0.0158818	-164.584	5.27298e+09	0.0174336	-159.134	4.71174e+09	0.0189972	-182.5	0.0164	-157.782	5164830000	5.16483
-161.459	5.0729e+09	0.0181707	-170.775	5.28273e+09	0.017051	-171.084	5.71579e+09	0.0178768	-167.084	5.41902e+09	0.0156658	-163.303	5.26167e+09	0.0174492	-157.353	4.69878e+09	0.0187071	-182.1	0.01659	-157.32	5160100000	5.1601
-160.075	5.05994e+09	0.0187026	-169.072	5.26436e+09	0.0171348	-169.956	5.70304e+09	0.0178334	-165.822	5.40332e+09	0.0157875	-161.753	5.24807e+09	0.0183228	-155.903	4.68444e+09	0.0188913	-180.4	0.01741	-156.858	5155120000	5.15512
-158.666	5.04978e+09	0.0190394	-167.781	5.25552e+09	0.0166219	-168.869	5.6881e+09	0.0180954	-164.488	5.39099e+09	0.0167742	-160.478	5.23086e+09	0.0177599	-154.488	4.67171e+09	0.0193123	-179.9	0.01565	-156.396	5149490000	5.14949
-157.072	5.03615e+09	0.0189805	-166.488	5.24641e+09	0.0172804	-167.659	5.67935e+09	0.0180064	-163.169	5.37379e+09	0.0160616	-159.266	5.21993e+09	0.0179118	-152.903	4.65877e+09	0.019396	-178.7	0.01759	-155.934	5143900000	5.1439
-155.875	5.02339e+09	0.0193602	-165.153	5.23493e+09	0.0171608	-166.391	5.66414e+09	0.0183509	-161.634	5.36136e+09	0.0164751	-158.119	5.20591e+09	0.0183266	-151.178	4.63997e+09	0.0196096	-178.1	0.01667	-155.472	5139010000	5.13901
-154.678	5.01154e+09	0.0194393	-163.847	5.22893e+09	0.0170773	-165.416	5.65417e+09	0.0185829	-160.397	5.34536e+09	0.0165817	-156.928	5.19473e+09	0.0183275	-149.772	4.62335e+09	0.0199087	-177.9	0.0197	-155.01	5134650000	5.13465
-153.453	4.99924e+09	0.0196885	-162.4	5.20846e+09	0.0173334	-164.394	5.64315e+09	0.0187357	-159.25	5.33102e+09	0.016989	-155.609	5.17925e+09	0.0187688	-148.516	4.61205e+09	0.0203775	-177.5	0.01549	-154.548	5130280000	5.13028
-151.828	4.98417e+09	0.0198343	-161.047	5.19553e+09	0.0176964	-163.431	5.63568e+09	0.0185973	-157.906	5.31685e+09	0.0171477	-154.253	5.16535e+09	0.0185422	-147.097	4.59777e+09	0.0204662	-177.4	0.01758	-154.086	5125420000	5.12542
-150.456	4.96728e+09	0.020491	-159.812	5.18318e+09	0.018007	-162.275	5.62051e+09	0.0191998	-156.859	5.30328e+09	0.0171679	-152.972	5.15034e+09	0.0191248	-145.641	4.57881e+09	0.0207691	-176.8	0.0179	-153.624	5120590000	5.12059
-149.125	4.95417e+09	0.0207272	-158.597	5.1711e+09	0.018114	-161.378	5.60875e+09	0.0190873	-155.7	5.28276e+09	0.0178228	-151.841	5.13907e+09	0.0195149	-144.8	4.5719e+09	0.0206806	-175.9	0.01645	-153.162	5116430000	5.11643
-147.85	4.9406e+09	0.0208867	-157.403	5.15815e+09	0.0182008	-160.516	5.59616e+09	0.0189738	-154.547	5.27428e+09	0.0179715	-150.725	5.12508e+09	0.019527	-144.55	4.56794e+09	0.0209654	-175.5	0.01811	-152.7	5112490000	5.11249
-146.691	4.92478e+09	0.0210085	-156.275	5.14696e+09	0.0184862	-159.569	5.58618e+09	0.0190545	-153.381	5.25819e+09	0.0179727	-149.478	5.1136e+09	0.0194477	-144.391	4.56267e+09	0.0210304	-175.3	0.0166	-152.238	5108310000	5.10831
-146.55	4.92076e+09	0.0207942	-155.034	5.13378e+09	0.0187393	-158.681	5.57414e+09	0.0193693	-152.159	5.24425e+09	0.0183848	-146.844	5.09493e+09	0.0203704	-144.066	4.55594e+09	0.0213008	-174.8	0.01821	-151.776	5103670000	5.10367
-146.241	4.9131e+09	0.0207513	-153.797	5.11947e+09	0.0190748	-157.762	5.56438e+09	0.0197176	-150.8	5.22993e+09	0.018436	-145.553	5.08566e+09	0.0197223	-143.553	4.54715e+09	0.0212042	-174.6	0.01699	-151.314	5098250000	5.09825
-145.788	4.90586e+09	0.0207701	-152.416	5.1082e+09	0.0190107	-156.903	5.55367e+09	0.019645	-147.762	5.22071e+09	0.0181108	-145.556	5.09055e+09	0.0198382	-142.734	4.53767e+09	0.0217214	-174.4	0.01642	-150.852	5092030000	5.09203
-145.066	4.89954e+09	0.0214706	-151.119	5.0901e+09	0.0193236	-156.091	5.54288e+09	0.0200604	-145.816	5.21252e+09	0.0184102	-145.6	5.08205e+09	0.0199323	-141.831	4.52609e+09	0.0216505	-173.7	0.0177	-150.39	5087260000	5.08726
-144.188	4.88726e+09	0.02139	-148.9	5.07746e+09	0.0198495	-155.191	5.53394e+09	0.0202127	-144.416	5.20737e+09	0.0186465	-145.5	5.07282e+09	0.0199501	-140.7	4.5125e+09	0.0213162	-173.6	0.01519	-149.928	5082940000	5.08294
-142.803	4.87322e+09	0.0216832	-146.459	5.07333e+09	0.0194262	-153.509	5.51937e+09	0.0200046	-143.653	5.19903e+09	0.0190626	-144.959	5.06042e+09	0.0202375	-139.538	4.50464e+09	0.0218897	-173.5	0.0165	-149.466	5078800000	5.0788
-141.575	4.85585e+09	0.022121	-145.056	5.05745e+09	0.0201996	-152.025	5.51603e+09	0.0201384	-143.272	5.1913e+09	0.0184422	-144.056	5.04961e+09	0.0203612	-138.206	4.49141e+09	0.0221657	-173	0.01617	-149.004	5075080000	5.07508
-140.262	4.84172e+09	0.0220462	-144.8	5.05608e+09	0.0197476	-151.706	5.51379e+09	0.020072	-143.203	5.18952e+09	0.0185827	-143.047	5.0379e+09	0.0204135	-136.991	4.47963e+09	0.0223387	-172.8	0.01806	-148.542	5071510000	5.07151
-138.866	4.8265e+09	0.0224922	-144.875	5.05148e+09	0.0196338	-151.312	5.50957e+09	0.020475	-143.4	5.18299e+09	0.0187137	-142.091	5.02352e+09	0.0209356	-135.425	4.46254e+09	0.0228078	-172.3	0.01722	-148.08	5067750000	5.06775
-137.503	4.81026e+09	0.0229087	-144.9	5.04403e+09	0.0201344	-151.097	5.50445e+09	0.0200239	-143.35	5.16887e+09	0.0190982	-140.753	5.01041e+09	0.0210325	-133.875	4.44526e+09	0.0229008	-172	0.01798	-147.618	5063960000	5.06396
-135.972	4.79391e+09	0.0232703	-144.616	5.03185e+09	0.0201787	-150.775	5.4962e+09	0.0201234	-142.953	5.15862e+09	0.0192966	-139.606	4.9941e+09	0.0214452	-132.516	4.43517e+09	0.022957	-171.6	0.01606	-147.156	5060140000	5.06014
-134.278	4.77373e+09	0.0229886	-143.85	5.02518e+09	0.0201606	-150.256	5.48735e+09	0.0203656	-142.347	5.14494e+09	0.0193478	-138.359	4.98038e+09	0.0217862	-131.162	4.41987e+09	0.0232634	-171.1	0.01788	-146.694	5056110000	5.05611
-132.847	4.75979e+09	0.0239592	-142.956	5.01234e+09	0.0198325	-149.469	5.47462e+09	0.0202565	-141.522	5.13291e+09	0.0192809	-137.153	4.96619e+09	0.0217861	-129.803	4.40665e+09	0.0236541	-170.9	0.01779	-146.231	5050690000	5.05069
-131.45	4.74692e+09	0.0241419	-142.009	4.99776e+09	0.0206166	-148.616	5.46315e+09	0.0209131	-140.45	5.11928e+09	0.0201079	-135.709	4.94782e+09	0.0229831	-128.397	4.39127e+09	0.0237331	-170.8	0.01705	-145.769	5045650000	5.04565
-129.987	4.73012e+09	0.0246061	-140.972	4.98364e+09	0.0211404	-147.812	5.45001e+09	0.0208793	-139.284	5.10546e+09	0.0202861	-134.459	4.93032e+09	0.0225328	-127.147	4.37947e+09	0.0237102	-170.1	0.01696	-145.307	5039340000	5.03934
-128.594	4.71583e+09	0.0245444	-139.688	4.96813e+09	0.0210711	-146.863	5.43781e+09	0.0209822	-137.853	5.09033e+09	0.0205773	-133.15	4.91499e+09	0.0227932	-125.781	4.36479e+09	0.0239724	-170	0.01657	-144.845	5033660000	5.03366
-127.288	4.70184e+09	0.0244794	-138.538	4.9562e+09	0.021825	-145.794	5.42639e+09	0.0210769	-136.709	5.07736e+09	0.0204489	-131.953	4.89945e+09	0.0230159	-124.459	4.35209e+09	0.0242912	-169.1	0.01713	-144.383	5024960000	5.02496
-125.891	4.68787e+09	0.0251356	-137.2	4.93038e+09	0.0219401	-144.819	5.4115e+09	0.0215252	-135.453	5.05982e+09	0.0207739	-130.609	4.88479e+09	0.0232141	-123.175	4.33999e+09	0.0244085	-169	0.01811	-143.921	5019300000	5.0193
-124.337	4.66938e+09	0.0253595	-135.931	4.91836e+09	0.0223454	-143.731	5.39998e+09	0.021643	-134.134	5.04736e+09	0.0211399	-129.253	4.86858e+09	0.0233937	-121.922	4.3287e+09	0.024233	-168.9	0.0181	-143.459	5011960000	5.01196
-123.072	4.65396e+09	0.0252964	-134.45	4.89995e+09	0.0222738	-142.656	5.38749e+09	0.0218286	-132.9	5.02772e+09	0.0213061	-128.003	4.85314e+09	0.0241502	-120.641	4.31084e+09	0.0243255	-168.7	0.01703	-142.997	5003580000	5.00358
-121.831	4.63379e+09	0.025519	-132.922	4.8739e+09	0.0221087	-141.472	5.37153e+09	0.0222291	-131.681	5.01272e+09	0.0213515	-126.741	4.83251e+09	0.023943	-119.181	4.29905e+09	0.0241677	-168.5	0.01588	-142.535	4995940000	4.99594
-120.556	4.62284e+09	0.0252461	-131.575	4.86088e+09	0.0234544	-140.341	5.3554e+09	0.0222896	-130.144	4.99397e+09	0.0221647	-125.478	4.8149e+09	0.0245586	-118.037	4.28423e+09	0.0243567	-167.8	0.01662	-142.073	4989130000	4.98913
-119.334	4.60968e+09	0.0263649	-130.175	4.84694e+09	0.0234158	-139.281	5.33943e+09	0.0229863	-128.853	4.9803e+09	0.0223315	-124.159	4.79846e+09	0.024567	-116.869	4.26929e+09	0.024344	-167.7	0.01801	-141.611	4983100000	4.9831
-118.016	4.59271e+09	0.0266098	-128.55	4.83046e+09	0.0232868	-138.275	5.32813e+09	0.0232004	-127.647	4.96206e+09	0.0221016	-122.819	4.78085e+09	0.0250856	-115.503	4.25374e+09	0.024538	-167.4	0.01767	-141.149	4977430000	4.97743
-116.775	4.57563e+09	0.0266992	-127.141	4.8079e+09	0.0233459	-137.369	5.31292e+09	0.0231466	-126.384	4.94618e+09	0.0224912	-121.531	4.76678e+09	0.0252681	-114.381	4.24163e+09	0.0247409	-167.1	0.01567	-140.687	4971840000	4.97184
-115.575	4.5604e+09	0.0270186	-125.947	4.79173e+09	0.0240186	-136.166	5.29864e+09	0.0237575	-125.094	4.93127e+09	0.0227389	-120.303	4.74918e+09	0.0251822	-113.275	4.22962e+09	0.0251939	-167	0.01808	-140.225	4966400000	4.9664
-114.412	4.54493e+09	0.0276257	-124.737	4.77352e+09	0.0238245	-135.134	5.27876e+09	0.0233185	-123.856	4.91365e+09	0.0225003	-119.109	4.73272e+09	0.0258403	-112.175	4.2142e+09	0.0255344	-166.5	0.01728	-139.763	4960940000	4.96094
-113.166	4.52991e+09	0.0274864	-123.431	4.7587e+09	0.0242709	-134.097	5.26453e+09	0.0238958	-122.637	4.89571e+09	0.0229317	-117.966	4.71562e+09	0.0262774	-111.069	4.20257e+09	0.0255922	-166.4	0.01835	-139.301	4955630000	4.95563
-112.006	4.51344e+09	0.0282207	-122.312	4.74604e+09	0.0243229	-133.012	5.25047e+09	0.0240758	-121.369	4.88092e+09	0.0232421	-116.85	4.69927e+09	0.0262042	-109.822	4.19004e+09	0.0256786	-165.9	0.01797	-138.839	4950680000	4.95068
-110.847	4.49944e+09	0.0279972	-121.113	4.73043e+09	0.024386	-132.034	5.23307e+09	0.0243737	-120.113	4.86442e+09	0.0231906	-115.744	4.68288e+09	0.0267389	-108.719	4.17594e+09	0.0256505	-165.8	0.01579	-138.377	4945430000	4.94543
-109.753	4.48271e+09	0.0284655	-119.9	4.71927e+09	0.0244211	-130.8	5.21005e+09	0.0248031	-118.853	4.84896e+09	0.0237191	-114.584	4.66654e+09	0.0271988	-107.431	4.1604e+09	0.026057	-165.4	0.01858	-137.915	4939360000	4.93936
-108.678	4.46856e+09	0.0286497	-118.769	4.70529e+09	0.0245757	-129.525	5.1904e+09	0.025003	-117.725	4.83246e+09	0.0239404	-113.541	4.65141e+09	0.0272509	-106.369	4.14862e+09	0.0261221	-165.2	0.01756	-137.453	4933150000	4.93315
-107.631	4.45319e+09	0.0289918	-117.675	4.68743e+09	0.024789	-128.478	5.1776e+09	0.0252242	-116.466	4.81506e+09	0.0239538	-112.494	4.63735e+09	0.0277217	-105.366	4.13282e+09	0.0265651	-164.6	0.01743	-136.991	4927650000	4.92765
-106.562	4.44166e+09	0.0290238	-116.509	4.67619e+09	0.0250737	-127.347	5.16277e+09	0.0250482	-115.266	4.79791e+09	0.0240848	-111.353	4.62225e+09	0.0281593	-104.166	4.11783e+09	0.026791	-164.5	0.01752	-136.529	4922420000	4.92242
-105.472	4.42466e+09	0.0296834	-115.344	4.66027e+09	0.0252502	-126.312	5.14961e+09	0.026205	-113.966	4.78274e+09	0.0248183	-110.312	4.60928e+09	0.0283091	-103.112	4.10231e+09	0.0270514	-164.4	0.01874	-136.067	4916930000	4.91693
-104.291	4.41028e+09	0.0296512	-114.231	4.64869e+09	0.0251039	-125.303	5.13223e+09	0.0257752	-112.894	4.76406e+09	0.025128	-109.259	4.59207e+09	0.0285295	-102.094	4.08866e+09	0.0268359	-163.8	0.01708	-135.605	4910740000	4.91074
-103.253	4.39805e+09	0.0302949	-113.209	4.63171e+09	0.025292	-124.278	5.1216e+09	0.0252664	-111.734	4.74904e+09	0.0252323	-108.272	4.57732e+09	0.0292509	-101.091	4.07723e+09	0.0272285	-163.6	0.01796	-135.143	4904610000	4.90461
-101.981	4.38233e+09	0.0305976	-111.859	4.61886e+09	0.0257977	-123.203	5.1079e+09	0.0256303	-110.684	4.73256e+09	0.0253308	-107.209	4.5624e+09	0.0291903	-99.9281	4.0597e+09	0.0273908	-163.4	0.0186	-134.681	4899010000	4.89901
-100.406	4.35722e+09	0.0309565	-110.709	4.602e+09	0.0258862	-122.103	5.09e+09	0.0263745	-109.472	4.71762e+09	0.025351	-106.197	4.54822e+09	0.0297751	-98.9781	4.04972e+09	0.0275453	-163.3	0.01745	-134.219	4893350000	4.89335
-99.2531	4.3392e+09	0.0318395	-109.628	4.58541e+09	0.0261509	-120.988	5.0751e+09	0.0267176	-108.469	4.6969e+09	0.0260415	-105.138	4.53021e+09	0.0303236	-97.8688	4.03323e+09	0.0280705	-163.2	0.01606	-133.757	4887450000	4.88745
-98.2656	4.32297e+09	0.0316019	-108.603	4.56893e+09	0.0259725	-119.897	5.05778e+09	0.0258701	-107.459	4.68172e+09	0.0264079	-103.972	4.51299e+09	0.0303431	-96.8844	4.02192e+09	0.0284211	-162.9	0.01863	-133.295	4881690000	4.88169
-96.9938	4.30955e+09	0.032111	-107.572	4.55114e+09	0.0269261	-118.547	5.03799e+09	0.0266874	-106.519	4.67031e+09	0.0268093	-102.978	4.49911e+09	0.0310716	-95.8875	4.00835e+09	0.0282615	-162.4	0.01733	-132.832	4875870000	4.87587
-95.9125	4.28918e+09	0.0325095	-106.522	4.53812e+09	0.0264137	-117.681	5.02193e+09	0.0274255	-105.531	4.65448e+09	0.0267733	-101.819	4.4798e+09	0.0312813	-94.9344	3.99766e+09	0.028364	-162.3	0.0192	-132.37	4870440000	4.87044
-94.8937	4.27726e+09	0.0325103	-105.453	4.52489e+09	0.0271846	-116.769	5.00775e+09	0.0274597	-104.406	4.63675e+09	0.0268669	-100.778	4.46255e+09	0.031351	-94.1219	3.98258e+09	0.0288095	-161.9	0.0182	-131.908	4864790000	4.86479
-93.9469	4.26061e+09	0.0327462	-104.397	4.51282e+09	0.0268265	-115.875	4.99349e+09	0.0277281	-103.397	4.61899e+09	0.0273522	-99.7687	4.44766e+09	0.0317975	-93.1906	3.96944e+09	0.0287994	-161.8	0.01832	-131.446	4859240000	4.85924
-92.9219	4.24789e+09	0.0331203	-103.494	4.49963e+09	0.0273595	-114.966	4.98088e+09	0.0280834	-102.366	4.60252e+09	0.0277469	-98.7344	4.43418e+09	0.0325207	-92.2875	3.95606e+09	0.0290614	-161.6	0.01648	-130.984	4853550000	4.85355
-91.9	4.23131e+09	0.0336178	-102.475	4.48739e+09	0.0276138	-113.716	4.96218e+09	0.0284634	-101.356	4.58743e+09	0.0277812	-97.75	4.41687e+09	0.0324863	-91.2812	3.94079e+09	0.029067	-161.5	0.01817	-130.522	4848070000	4.84807
-90.8625	4.21734e+09	0.0342422	-101.503	4.47497e+09	0.0274638	-112.95	4.94868e+09	0.0288633	-100.366	4.57331e+09	0.0281664	-96.8	4.40303e+09	0.0327102	-90.4219	3.92898e+09	0.029378	-161.4	0.01909	-130.06	4842640000	4.84264
-89.8438	4.20195e+09	0.0343099	-100.544	4.4607e+09	0.0281001	-111.912	4.93521e+09	0.0291671	-99.2063	4.556e+09	0.0284844	-95.8156	4.39075e+09	0.0332156	-89.5531	3.91484e+09	0.0299499	-161	0.0177	-129.598	4837340000	4.83734
-88.9688	4.1855e+09	0.0341957	-99.5312	4.44587e+09	0.0284478	-110.988	4.92229e+09	0.0287502	-98.3031	4.54026e+09	0.0286066	-94.6344	4.37398e+09	0.0339174	-88.7844	3.90522e+09	0.0303528	-160.6	0.01845	-129.136	4832210000	4.83221
-87.9188	4.16903e+09	0.0347863	-98.6594	4.43175e+09	0.0283136	-110.069	4.90727e+09	0.0293241	-97.3031	4.52433e+09	0.0288692	-93.725	4.35797e+09	0.0340754	-87.9437	3.89314e+09	0.0303033	-160.5	0.01836	-128.674	4826950000	4.82695
-86.9406	4.1554e+09	0.0348188	-97.6719	4.42147e+09	0.0288169	-109.159	4.89202e+09	0.02977	-96.2594	4.51131e+09	0.0291781	-92.7312	4.34128e+09	0.034082	-87.075	3.883e+09	0.0309105	-160.4	0.01658	-128.212	4821130000	4.82113
-85.775	4.13762e+09	0.0357583	-96.7094	4.40793e+09	0.0286496	-108.366	4.87975e+09	0.0297382	-95.2469	4.49476e+09	0.0298501	-91.7594	4.325e+09	0.0348204	-86.2562	3.87045e+09	0.0309427	-160.1	0.0187	-127.75	4815050000	4.81505
-84.8	4.122e+09	0.0357191	-95.5875	4.39478e+09	0.0294281	-107.466	4.86306e+09	0.0299324	-94.2812	4.48193e+09	0.0294987	-90.8063	4.31167e+09	0.0351673	-85.3563	3.86065e+09	0.0308797	-159.8	0.01801	-127.288	4808990000	4.80899
-83.8781	4.10811e+09	0.0363908	-94.6438	4.38016e+09	0.0291731	-106.522	4.8531e+09	0.030342	-93.3156	4.46722e+09	0.0301939	-89.8656	4.29786e+09	0.0356243	-84.5594	3.84839e+09	0.0314962	-159.6	0.01905	-126.826	4803110000	4.80311
-82.8563	4.09286e+09	0.0366301	-93.85	4.36502e+09	0.0295345	-105.572	4.8362e+09	0.0305953	-92.2844	4.45217e+09	0.0303302	-89.0563	4.28015e+09	0.0357474	-83.7125	3.83537e+09	0.0317822	-159.3	0.01745	-126.364	4797420000	4.79742
-81.8781	4.07984e+09	0.0369198	-92.9406	4.35369e+09	0.0300711	-104.672	4.82388e+09	0.0304579	-91.0875	4.43434e+09	0.0311296	-88.0969	4.26481e+09	0.0364712	-82.8031	3.82502e+09	0.0319442	-159.1	0.019	-125.902	4791520000	4.79152
-80.7562	4.0609e+09	0.0367917	-91.9875	4.3388e+09	0.0301668	-103.838	4.81191e+09	0.0311256	-90.1156	4.41989e+09	0.030962	-87.15	4.25073e+09	0.0363531	-81.7844	3.81284e+09	0.0323976	-158.7	0.01921	-125.44	4785400000	4.7854
-79.8344	4.04983e+09	0.0375251	-91.0312	4.32782e+09	0.0298576	-102.994	4.79862e+09	0.0312152	-89.0813	4.40394e+09	0.0317079	-86.2125	4.2377e+09	0.0367105	-80.6844	3.8013e+09	0.0328508	-158.6	0.01811	-124.978	4779730000	4.77973
-78.9719	4.03836e+09	0.0375564	-90.0938	4.31258e+09	0.0306793	-102.166	4.7874e+09	0.031248	-88.1719	4.38735e+09	0.0319028	-85.0062	4.21497e+09	0.0369499	-79.5219	3.78778e+09	0.032903	-158.1	0.01833	-124.516	4774190000	4.77419
-78.0375	4.02215e+09	0.0383554	-89.2375	4.30141e+09	0.0314366	-101.294	4.77626e+09	0.0316554	-86.9406	4.36961e+09	0.0334665	-83.6156	4.19625e+09	0.0377427	-78.4781	3.77431e+09	0.03369	-157.9	0.01715	-124.054	4768710000	4.76871
-77.1063	4.00777e+09	0.0388124	-88.1625	4.2819e+09	0.030767	-100.406	4.76324e+09	0.0316745	-85.7781	4.34722e+09	0.0330382	-82.6125	4.18076e+09	0.0376265	-77.4344	3.76037e+09	0.0337434	-157.8	0.01972	-123.592	4763060000	4.76306
-76.2219	3.99422e+09	0.0388934	-87.2219	4.27181e+09	0.031626	-99.5938	4.7495e+09	0.0323317	-84.7	4.33339e+09	0.0334208	-81.6219	4.16368e+09	0.0387983	-76.375	3.74697e+09	0.0341485	-157.4	0.01845	-123.13	4757360000	4.75736
-75.25	3.98141e+09	0.0393024	-86.3187	4.25874e+09	0.0313711	-98.8531	4.73667e+09	0.0325549	-83.7062	4.31603e+09	0.0351534	-80.6375	4.14957e+09	0.0385389	-75.0687	3.73235e+09	0.0344173	-157.1	0.01898	-122.668	4751240000	4.75124
-74.4	3.96775e+09	0.0397722	-85.4	4.24392e+09	0.0321405	-98.0187	4.72151e+09	0.0328592	-82.8719	4.30122e+09	0.0325083	-79.7594	4.13359e+09	0.0396744	-74.1	3.71857e+09	0.0349031	-156.9	0.01838	-122.206	4745380000	4.74538
-73.4563	3.95437e+09	0.0401002	-84.5375	4.23231e+09	0.0318919	-97.225	4.7048e+09	0.0328684	-81.8875	4.28617e+09	0.0337604	-78.8156	4.11974e+09	0.0397289	-73.1094	3.70299e+09	0.0354289	-156.3	0.01849	-121.744	4739580000	4.73958
-72.5469	3.94124e+09	0.040328	-83.6594	4.21922e+09	0.0329445	-96.375	4.69028e+09	0.0333207	-80.9813	4.27063e+09	0.0334546	-77.7906	4.10276e+09	0.0402615	-72.0594	3.68863e+09	0.0358024	-156.1	0.02006	-121.282	4733910000	4.73391
-71.65	3.92792e+09	0.0408222	-82.7406	4.20488e+09	0.0330131	-95.5125	4.68048e+09	0.0330253	-79.9594	4.24824e+09	0.0342869	-76.8031	4.08825e+09	0.0405643	-71.1187	3.67601e+09	0.036183	-155.9	0.01913	-120.82	4728150000	4.72815
-70.775	3.91602e+09	0.0410859	-81.875	4.19312e+09	0.0329805	-94.5	4.66274e+09	0.0338014	-79.0687	4.23541e+09	0.0349606	-75.8438	4.0728e+09	0.0408933	-70.025	3.66166e+09	0.0365636	-155.7	0.01782	-120.358	4722570000	4.72257
-69.9531	3.90316e+09	0.0413064	-80.9781	4.17924e+09	0.0333239	-93.7562	4.64811e+09	0.0338609	-78.0312	4.23125e+09	0.0364063	-74.9375	4.05818e+09	0.0412277	-69.1281	3.64597e+09	0.0371034	-155.6	0.01877	-119.896	4717140000	4.71714
-69.0969	3.88807e+09	0.04212	-79.95	4.16038e+09	0.033792	-92.875	4.63498e+09	0.034397	-77.0312	4.20517e+09	0.0353468	-73.8781	4.04031e+09	0.0423575	-68.2562	3.63355e+09	0.0374006	-155.2	0.02021	-119.434	4711600000	4.7116
-68.2687	3.8741e+09	0.0423824	-79.1719	4.14909e+09	0.0345383	-91.8125	4.613e+09	0.0343451	-75.9313	4.18974e+09	0.03699	-72.9219	4.0256e+09	0.0419846	-67.4344	3.62118e+09	0.0377148	-155	0.01874	-118.971	4705740000	4.70574
-67.4406	3.86028e+09	0.0428434	-78.3344	4.13161e+09	0.0334499	-90.9625	4.60533e+09	0.0351414	-75.0781	4.17573e+09	0.0368869	-71.7875	4.00649e+09	0.0423386	-66.5781	3.60733e+09	0.0377879	-154.7	0.01944	-118.509	4699240000	4.69924
-66.6281	3.84804e+09	0.0431093	-77.4813	4.12495e+09	0.034756	-90.1062	4.58872e+09	0.0355671	-74.3094	4.16215e+09	0.0375528	-70.8938	3.99526e+09	0.0427627	-65.5875	3.59036e+09	0.038255	-154.5	0.01864	-118.047	4692290000	4.69229
-65.7812	3.83472e+09	0.043442	-76.6375	4.10936e+09	0.0349681	-89.3406	4.57693e+09	0.035724	-73.375	4.14618e+09	0.0382199	-70.0625	3.98126e+09	0.043791	-64.8906	3.58037e+09	0.0387078	-154.3	0.01854	-117.585	4685470000	4.68547
-64.9375	3.81928e+09	0.0442079	-75.7969	4.0963e+09	0.0359852	-88.4344	4.56157e+09	0.0359318	-72.3781	4.12934e+09	0.0383134	-69.2687	3.96532e+09	0.0438187	-64.1375	3.56799e+09	0.0393478	-153.8	0.01907	-117.123	4679290000	4.67929
-64.15	3.80477e+09	0.0443781	-74.9562	4.08542e+09	0.0355197	-87.5469	4.54494e+09	0.036227	-71.4656	4.11077e+09	0.0380396	-68.4344	3.94978e+09	0.0445329	-63.3344	3.55507e+09	0.0395086	-153.5	0.01985	-116.661	4673170000	4.67317
-63.3531	3.79173e+09	0.0445566	-74.0594	4.07148e+09	0.0361687	-86.6937	4.5335e+09	0.0366601	-70.6719	4.10042e+09	0.0392742	-67.6031	3.93827e+09	0.0445154	-62.4437	3.53862e+09	0.0397216	-153.4	0.01797	-116.199	4666910000	4.66691
-62.5719	3.77582e+09	0.0451673	-73.2375	4.06032e+09	0.0367828	-85.875	4.51925e+09	0.0368299	-69.9375	4.08396e+09	0.0401573	-66.7906	3.92356e+09	0.0452351	-61.5438	3.52606e+09	0.0407955	-153	0.01912	-115.737	4660590000	4.66059
-61.85	3.76312e+09	0.0453016	-72.3031	4.04214e+09	0.0365993	-85.0125	4.50429e+09	0.0371268	-69.1906	4.07471e+09	0.0394519	-65.9719	3.90835e+09	0.0453808	-60.7219	3.51699e+09	0.04084	-152.9	0.0194	-115.275	4654460000	4.65446
-61.1406	3.75115e+09	0.0457955	-71.4688	4.02808e+09	0.0370648	-84.2562	4.49002e+09	0.0378113	-68.2875	4.05638e+09	0.0397178	-65.2375	3.89376e+09	0.0459104	-59.9656	3.49848e+09	0.0415456	-152.4	0.01901	-114.813	4648710000	4.64871
-60.5469	3.738e+09	0.0460715	-70.6469	4.01957e+09	0.0368036	-83.3688	4.47531e+09	0.0378291	-67.4719	4.04309e+09	0.0404342	-64.4656	3.88003e+09	0.0463496	-59.1	3.48428e+09	0.0417652	-152.2	0.01838	-114.351	4642920000	4.64292
-59.7937	3.72442e+09	0.0462249	-69.9437	4.00766e+09	0.036863	-82.5156	4.46234e+09	0.0384951	-66.7438	4.03004e+09	0.0403896	-63.7219	3.8659e+09	0.0468796	-58.2188	3.46612e+09	0.0422698	-152	0.02014	-113.889	4636760000	4.63676
-59.0531	3.70887e+09	0.0465561	-69.1813	3.99146e+09	0.0376922	-81.6656	4.4467e+09	0.0387645	-65.8469	4.01527e+09	0.0407321	-62.95	3.85131e+09	0.0471656	-57.2687	3.4522e+09	0.0428161	-151.8	0.01967	-113.427	4630000000	4.63
-58.3844	3.69557e+09	0.0470154	-68.275	3.97276e+09	0.0379513	-80.8406	4.43368e+09	0.0387845	-65.0031	4.0007e+09	0.042341	-62.1625	3.83828e+09	0.0478486	-56.6031	3.4412e+09	0.0424122	-151.7	0.02007	-112.965	4623280000	4.62328
-57.6656	3.6834e+09	0.0470003	-67.4969	3.96472e+09	0.0384242	-80.0219	4.41869e+09	0.0393909	-64.0875	3.9827e+09	0.0412706	-61.4313	3.82136e+09	0.0479474	-55.8594	3.43041e+09	0.0434877	-151.3	0.02048	-112.503	4617270000	4.61727
-56.9938	3.67225e+09	0.0475964	-66.7406	3.95346e+09	0.0388158	-79.3219	4.40121e+09	0.0398984	-63.175	3.96748e+09	0.0423583	-60.6688	3.81013e+09	0.0485336	-55.1906	3.41562e+09	0.0438355	-151.2	0.01961	-112.041	4611430000	4.61143
-56.2906	3.65866e+09	0.0476937	-66.025	3.94055e+09	0.0390204	-78.4656	4.38853e+09	0.0399618	-62.2906	3.95343e+09	0.0424204	-59.9031	3.78984e+09	0.0482087	-54.3906	3.40082e+09	0.0438623	-151.1	0.01967	-111.579	4605560000	4.60556
-55.65	3.64628e+09	0.0477296	-65.275	3.92801e+09	0.0395302	-77.6719	4.37426e+09	0.0403758	-61.3594	3.93937e+09	0.0428376	-59.1656	3.77915e+09	0.0493212	-53.5812	3.38608e+09	0.0445022	-150.8	0.01928	-111.117	4599420000	4.59942
-55.0719	3.63545e+09	0.0481981	-64.5938	3.91688e+09	0.0399219	-76.8625	4.36248e+09	0.0405299	-60.65	3.92378e+09	0.0434706	-58.3438	3.76377e+09	0.0493375	-52.8125	3.37067e+09	0.0441674	-150.7	0.01953	-110.655	4593110000	4.59311
-54.4188	3.62475e+09	0.0485709	-63.8187	3.90398e+09	0.0397908	-76.0875	4.3483e+09	0.0412056	-59.9969	3.9096e+09	0.0428134	-57.4	3.74554e+09	0.0500693	-52.1656	3.36115e+09	0.0450301	-150.5	0.02049	-110.193	4586730000	4.58673
-53.7656	3.61141e+09	0.0482801	-62.9531	3.89017e+09	0.0408107	-75.3031	4.33545e+09	0.0413438	-59.2594	3.90002e+09	0.0434032	-56.6281	3.73117e+09	0.0504568	-51.3969	3.35151e+09	0.0452294	-150.3	0.02037	-109.731	4580080000	4.58008
-53.0187	3.59673e+09	0.0485792	-62.1063	3.87277e+09	0.0410587	-74.6125	4.31984e+09	0.0418235	-58.5562	3.8837e+09	0.0446881	-55.7781	3.71253e+09	0.0502211	-50.6344	3.33662e+09	0.0457517	-149.8	0.01991	-109.269	4573070000	4.57307
-52.3687	3.58709e+09	0.0492806	-61.3719	3.86053e+09	0.0410923	-73.8625	4.30704e+09	0.0418776	-57.8156	3.86787e+09	0.044106	-54.9594	3.69722e+09	0.0505199	-49.8969	3.3217e+09	0.0453074	-149.5	0.01985	-108.807	4565880000	4.56588
-51.7969	3.57341e+09	0.0491815	-60.6688	3.85037e+09	0.0410318	-73.1219	4.29184e+09	0.0425411	-57.1094	3.858e+09	0.0448088	-54.1719	3.68573e+09	0.0514467	-49.2563	3.31231e+09	0.0459984	-149.1	0.02073	-108.345	4558730000	4.55873
-51.1531	3.56315e+09	0.0492366	-60.0531	3.83585e+09	0.0420945	-72.3625	4.27986e+09	0.0426606	-56.3937	3.84471e+09	0.0451865	-53.4875	3.67014e+09	0.0509669	-48.4531	3.29966e+09	0.046307	-148.9	0.01985	-107.883	4551660000	4.55166
-50.5531	3.5524e+09	0.0497439	-59.3844	3.82808e+09	0.0422366	-71.6219	4.26544e+09	0.0429575	-55.6406	3.8284e+09	0.0454381	-52.5031	3.65438e+09	0.0519691	-47.7281	3.28634e+09	0.0460389	-148.6	0.02091	-107.421	4544940000	4.54494
-49.95	3.54126e+09	0.0493692	-58.6812	3.81468e+09	0.0428069	-70.9031	4.24995e+09	0.0435903	-54.9625	3.81816e+09	0.0461745	-51.7781	3.63865e+09	0.0518759	-46.9656	3.27373e+09	0.0462076	-148.5	0.02038	-106.959	4539480000	4.53948
-49.1531	3.52556e+09	0.0491953	-58.0031	3.80248e+09	0.042622	-70.175	4.23725e+09	0.0435967	-54.2656	3.80294e+09	0.0459577	-51.0719	3.62583e+09	0.052217	-46.15	3.26307e+09	0.0468778	-147.9	0.02089	-106.497	4533920000	4.53392
-48.3969	3.51228e+09	0.0492396	-57.2437	3.7905e+09	0.0433631	-69.5563	4.22556e+09	0.0437057	-53.4625	3.78875e+09	0.0459148	-50.3437	3.6116e+09	0.0529534	-45.5594	3.24988e+09	0.0470618	-147.8	0.01949	-106.035	4526880000	4.52688
-47.6906	3.49789e+09	0.0493471	-56.5375	3.778e+09	0.0436301	-68.6688	4.21417e+09	0.0444638	-52.7219	3.77759e+09	0.0460464	-49.6219	3.59691e+09	0.052607	-44.7625	3.23594e+09	0.0466209	-147.1	0.02047	-105.572	4519600000	4.5196
-47.0875	3.48945e+09	0.0493706	-55.8656	3.76684e+09	0.0439061	-67.9344	4.20111e+09	0.0451095	-52.05	3.76345e+09	0.0469522	-48.7656	3.58329e+09	0.0535038	-43.9781	3.22314e+09	0.0468223	-146.9	0.02098	-105.11	4513070000	4.51307
-46.4531	3.47945e+09	0.0501196	-55.3438	3.75431e+09	0.0436311	-67.0687	4.18316e+09	0.0447006	-51.2688	3.74321e+09	0.0472734	-47.9656	3.56607e+09	0.0530865	-43.2531	3.21246e+09	0.0474917	-146.8	0.02037	-104.648	4506880000	4.50688
-45.925	3.47008e+09	0.049931	-54.7	3.74409e+09	0.043788	-66.3594	4.17086e+09	0.0454441	-50.6344	3.7328e+09	0.0475388	-47.2344	3.55108e+09	0.0531793	-42.6656	3.20419e+09	0.0475966	-146.7	0.02101	-104.186	4500470000	4.50047
-45.3687	3.45927e+09	0.0493875	-54.0969	3.73482e+09	0.04474	-65.5406	4.15675e+09	0.0455656	-49.9719	3.72246e+09	0.0481494	-46.5688	3.54028e+09	0.0543199	-42.075	3.19583e+09	0.0472331	-146.6	0.02079	-103.724	4493730000	4.49373
-44.7563	3.44931e+09	0.0493041	-53.4719	3.72225e+09	0.0447528	-64.8469	4.13791e+09	0.0459101	-49.3344	3.70902e+09	0.0479713	-45.8969	3.52423e+09	0.0537152	-41.4313	3.18236e+09	0.0475278	-146.5	0.01943	-103.262	4487050000	4.48705
-44.1562	3.44114e+09	0.049866	-52.8187	3.7106e+09	0.0451359	-64.2188	4.12866e+09	0.0467386	-48.5562	3.6956e+09	0.0473953	-45.0062	3.50947e+09	0.0542902	-40.7875	3.16962e+09	0.0470169	-146.2	0.02075	-102.8	4480580000	4.48058
-43.6	3.43189e+09	0.049853	-52.1844	3.69849e+09	0.0447421	-63.4	4.11177e+09	0.0470798	-47.85	3.68977e+09	0.0481177	-44.3969	3.4934e+09	0.0540029	-40.2344	3.16392e+09	0.0474031	-145.8	0.02009	-102.338	4474100000	4.4741
-43.0344	3.42282e+09	0.0496861	-51.45	3.68496e+09	0.0448053	-62.5687	4.09732e+09	0.0477601	-47.0844	3.67352e+09	0.0478889	-43.7094	3.48306e+09	0.0545035	-39.5031	3.15264e+09	0.0469519	-145.6	0.02007	-101.876	4467710000	4.46771
-42.3406	3.40972e+09	0.049014	-50.7625	3.67433e+09	0.0456271	-61.8875	4.08654e+09	0.0480311	-46.1469	3.65878e+09	0.0484856	-43.0875	3.46806e+09	0.053746	-38.9594	3.14343e+09	0.0475696	-145.5	0.01995	-101.414	4461170000	4.46117
-41.7156	3.40057e+09	0.0493314	-50.2063	3.66353e+09	0.0451787	-61.2375	4.07241e+09	0.0475564	-45.5875	3.64559e+09	0.0487775	-42.4813	3.45669e+09	0.0537809	-38.4	3.13407e+09	0.0465986	-145.1	0.02083	-100.952	4454370000	4.45437
-41.1156	3.38882e+09	0.0488255	-49.5875	3.65032e+09	0.0453384	-60.5719	4.05988e+09	0.0477963	-44.8875	3.63256e+09	0.0484092	-41.7875	3.44301e+09	0.0539377	-37.9219	3.12757e+09	0.0472959	-145	0.02024	-100.49	4447420000	4.44742
-40.5719	3.38023e+09	0.0488004	-48.9719	3.64132e+09	0.0453885	-60.0063	4.04525e+09	0.0482958	-44.0531	3.61838e+09	0.0482733	-41.1938	3.43636e+09	0.05464	-37.2688	3.11648e+09	0.0468466	-144.9	0.01988	-100.028	4440380000	4.44038
-39.9125	3.37118e+09	0.0489529	-48.3438	3.63149e+09	0.0457057	-59.3312	4.03458e+09	0.0488224	-43.2	3.60205e+09	0.0492978	-40.4625	3.41762e+09	0.0543404	-36.7281	3.10872e+09	0.0474141	-144.8	0.02065	-99.5661	4433630000	4.43363
-39.4344	3.36223e+09	0.0484682	-47.5969	3.62008e+09	0.0459306	-58.5438	4.01743e+09	0.0485357	-42.5562	3.59122e+09	0.0490425	-39.8906	3.40793e+09	0.0546004	-36.2687	3.0984e+09	0.0473116	-144.6	0.02057	-99.104	4426830000	4.42683
-38.9437	3.35421e+09	0.0484988	-46.9469	3.60445e+09	0.0457079	-57.8375	4.00659e+09	0.049116	-41.7812	3.57624e+09	0.0487807	-39.3	3.39563e+09	0.0537185	-35.7469	3.09161e+09	0.0473799	-144.4	0.01984	-98.642	4419500000	4.4195
-38.4	3.3449e+09	0.0483599	-46.1688	3.59387e+09	0.0461489	-57.2281	3.99526e+09	0.0497182	-41.1531	3.56529e+09	0.0486882	-38.5969	3.38414e+09	0.0536314	-35.075	3.08106e+09	0.0464629	-144.2	0.02139	-98.18	4412310000	4.41231
-37.8219	3.33772e+09	0.0484682	-45.7125	3.58477e+09	0.0465843	-56.3875	3.97807e+09	0.0500237	-40.5531	3.55259e+09	0.0485599	-38.0563	3.37453e+09	0.0541924	-34.4344	3.07545e+09	0.0467055	-144.1	0.02083	-97.7179	4405530000	4.40553
-37.3469	3.33068e+09	0.0486555	-45.1375	3.57477e+09	0.0464853	-55.75	3.96452e+09	0.0497105	-39.8531	3.54297e+09	0.0482556	-37.4281	3.36138e+09	0.0538309	-33.9219	3.06653e+09	0.0459934	-143.9	0.02016	-97.2559	4398830000	4.39883
-36.8344	3.32255e+09	0.0484748	-44.4656	3.56328e+09	0.0465744	-54.9594	3.94819e+09	0.050135	-39.1406	3.52766e+09	0.0475684	-36.85	3.35044e+09	0.053069	-33.2344	3.05838e+09	0.0458601	-143.7	0.02035	-96.7938	4392330000	4.39233
-36.375	3.3133e+09	0.0476731	-43.7688	3.55096e+09	0.0461758	-54.2375	3.9361e+09	0.0504945	-38.55	3.52334e+09	0.0492112	-36.1875	3.33869e+09	0.0530442	-32.7437	3.05131e+09	0.0458898	-143.6	0.0212	-96.3318	4385700000	4.3857
-35.9094	3.30693e+09	0.0481294	-43.05	3.53876e+09	0.0460664	-53.5625	3.92346e+09	0.05056	-37.8594	3.51311e+09	0.0490076	-35.625	3.32978e+09	0.053462	-32.2094	3.04449e+09	0.0462061	-143.4	0.01891	-95.8698	4379300000	4.3793
-35.2969	3.29891e+09	0.0475354	-42.3375	3.52819e+09	0.0468719	-52.7219	3.90888e+09	0.0507148	-37.2344	3.49955e+09	0.0483881	-34.9875	3.31802e+09	0.0526471	-31.6938	3.03791e+09	0.0460303	-143.3	0.01844	-95.4077	4373210000	4.37321
-34.7125	3.28904e+09	0.0467791	-41.7188	3.51757e+09	0.0467138	-52.0531	3.8968e+09	0.0509721	-36.5031	3.48479e+09	0.0483353	-34.2875	3.30543e+09	0.0525366	-31.2188	3.03157e+09	0.0454797	-143.2	0.01858	-94.9457	4366700000	4.3667
-34.2219	3.28276e+09	0.0471562	-41.2031	3.50785e+09	0.0463417	-51.3219	3.8855e+09	0.0517643	-35.9562	3.47727e+09	0.0474675	-33.5125	3.29561e+09	0.052566	-30.6031	3.02408e+09	0.0458122	-143	0.01985	-94.4837	4359140000	4.35914
-33.6969	3.27639e+09	0.0471892	-40.6156	3.4961e+09	0.0462097	-50.675	3.87207e+09	0.0518366	-35.3062	3.46393e+09	0.047444	-32.975	3.28539e+09	0.0527846	-30.1438	3.01558e+09	0.0451191	-142.8	0.02168	-94.0216	4350980000	4.35098
-33.2375	3.27025e+09	0.0467054	-40.1	3.48865e+09	0.0461812	-49.9656	3.85552e+09	0.0516251	-34.7563	3.45876e+09	0.0488584	-32.3469	3.27377e+09	0.0521086	-29.5469	3.01347e+09	0.044745	-142.7	0.02178	-93.5596	4343860000	4.34386
-32.6688	3.26318e+09	0.0462144	-39.5	3.47677e+09	0.0462404	-49.2531	3.84135e+09	0.0517212	-34.2469	3.45039e+09	0.0479767	-31.8094	3.26347e+09	0.0515565	-28.9906	3.00242e+09	0.0458741	-142.3	0.01935	-93.0976	4337260000	4.33726
-32.0844	3.25218e+09	0.0456158	-38.9594	3.47191e+09	0.046334	-48.6594	3.82841e+09	0.0521813	-33.6688	3.43797e+09	0.0472952	-31.3812	3.25821e+09	0.0519861	-28.4375	2.99555e+09	0.0448043	-142.1	0.02094	-92.6355	4330060000	4.33006
-31.625	3.24783e+09	0.0460966	-38.3281	3.46174e+09	0.0461651	-48.1281	3.8201e+09	0.0528031	-32.9625	3.42858e+09	0.0471701	-30.85	3.24832e+09	0.0511482	-27.8406	2.98927e+09	0.0442312	-142	0.02062	-92.1735	4322450000	4.32245
-31.1219	3.24071e+09	0.0457054	-37.8156	3.45344e+09	0.0457593	-47.5031	3.80725e+09	0.0526418	-32.3156	3.4223e+09	0.0469521	-30.2062	3.23893e+09	0.0506826	-27.2812	2.98116e+09	0.0441366	-141.8	0.02165	-91.7115	4315300000	4.3153
-30.6625	3.23424e+09	0.0457314	-37.2625	3.44216e+09	0.0452108	-46.8406	3.79111e+09	0.0522999	-31.6625	3.40866e+09	0.0471394	-29.6688	3.23354e+09	0.0515475	-26.8219	2.97614e+09	0.0442789	-141.6	0.02212	-91.2494	4309300000	4.3093
-30.1094	3.22598e+09	0.0449048	-36.6	3.43393e+09	0.0453857	-46.1375	3.77894e+09	0.0523145	-31.0156	3.39858e+09	0.0465099	-29.0844	3.22286e+09	0.050294	-26.3219	2.97007e+09	0.0436696	-141.5	0.02075	-90.7874	4302880000	4.30288
-29.6375	3.21873e+09	0.0446792	-36.175	3.42873e+09	0.0456215	-45.6812	3.76995e+09	0.0532681	-30.4187	3.39335e+09	0.0460227	-28.4844	3.21846e+09	0.050756	-25.775	2.96059e+09	0.0436632	-141	0.02114	-90.3254	4295590000	4.29559
-29.1594	3.21434e+09	0.0450081	-35.5781	3.41806e+09	0.0451685	-45.05	3.75473e+09	0.0525076	-29.8094	3.37967e+09	0.0466097	-27.9688	3.21024e+09	0.0505764	-25.1656	2.95426e+09	0.0434761	-140.8	0.02103	-89.8633	4288420000	4.28842
-28.575	3.20709e+09	0.0445743	-35.0531	3.41109e+09	0.0453876	-44.4281	3.74118e+09	0.0522975	-29.3188	3.3757e+09	0.0461689	-27.375	3.20074e+09	0.0494619	-24.5969	2.95033e+09	0.0435281	-140.7	0.02132	-89.4013	4280760000	4.28076
-28.15	3.20023e+09	0.0439	-34.5438	3.40241e+09	0.045387	-43.775	3.73029e+09	0.0528676	-28.8125	3.36538e+09	0.0467563	-26.85	3.19543e+09	0.0499284	-23.9375	2.94176e+09	0.0425733	-140.5	0.02011	-88.9393	4272990000	4.27299
-27.5656	3.19421e+09	0.0438385	-34.0031	3.39445e+09	0.0451556	-43.1531	3.71765e+09	0.0529612	-28.1781	3.35711e+09	0.0459399	-26.275	3.18502e+09	0.0488782	-23.4031	2.93749e+09	0.0426668	-140.3	0.02217	-88.4772	4265390000	4.26539
-27.1687	3.18983e+09	0.0440749	-33.5	3.38787e+09	0.0448767	-42.45	3.70476e+09	0.0526399	-27.5781	3.34886e+09	0.0463041	-25.8	3.17789e+09	0.0486715	-22.975	2.92906e+09	0.0424585	-139.7	0.02107	-88.0152	4257900000	4.2579
-26.7812	3.18426e+09	0.0438674	-32.9188	3.37959e+09	0.0443888	-41.9594	3.69205e+09	0.052718	-26.9688	3.34217e+09	0.044204	-25.2625	3.17105e+09	0.0485117	-22.4	2.9275e+09	0.0418812	-139.6	0.02145	-87.5532	4251350000	4.25135
-26.3562	3.17737e+09	0.0429741	-32.35	3.37029e+09	0.0436623	-41.4531	3.6813e+09	0.0529654	-26.4281	3.33434e+09	0.04344	-24.7437	3.16586e+09	0.0488188	-21.95	2.91907e+09	0.0426555	-139.5	0.02189	-87.0911	4245190000	4.24519
-25.9031	3.17147e+09	0.0427913	-31.8781	3.36633e+09	0.0443909	-41.0531	3.67339e+09	0.0532432	-25.8281	3.33004e+09	0.044795	-24.2563	3.15878e+09	0.0486475	-21.4	2.91702e+09	0.0423029	-139.3	0.02164	-86.6291	4238250000	4.23825
-25.475	3.16833e+09	0.0432099	-31.4219	3.35612e+09	0.0434884	-40.4875	3.66184e+09	0.05254	-25.1781	3.32324e+09	0.0446705	-23.6625	3.15163e+09	0.0477081	-20.8344	2.91069e+09	0.041072	-138.9	0.02249	-86.1671	4230880000	4.23088
-24.8844	3.16223e+09	0.0423876	-30.4906	3.34742e+09	0.0433161	-39.975	3.65441e+09	0.0529875	-24.6906	3.31204e+09	0.0452276	-23.2281	3.1474e+09	0.0479691	-20.2188	2.90548e+09	0.0422049	-138.5	0.02182	-85.705	4223420000	4.22342
-24.3781	3.15511e+09	0.0419319	-28.9688	3.33479e+09	0.0429345	-39.475	3.64308e+09	0.0523998	-24.1625	3.30712e+09	0.0437527	-22.7406	3.14178e+09	0.0479411	-19.6469	2.899e+09	0.0416102	-138.4	0.02179	-85.243	4216310000	4.21631
-23.9969	3.15015e+09	0.0416735	-26.7656	3.31754e+09	0.0426444	-38.825	3.63134e+09	0.0521691	-23.6875	3.30014e+09	0.0438033	-22.2406	3.13608e+09	0.0475679	-18.9531	2.8944e+09	0.0416238	-138.3	0.0232	-84.781	4209230000	4.20923
-23.5312	3.14719e+09	0.0423266	-25.1719	3.30295e+09	0.0426836	-37.3906	3.61444e+09	0.0526784	-23.1438	3.2947e+09	0.0433147	-21.6625	3.12855e+09	0.0468849	-17.6469	2.88377e+09	0.0402944	-138.2	0.02217	-84.3189	4202030000	4.20203
-23.0281	3.14021e+09	0.04148	-23.475	3.28568e+09	0.0413423	-35.6437	3.59077e+09	0.0514758	-22.6594	3.28914e+09	0.0424607	-20.9719	3.12033e+09	0.0463657	-15.4469	2.86867e+09	0.040356	-137.9	0.02058	-83.8569	4194850000	4.19485
-22.575	3.13612e+09	0.0414186	-22.0969	3.27373e+09	0.0417682	-33.0656	3.56342e+09	0.0509276	-22.1094	3.28421e+09	0.0430888	-19.7344	3.11179e+09	0.0463478	-12.9031	2.85509e+09	0.0404652	-137.5	0.02291	-83.3949	4187810000	4.18781
-22.0688	3.13168e+09	0.0413674	-21.0281	3.26079e+09	0.0412905	-31.6625	3.54821e+09	0.0515015	-21.6313	3.2787e+09	0.0430139	-17.7406	3.09933e+09	0.0461234	-11.2062	2.84389e+09	0.0391269	-137.4	0.02315	-82.9328	4180840000	4.18084
-21.6906	3.12706e+09	0.0411149	-19.3875	3.23983e+09	0.0404968	-30.6281	3.53188e+09	0.0516845	-21.075	3.27017e+09	0.0421579	-15.7969	3.083e+09	0.0450381	-10.025	2.84288e+09	0.0410726	-137.2	0.02186	-82.4708	4174150000	4.17415
-21.1687	3.11951e+09	0.0403834	-18.0969	3.23523e+09	0.0410021	-29.2531	3.50997e+09	0.0503183	-20.6812	3.26379e+09	0.0425162	-14.0875	3.07338e+09	0.0454882	-8.45625	2.82951e+09	0.0391165	-137	0.02234	-82.0088	4167240000	4.16724
-20.6875	3.11664e+09	0.0406843	-16.7656	3.21928e+09	0.0401128	-27.6031	3.49093e+09	0.0502795	-20.1219	3.258e+09	0.0419214	-12.7031	3.06447e+09	0.0450187	-6.92812	2.81712e+09	0.0392725	-136.7	0.02045	-81.5467	4160060000	4.16006
-20.1812	3.11133e+09	0.0404631	-15.3875	3.20858e+09	0.0403383	-26.0469	3.46993e+09	0.0498032	-19.6094	3.25604e+09	0.0421621	-11.5813	3.05514e+09	0.044522	-5.43437	2.81026e+09	0.0391361	-136.2	0.02376	-81.0847	4153130000	4.15313
-19.6781	3.10619e+09	0.0403323	-13.9781	3.19551e+09	0.0391207	-24.7469	3.45339e+09	0.0498658	-19.0781	3.24885e+09	0.0407284	-9.92188	3.04387e+09	0.0433711	-4.05	2.80123e+09	0.0371065	-136	0.02327	-80.6227	4145730000	4.14573
-19.3313	3.1002e+09	0.0400049	-12.5375	3.18437e+09	0.0391737	-23.3781	3.43548e+09	0.0484848	-18.5969	3.24727e+09	0.0408788	-8.19063	3.03427e+09	0.0436543	-2.8	2.79302e+09	0.0369381	-135.9	0.02235	-80.1606	4138000000	4.138
-18.8375	3.09705e+09	0.0397133	-11.3094	3.16987e+09	0.0380676	-22.1406	3.41982e+09	0.0485413	-18.2	3.24071e+09	0.0409823	-6.7875	3.02351e+09	0.0432269	-1.60313	2.78605e+09	0.0374402	-135.7	0.02298	-79.6986	4130400000	4.1304
-18.3687	3.09386e+09	0.039864	-9.96875	3.15892e+09	0.0384069	-20.9281	3.40157e+09	0.0480005	-17.7719	3.23667e+09	0.0411013	-5.11563	3.01624e+09	0.0422969	-0.228125	2.77578e+09	0.0363606	-135.5	0.02077	-79.2366	4123280000	4.12328
-17.8875	3.08808e+09	0.0393187	-8.9	3.15042e+09	0.0384005	-19.4812	3.38238e+09	0.0469604	-17.2812	3.23397e+09	0.0410985	-3.87813	3.00849e+09	0.0418598	1.53438	2.77121e+09	0.035762	-135.4	0.02281	-78.7745	4116710000	4.11671
-17.4125	3.08426e+09	0.0393755	-7.83125	3.14062e+09	0.0378734	-18.1125	3.36662e+09	0.0466501	-16.9625	3.22779e+09	0.0407304	-2.78125	3.00449e+09	0.0421984	2.75313	2.76088e+09	0.0344319	-135.1	0.02332	-78.3125	4110000000	4.11
-17.05	3.08024e+09	0.0391892	-6.92812	3.13343e+09	0.0374941	-17.0125	3.35208e+09	0.0466809	-16.5	3.22208e+09	0.0409697	-1.53437	2.99977e+09	0.0414405	3.85	2.75923e+09	0.0351856	-134.5	0.0224	-77.8504	4103460000	4.10346
-16.6906	3.07461e+09	0.0384976	-5.75625	3.12407e+09	0.0368993	-16.0156	3.33981e+09	0.0466506	-15.475	3.21866e+09	0.0410485	0.075	2.99389e+09	0.0409622	4.9375	2.74956e+09	0.0365249	-134.3	0.02299	-77.3884	4096100000	4.0961
-16.275	3.07236e+09	0.039151	-4.73438	3.11502e+09	0.0367326	-14.75	3.32601e+09	0.0459382	-13.1437	3.20731e+09	0.0393244	1.41562	2.98628e+09	0.0406212	6.20937	2.7449e+09	0.0341891	-134.1	0.02252	-76.9264	4088470000	4.08847
-15.875	3.0677e+09	0.038525	-3.59688	3.10608e+09	0.0357177	-13.7125	3.31339e+09	0.0450201	-11.2219	3.19385e+09	0.0395437	2.56562	2.98195e+09	0.0394975	7.22813	2.73887e+09	0.0339436	-133.9	0.0229	-76.4643	4081320000	4.08132
-15.4344	3.06537e+09	0.0385388	-2.6625	3.09758e+09	0.0352774	-12.6906	3.30493e+09	0.0456866	-9.32187	3.18703e+09	0.0376826	3.65	2.97536e+09	0.0388465	8.65625	2.72612e+09	0.0309551	-133.2	0.02279	-76.0023	4074440000	4.07444
-15.0531	3.06167e+09	0.0387887	-1.72188	3.09067e+09	0.0353881	-11.6219	3.29323e+09	0.0444665	-7.95938	3.17835e+09	0.0387698	4.91875	2.97391e+09	0.0384275	9.83437	2.72236e+09	0.0347139	-133	0.02408	-75.5403	4067730000	4.06773
-14.6	3.05814e+09	0.0379927	-0.6375	3.08319e+09	0.0353073	-10.6188	3.28083e+09	0.0438444	-6.7	3.16902e+09	0.0379721	6.35312	2.96881e+09	0.037792	11.0781	2.71155e+09	0.0323125	-132.9	0.02171	-75.0782	4060780000	4.06078
-13.5813	3.05096e+09	0.0379485	0.48125	3.07584e+09	0.0344157	-9.65	3.27377e+09	0.043455	-4.825	3.15872e+09	0.0377016	7.4125	2.96196e+09	0.0368792	12.1062	2.7081e+09	0.0320953	-132.8	0.02396	-74.6162	4052920000	4.05292
-11.4563	3.04139e+09	0.0376188	1.54375	3.06835e+09	0.0343643	-8.23438	3.26619e+09	0.0432115	-3.4	3.14902e+09	0.0364755	8.5625	2.95769e+09	0.0361739	13.2938	2.70476e+09	0.0327392	-132.5	0.02296	-74.1542	4045510000	4.04551
-9.26562	3.02562e+09	0.0373421	2.57812	3.05864e+09	0.0334066	-7.1875	3.25646e+09	0.0423864	-2.325	3.14234e+09	0.036188	9.66563	2.95618e+09	0.0358304	14.6562	2.69384e+09	0.0323577	-132	0.0237	-73.6921	4038160000	4.03816
-7.45	3.01725e+09	0.0373169	3.55312	3.05081e+09	0.0331653	-6	3.24745e+09	0.0420568	-0.825	3.13545e+09	0.0342412	10.7625	2.95076e+09	0.0353727	16.0969	2.68853e+09	0.031992	-131.7	0.02135	-73.2301	4030720000	4.03072
-6.29688	3.0101e+09	0.0377415	4.66875	3.0428e+09	0.0330648	-5.04062	3.23938e+09	0.0419045	0.328125	3.12296e+09	0.0342617	11.7844	2.94636e+09	0.0348879	17.4562	2.67828e+09	0.0317914	-131.6	0.02345	-72.7681	4023190000	4.02319
-4.98125	3.0017e+09	0.0370906	5.75938	3.03678e+09	0.032766	-3.9625	3.23423e+09	0.0414549	1.6625	3.11763e+09	0.0333338	12.8219	2.94055e+09	0.0349195	18.6687	2.66816e+09	0.0311465	-131.5	0.02414	-72.306	4015620000	4.01562
-3.44062	2.99417e+09	0.0369435	6.78125	3.0296e+09	0.0327838	-3.0625	3.22748e+09	0.041372	3.10625	3.11385e+09	0.0340955	14.0125	2.9346e+09	0.0339615	19.7563	2.66237e+09	0.0324594	-131.2	0.02326	-71.844	4007770000	4.00777
-2.01875	2.98605e+09	0.0370236	7.68125	3.02289e+09	0.0323384	-2.20312	3.21988e+09	0.0403268	4.40313	3.10444e+09	0.0327205	15.1219	2.92895e+09	0.0336399	20.9375	2.6533e+09	0.0298178	-130.8	0.0248	-71.382	4000390000	4.00039
-0.7625	2.97645e+09	0.0363591	8.81563	3.01667e+09	0.0318855	-1.16563	3.21761e+09	0.0402386	5.7625	3.09259e+09	0.0324766	16.3563	2.92052e+09	0.0326171	21.9125	2.64722e+09	0.0306929	-130.6	0.02321	-70.9199	3993890000	3.99389
0.728125	2.97132e+09	0.0363703	9.82188	3.0086e+09	0.0316343	-0.1125	3.2115e+09	0.0397187	7.22813	3.08511e+09	0.0307253	17.4031	2.91556e+09	0.0325115	23.2313	2.63775e+09	0.0307329	-130.2	0.02342	-70.4579	3986750000	3.98675
2.20938	2.96148e+09	0.0358156	10.7125	3.00223e+09	0.0315171	0.821875	3.20522e+09	0.0384262	8.34375	3.07633e+09	0.031099	18.6781	2.90669e+09	0.0317306	24.4469	2.6307e+09	0.0278511	-130.1	0.02216	-69.9959	3978760000	3.97876
3.58125	2.95743e+09	0.0357551	11.6625	2.99565e+09	0.0312318	1.84375	3.20206e+09	0.0381249	9.4375	3.06622e+09	0.0305074	19.6625	2.90025e+09	0.0317503	25.3375	2.62223e+09	0.0299457	-130	0.02461	-69.5338	3970440000	3.97044
4.85938	2.95241e+09	0.0352252	12.5188	2.98936e+09	0.0307818	2.81562	3.19742e+09	0.037298	10.4688	3.06236e+09	0.0297707	20.6594	2.89538e+09	0.0314988	26.3625	2.61573e+09	0.0294527	-129.8	0.02365	-69.0718	3962550000	3.96255
6.075	2.94598e+09	0.0347257	13.5594	2.98253e+09	0.0311411	3.8625	3.18802e+09	0.0366682	11.6281	3.05271e+09	0.0300641	21.6187	2.88914e+09	0.0313119	27.2844	2.60452e+09	0.0289846	-129.5	0.025	-68.6098	3954530000	3.95453
7.20312	2.94185e+09	0.0344258	14.5719	2.97534e+09	0.0307886	5.1	3.18378e+09	0.0357357	12.6438	3.04725e+09	0.0289821	22.7875	2.88222e+09	0.0310695	28.3719	2.60307e+09	0.0291679	-129.3	0.02339	-68.1477	3946710000	3.94671
8.475	2.93542e+09	0.0343518	15.4375	2.96913e+09	0.0304012	5.94375	3.17705e+09	0.0353878	13.7344	3.03906e+09	0.0276575	23.8375	2.8751e+09	0.030896	29.5031	2.59393e+09	0.0308883	-128.9	0.02233	-67.6857	3939660000	3.93966
9.80937	2.93088e+09	0.0339169	16.3313	2.96339e+09	0.0306261	6.78437	3.17118e+09	0.0351715	14.625	3.03334e+09	0.029126	25.0281	2.86683e+09	0.0309001	30.6344	2.58445e+09	0.0288492	-128.6	0.02392	-67.2237	3931970000	3.93197
10.7719	2.9283e+09	0.0336212	17.0813	2.95609e+09	0.0303168	7.78125	3.16645e+09	0.0348585	15.6781	3.02461e+09	0.0275597	25.9594	2.85999e+09	0.03053	31.45	2.57719e+09	0.0299951	-128.5	0.02522	-66.7616	3924220000	3.92422
11.5781	2.92336e+09	0.0331213	18.0625	2.95009e+09	0.0299827	9.08125	3.15908e+09	0.0344133	16.6	3.01662e+09	0.0279351	26.8219	2.85276e+09	0.0303797	32.5906	2.56693e+09	0.0294944	-128.4	0.02373	-66.2996	3916320000	3.91632
12.4406	2.91946e+09	0.0333223	18.9906	2.94302e+09	0.0300119	10.0375	3.14983e+09	0.0339295	17.7625	3.0102e+09	0.0276702	27.8719	2.84569e+09	0.0303988	33.5812	2.55535e+09	0.0312054	-128	0.02415	-65.8376	3908390000	3.90839
13.5469	2.9128e+09	0.0331994	20.1125	2.93707e+09	0.0299964	10.8844	3.14464e+09	0.0336673	18.9469	3.00062e+09	0.0273331	28.8938	2.83911e+09	0.03006	34.7	2.55099e+09	0.0314386	-127.6	0.0221	-65.3755	3900040000	3.90004
14.6281	2.90717e+09	0.0327691	21.1594	2.92726e+09	0.0298393	11.6656	3.13834e+09	0.033419	19.8719	2.99307e+09	0.0270733	29.8781	2.83163e+09	0.0300433	35.5812	2.54085e+09	0.0317582	-127.3	0.02476	-64.9135	3891380000	3.89138
15.6312	2.90227e+09	0.03239	22.0094	2.92061e+09	0.0297384	12.675	3.13057e+09	0.0328065	20.8906	2.98528e+09	0.0275306	30.7344	2.82405e+09	0.030169	36.4406	2.53075e+09	0.0327946	-127.1	0.02353	-64.4515	3883280000	3.88328
16.5031	2.89787e+09	0.0322522	22.9469	2.91243e+09	0.0300372	13.8125	3.12206e+09	0.0322575	21.7687	2.97932e+09	0.026903	31.6063	2.8163e+09	0.030295	37.4844	2.51684e+09	0.0316587	-126.7	0.02394	-63.9894	3875090000	3.87509
17.3469	2.89356e+09	0.0320682	23.9125	2.90511e+09	0.0298101	14.7844	3.11345e+09	0.0322703	23.05	2.96789e+09	0.0267894	32.8469	2.80508e+09	0.0301972	38.6688	2.50976e+09	0.0312575	-126.4	0.02249	-63.5274	3867010000	3.86701
18.3781	2.88676e+09	0.0316065	24.8281	2.89925e+09	0.0298988	15.675	3.10576e+09	0.0318485	24.1562	2.95911e+09	0.0266431	34	2.79522e+09	0.0303104	39.725	2.50544e+09	0.0321629	-126.3	0.0262	-63.0654	3858850000	3.85885
19.3844	2.88131e+09	0.0318243	25.6875	2.89114e+09	0.0299468	16.5344	3.09973e+09	0.0316588	25.0687	2.95289e+09	0.0272635	35.1031	2.78455e+09	0.0303804	40.5969	2.49266e+09	0.0326814	-125.9	0.02458	-62.6033	3850480000	3.85048
20.3062	2.87399e+09	0.0314598	26.45	2.885e+09	0.0298109	17.3281	3.09307e+09	0.0316371	25.9031	2.94491e+09	0.0267287	36.0062	2.77375e+09	0.0307961	41.6313	2.48267e+09	0.0324903	-125.8	0.02397	-62.1413	3842610000	3.84261
21.2531	2.86835e+09	0.0314596	27.4344	2.87612e+09	0.0296899	18.3031	3.08541e+09	0.0316077	26.9375	2.9398e+09	0.0271675	36.9062	2.76377e+09	0.0308255	42.6625	2.47404e+09	0.0330617	-125.5	0.02456	-61.6793	3834530000	3.83453
22.2125	2.86251e+09	0.0312391	28.4844	2.86806e+09	0.030137	19.3219	3.07647e+09	0.0312761	27.975	2.93249e+09	0.0273691	38.1969	2.75367e+09	0.0311947	43.7906	2.46174e+09	0.0339556	-125.3	0.02578	-61.2172	3826610000	3.82661
23.2188	2.85516e+09	0.0312306	29.425	2.86182e+09	0.0298016	20.2312	3.06978e+09	0.0313951	29.1469	2.92186e+09	0.0269361	39.0281	2.74304e+09	0.0315308	44.8406	2.45421e+09	0.0325761	-125.1	0.02274	-60.7552	3818740000	3.81874
24.2031	2.84878e+09	0.0312128	30.3031	2.85418e+09	0.0295169	21.1906	3.06291e+09	0.0309846	30.0313	2.91555e+09	0.0266668	40.0344	2.73302e+09	0.0318187	45.8312	2.44013e+09	0.03404	-124.7	0.02382	-60.2932	3808390000	3.80839
25.1062	2.8432e+09	0.0310449	31.0531	2.8466e+09	0.0298939	21.9875	3.05573e+09	0.030761	30.8344	2.91018e+09	0.0259365	41	2.72349e+09	0.0320619	47.0906	2.42952e+09	0.032576	-124.5	0.02429	-59.8311	3798890000	3.79889
26.0344	2.83661e+09	0.0306531	31.9563	2.83958e+09	0.029614	22.9375	3.04857e+09	0.0305616	31.6938	2.90223e+09	0.0262686	42.1562	2.70898e+09	0.032542	48.3562	2.41881e+09	0.0340882	-124.3	0.02532	-59.3691	3791790000	3.79179
26.9313	2.82882e+09	0.0308905	33.2	2.83113e+09	0.029203	23.9062	3.04e+09	0.0305349	32.8875	2.89535e+09	0.0272971	43.2156	2.69977e+09	0.0326048	49.6031	2.40471e+09	0.0334574	-124.2	0.02457	-58.9071	3782790000	3.78279
27.9156	2.82206e+09	0.0309059	34.1875	2.82076e+09	0.0289693	24.9625	3.03121e+09	0.0304127	33.9781	2.88556e+09	0.0263892	44.1469	2.69054e+09	0.0326499	50.5187	2.39617e+09	0.0336787	-123.9	0.0225	-58.445	3773480000	3.77348
28.8281	2.81441e+09	0.0308726	35.0594	2.81435e+09	0.0299026	25.9125	3.02171e+09	0.0307076	34.9344	2.87432e+09	0.0262331	45.0562	2.68121e+09	0.0328748	51.5156	2.38838e+09	0.0340669	-123.4	0.02427	-57.983	3765110000	3.76511
29.7344	2.80676e+09	0.0307443	35.9344	2.80803e+09	0.0290751	26.7656	3.01141e+09	0.0308435	35.7375	2.86977e+09	0.0265836	45.925	2.6718e+09	0.0329975	52.6375	2.38146e+09	0.037135	-123.2	0.02502	-57.521	3757350000	3.75735
30.7062	2.79856e+09	0.0308757	36.85	2.80005e+09	0.0309054	27.7375	3.00265e+09	0.0308074	36.6437	2.86141e+09	0.027036	47.1281	2.66022e+09	0.0331811	54.0156	2.36867e+09	0.0343114	-123.1	0.0253	-57.0589	3749560000	3.74956
31.4906	2.79156e+09	0.0310987	37.8063	2.79047e+09	0.028837	28.7375	2.99387e+09	0.0308565	37.7875	2.84945e+09	0.026893	48.3344	2.64803e+09	0.0332902	54.9375	2.3551e+09	0.0342364	-122.8	0.02509	-56.5969	3741010000	3.74101
32.4188	2.78414e+09	0.0310197	38.7625	2.78334e+09	0.0294975	29.6656	2.9829e+09	0.0310854	38.95	2.83885e+09	0.026695	49.3219	2.63689e+09	0.0333896	55.8656	2.34832e+09	0.0350734	-122.6	0.02293	-56.1349	3732250000	3.73225
33.4	2.77674e+09	0.0309483	39.7156	2.77579e+09	0.0292704	30.5438	2.9733e+09	0.0313741	40.0938	2.8281e+09	0.0267883	50.2125	2.62614e+09	0.0336227	57.175	2.336e+09	0.0348496	-122.3	0.02432	-55.6728	3722970000	3.72297
34.3563	2.76806e+09	0.0309867	40.6719	2.76501e+09	0.0303751	31.3406	2.96293e+09	0.0313383	40.9188	2.81856e+09	0.0273719	51.1031	2.61644e+09	0.0336472	58.125	2.32626e+09	0.0349086	-122.1	0.02637	-55.2108	3713920000	3.71392
35.2344	2.76079e+09	0.0311431	41.4188	2.75752e+09	0.02989	32.4312	2.94971e+09	0.0315714	41.95	2.80989e+09	0.0277142	52.2188	2.60488e+09	0.033499	59.0563	2.31893e+09	0.0346786	-121.9	0.02423	-54.7488	3705790000	3.70579
36.1125	2.75283e+09	0.0311959	42.3719	2.7498e+09	0.0298896	33.4937	2.93838e+09	0.0321263	42.9437	2.7985e+09	0.0277921	53.3031	2.5927e+09	0.0339533	59.9625	2.30969e+09	0.0354975	-121.8	0.02552	-54.2867	3697740000	3.69774
36.9906	2.74478e+09	0.0312012	43.3125	2.7441e+09	0.0296861	34.4469	2.92665e+09	0.0320883	44.0969	2.78944e+09	0.0282348	54.2438	2.58282e+09	0.0341805	61.1562	2.30038e+09	0.0352493	-121.5	0.02527	-53.8247	3688970000	3.68897
37.9156	2.73649e+09	0.0314048	44.2125	2.73492e+09	0.0294858	35.3719	2.91494e+09	0.0326371	45.05	2.77745e+09	0.0279969	55.125	2.57268e+09	0.0343063	62.6031	2.28645e+09	0.034802	-121.4	0.02324	-53.3627	3680140000	3.68014
38.9625	2.72839e+09	0.0312734	45.0875	2.72714e+09	0.0294912	36.0344	2.90552e+09	0.0328303	45.7563	2.77011e+09	0.0291314	56.2	2.5616e+09	0.0345014	63.8	2.27556e+09	0.0354159	-121.1	0.02439	-52.9006	3672080000	3.67208
39.8812	2.71984e+09	0.0316033	46.0031	2.72027e+09	0.0309304	37.0469	2.89572e+09	0.0330607	46.7156	2.76056e+09	0.0285652	57.2844	2.55084e+09	0.0345427	64.8688	2.26471e+09	0.0361779	-121	0.02672	-52.4386	3664170000	3.66417
40.6469	2.71191e+09	0.0316609	47.2281	2.70837e+09	0.0300716	38.0531	2.88393e+09	0.033231	47.9031	2.7468e+09	0.0291111	58.2594	2.5388e+09	0.034878	66.1312	2.25453e+09	0.0358013	-120.6	0.02479	-51.9766	3655210000	3.65521
41.6219	2.70479e+09	0.0313078	48.4125	2.69646e+09	0.0302416	39.225	2.87234e+09	0.0335195	48.8188	2.73548e+09	0.0299411	59.1156	2.49346e+09	0.0471553	67.2719	2.24382e+09	0.0349039	-120.3	0.02518	-51.5145	3646660000	3.64666
42.5031	2.69665e+09	0.0317294	49.5375	2.68736e+09	0.0295031	40.1219	2.86096e+09	0.033673	49.7625	2.72666e+09	0.0293908	59.9688	2.51874e+09	0.0353682	68.5125	2.23113e+09	0.0363833	-120.1	0.02319	-51.0525	3638330000	3.63833
43.4875	2.68803e+09	0.0318821	50.3125	2.67642e+09	0.0301902	40.9031	2.8511e+09	0.0338408	50.6063	2.71553e+09	0.0303589	61.0719	2.50772e+09	0.0354811	69.375	2.22163e+09	0.0361492	-119.9	0.02515	-50.5904	3629740000	3.62974
44.4469	2.67929e+09	0.0317485	51.1906	2.66832e+09	0.0307286	41.8312	2.83921e+09	0.0338896	51.5312	2.70419e+09	0.0301903	62.125	2.49829e+09	0.0355436	70.4625	2.21222e+09	0.0372278	-119.3	0.02636	-50.1284	3620710000	3.62071
45.3063	2.67102e+09	0.0318434	52.3312	2.65857e+09	0.0305136	42.7938	2.82794e+09	0.0341701	52.4062	2.69231e+09	0.0305576	63.1	2.48652e+09	0.0356967	71.5187	2.20164e+09	0.0360239	-119.2	0.02417	-49.6664	3611570000	3.61157
46.1344	2.66198e+09	0.0319414	53.2844	2.65038e+09	0.0311677	43.7063	2.81712e+09	0.0341374	53.3	2.68343e+09	0.0308643	64.0781	2.47687e+09	0.0357369	72.6281	2.19602e+09	0.0369852	-119.1	0.02584	-49.2043	3603350000	3.60335
47.1625	2.65404e+09	0.0322557	54.5094	2.64007e+09	0.031116	44.6719	2.80666e+09	0.03453	54.3281	2.67297e+09	0.0306918	65.0531	2.46516e+09	0.0361318	73.6406	2.18512e+09	0.0371024	-118.9	0.02372	-48.7423	3595350000	3.59535
48.0469	2.64555e+09	0.031748	55.3375	2.62766e+09	0.0312918	45.55	2.79572e+09	0.03454	55.2437	2.66142e+09	0.0315682	66.2531	2.45531e+09	0.0363954	74.7406	2.17519e+09	0.0361064	-118.8	0.02458	-48.2803	3587590000	3.58759
48.8438	2.63731e+09	0.0320856	56.3281	2.61789e+09	0.0311401	46.4719	2.78492e+09	0.034707	56.5	2.65034e+09	0.0312733	67.4906	2.4447e+09	0.0363496	75.9156	2.16411e+09	0.0378903	-118.5	0.02669	-47.8182	3579640000	3.57964
49.7875	2.62861e+09	0.0321747	57.4187	2.6072e+09	0.0320178	47.55	2.7721e+09	0.0346139	57.55	2.63474e+09	0.0312793	68.6	2.4317e+09	0.0364676	76.975	2.1535e+09	0.0374453	-118	0.02575	-47.3562	3570710000	3.57071
50.6344	2.6206e+09	0.0323842	58.225	2.59694e+09	0.0320388	48.4375	2.76112e+09	0.0348795	58.4375	2.62458e+09	0.0318661	69.6531	2.42129e+09	0.036757	78.0719	2.14653e+09	0.0376409	-117.7	0.02539	-46.8942	3561910000	3.56191
51.675	2.61214e+09	0.0323053	59.1812	2.58974e+09	0.0314571	49.425	2.74894e+09	0.0347429	59.5094	2.61377e+09	0.0320821	70.8938	2.40879e+09	0.0368779	79.075	2.1367e+09	0.0371622	-116.9	0.02527	-46.4322	3554600000	3.5546
52.5969	2.60346e+09	0.0323521	60.0656	2.58148e+09	0.0321704	50.3344	2.73828e+09	0.0348977	60.4437	2.60271e+09	0.0322295	71.8	2.39737e+09	0.0367528	80.1406	2.12831e+09	0.0372127	-116.8	0.02708	-45.9701	3546010000	3.54601
53.5031	2.59347e+09	0.0328766	61.2031	2.56922e+09	0.031891	51.1719	2.72808e+09	0.0351489	61.325	2.5863e+09	0.0317808	72.8125	2.38978e+09	0.0371289	81.3844	2.11941e+09	0.0379553	-116.5	0.02451	-45.5081	3536640000	3.53664
54.4812	2.58507e+09	0.0324858	62.1469	2.55982e+09	0.0322931	52.2781	2.71631e+09	0.035282	62.2406	2.583e+09	0.0328206	73.9094	2.37931e+09	0.0375139	82.5281	2.10897e+09	0.037704	-115.9	0.02773	-45.0461	3528070000	3.52807
55.1688	2.57667e+09	0.0327462	63	2.55149e+09	0.0326132	53.2031	2.70324e+09	0.0352705	63.2281	2.57209e+09	0.0330436	74.9625	2.36748e+09	0.0373559	83.6281	2.10198e+09	0.0374585	-115.7	0.02674	-44.584	3519270000	3.51927
56.1125	2.56654e+09	0.0329212	63.8125	2.54205e+09	0.0326715	54.4562	2.69108e+09	0.0353376	64.3375	2.56261e+09	0.0334106	76.2906	2.35811e+09	0.0377086	84.5125	2.0927e+09	0.0374807	-115.6	0.02702	-44.122	3511360000	3.51136
57.1156	2.55836e+09	0.0328692	64.7281	2.53234e+09	0.0331201	55.3062	2.67674e+09	0.0355248	65.1562	2.55035e+09	0.0334272	77.2844	2.34636e+09	0.0383322	85.5438	2.0832e+09	0.0381773	-115.5	0.02454	-43.6599	3503520000	3.50352
58.025	2.54815e+09	0.0331965	65.6344	2.52323e+09	0.0332792	56.2531	2.66547e+09	0.0356764	66.4781	2.53479e+09	0.0331711	78.2969	2.33799e+09	0.0379463	86.55	2.07626e+09	0.0377705	-115.3	0.02466	-43.1979	3494950000	3.49495
58.8969	2.53886e+09	0.0333941	66.6062	2.51356e+09	0.0334702	57.2656	2.65335e+09	0.0357553	67.575	2.52389e+09	0.034105	79.525	2.32883e+09	0.0376684	87.7031	2.06837e+09	0.0368654	-115	0.02808	-42.7359	3487030000	3.48703
59.8625	2.53043e+09	0.0337646	67.6688	2.50387e+09	0.0335512	58.4625	2.64098e+09	0.0360147	68.4844	2.51346e+09	0.0341519	80.875	2.31663e+09	0.0383358	88.8062	2.06065e+09	0.03796	-114.6	0.0272	-42.2738	3478840000	3.47884
60.7812	2.52051e+09	0.033737	68.5	2.49446e+09	0.0337656	59.5125	2.62718e+09	0.035917	69.3281	2.50308e+09	0.034	82.0125	2.30684e+09	0.038422	89.7	2.05395e+09	0.0381126	-114.4	0.02619	-41.8118	3470120000	3.47012
61.7219	2.51188e+09	0.0337222	69.3312	2.48626e+09	0.0337179	60.7375	2.61358e+09	0.0360408	70.5031	2.49302e+09	0.0341702	83.0844	2.29605e+09	0.0378094	90.6094	2.04464e+09	0.0375171	-114.2	0.0251	-41.3498	3461810000	3.46181
62.5906	2.50135e+09	0.0337496	70.1656	2.47645e+09	0.0337342	61.8375	2.59763e+09	0.0362506	71.4875	2.48035e+09	0.0347708	84.0094	2.28751e+09	0.0382294	91.6375	2.0375e+09	0.0373905	-114	0.02482	-40.8877	3452760000	3.45276
63.45	2.4936e+09	0.0342913	71.1344	2.46748e+09	0.0337986	62.7094	2.58478e+09	0.0364023	72.5562	2.47111e+09	0.03444	85.1687	2.27999e+09	0.0381372	92.825	2.03079e+09	0.0380985	-113.7	0.02846	-40.4257	3444370000	3.44437
64.3937	2.48223e+09	0.034223	72.025	2.45797e+09	0.0343458	63.5531	2.57258e+09	0.0363793	73.6562	2.46056e+09	0.0348482	86.3531	2.27123e+09	0.038006	93.825	2.02174e+09	0.0369146	-113.5	0.02725	-39.9637	3437560000	3.43756
65.275	2.47324e+09	0.0348176	73	2.44815e+09	0.0342355	64.5687	2.56182e+09	0.0363494	74.6875	2.44901e+09	0.0350761	87.3125	2.26144e+09	0.0382361	95.0312	2.01376e+09	0.0368694	-113.3	0.02519	-39.5016	3428640000	3.42864
66.3312	2.46298e+09	0.0348589	74.0781	2.43784e+09	0.0343863	65.525	2.54776e+09	0.0369004	75.7781	2.43881e+09	0.0347943	88.3531	2.25499e+09	0.038179	96.1906	2.00504e+09	0.036938	-113.2	0.02639	-39.0396	3421120000	3.42112
67.3125	2.45366e+09	0.0352501	74.9875	2.42773e+09	0.034764	66.6844	2.53563e+09	0.0371511	76.8344	2.42925e+09	0.0349398	89.2844	2.24676e+09	0.0381378	97.0625	2.00221e+09	0.0368983	-113	0.02886	-38.5776	3414420000	3.41442
68.2156	2.44584e+09	0.0352217	75.9125	2.41651e+09	0.0353001	67.5344	2.52236e+09	0.0371226	77.8938	2.41559e+09	0.0349896	90.5094	2.23874e+09	0.0386617	97.9688	1.99362e+09	0.0372963	-112.9	0.02513	-38.1155	3407560000	3.40756
68.975	2.43605e+09	0.0353085	76.7875	2.40702e+09	0.0350193	68.5781	2.51136e+09	0.0367724	78.8063	2.40664e+09	0.0344816	91.6875	2.22869e+09	0.0382369	98.9938	1.98849e+09	0.0372027	-112.5	0.02772	-37.6535	3400110000	3.40011
69.8281	2.42618e+09	0.0356785	77.7625	2.39854e+09	0.0351535	69.5281	2.49867e+09	0.0370782	79.7656	2.40122e+09	0.0352512	92.9187	2.22122e+09	0.0380792	100.319	1.9803e+09	0.037531	-112.2	0.02553	-37.1915	3392030000	3.39203
70.7625	2.41643e+09	0.035711	78.6312	2.38886e+09	0.0354601	70.4375	2.48547e+09	0.0372831	80.825	2.39106e+09	0.035452	93.8531	2.21169e+09	0.0381733	101.797	1.97132e+09	0.0372573	-112	0.02822	-36.7294	3384640000	3.38464
71.8125	2.40711e+09	0.0358044	79.4187	2.38024e+09	0.0356542	71.4656	2.47455e+09	0.0373851	82.075	2.38044e+09	0.0352089	94.825	2.2046e+09	0.0386575	102.956	1.96419e+09	0.03785	-111.9	0.02748	-36.2674	3376820000	3.37682
72.7562	2.3975e+09	0.0360467	80.325	2.37039e+09	0.0358483	72.5594	2.46359e+09	0.0374785	82.9938	2.37084e+09	0.0356384	95.9562	2.19686e+09	0.0380344	103.919	1.95847e+09	0.0382367	-111.7	0.02523	-35.8054	3369970000	3.36997
73.6406	2.38759e+09	0.0361175	81.4562	2.36027e+09	0.0357487	73.5	2.45108e+09	0.0375582	83.8781	2.36357e+09	0.0352429	97.1625	2.18806e+09	0.0376988	105.119	1.95032e+09	0.0370847	-111.4	0.02816	-35.3433	3362770000	3.36277
74.5094	2.37843e+09	0.0364402	82.3313	2.35131e+09	0.0358178	74.3281	2.44048e+09	0.0379305	84.6813	2.35462e+09	0.0352056	98.2594	2.18137e+09	0.0380795	106.181	1.94292e+09	0.036767	-111.1	0.02559	-34.8813	3356360000	3.35636
75.4969	2.36752e+09	0.0367927	83.2156	2.34245e+09	0.0357224	75.2937	2.43058e+09	0.0374116	85.7469	2.34722e+09	0.035663	99.3125	2.17272e+09	0.0373469	107.163	1.93646e+09	0.0366332	-111	0.02875	-34.4193	3349970000	3.34997
76.5156	2.35726e+09	0.0370592	84.0062	2.33458e+09	0.0363636	76.3094	2.41817e+09	0.0376078	86.8625	2.33925e+09	0.03555	100.509	2.16409e+09	0.0376877	108.247	1.9308e+09	0.0369168	-110.8	0.028	-33.9572	3343140000	3.34314
77.5062	2.34813e+09	0.0370561	84.9094	2.32489e+09	0.0361723	77.3438	2.40905e+09	0.0376807	88.0813	2.33141e+09	0.0352718	101.759	2.15527e+09	0.0374616	109.409	1.92259e+09	0.0360773	-110.7	0.02561	-33.4952	3336980000	3.33698
78.4719	2.33751e+09	0.0374071	85.9531	2.3169e+09	0.0363076	78.2906	2.3985e+09	0.0381699	88.9219	2.32122e+09	0.0349753	102.987	2.14674e+09	0.0372136	110.466	1.91726e+09	0.0366361	-110.3	0.02831	-33.0332	3330580000	3.33058
79.2344	2.32845e+09	0.0372603	86.9094	2.30786e+09	0.0365477	79.1562	2.3887e+09	0.0379755	89.8063	2.31387e+09	0.035333	103.878	2.13919e+09	0.0376487	111.594	1.91195e+09	0.0364599	-110.1	0.02932	-32.5711	3324180000	3.32418
80.1437	2.3191e+09	0.0375407	87.7625	2.2999e+09	0.0365071	80.1125	2.3787e+09	0.0380095	90.7469	2.30663e+09	0.0357544	105.003	2.13244e+09	0.0376129	112.587	1.90526e+09	0.0366922	-109.8	0.02708	-32.1091	3317390000	3.31739
81.0938	2.30831e+09	0.0374765	88.6625	2.29161e+09	0.0365345	81.1813	2.37016e+09	0.0380325	91.7313	2.2986e+09	0.0353291	106.178	2.12444e+09	0.0373426	113.675	1.89921e+09	0.0370744	-109.6	0.02615	-31.6471	3310720000	3.31072
82.1406	2.29859e+09	0.0375853	89.6094	2.28341e+09	0.0363084	82.2625	2.35986e+09	0.0380099	92.6188	2.29212e+09	0.0353443	107.191	2.11656e+09	0.036933	114.819	1.89176e+09	0.0369047	-109.5	0.02535	-31.185	3303850000	3.30385
83.0844	2.2888e+09	0.037571	90.5281	2.27368e+09	0.0367652	83.3469	2.3504e+09	0.0381858	93.6781	2.28575e+09	0.0357478	108.275	2.11008e+09	0.0367947	115.813	1.88644e+09	0.0362932	-109.3	0.02853	-30.723	3297680000	3.29768
83.9094	2.28004e+09	0.0380976	91.5156	2.26596e+09	0.0365868	84.1625	2.34052e+09	0.0385307	94.625	2.27691e+09	0.035696	109.419	2.10251e+09	0.0368078	116.734	1.88151e+09	0.0363119	-109.2	0.02977	-30.261	3291180000	3.29118
84.7844	2.27072e+09	0.0379169	92.4656	2.25832e+09	0.0369224	85.3531	2.33148e+09	0.0383481	95.8281	2.27097e+09	0.0356265	110.722	2.09575e+09	0.0366999	117.737	1.87696e+09	0.0363646	-108.7	0.02715	-29.7989	3285060000	3.28506
85.8156	2.26109e+09	0.0379726	93.5156	2.25009e+09	0.0363659	86.3688	2.32241e+09	0.0383319	96.9875	2.26336e+09	0.0357423	112.016	2.08628e+09	0.036706	118.753	1.87083e+09	0.0360827	-108.6	0.02597	-29.3369	3279620000	3.27962
86.7656	2.25188e+09	0.0380893	94.375	2.24137e+09	0.0366014	87.4125	2.31512e+09	0.0384209	97.9062	2.25261e+09	0.03509	112.997	2.07736e+09	0.036603	120.022	1.86392e+09	0.0362105	-108.5	0.02604	-28.8749	3273240000	3.27324
87.6812	2.24282e+09	0.038227	95.4469	2.23335e+09	0.0364061	88.4562	2.30785e+09	0.03882	98.8344	2.24565e+09	0.0349769	114.253	2.06972e+09	0.0364335	121.169	1.85826e+09	0.0359508	-108.4	0.02974	-28.4128	3267990000	3.26799
88.5719	2.23352e+09	0.0381339	96.425	2.22623e+09	0.0365623	89.275	2.29854e+09	0.0383211	99.9469	2.24101e+09	0.0356504	115.494	2.0607e+09	0.0364203	122.081	1.85247e+09	0.0358154	-108.3	0.02925	-27.9508	3262380000	3.26238
89.3125	2.22548e+09	0.0380827	97.4562	2.21873e+09	0.036557	90.3125	2.28908e+09	0.0385698	100.919	2.23341e+09	0.0343332	116.822	2.05245e+09	0.0361948	122.881	1.84784e+09	0.03574	-107.6	0.02796	-27.4888	3256760000	3.25676
90.3031	2.21617e+09	0.0381007	98.5031	2.2103e+09	0.0364809	91.3562	2.28026e+09	0.0381587	101.997	2.22571e+09	0.0350496	117.653	2.04492e+09	0.036155	123.975	1.84267e+09	0.035348	-107.5	0.02817	-27.0267	3251490000	3.25149
91.2812	2.20667e+09	0.038169	99.5375	2.20233e+09	0.036334	92.4406	2.27323e+09	0.0387607	103.019	2.217e+09	0.0345266	118.516	2.03913e+09	0.0360455	124.969	1.83604e+09	0.0354827	-107.4	0.02606	-26.5647	3245500000	3.2455
92.3094	2.19729e+09	0.0381762	100.559	2.19433e+09	0.0366093	93.3281	2.26482e+09	0.0386381	103.972	2.2124e+09	0.0349782	119.972	2.03291e+09	0.035796	126.134	1.8309e+09	0.0353265	-107.2	0.02919	-26.1027	3239490000	3.23949
93.2188	2.18951e+09	0.037836	101.516	2.18781e+09	0.0364772	94.3844	2.25832e+09	0.0383099	104.997	2.20417e+09	0.0356081	121.319	2.02267e+09	0.035968	127.234	1.82517e+09	0.0356983	-106.6	0.02902	-25.6406	3234110000	3.23411
93.9781	2.18177e+09	0.0379059	102.381	2.18104e+09	0.0365476	95.5531	2.2491e+09	0.0386589	106.128	2.19775e+09	0.0344596	122.3	2.01526e+09	0.0357051	128.078	1.81978e+09	0.0353841	-106.5	0.02785	-25.1786	3229170000	3.22917
94.9062	2.17387e+09	0.0378389	103.194	2.17461e+09	0.0364017	96.5656	2.24224e+09	0.0384799	107.272	2.19136e+09	0.0345234	123.231	2.008e+09	0.0356639	129.153	1.8144e+09	0.0350744	-106.4	0.02612	-24.7166	3223410000	3.22341
95.8281	2.16485e+09	0.0380445	104.091	2.16824e+09	0.0363734	97.6344	2.23275e+09	0.0384578	108.478	2.18195e+09	0.034418	124.356	2.00066e+09	0.0355495	130.281	1.8086e+09	0.035114	-106.2	0.02978	-24.2545	3217780000	3.21778
96.8	2.15748e+09	0.0379122	105.047	2.16078e+09	0.036568	98.4844	2.22562e+09	0.0386604	109.591	2.17552e+09	0.0342443	125.341	1.99457e+09	0.035768	131.419	1.80207e+09	0.0352913	-105.6	0.0306	-23.7925	3212360000	3.21236
97.6781	2.14965e+09	0.0379622	106.022	2.15465e+09	0.0365487	99.3969	2.21822e+09	0.0381687	111.016	2.16182e+09	0.0350004	126.397	1.98842e+09	0.0354534	132.55	1.79642e+09	0.0349346	-105.5	0.02788	-23.3304	3207450000	3.20745
98.5469	2.14183e+09	0.0378982	107.103	2.14813e+09	0.0366742	100.669	2.21352e+09	0.0388343	112.081	2.15647e+09	0.034072	127.375	1.98265e+09	0.0352894	134.069	1.788e+09	0.0348281	-105.4	0.02657	-22.8684	3201960000	3.20196
99.5094	2.13506e+09	0.0376749	107.991	2.14042e+09	0.0363896	101.762	2.20481e+09	0.0385946	113.291	2.14803e+09	0.0348253	128.459	1.9759e+09	0.0351264	135.266	1.78159e+09	0.0349161	-105.1	0.03032	-22.4064	3197770000	3.19777
100.494	2.1275e+09	0.0378003	108.85	2.13389e+09	0.0360341	102.941	2.19804e+09	0.0387435	114.556	2.14357e+09	0.0341342	129.766	1.96878e+09	0.0351702	136.338	1.776e+09	0.0344027	-104.7	0.03046	-21.9444	3192080000	3.19208
101.409	2.12045e+09	0.0374927	109.787	2.1274e+09	0.036174	103.719	2.18805e+09	0.0381433	115.859	2.13657e+09	0.0345153	130.981	1.9601e+09	0.0350222	137.131	1.77145e+09	0.0346048	-104.4	0.02685	-21.4823	3186730000	3.18673
102.325	2.11362e+09	0.0375519	110.728	2.12037e+09	0.0362326	104.834	2.18369e+09	0.0384163	117.066	2.12579e+09	0.0334188	131.975	1.9529e+09	0.0351365	138.309	1.76645e+09	0.0342216	-104.3	0.02965	-21.0203	3180870000	3.18087
103.156	2.10611e+09	0.0376922	111.656	2.1135e+09	0.0362602	106.044	2.17528e+09	0.0385492	117.947	2.12254e+09	0.033043	132.938	1.94606e+09	0.0350539	139.369	1.7599e+09	0.0344967	-104.2	0.02679	-20.5583	3175850000	3.17585
104.022	2.09914e+09	0.037236	112.519	2.10782e+09	0.0359607	107.103	2.16769e+09	0.0383452	119.172	2.11373e+09	0.0332681	134.203	1.93846e+09	0.0349602	140.525	1.7548e+09	0.0342002	-104	0.03034	-20.0962	3171030000	3.17103
105.016	2.09163e+09	0.0370618	113.334	2.10135e+09	0.0362338	108.062	2.16108e+09	0.0382422	120.406	2.10755e+09	0.0333303	135.341	1.93055e+09	0.0352788	141.803	1.74821e+09	0.0344626	-103.8	0.03113	-19.6342	3166510000	3.16651
106.019	2.08859e+09	0.0380496	114.294	2.09484e+09	0.036239	109.066	2.15379e+09	0.0381901	121.472	2.0986e+09	0.0320758	136.456	1.9241e+09	0.0348269	142.822	1.74204e+09	0.033692	-103.5	0.02736	-19.1721	3161890000	3.16189
106.916	2.08193e+09	0.0374329	115.347	2.08906e+09	0.0360722	110.275	2.14707e+09	0.0381346	122.431	2.09271e+09	0.0326004	137.312	1.91721e+09	0.0346736	143.962	1.73426e+09	0.0340324	-103.4	0.02735	-18.7101	3158760000	3.15876
107.778	2.07443e+09	0.0369542	116.262	2.08338e+09	0.0356516	111.403	2.13897e+09	0.0378263	123.647	2.0845e+09	0.0337018	138.241	1.9112e+09	0.0348989	145.094	1.72992e+09	0.0338644	-103.3	0.03029	-18.2481	3154840000	3.15484
108.547	2.06782e+09	0.0374043	117.141	2.0771e+09	0.0356555	112.531	2.13237e+09	0.0379652	125.169	2.07869e+09	0.0321554	139.253	1.90487e+09	0.0348227	146.137	1.72378e+09	0.0336074	-103.1	0.02705	-17.786	3150400000	3.1504
109.506	2.06069e+09	0.0368342	117.931	2.07237e+09	0.0358183	113.441	2.12525e+09	0.0377646	126.428	2.06563e+09	0.032819	140.55	1.89902e+09	0.0346044	146.931	1.71917e+09	0.0334269	-103	0.03114	-17.324	3146170000	3.14617
110.472	2.05442e+09	0.0374693	118.859	2.06639e+09	0.035698	114.744	2.11816e+09	0.0381919	127.453	2.06007e+09	0.0344452	141.475	1.89147e+09	0.0346191	147.891	1.71406e+09	0.0335874	-102.5	0.02761	-16.862	3140810000	3.14081
111.341	2.04782e+09	0.0372078	119.878	2.05993e+09	0.0357433	115.938	2.10889e+09	0.0377891	128.413	2.05552e+09	0.0337421	142.306	1.88566e+09	0.0347723	148.834	1.70901e+09	0.0331412	-102.4	0.02775	-16.3999	3136510000	3.13651
112.284	2.04151e+09	0.0371714	120.984	2.0545e+09	0.0352075	116.809	2.1024e+09	0.0374552	129.562	2.05108e+09	0.0337525	143.319	1.87973e+09	0.0345649	149.772	1.70357e+09	0.033599	-102.2	0.03125	-15.9379	3132780000	3.13278
113.094	2.03513e+09	0.0372266	122.059	2.04708e+09	0.034992	117.628	2.09701e+09	0.0378517	130.469	2.04201e+09	0.0339652	144.359	1.87353e+09	0.0343607	150.872	1.69825e+09	0.0335244	-102.1	0.02684	-15.4759	3129580000	3.12958
114.213	2.029e+09	0.0367676	122.919	2.0407e+09	0.0350014	118.628	2.09074e+09	0.037143	131.534	2.0432e+09	0.0346901	145.475	1.86641e+09	0.0346825	151.734	1.69307e+09	0.033379	-102	0.0306	-15.0138	3126120000	3.12612
115.144	2.02191e+09	0.0370585	123.884	2.03455e+09	0.0351368	119.688	2.08359e+09	0.0372812	132.425	2.03061e+09	0.03289	146.412	1.86071e+09	0.034445	152.872	1.68667e+09	0.0328779	-101.8	0.03128	-14.5518	3122710000	3.12271
116.091	2.01672e+09	0.0367713	125.091	2.02787e+09	0.0347006	120.847	2.07669e+09	0.0373091	133.494	2.02538e+09	0.0322261	147.406	1.85457e+09	0.0342355	153.944	1.68126e+09	0.0333368	-101.5	0.02746	-14.0898	3119300000	3.1193
116.925	2.0107e+09	0.0369618	126.222	2.02296e+09	0.0349768	121.825	2.06939e+09	0.0373416	134.688	2.02151e+09	0.0341421	148.344	1.84856e+09	0.0344902	154.972	1.67564e+09	0.0329431	-101.4	0.02778	-13.6277	3115970000	3.11597
117.769	2.00464e+09	0.0369311	127.1	2.01649e+09	0.0351779	122.662	2.06347e+09	0.0373251	135.919	2.01165e+09	0.0326273	149.341	1.84304e+09	0.0344406	155.884	1.67084e+09	0.0327728	-101.3	0.03166	-13.1657	3113090000	3.11309
118.819	1.99798e+09	0.0370645	128	2.01266e+09	0.0345422	123.672	2.05815e+09	0.0367093	136.828	2.00531e+09	0.0316304	150.434	1.83698e+09	0.0341741	156.656	1.66548e+09	0.0330299	-101.1	0.02723	-12.7037	3110030000	3.11003
119.791	1.9925e+09	0.0366866	128.938	2.0052e+09	0.0349458	124.769	2.05149e+09	0.0364931	137.741	2.00017e+09	0.0332444	151.481	1.83014e+09	0.0342558	157.691	1.66004e+09	0.032933	-100.8	0.03135	-12.2416	3106360000	3.10636
120.744	1.98616e+09	0.0366068	129.897	1.99954e+09	0.0348101	125.669	2.04418e+09	0.0368828	138.866	1.99126e+09	0.0319259	152.622	1.82221e+09	0.0342654	158.787	1.65475e+09	0.0330995	-100.5	0.0281	-11.7796	3102570000	3.10257
121.638	1.97966e+09	0.0370148	130.834	1.99397e+09	0.0348243	126.603	2.0381e+09	0.0367746	139.825	1.98671e+09	0.032455	153.75	1.81585e+09	0.0342077	159.709	1.64967e+09	0.0326144	-100.4	0.03027	-11.3176	3098720000	3.09872
122.475	1.97456e+09	0.0367915	131.712	1.98853e+09	0.0345904	127.488	2.03192e+09	0.0368551	141.012	1.97819e+09	0.0324931	154.722	1.80924e+09	0.0340939	160.666	1.64468e+09	0.0330068	-99.9	0.02739	-10.8555	3095550000	3.09555
123.319	1.96917e+09	0.0370205	132.459	1.98416e+09	0.0346266	128.425	2.02582e+09	0.036668	142.088	1.974e+09	0.0323442	155.625	1.80313e+09	0.0341688	161.556	1.63968e+09	0.032599	-99.8	0.0318	-10.3935	3092740000	3.09274
124.303	1.96218e+09	0.0373305	133.484	1.97762e+09	0.0345102	129.375	2.01992e+09	0.036519	143.106	1.96556e+09	0.0317759	156.606	1.79772e+09	0.0339583	162.681	1.63275e+09	0.0328058	-99.6	0.03233	-9.93147	3090020000	3.09002
125.225	1.96233e+09	0.0373501	134.463	1.97116e+09	0.0345683	130.412	2.01494e+09	0.0363973	144.031	1.95885e+09	0.0318025	157.613	1.79059e+09	0.0340425	163.662	1.62779e+09	0.0329813	-99.5	0.02845	-9.46944	3086980000	3.08698
126.147	1.95656e+09	0.0368478	135.428	1.96617e+09	0.0342889	131.644	2.00849e+09	0.0361585	145.125	1.95343e+09	0.0322722	158.672	1.78441e+09	0.0341009	164.641	1.62235e+09	0.032992	-99.3	0.03184	-9.0074	3084010000	3.08401
127.019	1.94957e+09	0.0369041	136.431	1.96138e+09	0.0342557	132.528	2.00114e+09	0.0361964	146.075	1.94845e+09	0.0331778	159.634	1.77851e+09	0.0342105	165.562	1.61673e+09	0.0330976	-99.2	0.02848	-8.54537	3080980000	3.08098
128.016	1.9439e+09	0.0367792	137.169	1.95384e+09	0.0340593	133.497	1.99785e+09	0.0362058	146.994	1.9427e+09	0.0310976	160.562	1.77301e+09	0.0342966	166.497	1.61121e+09	0.0330271	-99	0.02755	-8.08333	3077830000	3.07783
129.025	1.93637e+09	0.037142	138.113	1.94971e+09	0.0343701	134.45	1.9924e+09	0.0364816	148.137	1.93253e+09	0.0313178	161.541	1.76759e+09	0.0341473	167.8	1.60314e+09	0.0330858	-98.9	0.03255	-7.6213	3074330000	3.07433
129.959	1.93071e+09	0.0370394	139.141	1.94298e+09	0.0345999	135.428	1.98458e+09	0.0357851	149.119	1.92909e+09	0.0308651	162.644	1.75914e+09	0.0341311	168.775	1.59686e+09	0.0332009	-98.7	0.03041	-7.15927	3070790000	3.07079
130.869	1.92501e+09	0.0368229	140.084	1.93831e+09	0.0341831	136.356	1.9784e+09	0.0357307	150.306	1.92243e+09	0.0321021	163.666	1.75294e+09	0.0343566	169.747	1.59119e+09	0.0334745	-98.3	0.03011	-6.69723	3067520000	3.06752
131.85	1.91995e+09	0.0367395	140.978	1.93351e+09	0.0338913	137.181	1.97259e+09	0.0353655	151.444	1.91356e+09	0.0298657	164.613	1.74713e+09	0.0343161	170.912	1.5855e+09	0.0335963	-98	0.03286	-6.2352	3064720000	3.06472
132.709	1.91298e+09	0.0366281	141.809	1.92815e+09	0.0338976	137.991	1.96664e+09	0.0350845	152.837	1.90498e+09	0.0305455	165.578	1.74088e+09	0.0341468	171.991	1.57843e+09	0.03373	-97.9	0.02807	-5.77316	3061890000	3.06189
133.706	1.90767e+09	0.0369803	142.659	1.9228e+09	0.0343126	139.1	1.96145e+09	0.035254	153.772	1.90015e+09	0.0315362	166.387	1.73606e+09	0.0343094	172.962	1.57138e+09	0.0338749	-97.8	0.03249	-5.31113	3058920000	3.05892
134.653	1.90172e+09	0.0371773	143.641	1.91746e+09	0.033841	140.069	1.95493e+09	0.035343	154.678	1.89296e+09	0.031921	167.337	1.72942e+09	0.0342567	173.944	1.56617e+09	0.034285	-97.7	0.02882	-4.8491	3055900000	3.0559
135.741	1.89643e+09	0.0370076	144.716	1.91236e+09	0.0337087	141.147	1.94881e+09	0.0353249	155.809	1.8891e+09	0.0312441	168.328	1.72317e+09	0.0345888	175.081	1.55809e+09	0.0340523	-97.3	0.02887	-4.38706	3053030000	3.05303
136.747	1.88717e+09	0.0399629	145.788	1.90603e+09	0.0338552	142.031	1.94244e+09	0.0351923	156.744	1.88061e+09	0.0306719	169.456	1.717e+09	0.0346415	176.003	1.55195e+09	0.0344977	-97.2	0.03287	-3.92503	3050160000	3.05016
137.744	1.88397e+09	0.0367627	146.659	1.89969e+09	0.0336594	142.969	1.93538e+09	0.0352614	157.906	1.87288e+09	0.0312147	170.456	1.71025e+09	0.0346603	176.912	1.54673e+09	0.034403	-97	0.03211	-3.46299	3047240000	3.04724
138.8	1.87507e+09	0.0369027	147.581	1.8946e+09	0.0337588	143.878	1.93031e+09	0.0353366	158.875	1.86794e+09	0.0319801	171.269	1.70393e+09	0.0348737	178.163	1.5391e+09	0.0348512	-96.9	0.02842	-3.00096	3044240000	3.04424
139.759	1.87434e+09	0.0368846	148.634	1.88914e+09	0.0335673	144.856	1.92388e+09	0.0352772	159.794	1.86162e+09	0.0308594	172.259	1.69733e+09	0.0347173	179.069	1.53431e+09	0.035138	-96.8	0.03271	-2.53893	3041210000	3.04121
140.688	1.86893e+09	0.0371585	149.719	1.88599e+09	0.0327951	145.762	1.91854e+09	0.0350729	160.919	1.85684e+09	0.0318212	173.191	1.69166e+09	0.0349726	180.137	1.52703e+09	0.0352058	-96.7	0.02865	-2.07689	3038520000	3.03852
141.709	1.86321e+09	0.0366436	150.622	1.8799e+09	0.033239	146.616	1.91214e+09	0.0347526	161.809	1.8473e+09	0.0322681	174.203	1.68557e+09	0.0348119	181.031	1.52075e+09	0.0356106	-96.4	0.03332	-1.61486	3036130000	3.03613
142.7	1.85736e+09	0.0367252	151.438	1.87502e+09	0.0336351	147.581	1.90625e+09	0.0347567	163.084	1.84182e+09	0.0317901	175.144	1.67872e+09	0.0352038	182.181	1.51181e+09	0.0359529	-96.3	0.02918	-1.15282	3033620000	3.03362
143.797	1.85124e+09	0.0365186	152.369	1.86954e+09	0.0332882	148.491	1.90002e+09	0.034737	164.253	1.82894e+09	0.0314656	176.116	1.67218e+09	0.0354879	183.35	1.50441e+09	0.0363198	-95.9	0.03038	-0.69079	3030760000	3.03076
144.834	1.84539e+09	0.0367565	153.334	1.863e+09	0.0331518	149.463	1.89357e+09	0.0347299	165.387	1.82703e+09	0.0324611	177.206	1.66362e+09	0.0358993	184.494	1.49664e+09	0.0368234	-95.8	0.03322	-0.22876	3027840000	3.02784
145.863	1.83911e+09	0.0367227	154.3	1.85768e+09	0.0333754	150.334	1.88899e+09	0.0349937	166.391	1.81779e+09	0.0320459	178.65	1.65552e+09	0.0357051	185.322	1.48852e+09	0.0372757	-95.6	0.02943	0.23328	3025200000	3.0252
146.822	1.83285e+09	0.0363732	155.2	1.85254e+09	0.032768	151.266	1.88303e+09	0.034565	167.484	1.80887e+09	0.0306953	179.703	1.64723e+09	0.036002	186.494	1.48036e+09	0.0377642	-95.5	0.03303	0.69531	3022850000	3.02285
148.05	1.82633e+09	0.0367264	156.087	1.84739e+09	0.0332058	152.131	1.8768e+09	0.034533	168.803	1.79945e+09	0.0319198	180.522	1.6397e+09	0.0364263	187.497	1.47283e+09	0.0381295	-95.2	0.02985	1.15734	3020550000	3.02055
149.116	1.8202e+09	0.0365111	156.891	1.84144e+09	0.032563	153.109	1.87065e+09	0.0346683	170.016	1.79327e+09	0.0314637	181.478	1.63294e+09	0.0367095	188.441	1.4656e+09	0.0389095	-94.9	0.03043	1.61938	3018270000	3.01827
150.066	1.81386e+09	0.0364216	157.866	1.83648e+09	0.0330521	154.066	1.86543e+09	0.0347222	171.003	1.78368e+09	0.0323907	182.469	1.62556e+09	0.0371845	189.363	1.45806e+09	0.0393384	-94.6	0.03154	2.08141	3015570000	3.01557
151.109	1.80782e+09	0.0364732	158.825	1.83049e+09	0.03312	154.938	1.85858e+09	0.0346826	172.228	1.77753e+09	0.0330522	183.781	1.61621e+09	0.0372841	190.287	1.45033e+09	0.0398516	-94.5	0.0338	2.54345	3013030000	3.01303
151.922	1.8021e+09	0.0371204	159.778	1.82535e+09	0.0330131	155.866	1.85274e+09	0.0344488	173.434	1.76889e+09	0.0327018	184.709	1.60733e+09	0.0378015	191.275	1.44178e+09	0.0405975	-94.3	0.0295	3.00548	3010660000	3.01066
152.913	1.79613e+09	0.0364956	160.684	1.81978e+09	0.0327043	156.716	1.84684e+09	0.0345259	174.541	1.76016e+09	0.0325759	185.537	1.60014e+09	0.038071	192.247	1.43266e+09	0.0406139	-94.1	0.02881	3.46751	3008050000	3.00805
154.038	1.79123e+09	0.0364423	161.462	1.81454e+09	0.0327872	157.672	1.84084e+09	0.0344817	175.45	1.75427e+09	0.033147	186.494	1.59224e+09	0.0385288	193.294	1.42491e+09	0.0415759	-93.9	0.03114	3.92955	3005560000	3.00556
154.941	1.78364e+09	0.0360818	162.412	1.80914e+09	0.0330516	158.597	1.83496e+09	0.0345737	176.537	1.74534e+09	0.0331469	187.662	1.58313e+09	0.0387869	194.547	1.413e+09	0.0423387	-93.8	0.03386	4.39158	3003110000	3.00311
155.912	1.78015e+09	0.0366721	163.281	1.80428e+09	0.0331093	159.584	1.82929e+09	0.0343884	177.819	1.73655e+09	0.0337018	188.609	1.57424e+09	0.039638	195.359	1.40497e+09	0.0437985	-93.7	0.03408	4.85362	3000610000	3.00061
156.659	1.77406e+09	0.0362775	164.316	1.79862e+09	0.0328434	160.466	1.82309e+09	0.0343849	178.769	1.72804e+09	0.0328906	189.575	1.5661e+09	0.0398936	196.366	1.39554e+09	0.0448408	-93.3	0.03019	5.31565	2998070000	2.99807
157.681	1.76938e+09	0.0365654	165.438	1.79179e+09	0.0328915	161.416	1.81779e+09	0.0345919	179.812	1.72144e+09	0.0339023	190.425	1.55807e+09	0.0404925	197.344	1.38547e+09	0.0455296	-93.2	0.0288	5.77768	2995410000	2.99541
158.656	1.76749e+09	0.0369209	166.284	1.78606e+09	0.0325279	162.503	1.81091e+09	0.0346528	180.8	1.71378e+09	0.0342341	191.512	1.54864e+09	0.0411855	198.509	1.37402e+09	0.0467436	-92.9	0.03253	6.23972	2992980000	2.99298
159.719	1.76282e+09	0.036565	167.4	1.77983e+09	0.0329554	163.478	1.80338e+09	0.0347981	182.047	1.70699e+09	0.0352356	192.528	1.5379e+09	0.0417829	199.425	1.36399e+09	0.0481376	-92.7	0.03408	6.70175	2990320000	2.99032
160.722	1.75688e+09	0.0360893	168.344	1.77323e+09	0.0331612	164.431	1.79703e+09	0.0348401	183.087	1.69563e+09	0.0356457	193.588	1.52776e+09	0.0423671	200.309	1.35317e+09	0.049471	-92.3	0.02969	7.16379	2987730000	2.98773
161.781	1.75014e+09	0.0363038	169.256	1.76811e+09	0.0330722	165.35	1.79103e+09	0.0347382	184.078	1.68855e+09	0.0357772	194.628	1.51682e+09	0.0432818	201.566	1.33946e+09	0.0517938	-92	0.03017	7.62582	2984780000	2.98478
162.822	1.74423e+09	0.0362711	170.169	1.76465e+09	0.0330622	166.175	1.78471e+09	0.0348286	185.119	1.67922e+09	0.0362638	195.647	1.50479e+09	0.0445486	202.853	1.32345e+09	0.0534848	-91.9	0.03362	8.08785	2981950000	2.98195
163.909	1.73777e+09	0.036511	171.05	1.76012e+09	0.0329243	167.116	1.77862e+09	0.0348611	186.319	1.67015e+09	0.0373845	196.831	1.49241e+09	0.0453632	204.069	1.30681e+09	0.056011	-91.8	0.03459	8.54989	2979100000	2.9791
164.769	1.73032e+09	0.0365628	171.947	1.75401e+09	0.0329663	168.091	1.7722e+09	0.0349211	187.291	1.6591e+09	0.0364684	197.938	1.47921e+09	0.0465441	205.194	1.28763e+09	0.0585842	-91.3	0.02907	9.01192	2976730000	2.97673
165.613	1.72447e+09	0.036165	172.925	1.74709e+09	0.0330378	169.016	1.76592e+09	0.0349866	188.241	1.65085e+09	0.0374969	198.881	1.46787e+09	0.0477721	206.528	1.26624e+09	0.0627745	-91.1	0.03113	9.47396	2974120000	2.97412
166.453	1.71976e+09	0.0367206	173.803	1.74113e+09	0.0329421	169.953	1.75968e+09	0.0350512	189.238	1.64273e+09	0.0381449	199.828	1.45477e+09	0.0492884	207.684	1.2437e+09	0.0660797	-91	0.0325	9.93599	2971630000	2.97163
167.656	1.71577e+09	0.0372464	174.725	1.73501e+09	0.0333408	170.803	1.75383e+09	0.0354103	190.275	1.63394e+09	0.0389977	200.988	1.43895e+09	0.0501841	208.794	1.22144e+09	0.0713694	-90.9	0.03424	10.398	2969010000	2.96901
168.603	1.70741e+09	0.0368787	175.528	1.72887e+09	0.0332839	171.716	1.74711e+09	0.0353694	191.547	1.61987e+09	0.0392443	202.203	1.42316e+09	0.0526484	209.866	1.19367e+09	0.077388	-90.8	0.03517	10.8601	2966110000	2.96611
169.659	1.70288e+09	0.0363315	176.469	1.72275e+09	0.0337956	172.687	1.74195e+09	0.0355705	192.662	1.6087e+09	0.0399486	203.378	1.40614e+09	0.055521	211.025	1.16233e+09	0.0846488	-90.4	0.02938	11.3221	2963060000	2.96306
170.656	1.6964e+09	0.0375028	177.456	1.71756e+09	0.0337097	173.622	1.73492e+09	0.0356399	193.725	1.59882e+09	0.0419942	204.416	1.38693e+09	0.0572433	212.234	1.12377e+09	0.0925475	-90.1	0.0324	11.7841	2960340000	2.96034
171.634	1.68904e+09	0.036949	178.416	1.70997e+09	0.034038	174.556	1.72929e+09	0.0355926	194.609	1.58799e+09	0.0423907	205.491	1.36799e+09	0.060462	213.528	1.08089e+09	0.104841	-89.9	0.03562	12.2462	2957740000	2.95774
172.809	1.68346e+09	0.0373787	179.322	1.70373e+09	0.0341122	175.469	1.72236e+09	0.0358358	195.497	1.57675e+09	0.0426415	206.675	1.34516e+09	0.0643259	214.556	1.02347e+09	0.119977	-89.8	0.03431	12.7082	2955110000	2.95511
173.963	1.68011e+09	0.0377261	180.156	1.69689e+09	0.0341097	176.334	1.71513e+09	0.0360641	196.544	1.56551e+09	0.0438664	208.003	1.3188e+09	0.067599	215.694	9.65306e+08	0.139051	-89.6	0.02995	13.1702	2952370000	2.95237
174.866	1.67153e+09	0.0379296	181.016	1.69037e+09	0.0343615	177.256	1.70899e+09	0.0361916	197.863	1.55008e+09	0.0450975	209.147	1.2869e+09	0.0744451	216.822	9.01098e+08	0.160411	-89.3	0.03572	13.6323	2949360000	2.94936
175.769	1.6664e+09	0.0379991	182.031	1.68323e+09	0.0350452	178.188	1.70224e+09	0.0367446	198.959	1.53452e+09	0.0469698	210.166	1.25468e+09	0.0797635	217.944	8.30807e+08	0.18559	-89.2	0.03144	14.0943	2946250000	2.94625
176.847	1.65932e+09	0.0378102	183.047	1.6752e+09	0.0348015	179.128	1.69544e+09	0.0366944	199.891	1.52103e+09	0.0475776	211.328	1.21691e+09	0.0876723	219.047	7.47518e+08	0.215768	-89.1	0.03373	14.5563	2943120000	2.94312
177.919	1.65212e+09	0.0382536	183.938	1.66895e+09	0.0354328	180.022	1.68887e+09	0.0369574	201.131	1.50494e+09	0.048974	212.488	1.17287e+09	0.097769	220.394	6.67472e+08	0.248563	-89	0.0342	15.0184	2940150000	2.94015
178.819	1.64423e+09	0.0383714	184.822	1.66087e+09	0.0357883	180.8	1.68158e+09	0.0369219	202.278	1.4888e+09	0.0521892	213.791	1.12086e+09	0.112163	221.641	5.87477e+08	0.284101	-88.8	0.03035	15.4804	2937140000	2.93714
179.766	1.63943e+09	0.039191	185.606	1.65446e+09	0.0354261	181.822	1.67464e+09	0.037446	203.406	1.46837e+09	0.0537274	214.975	1.05181e+09	0.129492	222.778	5.2065e+08	0.318678	-88.4	0.03593	15.9424	2934210000	2.93421
180.731	1.63268e+09	0.0388257	186.587	1.64705e+09	0.0365654	182.772	1.6665e+09	0.0380238	204.488	1.44903e+09	0.0567348	216.178	9.74628e+08	0.15368	223.747	4.62084e+08	0.348304	-88.2	0.03134	16.4045	2931080000	2.93108
181.722	1.62421e+09	0.0390319	187.519	1.63992e+09	0.0368644	183.728	1.65873e+09	0.0382673	205.597	1.42779e+09	0.0594966	217.328	8.97422e+08	0.176864	224.797	4.07223e+08	0.377123	-88.1	0.03647	16.8665	2927850000	2.92785
182.619	1.61781e+09	0.0395901	188.441	1.63254e+09	0.0372218	184.647	1.65139e+09	0.0388131	206.7	1.40409e+09	0.0633082	218.45	8.19129e+08	0.203776	226.553	3.36549e+08	0.410766	-87.9	0.03254	17.3285	2924840000	2.92484
183.666	1.61163e+09	0.039852	189.341	1.62449e+09	0.0377574	185.434	1.6449e+09	0.0393687	207.784	1.37757e+09	0.0671071	219.506	7.46029e+08	0.231628	227.831	2.80876e+08	0.434233	-87.5	0.03623	17.7906	2921690000	2.92169
184.547	1.60341e+09	0.0400416	190.181	1.61536e+09	0.0378283	186.359	1.63653e+09	0.0392126	208.828	1.35028e+09	0.0725635	220.806	6.5746e+08	0.268296	228.919	2.44707e+08	0.448291	-87.2	0.03399	18.2526	2918260000	2.91826
185.434	1.59562e+09	0.040746	191.137	1.60683e+09	0.0385962	187.338	1.62776e+09	0.0398442	209.906	1.31581e+09	0.0785982	221.981	5.82871e+08	0.29888	230.075	2.12008e+08	0.456206	-87.1	0.03091	18.7146	2914790000	2.91479
186.412	1.59199e+09	0.0412942	192.069	1.59823e+09	0.0391763	188.291	1.61939e+09	0.0403599	211.481	1.26099e+09	0.0892062	223.181	5.168e+08	0.329697	231.244	1.85843e+08	0.451215	-86.9	0.03415	19.1767	2911640000	2.91164
187.547	1.58503e+09	0.0416102	193.009	1.58865e+09	0.0402607	189.222	1.61044e+09	0.0409314	212.681	1.21177e+09	0.100719	224.266	4.50216e+08	0.362868	232.344	1.65537e+08	0.445877	-86.7	0.03666	19.6387	2908570000	2.90857
188.431	1.57687e+09	0.0423786	193.828	1.57907e+09	0.0404468	190.181	1.6014e+09	0.0415146	213.797	1.15628e+09	0.112852	225.666	3.93949e+08	0.389551	233.35	1.49343e+08	0.434913	-86.3	0.03116	20.1007	2905440000	2.90544
189.35	1.5696e+09	0.0427287	194.816	1.56946e+09	0.041094	191.122	1.59688e+09	0.0424094	215.059	1.07488e+09	0.135384	226.991	3.27602e+08	0.419263	234.728	1.33409e+08	0.416718	-86.2	0.03671	20.5628	2902090000	2.90209
190.15	1.56211e+09	0.0434325	195.706	1.55889e+09	0.0425255	192.05	1.58744e+09	0.0428442	216.272	9.95569e+08	0.157424	228.147	2.84928e+08	0.436178	235.941	1.19263e+08	0.388297	-85.9	0.03683	21.0248	2898740000	2.89874
191.103	1.55439e+09	0.0433873	196.922	1.54686e+09	0.0433603	192.984	1.57776e+09	0.0439642	217.6	9.06389e+08	0.185425	229.222	2.4918e+08	0.448793	237.034	1.09558e+08	0.370307	-85.8	0.0344	21.4868	2895500000	2.8955
192.062	1.54635e+09	0.0440073	198.053	1.53338e+09	0.0445322	193.903	1.56758e+09	0.0442769	218.741	8.13792e+08	0.219212	230.353	2.17721e+08	0.451978	238.078	1.01727e+08	0.345637	-85.4	0.03151	21.9489	2892190000	2.89219
193.019	1.53721e+09	0.0448073	199.122	1.52216e+09	0.0458628	194.762	1.55795e+09	0.0449946	219.741	7.34732e+08	0.24732	231.472	1.9332e+08	0.450184	239.169	9.52748e+07	0.321059	-85	0.03704	22.4109	2888730000	2.88873
193.938	1.5283e+09	0.045472	200.197	1.50703e+09	0.0463971	195.653	1.54674e+09	0.0458429	220.906	6.56394e+08	0.278131	232.531	1.72807e+08	0.446791	240.291	8.99007e+07	0.301273	-84.8	0.03572	22.8729	2885210000	2.88521
194.9	1.51878e+09	0.0462992	201.159	1.49246e+09	0.0481933	196.609	1.53492e+09	0.046648	222.006	5.83874e+08	0.311363	233.597	1.54273e+08	0.42999	241.412	8.4278e+07	0.270227	-84.7	0.03342	23.335	2881710000	2.88171
195.788	1.50846e+09	0.047209	202.284	1.47733e+09	0.0497204	197.65	1.52309e+09	0.0475211	223.166	5.19603e+08	0.340244	234.716	1.39426e+08	0.416021	242.572	8.07169e+07	0.249559	-84.6	0.0315	23.797	2878360000	2.87836
196.712	1.49911e+09	0.0482868	203.484	1.45888e+09	0.0515611	198.559	1.51363e+09	0.0495405	224.359	4.45871e+08	0.375128	236.044	1.2497e+08	0.396818	243.694	7.69402e+07	0.220429	-84.5	0.03189	24.259	2875120000	2.87512
197.684	1.48903e+09	0.048518	204.325	1.4443e+09	0.0542179	199.516	1.50264e+09	0.0505957	225.544	3.81661e+08	0.402214	237.303	1.15277e+08	0.373637	244.794	7.41981e+07	0.198385	-84.3	0.03781	24.7211	2871840000	2.87184
198.597	1.47866e+09	0.0500637	205.325	1.42594e+09	0.0562992	200.409	1.4882e+09	0.0522955	226.662	3.33837e+08	0.425908	238.147	1.07573e+08	0.354567	245.941	7.17994e+07	0.17539	-83.9	0.03639	25.1831	2868120000	2.86812
199.528	1.46831e+09	0.0507111	206.413	1.40378e+09	0.0590663	201.378	1.47483e+09	0.053672	227.722	2.92273e+08	0.44212	239.522	9.92216e+07	0.322628	247.119	7.02819e+07	0.159196	-83.7	0.03329	25.6451	2864210000	2.86421
200.434	1.4575e+09	0.0521771	207.722	1.37933e+09	0.0630531	202.581	1.45871e+09	0.056134	228.738	2.59269e+08	0.44998	240.881	9.1742e+07	0.294425	248.216	6.81435e+07	0.135711	-83.6	0.03774	26.1072	2860520000	2.86052
201.491	1.44543e+09	0.0534468	208.978	1.34736e+09	0.0680522	203.803	1.43973e+09	0.0578502	229.944	2.22999e+08	0.457032	242.053	8.62146e+07	0.270979	249.309	6.67499e+07	0.120043	-83.4	0.03783	26.5692	2856570000	2.85657
202.419	1.43104e+09	0.0555906	209.941	1.31754e+09	0.0748484	204.716	1.41999e+09	0.0610676	231.159	1.95304e+08	0.453986	242.941	8.28543e+07	0.247634	250.428	6.55322e+07	0.104495	-82.9	0.03457	27.0312	2852500000	2.8525
203.316	1.4182e+09	0.0574947	211.059	1.28028e+09	0.0814645	205.916	1.3981e+09	0.0649071	232.284	1.72588e+08	0.44117	243.853	7.99502e+07	0.227956	251.509	6.45646e+07	0.0925985	-82.8	0.03194	27.4933	2848970000	2.84897
204.222	1.40472e+09	0.0588984	212.162	1.23939e+09	0.0904236	207.103	1.37424e+09	0.0681439	233.353	1.55864e+08	0.432201	244.969	7.69625e+07	0.205911	252.534	6.38678e+07	0.0788024	-82.7	0.03301	27.9553	2846000000	2.846
205.05	1.3897e+09	0.0610045	213.294	1.18988e+09	0.101686	208.45	1.34311e+09	0.074362	234.462	1.41249e+08	0.417124	245.972	7.45727e+07	0.185844	253.725	6.31451e+07	0.0693106	-82.6	0.03763	28.4173	2842740000	2.84274
206.094	1.37121e+09	0.0631944	214.259	1.13645e+09	0.115737	209.275	1.31354e+09	0.0793355	235.591	1.27772e+08	0.392258	247.087	7.22369e+07	0.166891	255.141	6.24152e+07	0.0571964	-82.5	0.0385	28.8794	2839010000	2.83901
207.069	1.35391e+09	0.0665488	215.447	1.07062e+09	0.132818	210.338	1.27933e+09	0.0859898	236.641	1.18249e+08	0.371683	248.078	7.05092e+07	0.149205	256.2	6.18294e+07	0.0491995	-81.9	0.03455	29.3414	2835100000	2.8351
208.156	1.33129e+09	0.0701238	216.603	1.00022e+09	0.152483	211.431	1.23973e+09	0.0960184	237.738	1.09688e+08	0.349664	249.25	6.88232e+07	0.128677	257.225	6.12574e+07	0.0416607	-81.8	0.0324	29.8035	2831150000	2.83115
209.038	1.30857e+09	0.0743182	217.688	9.23298e+08	0.175146	212.609	1.19143e+09	0.107627	238.681	1.02179e+08	0.323537	250.366	6.74522e+07	0.112624	258.3	6.05431e+07	0.0371861	-81.7	0.03876	30.2655	2827140000	2.82714
209.844	1.28477e+09	0.0787458	218.741	8.46065e+08	0.200122	213.678	1.1342e+09	0.122125	239.812	9.6231e+07	0.299767	251.491	6.58145e+07	0.0942712	259.497	5.92737e+07	0.0331121	-81.6	0.0388	30.7275	2822970000	2.82297
211.037	1.25188e+09	0.0854714	219.728	7.71215e+08	0.224676	214.672	1.07158e+09	0.139544	240.734	9.20867e+07	0.285481	252.403	6.56924e+07	0.0833662	260.606	5.74822e+07	0.0225203	-81	0.03338	31.1896	2818510000	2.81851
212.137	1.21228e+09	0.0930131	221.003	6.8552e+08	0.258301	215.863	9.95653e+08	0.161017	241.806	8.76102e+07	0.25933	253.503	6.468e+07	0.0777656	261.734	5.52489e+07	0.0331343	-80.8	0.03778	31.6516	2814210000	2.81421
213.213	1.16828e+09	0.104428	222.194	6.10618e+08	0.288008	216.991	9.1574e+08	0.185694	243.138	8.25842e+07	0.225908	254.7	6.36473e+07	0.0652259	262.631	5.17739e+07	0.0249729	-80.7	0.03285	32.1136	2810230000	2.81023
214.369	1.11223e+09	0.117527	223.3	5.43243e+08	0.316137	218.162	8.35191e+08	0.212917	244.191	7.95714e+07	0.207123	255.794	6.30815e+07	0.0590261	263.734	4.94523e+07	0.027156	-80.6	0.03854	32.5757	2806370000	2.80637
215.678	1.03874e+09	0.137993	224.241	4.82239e+08	0.344534	219.259	7.50762e+08	0.242735	245.406	7.70404e+07	0.189952	256.966	6.285e+07	0.0486295	264.828	4.76434e+07	0.0200451	-80	0.03582	33.0377	2802350000	2.80235
216.759	9.68314e+08	0.159493	225.416	4.23184e+08	0.370907	220.509	6.74053e+08	0.270807	246.303	7.50871e+07	0.165058	258.094	6.27746e+07	0.0409481	265.934	4.50466e+07	0.018266	-79.8	0.0386	33.4997	2797960000	2.79796
217.878	8.94081e+08	0.183252	226.587	3.70309e+08	0.396675	221.713	5.91361e+08	0.30636	247.316	7.33384e+07	0.151554	259.306	6.17684e+07	0.0344031	266.834	4.11429e+07	0.0157399	-79.5	0.0329	33.9618	2793750000	2.79375
218.947	8.19207e+08	0.210692	227.703	3.24103e+08	0.413063	222.913	5.21025e+08	0.336006	248.359	7.1207e+07	0.133562	260.538	6.10672e+07	0.0318225	267.841	3.73677e+07	0.0181302	-79.3	0.0399	34.4238	2789490000	2.78949
220.141	7.39234e+08	0.238249	228.688	2.85468e+08	0.429273	224.1	4.59462e+08	0.363113	249.428	7.0267e+07	0.117839	261.672	5.99541e+07	0.0256545	268.806	3.43996e+07	0.0219443	-79.2	0.03454	34.8858	2785130000	2.78513
221.272	6.65715e+08	0.266856	229.747	2.51172e+08	0.434963	225.206	3.98864e+08	0.392493	250.784	6.86661e+07	0.0995931	262.741	5.93509e+07	0.0253051	269.831	3.27602e+07	0.0151896	-79.1	0.03496	35.3479	2780730000	2.78073
222.344	5.99886e+08	0.295497	230.812	2.23426e+08	0.437881	226.322	3.50333e+08	0.412601	251.95	6.71637e+07	0.085995	264.034	5.7886e+07	0.0247123	270.991	3.16621e+07	0.0155294	-79	0.03756	35.8099	2776100000	2.7761
223.55	5.31659e+08	0.326075	231.953	1.97971e+08	0.438106	227.416	3.07861e+08	0.427795	253.012	6.61779e+07	0.0770763	265.041	5.73146e+07	0.0165149	272.122	2.81423e+07	0.0251748	-78.8	0.03973	36.2719	2771340000	2.77134
224.609	4.7124e+08	0.354616	233.028	1.77889e+08	0.429286	228.478	2.69518e+08	0.434484	254.184	6.3832e+07	0.0604203	266.15	5.66973e+07	0.0170597	273.272	2.6792e+07	0.0222449	-78.5	0.03682	36.734	2766660000	2.76666
225.778	4.13526e+08	0.378833	233.956	1.61133e+08	0.417587	229.575	2.36292e+08	0.438173	255.247	6.34306e+07	0.0576661	267.169	5.62715e+07	0.0155246	274.381	2.61395e+07	0.0210141	-78.3	0.03345	37.196	2761890000	2.76189
226.925	3.63033e+08	0.401275	235.088	1.46894e+08	0.403047	230.669	2.10617e+08	0.439559	256.338	6.26449e+07	0.051137	268.2	5.56403e+07	0.0120445	275.394	2.58329e+07	0.022382	-78	0.03739	37.658	2757300000	2.7573
228.131	3.1677e+08	0.421681	236.156	1.34498e+08	0.382734	231.741	1.87306e+08	0.431417	257.419	6.16169e+07	0.0440085	269.312	5.49709e+07	0.0134557	276.469	2.51561e+07	0.00947888	-77.8	0.04026	38.1201	2753340000	2.75334
229.163	2.7668e+08	0.434634	237.253	1.23991e+08	0.363711	232.816	1.70285e+08	0.422636	258.731	6.00105e+07	0.0366474	270.416	5.37777e+07	0.0124959	277.528	2.48064e+07	0.0224107	-77.7	0.04038	38.5821	2749320000	2.74932
230.328	2.41748e+08	0.437725	238.363	1.15101e+08	0.340503	233.806	1.54161e+08	0.412287	259.812	5.86791e+07	0.0328506	271.544	5.22321e+07	0.0129502	278.841	2.43946e+07	0.0283411	-77.5	0.03476	39.0441	2745320000	2.74532
231.488	2.13086e+08	0.440635	239.509	1.0657e+08	0.312183	234.981	1.39162e+08	0.387278	260.825	5.77788e+07	0.0301318	272.7	4.99061e+07	0.00841037	279.966	2.37429e+07	0.0248845	-77.4	0.03374	39.5062	2741300000	2.7413
232.569	1.88785e+08	0.432195	240.556	1.01092e+08	0.29138	236.094	1.28569e+08	0.371715	261.675	5.6737e+07	0.0262542	273.978	4.71509e+07	0.0142281	280.994	2.32102e+07	0.0257588	-77.1	0.03881	39.9682	2736610000	2.73661
233.625	1.69859e+08	0.426329	241.631	9.53646e+07	0.267561	237.1	1.19379e+08	0.352912	262.688	5.5677e+07	0.019942	275.406	4.52688e+07	0.0232546	282.025	2.25915e+07	0.0122443	-77	0.03535	40.4302	2731230000	2.73123
234.791	1.5265e+08	0.41204	242.578	9.22318e+07	0.254199	238.119	1.11303e+08	0.332903	264.009	4.81786e+07	0.0151492	276.597	4.18424e+07	0.0207933	283.097	2.26283e+07	0.0372267	-76.9	0.04053	40.8923	2726230000	2.72623
235.922	1.38907e+08	0.394681	243.609	8.77075e+07	0.226064	239.147	1.04537e+08	0.310498	265.028	4.00908e+07	0.0201237	277.794	3.78591e+07	0.00955752	284.266	2.15712e+07	0.0338443	-76.8	0.04056	41.3543	2721590000	2.72159
236.978	1.28015e+08	0.373376	244.613	8.50184e+07	0.205922	240.278	9.84024e+07	0.285609	265.991	3.17494e+07	0.0180603	278.788	3.53584e+07	0.0205695	285.262	2.03955e+07	0.0290225	-76.6	0.03497	41.8163	2717010000	2.71701
238.047	1.17749e+08	0.350495	245.653	8.20806e+07	0.186228	241.344	9.3457e+07	0.263401	267	3.11773e+07	0.020844	279.922	3.43441e+07	0.0274161	286.212	1.99876e+07	0.0543418	-76.4	0.03415	42.2784	2712430000	2.71243
239.034	1.10304e+08	0.334216	246.884	7.92869e+07	0.163928	242.412	8.94273e+07	0.244471	268.066	3.05921e+07	0.016565	280.938	3.32397e+07	0.0142872	287.25	1.98636e+07	0.0671399	-76.2	0.03889	42.7404	2708100000	2.7081
240.163	1.03299e+08	0.311403	247.866	7.75171e+07	0.150418	243.409	8.56808e+07	0.229123	269.353	2.99199e+07	0.0137983	281.728	3.15157e+07	0.00287668	288.541	1.84688e+07	0.0419208	-76.1	0.04121	43.2024	2703820000	2.70382
241.175	9.79198e+07	0.291492	249.009	7.57503e+07	0.13182	244.562	8.22804e+07	0.205925	270.431	2.95374e+07	0.0184973	283.025	3.02421e+07	0.0211853	289.688	1.77027e+07	0.0619898	-75.9	0.03699	43.6645	2699300000	2.6993
242.256	9.28903e+07	0.272246	250.2	7.41587e+07	0.112304	245.678	7.94454e+07	0.18255	271.428	2.89736e+07	0.00843326	284.241	2.92331e+07	0.0173187	290.891	1.67654e+07	0.046689	-75.8	0.03844	44.1265	2694950000	2.69495
243.272	8.82901e+07	0.243128	251.338	7.2934e+07	0.100663	246.831	7.64853e+07	0.158082	272.35	2.83993e+07	0.0137705	285.212	2.84477e+07	0.0192766	291.909	1.61295e+07	0.0578802	-75.3	0.04032	44.5885	2690390000	2.69039
244.447	8.45497e+07	0.224911	252.222	7.20389e+07	0.0923658	247.784	7.52793e+07	0.144932	273.469	2.78494e+07	0.00971608	286.188	2.78393e+07	0.0226342	293.016	1.56067e+07	0.0603018	-75.1	0.03565	45.0506	2685470000	2.68547
245.578	8.07955e+07	0.199458	253.159	7.12826e+07	0.0789698	248.825	7.35758e+07	0.129219	274.544	2.66765e+07	-0.00279401	287.325	2.6934e+07	0.00953437	294.288	1.5085e+07	0.0596284	-75	0.03552	45.5126	2680410000	2.68041
246.613	7.85244e+07	0.18363	254.256	7.03925e+07	0.0720574	249.909	7.20873e+07	0.115783	275.619	2.67091e+07	0.00985663	288.556	2.65039e+07	0.0220362	295.362	1.46707e+07	0.0568162	-74.9	0.04123	45.9746	2675520000	2.67552
247.572	7.64601e+07	0.168083	255.325	6.97901e+07	0.0585963	250.778	7.10758e+07	0.10444	276.647	2.57585e+07	0.0180592	289.847	2.58729e+07	0.0240522	296.603	1.43368e+07	0.060338	-74.6	0.04182	46.4367	2671050000	2.67105
248.597	7.46361e+07	0.151195	256.331	6.91855e+07	0.0541626	251.944	6.98352e+07	0.0920263	277.734	2.47245e+07	0.00661529	290.975	2.55346e+07	0.0244878	297.95	1.40269e+07	0.085641	-74.4	0.03977	46.8987	2666580000	2.66658
249.734	7.27346e+07	0.138608	257.45	6.85703e+07	0.0466003	253.037	6.8801e+07	0.077717	278.825	2.41217e+07	0.0148016	292.147	2.47348e+07	0.0315167	299.05	7.36227e+06	0.0996151	-74.3	0.03755	47.3607	2661950000	2.66195
250.8	7.14339e+07	0.118415	258.528	6.79352e+07	0.0354664	254.309	6.80757e+07	0.0647243	279.797	2.35762e+07	0.0135299	293.341	2.43929e+07	0.030438				-74.1	0.03553	47.8228	2657180000	2.65718
251.919	6.94161e+07	0.0996245	259.619	6.75822e+07	0.032312	255.5	6.73263e+07	0.055677	280.734	2.30748e+07	0.0230512	294.666	2.37383e+07	0.0345447				-73.9	0.04212	48.2848	2652310000	2.65231
252.878	6.8858e+07	0.0909988	260.625	6.72954e+07	0.0295663	256.759	6.73885e+07	0.0546606	281.788	2.26953e+07	0.0150562	295.788	2.30298e+07	0.0362301				-73.5	0.0401	48.7468	2647250000	2.64725
253.975	6.80076e+07	0.0844228	261.659	6.67768e+07	0.0269417	257.594	6.62199e+07	0.0426674	282.909	2.20349e+07	0.0183831	296.756	2.25594e+07	0.0356323				-73.4	0.03822	49.2089	2642460000	2.64246
255.103	6.72475e+07	0.0701651	262.697	6.54876e+07	0.0342281	258.584	6.58762e+07	0.0376612	283.903	2.15075e+07	0.022691	297.994	2.22324e+07	0.0376448				-73.2	0.03678	49.6709	2637580000	2.63758
256.137	6.66996e+07	0.059994	263.859	6.38251e+07	0.0198844	259.709	6.54275e+07	0.0306918	284.978	2.05766e+07	0.0234645	299.094	2.15513e+07	0.0435519				-73.1	0.03898	50.1329	2632260000	2.63226
257.15	6.60673e+07	0.0543612	264.778	6.32793e+07	0.0165594	260.728	6.5119e+07	0.0273626	285.984	1.9803e+07	0.0206856							-72.9	0.04198	50.595	2627190000	2.62719
258.122	6.54479e+07	0.0454788	265.841	6.3014e+07	0.0167609	261.9	6.39678e+07	0.0208336	287.103	1.8989e+07	0.0211153							-72.5	0.04033	51.057	2622520000	2.62252
259.072	6.50383e+07	0.0400006	266.825	6.2427e+07	0.0148083	262.791	6.19255e+07	0.0240683	288.212	1.82897e+07	0.0233467							-72.4	0.04049	51.519	2618020000	2.61802
260.194	6.45764e+07	0.0352482	267.622	6.19416e+07	0.0132099	263.938	5.97898e+07	0.0200891	289.319	1.74601e+07	0.0249209							-72.3	0.0366	51.9811	2613540000	2.61354
261.3	6.36548e+07	0.0271739	268.766	6.09217e+07	0.0130545	265.069	5.80641e+07	0.0195462	290.4	1.65899e+07	0.0249728							-72.1	0.0358	52.4431	2608910000	2.60891
262.122	6.34465e+07	0.0282127	269.856	5.99923e+07	0.0121285	266.131	5.64965e+07	0.0166119	291.344	1.55839e+07	0.0558931							-71.8	0.04234	52.9051	2604110000	2.60411
263.116	6.35511e+07	0.0241669	270.75	5.87507e+07	0.0122973	267.072	5.47319e+07	0.0164852	292.284	1.43982e+07	0.0403905							-71.7	0.04082	53.3672	2599290000	2.59929
264.134	6.28831e+07	0.0193262	271.706	5.43924e+07	0.0122779	268.269	5.21705e+07	0.0165614	293.488	1.21398e+07	0.0341713							-71.6	0.04296	53.8292	2594880000	2.59488
265.256	6.28274e+07	0.0200581	272.641	4.26652e+07	0.00990791	269.438	4.92633e+07	0.00707753	294.656	1.18492e+07	0.0437946							-71.5	0.03755	54.2912	2590250000	2.59025
266.306	6.22667e+07	0.0158829	273.622	2.93384e+07	0.0045802	270.5	4.64835e+07	0.0199299	295.688	1.11147e+07	0.027707							-71.1	0.03618	54.7533	2584440000	2.58444
267.247	6.19923e+07	0.0158159	274.812	2.93695e+07	0.0326006	271.597	4.41637e+07	0.00540326	296.619	1.07313e+07	0.0478971							-70.9	0.04317	55.2153	2578420000	2.57842
268.3	6.17576e+07	0.0162005	275.822	2.87693e+07	0.00624038	272.594	4.3359e+07	0.0164382	297.712	1.04238e+07	0.0431984							-70.8	0.04109	55.6773	2573690000	2.57369
269.409	6.16942e+07	0.0184212	276.744	2.85507e+07	0.0159011	273.709	4.2323e+07	0.018963	298.788	1.0075e+07	0.0401256							-70.7	0.03927	56.1394	2569060000	2.56906
270.528	6.14666e+07	0.0168688	277.809	2.85445e+07	0.0146164	274.816	4.10532e+07	0.0367812										-70.6	0.0368	56.6014	2564480000	2.56448
271.581	6.03603e+07	0.00772555	279.006	2.8203e+07	0.0218369	275.859	3.92855e+07	0.0279512										-70.2	0.0436	57.0635	2559550000	2.55955
272.534	6.00501e+07	0.0117625	280.031	2.78307e+07	0.0216988	276.881	3.77774e+07	0.0168877										-70.1	0.04379	57.5255	2554270000	2.55427
273.644	5.96005e+07	0.00812628	281.069	2.83376e+07	0.0131211	278.028	3.7337e+07	0.039598										-70	0.03893	57.9875	2549000000	2.549
			282.05	2.79065e+07	0.0106524	279.081	3.53664e+07	0.0291112										-69.9	0.03851	58.4496	2542820000	2.54282
			283.106	2.75849e+07	0.0215285	280.247	3.26598e+07	0.0270031										-69.6	0.04371	58.9116	2534950000	2.53495
			284.166	2.76081e+07	0.0284814	281.309	3.08629e+07	0.0290324										-69.3	0.04382	59.3736	2530600000	2.5306
			285.266	2.64708e+07	0.0107603	282.344	3.05085e+07	0.043031										-69.2	0.03857	59.8357	2528930000	2.52893
			286.269	2.61817e+07	0.0239305	283.438	2.96152e+07	0.0407089										-69.1	0.03961	60.2977	2525020000	2.52502
			287.347	2.5483e+07	0.0153139	284.522	2.81881e+07	0.0278996										-68.7	0.04446	60.7597	2519860000	2.51986
			288.422	2.50156e+07	0.0044553	285.647	2.79831e+07	0.039983										-68.4	0.04453	61.2218	2514400000	2.5144
			289.578	2.46572e+07	0.0256086	286.619	2.66819e+07	0.0236565										-68.3	0.03936	61.6838	2509850000	2.50985
			290.803	2.43048e+07	0.0225618	287.741	2.65015e+07	0.024953										-67.9	0.04511	62.1458	2505310000	2.50531
			291.856	2.4004e+07	0.0234435	288.8	2.59113e+07	0.0164639										-67.6	0.04452	62.6078	2500100000	2.5001
			292.775	2.36381e+07	0.0202117	289.831	2.53499e+07	0.0295895										-67.5	0.03943	63.0699	2495030000	2.49503
			293.863	2.2855e+07	0.00686494	290.931	2.4541e+07	0.0409344										-67.4	0.04027	63.5319	2490100000	2.4901
			294.916	2.25541e+07	0.00871833	291.909	2.3292e+07	0.0282396										-67.1	0.0447	63.994	2485320000	2.48532
			295.906	2.19065e+07	0.0349054	293.159	2.21616e+07	0.0166299										-66.8	0.04524	64.456	2480320000	2.48032
			297.016	2.15686e+07	0.0246539	294.247	2.15899e+07	0.031513										-66.7	0.03961	64.918	2474840000	2.47484
			298.028	2.10162e+07	0.0388219	295.281	2.14474e+07	0.0355892										-66.6	0.04045	65.3801	2469780000	2.46978
			299.094	2.07378e+07	0.0290681	296.322	2.03475e+07	0.0376323										-66.4	0.04544	65.8421	2465190000	2.46519
						297.422	1.96923e+07	0.0372387										-66	0.0422	66.3041	2460670000	2.46067
						298.538	1.91675e+07	0.0279875										-65.8	0.04209	66.7662	2456120000	2.45612
						299.631	1.84488e+07	0.0374933										-65.6	0.03825	67.2282	2451340000	2.45134
																		-65.5	0.04557	67.6902	2446530000	2.44653
																		-65.3	0.03953	68.1523	2441610000	2.44161
																		-65.2	0.04591	68.6143	2436390000	2.43639
																		-65	0.04234	69.0763	2431070000	2.43107
																		-64.9	0.04146	69.5384	2425970000	2.42597
																		-64.8	0.04591	70.0004	2420990000	2.42099
																		-64.6	0.03992	70.4624	2416200000	2.4162
																		-64.5	0.04635	70.9245	2411380000	2.41138
																		-64.2	0.04556	71.3865	2406380000	2.40638
																		-64.1	0.04031	71.8485	2401920000	2.40192
																		-63.8	0.03979	72.3106	2397940000	2.39794
																		-63.7	0.04688	72.7726	2393680000	2.39368
																		-63.4	0.04582	73.2346	2388750000	2.38875
																		-63.3	0.03951	73.6967	2383850000	2.38385
																		-63.2	0.04236	74.1587	2378930000	2.37893
																		-63	0.04399	74.6207	2373970000	2.37397
																		-62.6	0.04646	75.0828	2369220000	2.36922
																		-62.4	0.03972	75.5448	2364580000	2.36458
																		-62.3	0.04242	76.0068	2359960000	2.35996
																		-62.2	0.04785	76.4689	2355350000	2.35535
																		-62.1	0.04106	76.9309	2350730000	2.35073
																		-61.9	0.04666	77.3929	2346300000	2.3463
																		-61.5	0.0408	77.855	2341800000	2.3418
																		-61.4	0.04396	78.317	2337200000	2.3372
																		-61.2	0.04756	78.779	2332500000	2.3325
																		-61.1	0.0458	79.2411	2328150000	2.32815
																		-60.7	0.04347	79.7031	2324050000	2.32405
																		-60.6	0.0478	80.1651	2319640000	2.31964
																		-60.5	0.04607	80.6272	2315420000	2.31542
																		-60.1	0.04209	81.0892	2311320000	2.31132
																		-60	0.04422	81.5512	2307260000	2.30726
																		-59.9	0.04821	82.0133	2303010000	2.30301
																		-59.8	0.04622	82.4753	2298480000	2.29848
																		-59.4	0.04224	82.9373	2294140000	2.29414
																		-59.3	0.04611	83.3994	2289990000	2.28999
																		-59.2	0.04932	83.8614	2285480000	2.28548
																		-59.1	0.04416	84.3234	2280810000	2.28081
																		-58.7	0.04281	84.7855	2276540000	2.27654
																		-58.6	0.04469	85.2475	2272830000	2.27283
																		-58.5	0.04854	85.7095	2269110000	2.26911
																		-58.4	0.04702	86.1716	2265380000	2.26538
																		-58.3	0.04934	86.6336	2261520000	2.26152
																		-58.2	0.04227	87.0957	2257670000	2.25767
																		-58	0.04262	87.5577	2254000000	2.254
																		-57.8	0.04661	88.0197	2250450000	2.25045
																		-57.7	0.047	88.4818	2246440000	2.24644
																		-57.4	0.05007	88.9438	2241900000	2.2419
																		-57.3	0.04282	89.4058	2237740000	2.23774
																		-57.2	0.04654	89.8679	2233770000	2.23377
																		-57.1	0.04481	90.3299	2229650000	2.22965
																		-57	0.0476	90.7919	2225670000	2.22567
																		-56.6	0.04644	91.254	2221850000	2.22185
																		-56.5	0.04363	91.716	2218210000	2.21821
																		-56.4	0.0476	92.178	2214920000	2.21492
																		-56.3	0.04769	92.6401	2211580000	2.21158
																		-55.9	0.0437	93.1021	2207940000	2.20794
																		-55.8	0.04997	93.5641	2204020000	2.20402
																		-55.7	0.04773	94.0262	2200020000	2.20002
																		-55.6	0.04544	94.4882	2196340000	2.19634
																		-55.3	0.04363	94.9502	2192950000	2.19295
																		-55.2	0.04384	95.4123	2189540000	2.18954
																		-55.1	0.0482	95.8743	2186200000	2.1862
																		-55	0.04894	96.3363	2182990000	2.18299
																		-54.7	0.04379	96.7984	2179930000	2.17993
																		-54.4	0.04622	97.2604	2176260000	2.17626
																		-54.3	0.04596	97.7224	2172200000	2.1722
																		-54.2	0.05097	98.1845	2168500000	2.1685
																		-54.1	0.04474	98.6465	2165020000	2.16502
																		-53.8	0.04828	99.1085	2161790000	2.16179
																		-53.6	0.04753	99.5706	2158770000	2.15877
																		-53.5	0.04721	100.033	2155880000	2.15588
																		-53	0.04858	100.495	2152770000	2.15277
																		-52.8	0.04466	100.957	2149550000	2.14955
																		-52.7	0.04838	101.419	2146260000	2.14626
																		-52.5	0.05197	101.881	2142970000	2.14297
																		-52.4	0.04928	102.343	2139700000	2.1397
																		-52.2	0.04489	102.805	2136290000	2.13629
																		-52.1	0.04896	103.267	2132620000	2.13262
																		-51.8	0.05053	103.729	2128990000	2.12899
																		-51.5	0.04481	104.191	2126020000	2.12602
																		-51.4	0.04523	104.653	2122930000	2.12293
																		-51.3	0.04952	105.115	2119830000	2.11983
																		-51.2	0.04924	105.577	2117070000	2.11707
																		-51.1	0.05222	106.039	2114310000	2.11431
																		-50.8	0.04563	106.501	2111200000	2.1112
																		-50.7	0.05184	106.963	2108060000	2.10806
																		-50.6	0.04768	107.425	2104790000	2.10479
																		-50.3	0.05295	107.887	2101460000	2.10146
																		-50.2	0.04518	108.349	2098140000	2.09814
																		-50	0.04972	108.811	2094840000	2.09484
																		-49.9	0.04531	109.273	2091730000	2.09173
																		-49.6	0.04898	109.735	2088830000	2.08883
																		-49.3	0.04856	110.197	2085800000	2.0858
																		-49.2	0.0492	110.659	2082640000	2.08264
																		-49	0.04539	111.121	2079370000	2.07937
																		-48.8	0.0535	111.583	2076430000	2.07643
																		-48.7	0.05218	112.045	2073470000	2.07347
																		-48.6	0.0474	112.508	2070210000	2.07021
																		-48.5	0.04631	112.97	2066720000	2.06672
																		-48.4	0.04924	113.432	2063680000	2.06368
																		-48.3	0.04571	113.894	2061110000	2.06111
																		-48.1	0.0528	114.356	2058450000	2.05845
																		-48	0.05309	114.818	2055580000	2.05558
																		-47.9	0.04812	115.28	2052640000	2.05264
																		-47.7	0.0477	115.742	2049810000	2.04981
																		-47.6	0.04593	116.204	2046780000	2.04678
																		-47.5	0.05264	116.666	2043530000	2.04353
																		-47.2	0.05318	117.128	2040280000	2.04028
																		-47.1	0.04863	117.59	2037430000	2.03743
																		-47	0.04621	118.052	2034640000	2.03464
																		-46.9	0.04571	118.514	2031640000	2.03164
																		-46.8	0.0523	118.976	2028840000	2.02884
																		-46.6	0.05432	119.438	2026190000	2.02619
																		-46.5	0.05012	119.9	2023630000	2.02363
																		-46.2	0.04652	120.362	2020960000	2.02096
																		-46.1	0.0504	120.824	2018020000	2.01802
																		-45.9	0.05182	121.286	2014770000	2.01477
																		-45.7	0.04992	121.748	2011510000	2.01151
																		-45.6	0.04792	122.21	2008420000	2.00842
																		-45.4	0.04939	122.672	2005290000	2.00529
																		-45.1	0.0495	123.134	2002340000	2.00234
																		-45	0.05429	123.596	1999510000	1.99951
																		-44.9	0.04841	124.058	1996820000	1.99682
																		-44.8	0.04796	124.52	1994350000	1.99435
																		-44.5	0.04657	124.982	1992110000	1.99211
																		-44.4	0.05315	125.444	1989510000	1.98951
																		-44.2	0.04987	125.906	1986540000	1.98654
																		-44.1	0.04827	126.369	1983470000	1.98347
																		-44	0.04682	126.831	1980440000	1.98044
																		-43.8	0.04953	127.293	1977640000	1.97764
																		-43.7	0.0545	127.755	1975010000	1.97501
																		-43.6	0.04985	128.217	1972240000	1.97224
																		-43.3	0.04749	128.679	1969410000	1.96941
																		-43.2	0.05113	129.141	1966730000	1.96673
																		-43.1	0.04991	129.603	1964230000	1.96423
																		-43	0.04969	130.065	1961270000	1.96127
																		-42.7	0.0476	130.527	1958320000	1.95832
																		-42.6	0.04904	130.989	1956080000	1.95608
																		-42.5	0.05321	131.451	1953900000	1.9539
																		-42.3	0.04794	131.913	1950640000	1.95064
																		-42.1	0.04723	132.375	1946910000	1.94691
																		-42	0.05272	132.837	1944060000	1.94406
																		-41.8	0.05136	133.299	1941610000	1.94161
																		-41.7	0.04802	133.761	1939130000	1.93913
																		-41.5	0.05297	134.223	1936560000	1.93656
																		-41.4	0.04753	134.685	1933900000	1.9339
																		-41.2	0.04989	135.147	1930950000	1.93095
																		-41.1	0.05103	135.609	1928110000	1.92811
																		-40.8	0.04702	136.071	1925180000	1.92518
																		-40.6	0.04786	136.533	1922060000	1.92206
																		-40.5	0.05344	136.995	1918710000	1.91871
																		-40.2	0.0474	137.457	1916020000	1.91602
																		-40.1	0.04618	137.919	1913390000	1.91339
																		-40	0.05299	138.381	1910460000	1.91046
																		-39.9	0.0506	138.843	1907440000	1.90744
																		-39.5	0.04853	139.305	1905170000	1.90517
																		-39.4	0.04847	139.768	1903130000	1.90313
																		-39.3	0.05372	140.23	1900590000	1.90059
																		-39.1	0.04757	140.692	1897940000	1.89794
																		-39	0.04695	141.154	1895130000	1.89513
																		-38.9	0.0485	141.616	1892340000	1.89234
																		-38.8	0.05217	142.078	1889570000	1.88957
																		-38.6	0.05142	142.54	1886460000	1.88646
																		-38.4	0.04748	143.002	1883440000	1.88344
																		-38.3	0.04617	143.464	1880600000	1.8806
																		-38.1	0.05419	143.926	1877810000	1.87781
																		-37.9	0.04816	144.388	1875310000	1.87531
																		-37.8	0.04711	144.85	1872810000	1.87281
																		-37.4	0.05325	145.312	1870170000	1.87017
																		-37.3	0.04691	145.774	1867460000	1.86746
																		-37.2	0.04839	146.236	1864480000	1.86448
																		-36.9	0.05307	146.698	1861470000	1.86147
																		-36.8	0.04847	147.16	1858680000	1.85868
																		-36.7	0.04741	147.622	1855790000	1.85579
																		-36.6	0.04539	148.084	1852860000	1.85286
																		-36.5	0.04834	148.546	1850300000	1.8503
																		-36.4	0.04767	149.008	1847970000	1.84797
																		-36.3	0.04731	149.47	1845470000	1.84547
																		-36.2	0.04933	149.932	1842910000	1.84291
																		-36	0.04747	150.394	1840250000	1.84025
																		-35.9	0.04813	150.856	1837350000	1.83735
																		-35.7	0.04738	151.318	1834340000	1.83434
																		-35.6	0.05004	151.78	1831300000	1.8313
																		-35.3	0.04749	152.242	1828380000	1.82838
																		-35.1	0.04593	152.704	1825500000	1.8255
																		-35	0.05265	153.167	1822850000	1.82285
																		-34.8	0.04886	153.629	1820410000	1.82041
																		-34.7	0.04678	154.091	1817740000	1.81774
																		-34.5	0.04539	154.553	1814500000	1.8145
																		-34.4	0.04671	155.015	1811590000	1.81159
																		-34.3	0.05254	155.477	1809200000	1.8092
																		-34.2	0.04757	155.939	1806700000	1.8067
																		-34	0.04516	156.401	1803350000	1.80335
																		-33.9	0.04599	156.863	1800130000	1.80013
																		-33.7	0.04725	157.325	1797430000	1.79743
																		-33.5	0.04872	157.787	1794830000	1.79483
																		-33.2	0.04629	158.249	1792480000	1.79248
																		-33.1	0.05093	158.711	1790130000	1.79013
																		-33	0.04998	159.173	1787560000	1.78756
																		-32.9	0.04439	159.635	1784920000	1.78492
																		-32.7	0.04605	160.097	1782230000	1.78223
																		-32.4	0.04366	160.559	1779600000	1.7796
																		-32.3	0.04953	161.021	1776900000	1.7769
																		-32.2	0.04621	161.483	1773770000	1.77377
																		-32.1	0.04562	161.945	1770660000	1.77066
																		-31.9	0.04439	162.407	1767900000	1.7679
																		-31.8	0.05156	162.869	1765150000	1.76515
																		-31.7	0.04822	163.331	1762210000	1.76221
																		-31.6	0.0461	163.793	1759070000	1.75907
																		-31.4	0.04774	164.255	1755780000	1.75578
																		-31.2	0.04548	164.717	1753100000	1.7531
																		-31.1	0.04571	165.179	1750480000	1.75048
																		-31	0.04651	165.641	1747500000	1.7475
																		-30.9	0.05115	166.103	1744330000	1.74433
																		-30.7	0.04573	166.565	1741340000	1.74134
																		-30.6	0.04874	167.028	1738510000	1.73851
																		-30.5	0.04332	167.49	1735670000	1.73567
																		-30.4	0.04602	167.952	1732580000	1.73258
																		-30.2	0.05068	168.414	1729340000	1.72934
																		-30.1	0.04501	168.876	1726480000	1.72648
																		-29.8	0.04661	169.338	1723960000	1.72396
																		-29.7	0.05155	169.8	1721450000	1.72145
																		-29.6	0.04468	170.262	1718630000	1.71863
																		-29.5	0.04475	170.724	1715510000	1.71551
																		-29.3	0.04825	171.186	1712280000	1.71228
																		-29.2	0.04501	171.648	1709190000	1.70919
																		-29.1	0.05029	172.11	1706440000	1.70644
																		-29	0.0444	172.572	1703570000	1.70357
																		-28.8	0.04676	173.034	1700640000	1.70064
																		-28.6	0.04457	173.496	1697890000	1.69789
																		-28.5	0.05076	173.958	1695160000	1.69516
																		-28.4	0.0448	174.42	1691800000	1.6918
																		-28.2	0.04492	174.882	1688350000	1.68835
																		-28	0.05058	175.344	1685180000	1.68518
																		-27.8	0.04423	175.806	1681940000	1.68194
																		-27.6	0.04681	176.268	1678640000	1.67864
																		-27.4	0.04946	176.73	1675520000	1.67552
																		-27.3	0.04414	177.192	1672490000	1.67249
																		-27.2	0.04407	177.654	1669500000	1.6695
																		-27	0.0442	178.116	1666210000	1.66621
																		-26.9	0.04993	178.578	1662860000	1.66286
																		-26.8	0.0436	179.04	1659680000	1.65968
																		-26.4	0.04321	179.502	1656550000	1.65655
																		-26.3	0.04627	179.964	1653180000	1.65318
																		-26	0.0498	180.427	1649500000	1.6495
																		-25.9	0.04279	180.889	1645970000	1.64597
																		-25.8	0.04571	181.351	1642690000	1.64269
																		-25.5	0.04321	181.813	1639410000	1.63941
																		-25.3	0.04851	182.275	1635840000	1.63584
																		-25.2	0.04361	182.737	1632160000	1.63216
																		-24.9	0.04239	183.199	1628680000	1.62868
																		-24.7	0.04797	183.661	1625450000	1.62545
																		-24.6	0.04353	184.123	1621740000	1.62174
																		-24.4	0.04193	184.585	1617710000	1.61771
																		-24.3	0.04865	185.047	1613600000	1.6136
																		-24.2	0.04375	185.509	1609780000	1.60978
																		-24	0.04167	185.971	1606450000	1.60645
																		-23.9	0.04257	186.433	1603060000	1.60306
																		-23.7	0.04576	186.895	1599250000	1.59925
																		-23.5	0.04183	187.357	1595480000	1.59548
																		-23.4	0.04558	187.819	1591680000	1.59168
																		-23.2	0.04797	188.281	1587700000	1.5877
																		-23.1	0.04331	188.743	1583710000	1.58371
																		-23	0.04197	189.205	1579770000	1.57977
																		-22.7	0.0452	189.667	1575610000	1.57561
																		-22.6	0.04142	190.129	1571300000	1.5713
																		-22.4	0.04188	190.591	1567410000	1.56741
																		-22.2	0.04757	191.053	1563540000	1.56354
																		-22.1	0.04369	191.515	1559250000	1.55925
																		-22	0.04266	191.977	1554800000	1.5548
																		-21.7	0.04399	192.439	1550270000	1.55027
																		-21.6	0.04301	192.901	1545890000	1.54589
																		-21.4	0.0423	193.363	1541380000	1.54138
																		-21.2	0.04038	193.825	1536600000	1.5366
																		-21.1	0.04216	194.288	1531750000	1.53175
																		-21	0.04383	194.75	1526850000	1.52685
																		-20.9	0.048	195.212	1521490000	1.52149
																		-20.8	0.04107	195.674	1516150000	1.51615
																		-20.7	0.0416	196.136	1511270000	1.51127
																		-20.2	0.04133	196.598	1506380000	1.50638
																		-20.1	0.04192	197.06	1501340000	1.50134
																		-19.7	0.04334	197.522	1496150000	1.49615
																		-19.6	0.04188	197.984	1490940000	1.49094
																		-19.5	0.04696	198.446	1485660000	1.48566
																		-19.4	0.0405	198.908	1480270000	1.48027
																		-19.3	0.04	199.37	1474550000	1.47455
																		-19.1	0.04073	199.832	1468330000	1.46833
																		-19	0.04162	200.294	1462060000	1.46206
																		-18.8	0.03971	200.756	1456000000	1.456
																		-18.6	0.04088	201.218	1450030000	1.45003
																		-18.4	0.03986	201.68	1443990000	1.44399
																		-18.2	0.04098	202.142	1437690000	1.43769
																		-18.1	0.04382	202.604	1430990000	1.43099
																		-17.9	0.03932	203.066	1424000000	1.424
																		-17.8	0.0411	203.528	1416820000	1.41682
																		-17.7	0.04612	203.99	1409100000	1.4091
																		-17.6	0.04029	204.452	1400740000	1.40074
																		-17.4	0.03938	204.914	1392230000	1.39223
																		-17.3	0.0411	205.376	1383910000	1.38391
																		-17.1	0.03919	205.838	1375320000	1.37532
																		-17	0.04371	206.3	1366490000	1.36649
																		-16.8	0.04011	206.762	1357550000	1.35755
																		-16.7	0.0385	207.224	1348150000	1.34815
																		-16.5	0.04097	207.686	1338420000	1.33842
																		-16.3	0.03915	208.149	1327860000	1.32786
																		-16	0.04665	208.611	1316100000	1.3161
																		-15.9	0.03852	209.073	1303070000	1.30307
																		-15.8	0.04504	209.535	1288960000	1.28896
																		-15.5	0.04105	209.997	1274890000	1.27489
																		-15.4	0.03975	210.459	1260400000	1.2604
																		-15.1	0.03879	210.921	1245670000	1.24567
																		-14.8	0.04594	211.383	1229900000	1.2299
																		-14.6	0.03799	211.845	1212720000	1.21272
																		-14.1	0.04549	212.307	1195080000	1.19508
																		-14	0.03912	212.769	1176210000	1.17621
																		-13.7	0.04502	213.231	1156090000	1.15609
																		-13.6	0.03795	213.693	1133990000	1.13399
																		-13.1	0.03932	214.155	1107940000	1.10794
																		-12.9	0.04047	214.617	1081070000	1.08107
																		-12.7	0.04535	215.079	1054080000	1.05408
																		-12.5	0.03917	215.541	1026580000	1.02658
																		-11.6	0.0445	216.003	997787000	0.997787
																		-11.5	0.03762	216.465	968069000	0.968069
																		-11.3	0.03807	216.927	937508000	0.937508
																		-11.2	0.03934	217.389	906429000	0.906429
																		-10.6	0.04384	217.851	874541000	0.874541
																		-10	0.03974	218.313	840774000	0.840774
																		-9.9	0.04337	218.775	806395000	0.806395
																		-9.7	0.04346	219.237	772663000	0.772663
																		-9.3	0.03751	219.699	740925000	0.740925
																		-8.9	0.0384	220.161	710751000	0.710751
																		-8.5	0.03912	220.623	680526000	0.680526
																		-8.2	0.04343	221.085	650005000	0.650005
																		-8	0.03877	221.548	620122000	0.620122
																		-7.8	0.03787	222.01	591229000	0.591229
																		-7.5	0.03732	222.472	564305000	0.564305
																		-7.2	0.04239	222.934	537693000	0.537693
																		-6.9	0.03838	223.396	510959000	0.510959
																		-6.8	0.04323	223.858	483604000	0.483604
																		-6.7	0.03797	224.32	456994000	0.456994
																		-6.3	0.03774	224.782	433391000	0.433391
																		-6	0.04206	225.244	411171000	0.411171
																		-5.8	0.0369	225.706	390272000	0.390272
																		-5.4	0.03914	226.168	369746000	0.369746
																		-5.1	0.0423	226.63	349509000	0.349509
																		-5	0.0395	227.092	330068000	0.330068
																		-4.8	0.0377	227.554	311781000	0.311781
																		-4.7	0.03673	228.016	294402000	0.294402
																		-4.1	0.03711	228.478	277914000	0.277914
																		-4	0.04145	228.94	262330000	0.26233
																		-3.9	0.04186	229.402	247976000	0.247976
																		-3.6	0.03572	229.864	234660000	0.23466
																		-3.4	0.03671	230.326	222616000	0.222616
																		-3.1	0.04137	230.788	211748000	0.211748
																		-2.8	0.03957	231.25	201321000	0.201321
																		-2.7	0.03528	231.712	191550000	0.19155
																		-2.3	0.03619	232.174	182520000	0.18252
																		-2.2	0.04033	232.636	174132000	0.174132
																		-2	0.03702	233.098	166298000	0.166298
																		-1.7	0.03539	233.56	158735000	0.158735
																		-1.6	0.03744	234.022	152155000	0.152155
																		-1.5	0.04144	234.484	146144000	0.146144
																		-1.2	0.04024	234.946	140378000	0.140378
																		-0.8	0.0353	235.409	135118000	0.135118
																		-0.6	0.03531	235.871	130034000	0.130034
																		-0.2	0.03636	236.333	125574000	0.125574
																		-0.1	0.03972	236.795	121397000	0.121397
																		0.1	0.04096	237.257	117401000	0.117401
																		0.3	0.03426	237.719	113563000	0.113563
																		0.5	0.03442	238.181	109807000	0.109807
																		0.7	0.03637	238.643	106594000	0.106594
																		0.8	0.03843	239.105	103603000	0.103603
																		1.4	0.04062	239.567	100899000	0.100899
																		1.5	0.03506	240.029	98429900	0.0984299
																		1.7	0.03333	240.491	96061800	0.0960618
																		1.8	0.03812	240.953	93751200	0.0937512
																		2.2	0.03582	241.415	91541300	0.0915413
																		2.6	0.03646	241.877	89648600	0.0896486
																		2.8	0.03587	242.339	87900900	0.0879009
																		3.1	0.0341	242.801	86137600	0.0861376
																		3.6	0.03447	243.263	84371600	0.0843716
																		3.7	0.03885	243.725	82852800	0.0828528
																		3.9	0.03593	244.187	81544900	0.0815449
																		4.4	0.03272	244.649	80307700	0.0803077
																		4.7	0.03306	245.111	79108800	0.0791088
																		4.9	0.03673	245.573	77932600	0.0779326
																		5.1	0.03574	246.035	76886900	0.0768869
																		5.8	0.03263	246.497	75931900	0.0759319
																		5.9	0.03539	246.959	75033100	0.0750331
																		6.1	0.03473	247.421	74218200	0.0742182
																		6.2	0.03419	247.883	73388500	0.0733885
																		6.4	0.03779	248.345	72593000	0.072593
																		6.8	0.03398	248.808	71935400	0.0719354
																		7.2	0.03303	249.27	71314300	0.0713143
																		7.4	0.03688	249.732	70714300	0.0707143
																		7.7	0.03234	250.194	70152000	0.070152
																		7.8	0.03486	250.656	69612200	0.0696122
																		8.3	0.0311	251.118	69042500	0.0690425
																		8.5	0.03435	251.58	68483300	0.0684833
																		8.6	0.03617	252.042	68055100	0.0680551
																		8.7	0.03096	252.504	67721800	0.0677218
																		8.8	0.03189	252.966	67349800	0.0673498
																		9.1	0.03441	253.428	66916000	0.066916
																		9.4	0.03051	253.89	66484400	0.0664844
																		9.7	0.03583	254.352	66113200	0.0661132
																		9.8	0.03342	254.814	65840800	0.0658408
																		10	0.03393	255.276	65590000	0.06559
																		10.5	0.02977	255.738	65343900	0.0653439
																		10.7	0.03152	256.2	65143400	0.0651434
																		10.8	0.03449	256.662	64929500	0.0649295
																		10.9	0.03367	257.124	64626800	0.0646268
																		11.1	0.03231	257.586	64291300	0.0642913
																		11.6	0.03159	258.048	64018300	0.0640183
																		11.7	0.03233	258.51	63693000	0.063693
																		11.8	0.03489	258.972	63363900	0.0633639
																		12.1	0.0321	259.434	63041400	0.0630414
																		12.4	0.03332	259.896	62706400	0.0627064
																		12.5	0.03078	260.358	62381200	0.0623812
																		12.6	0.02898	260.82	61985100	0.0619851
																		12.7	0.03281	261.282	61484600	0.0614846
																		12.8	0.03492	261.744	61020200	0.0610202
																		13.3	0.03274	262.207	60345000	0.060345
																		13.5	0.0332	262.669	59669300	0.0596693
																		13.6	0.03114	263.131	58749500	0.0587495
																		13.7	0.02766	263.593	57759400	0.0577594
																		13.8	0.03226	264.055	56812000	0.056812
																		14	0.03396	264.517	55854500	0.0558545
																		14.6	0.0309	264.979	54899100	0.0548991
																		14.7	0.03236	265.441	53861700	0.0538617
																		14.8	0.03227	265.903	52793200	0.0527932
																		15.1	0.03364	266.365	52055600	0.0520556
																		15.4	0.0304	266.827	51432900	0.0514329
																		15.6	0.03239	267.289	50841500	0.0508415
																		15.7	0.02971	267.751	50228300	0.0502283
																		16.1	0.03199	268.213	49642100	0.0496421
																		16.3	0.03063	268.675	49055000	0.049055
																		16.4	0.03262	269.137	48550900	0.0485509
																		16.5	0.03195	269.599	48055500	0.0480555
																		16.6	0.02794	270.061	47545600	0.0475456
																		17.1	0.03032	270.523	47031500	0.0470315
																		17.3	0.03186	270.985	46335300	0.0463353
																		17.4	0.03251	271.447	45353700	0.0453537
																		17.5	0.03179	271.909	44164100	0.0441641
																		17.8	0.02767	272.371	42748900	0.0427489
																		18.1	0.02998	272.833	41366900	0.0413669
																		18.3	0.03161	273.295	39926400	0.0399264
																		18.4	0.03161	273.757	38805400	0.0388054
																		18.7	0.03144	274.219	38426200	0.0384262
																		18.9	0.02733	274.681	38117800	0.0381178
																		19	0.03001	275.143	37813700	0.0378137
																		19.3	0.03128	275.605	37420500	0.0374205
																		19.4	0.03182	276.068	36896100	0.0368961
																		19.7	0.03175	276.53	36394700	0.0363947
																		19.8	0.03246	276.992	35911900	0.0359119
																		19.9	0.02707	277.454	35495700	0.0354957
																		20.1	0.03	277.916	35104200	0.0351042
																		20.2	0.0314	278.378	34674300	0.0346743
																		20.3	0.03146	278.84	34230600	0.0342306
																		20.7	0.0315	279.302	33856300	0.0338563
																		20.9	0.02868	279.764	33461600	0.0334616
																		21.2	0.03041	280.226	33089300	0.0330893
																		21.3	0.03146	280.688	32798500	0.0327985
																		21.6	0.03131	281.15	32468600	0.0324686
																		21.8	0.0269	281.612	32099400	0.0320994
																		21.9	0.03069	282.074	31830000	0.03183
																		22	0.03025	282.536	31615500	0.0316155
																		22.2	0.03124	282.998	31380500	0.0313805
																		22.8	0.03107	283.46	31120700	0.0311207
																		22.9	0.0303	283.922	30814300	0.0308143
																		23.1	0.02679	284.384	30439800	0.0304398
																		23.2	0.03098	284.846	30069200	0.0300692
																		23.8	0.0309	285.308	29743900	0.0297439
																		23.9	0.03017	285.77	29512400	0.0295124
																		24.2	0.02892	286.232	29217000	0.029217
																		24.4	0.02785	286.694	28923300	0.0289233
																		24.8	0.0299	287.156	28704200	0.0287042
																		25	0.03065	287.618	28464100	0.0284641
																		25.1	0.02915	288.08	28205900	0.0282059
																		25.3	0.02995	288.542	27935700	0.0279357
																		25.7	0.02995	289.004	27691700	0.0276917
																		25.9	0.02872	289.466	27446500	0.0274465
																		26	0.03059	289.929	27194800	0.0271948
																		26.4	0.02945	290.391	26939700	0.0269397
																		26.5	0.02981	290.853	26665000	0.026665
																		26.8	0.03061	291.315	26344700	0.0263447
																		26.9	0.02903	291.777	25996400	0.0259964
																		27.3	0.02898	292.239	25674800	0.0256748
																		27.4	0.02969	292.701	25345000	0.025345
																		27.7	0.03081	293.163	24991400	0.0249914
																		27.9	0.03066	293.625	24693500	0.0246935
																		28	0.02737	294.087	24493900	0.0244939
																		28.4	0.02917	294.549	24332000	0.024332
																		28.5	0.03014	295.011	24140200	0.0241402
																		28.7	0.03086	295.473	23887600	0.0238876
																		28.8	0.03087	295.935	23618100	0.0236181
																		28.9	0.03006	296.397	23398000	0.023398
																		29.1	0.02694	296.859	23218400	0.0232184
																		29.4	0.0298	297.321	23045900	0.0230459
																		29.5	0.03089	297.783	22874100	0.0228741
																		29.7	0.03091	298.245	22410300	0.0224103
																		29.9	0.03004	298.707	21778200	0.0217782
																		30	0.02667	299.169	21137100	0.0211371
																		30.3	0.02952	299.631	20495900	0.0204959
																		30.5	0.03137			0
																		30.6	0.02885			0
																		30.7	0.03053			0
																		30.8	0.02594			0
																		31.1	0.02989			0
																		31.3	0.03134			0
																		31.5	0.03055			0
																		31.6	0.03029			0
																		31.7	0.02627			0
																		32	0.02961			0
																		32.4	0.0313			0
																		32.6	0.02949			0
																		32.8	0.0302			0
																		32.9	0.0273			0
																		33.2	0.0292			0
																		33.4	0.03095			0
																		33.5	0.03213			0
																		33.6	0.03121			0
																		34	0.02835			0
																		34.2	0.02897			0
																		34.4	0.03154			0
																		34.7	0.03144			0
																		34.9	0.02623			0
																		35.1	0.03014			0
																		35.2	0.03114			0
																		35.4	0.03264			0
																		35.6	0.03176			0
																		35.7	0.02658			0
																		35.9	0.02908			0
																		36	0.03181			0
																		36.1	0.0312			0
																		36.4	0.03279			0
																		36.6	0.02704			0
																		36.9	0.03087			0
																		37	0.03213			0
																		37.5	0.03166			0
																		37.8	0.02787			0
																		37.9	0.0314			0
																		38.1	0.03323			0
																		38.2	0.03119			0
																		38.7	0.03126			0
																		38.8	0.0295			0
																		39	0.02983			0
																		39.2	0.03352			0
																		39.7	0.03071			0
																		39.9	0.0316			0
																		40	0.03182			0
																		40.1	0.03023			0
																		40.6	0.03217			0
																		40.7	0.03038			0
																		40.9	0.03061			0
																		41	0.03206			0
																		41.4	0.02989			0
																		41.6	0.0319			0
																		41.8	0.03389			0
																		42	0.02771			0
																		42.2	0.03254			0
																		42.4	0.02989			0
																		42.5	0.03173			0
																		42.7	0.03306			0
																		42.8	0.03417			0
																		42.9	0.02779			0
																		43.2	0.0326			0
																		43.3	0.02969			0
																		43.5	0.03188			0
																		43.7	0.03414			0
																		43.8	0.03396			0
																		44.1	0.03044			0
																		44.2	0.02949			0
																		44.4	0.03175			0
																		44.7	0.03453			0
																		44.8	0.03258			0
																		45.1	0.03012			0
																		45.3	0.03184			0
																		45.6	0.03454			0
																		45.8	0.03159			0
																		45.9	0.033			0
																		46	0.03093			0
																		46.1	0.03194			0
																		46.5	0.03471			0
																		46.7	0.02857			0
																		47.1	0.03288			0
																		47.2	0.03116			0
																		47.6	0.03461			0
																		47.9	0.02911			0
																		48	0.03175			0
																		48.3	0.03329			0
																		48.4	0.03307			0
																		48.8	0.03102			0
																		49.3	0.03339			0
																		49.4	0.03474			0
																		49.5	0.0295			0
																		49.6	0.03346			0
																		49.8	0.03078			0
																		50.2	0.03362			0
																		50.3	0.03255			0
																		50.5	0.03368			0
																		50.6	0.03137			0
																		51.1	0.03365			0
																		51.2	0.03294			0
																		51.5	0.03213			0
																		51.7	0.03231			0
																		52.2	0.0335			0
																		52.3	0.0329			0
																		52.4	0.03056			0
																		52.6	0.03474			0
																		53.2	0.03527			0
																		53.3	0.03199			0
																		53.5	0.03288			0
																		54	0.03431			0
																		54.2	0.03418			0
																		54.3	0.03069			0
																		54.5	0.03298			0
																		54.9	0.03424			0
																		55.1	0.03431			0
																		55.2	0.03216			0
																		55.3	0.03341			0
																		55.9	0.03507			0
																		56.1	0.03292			0
																		56.2	0.0345			0
																		56.3	0.03341			0
																		56.5	0.03127			0
																		57.1	0.03287			0
																		57.2	0.03485			0
																		57.3	0.03515			0
																		57.4	0.03202			0
																		57.6	0.03128			0
																		58	0.0332			0
																		58.1	0.03491			0
																		58.2	0.03204			0
																		58.3	0.03488			0
																		58.4	0.03187			0
																		58.5	0.03601			0
																		58.9	0.03339			0
																		59.1	0.04092			0
																		59.2	0.03146			0
																		59.5	0.034			0
																		59.9	0.03376			0
																		60	0.03543			0
																		60.1	0.03217			0
																		60.4	0.03223			0
																		60.7	0.03604			0
																		60.8	0.03374			0
																		61.1	0.03548			0
																		61.2	0.03357			0
																		61.3	0.03178			0
																		61.7	0.03372			0
																		61.8	0.03625			0
																		62.1	0.03392			0
																		62.2	0.03282			0
																		62.6	0.03428			0
																		62.7	0.0364			0
																		63	0.03261			0
																		63.1	0.0357			0
																		63.2	0.03304			0
																		63.5	0.03429			0
																		63.6	0.03638			0
																		63.8	0.03404			0
																		64.1	0.03574			0
																		64.3	0.03341			0
																		64.4	0.03422			0
																		64.6	0.03635			0
																		64.7	0.03312			0
																		64.9	0.03618			0
																		65.1	0.03613			0
																		65.2	0.03343			0
																		65.3	0.03482			0
																		65.5	0.0369			0
																		65.6	0.03328			0
																		66.1	0.0358			0
																		66.3	0.03563			0
																		66.5	0.03317			0
																		66.6	0.03347			0
																		66.7	0.03715			0
																		67.3	0.03507			0
																		67.5	0.03674			0
																		67.6	0.03411			0
																		67.7	0.03355			0
																		68.2	0.03522			0
																		68.5	0.03477			0
																		68.6	0.03662			0
																		69	0.03531			0
																		69.3	0.03386			0
																		69.4	0.03615			0
																		69.5	0.03708			0
																		69.7	0.03676			0
																		69.8	0.03568			0
																		70.2	0.03373			0
																		70.4	0.03728			0
																		70.5	0.0357			0
																		70.8	0.03571			0
																		70.9	0.03688			0
																		71.1	0.0338			0
																		71.5	0.03606			0
																		71.8	0.03628			0
																		72	0.03435			0
																		72.6	0.0363			0
																		72.8	0.03659			0
																		73	0.03424			0
																		73.5	0.03756			0
																		73.6	0.03661			0
																		73.7	0.03485			0
																		73.9	0.03751			0
																		74.1	0.03439			0
																		74.3	0.03793			0
																		74.5	0.03644			0
																		74.7	0.0356			0
																		75	0.03606			0
																		75.3	0.03741			0
																		75.5	0.03679			0
																		75.8	0.03479			0
																		75.9	0.0366			0
																		76.3	0.03766			0
																		76.5	0.03706			0
																		76.8	0.03498			0
																		77	0.03745			0
																		77.3	0.038			0
																		77.5	0.03706			0
																		77.8	0.03515			0
																		77.9	0.03499			0
																		78.1	0.03764			0
																		78.3	0.03806			0
																		78.5	0.03741			0
																		78.6	0.03546			0
																		78.8	0.03448			0
																		79.1	0.03716			0
																		79.2	0.03762			0
																		79.4	0.03565			0
																		79.5	0.03767			0
																		79.8	0.03525			0
																		80.1	0.03759			0
																		80.3	0.03585			0
																		80.8	0.03545			0
																		80.9	0.03834			0
																		81.1	0.03748			0
																		81.2	0.03803			0
																		81.4	0.03796			0
																		81.5	0.03575			0
																		82	0.03842			0
																		82.1	0.0364			0
																		82.3	0.03692			0
																		82.5	0.0377			0
																		83	0.03564			0
																		83.1	0.03769			0
																		83.2	0.03572			0
																		83.3	0.03819			0
																		83.6	0.03746			0
																		83.9	0.03667			0
																		84	0.0373			0
																		84.2	0.03853			0
																		84.5	0.03748			0
																		84.7	0.03521			0
																		84.8	0.03792			0
																		84.9	0.03617			0
																		85.2	0.03814			0
																		85.4	0.03835			0
																		85.5	0.03818			0
																		85.7	0.03566			0
																		85.8	0.03797			0
																		86	0.03631			0
																		86.4	0.03817			0
																		86.6	0.03777			0
																		86.8	0.03809			0
																		86.9	0.03605			0
																		87.3	0.03824			0
																		87.4	0.03842			0
																		87.7	0.03755			0
																		87.8	0.03651			0
																		88.1	0.03527			0
																		88.4	0.03818			0
																		88.5	0.03882			0
																		88.6	0.03813			0
																		88.7	0.03653			0
																		88.8	0.03796			0
																		88.9	0.03498			0
																		89.3	0.03818			0
																		89.6	0.03631			0
																		89.7	0.03811			0
																		89.8	0.03533			0
																		90.3	0.03834			0
																		90.5	0.03771			0
																		90.6	0.03752			0
																		90.7	0.03575			0
																		91.3	0.03817			0
																		91.4	0.03816			0
																		91.5	0.03659			0
																		91.6	0.03739			0
																		91.7	0.03678			0
																		92.3	0.03818			0
																		92.4	0.03876			0
																		92.5	0.03692			0
																		92.6	0.03534			0
																		92.8	0.0381			0
																		92.9	0.03808			0
																		93.2	0.03784			0
																		93.3	0.03864			0
																		93.5	0.03637			0
																		93.7	0.03575			0
																		93.8	0.03691			0
																		93.9	0.03817			0
																		94	0.03791			0
																		94.4	0.03746			0
																		94.6	0.0357			0
																		94.8	0.03866			0
																		94.9	0.03784			0
																		95	0.03687			0
																		95.4	0.03641			0
																		95.6	0.03866			0
																		95.8	0.03684			0
																		96	0.03803			0
																		96.2	0.03694			0
																		96.4	0.03656			0
																		96.6	0.03848			0
																		96.8	0.03791			0
																		97	0.03574			0
																		97.1	0.0369			0
																		97.2	0.0377			0
																		97.5	0.03656			0
																		97.6	0.03846			0
																		97.7	0.03796			0
																		97.9	0.03509			0
																		98	0.0373			0
																		98.3	0.03808			0
																		98.5	0.03768			0
																		98.8	0.03498			0
																		99	0.0372			0
																		99.3	0.03735			0
																		99.4	0.03817			0
																		99.5	0.037			0
																		99.9	0.03565			0
																		100.3	0.03753			0
																		100.5	0.03775			0
																		100.6	0.03661			0
																		100.7	0.03883			0
																		100.9	0.03433			0
																		101.4	0.03749			0
																		101.5	0.03648			0
																		101.8	0.03777			0
																		102	0.03505			0
																		102.3	0.03755			0
																		102.4	0.03655			0
																		102.9	0.03874			0
																		103	0.03653			0
																		103.2	0.03705			0
																		103.7	0.03814			0
																		103.9	0.03795			0
																		104	0.03611			0
																		104.1	0.03637			0
																		104.8	0.03842			0
																		105	0.03671			0
																		105.1	0.03708			0
																		106	0.03772			0
																		106.1	0.03446			0
																		106.2	0.03705			0
																		106.9	0.03743			0
																		107.1	0.03751			0
																		107.2	0.03678			0
																		107.3	0.03452			0
																		107.8	0.03695			0
																		108	0.03639			0
																		108.1	0.03824			0
																		108.2	0.03692			0
																		108.3	0.03679			0
																		108.5	0.03591			0
																		108.9	0.03603			0
																		109.1	0.03819			0
																		109.4	0.03645			0
																		109.5	0.03683			0
																		109.6	0.03424			0
																		109.8	0.03617			0
																		110.3	0.03813			0
																		110.5	0.03705			0
																		110.7	0.03646			0
																		111	0.035			0
																		111.3	0.03721			0
																		111.4	0.03783			0
																		111.6	0.03646			0
																		111.7	0.03626			0
																		112	0.03671			0
																		112.1	0.03407			0
																		112.3	0.03717			0
																		112.5	0.03696			0
																		112.6	0.03669			0
																		113	0.0366			0
																		113.1	0.03723			0
																		113.3	0.03553			0
																		113.4	0.03776			0
																		113.7	0.03707			0
																		114.2	0.03677			0
																		114.3	0.03633			0
																		114.6	0.03413			0
																		114.7	0.03819			0
																		114.8	0.0369			0
																		115.1	0.03706			0
																		115.3	0.03607			0
																		115.5	0.03642			0
																		115.8	0.03629			0
																		115.9	0.03616			0
																		116.1	0.03677			0
																		116.3	0.03565			0
																		116.7	0.03631			0
																		116.8	0.03682			0
																		116.9	0.03696			0
																		117.1	0.03454			0
																		117.6	0.03785			0
																		117.7	0.03626			0
																		117.8	0.03693			0
																		117.9	0.03443			0
																		118.5	0.03605			0
																		118.6	0.03714			0
																		118.8	0.03657			0
																		118.9	0.0357			0
																		119.2	0.03327			0
																		119.7	0.03728			0
																		119.8	0.03669			0
																		119.9	0.03574			0
																		120	0.036			0
																		120.4	0.03333			0
																		120.7	0.03661			0
																		120.8	0.03731			0
																		121	0.03521			0
																		121.2	0.03595			0
																		121.3	0.03597			0
																		121.5	0.03208			0
																		121.6	0.03701			0
																		121.8	0.03734			0
																		122.1	0.0354			0
																		122.3	0.03571			0
																		122.4	0.0326			0
																		122.5	0.03679			0
																		122.7	0.03733			0
																		122.9	0.03537			0
																		123.2	0.03566			0
																		123.3	0.03702			0
																		123.6	0.0337			0
																		123.7	0.03671			0
																		123.9	0.03514			0
																		124	0.03535			0
																		124.3	0.03733			0
																		124.4	0.03555			0
																		124.8	0.03649			0
																		125	0.03548			0
																		125.1	0.0347			0
																		125.2	0.03476			0
																		125.3	0.03577			0
																		125.7	0.03688			0
																		126.1	0.03609			0
																		126.2	0.03498			0
																		126.4	0.03413			0
																		126.6	0.03677			0
																		127	0.0369			0
																		127.1	0.03518			0
																		127.2	0.0357			0
																		127.4	0.03529			0
																		127.5	0.03565			0
																		128	0.03566			0
																		128.1	0.03538			0
																		128.4	0.03521			0
																		128.5	0.03513			0
																		128.9	0.03495			0
																		129	0.03714			0
																		129.2	0.03507			0
																		129.4	0.03652			0
																		129.6	0.03375			0
																		129.8	0.03517			0
																		129.9	0.03481			0
																		130	0.03704			0
																		130.3	0.03511			0
																		130.4	0.0364			0
																		130.5	0.03397			0
																		130.8	0.03482			0
																		130.9	0.03682			0
																		131	0.03502			0
																		131.4	0.03529			0
																		131.5	0.03469			0
																		131.6	0.03616			0
																		131.7	0.03459			0
																		131.9	0.03674			0
																		132	0.03514			0
																		132.4	0.03289			0
																		132.5	0.03542			0
																		132.6	0.03493			0
																		132.7	0.03663			0
																		132.9	0.03505			0
																		133.5	0.03432			0
																		133.7	0.03698			0
																		134.1	0.03483			0
																		134.2	0.03496			0
																		134.5	0.03553			0
																		134.7	0.03566			0
																		135.3	0.0351			0
																		135.4	0.03504			0
																		135.7	0.03701			0
																		135.9	0.03263			0
																		136.3	0.0344			0
																		136.4	0.03499			0
																		136.5	0.03483			0
																		136.7	0.03996			0
																		136.8	0.03163			0
																		137.1	0.0346			0
																		137.2	0.03471			0
																		137.3	0.03467			0
																		137.7	0.035			0
																		138	0.03508			0
																		138.1	0.03437			0
																		138.2	0.0349			0
																		138.3	0.03422			0
																		138.8	0.0369			0
																		138.9	0.03193			0
																		139.1	0.03492			0
																		139.3	0.03482			0
																		139.4	0.0345			0
																		139.8	0.03467			0
																		140.1	0.03476			0
																		140.5	0.0342			0
																		140.6	0.0346			0
																		140.7	0.03716			0
																		141	0.03319			0
																		141.1	0.03532			0
																		141.5	0.03462			0
																		141.7	0.03664			0
																		141.8	0.03418			0
																		142	0.03519			0
																		142.1	0.03234			0
																		142.3	0.03477			0
																		142.7	0.03552			0
																		142.8	0.03369			0
																		143	0.03526			0
																		143.1	0.03178			0
																		143.3	0.03456			0
																		143.6	0.03384			0
																		143.8	0.03652			0
																		143.9	0.03534			0
																		144	0.03292			0
																		144.4	0.03436			0
																		144.7	0.03371			0
																		144.8	0.03676			0
																		144.9	0.03528			0
																		145.1	0.03306			0
																		145.5	0.03468			0
																		145.8	0.03447			0
																		145.9	0.03672			0
																		146.1	0.0334			0
																		146.4	0.03444			0
																		146.6	0.03475			0
																		146.7	0.03366			0
																		146.8	0.03637			0
																		146.9	0.03343			0
																		147	0.0311			0
																		147.4	0.03424			0
																		147.6	0.03426			0
																		147.9	0.03359			0
																		148.1	0.03403			0
																		148.3	0.03449			0
																		148.5	0.03474			0
																		148.6	0.03357			0
																		148.8	0.03314			0
																		149.1	0.03369			0
																		149.3	0.03444			0
																		149.5	0.03473			0
																		149.7	0.0328			0
																		149.8	0.0336			0
																		150.1	0.03642			0
																		150.3	0.03354			0
																		150.4	0.03417			0
																		150.6	0.03324			0
																		150.9	0.03352			0
																		151.1	0.03647			0
																		151.3	0.03456			0
																		151.4	0.03175			0
																		151.5	0.03426			0
																		151.7	0.03338			0
																		151.9	0.03712			0
																		152.1	0.03453			0
																		152.4	0.03329			0
																		152.6	0.03427			0
																		152.8	0.03055			0
																		152.9	0.03469			0
																		153.1	0.03467			0
																		153.3	0.03315			0
																		153.8	0.03288			0
																		153.9	0.03334			0
																		154	0.03644			0
																		154.1	0.03472			0
																		154.3	0.03338			0
																		154.7	0.03301			0
																		154.9	0.03538			0
																		155	0.03294			0
																		155.2	0.03277			0
																		155.6	0.03417			0
																		155.8	0.03124			0
																		155.9	0.03463			0
																		156.1	0.03321			0
																		156.6	0.03396			0
																		156.7	0.03363			0
																		156.9	0.03256			0
																		157.6	0.03404			0
																		157.7	0.03466			0
																		157.9	0.03213			0
																		158.6	0.03457			0
																		158.7	0.03551			0
																		158.8	0.03311			0
																		158.9	0.03198			0
																		159.6	0.0343			0
																		159.7	0.03459			0
																		159.8	0.03194			0
																		160.5	0.03438			0
																		160.6	0.0343			0
																		160.7	0.03393			0
																		160.9	0.03182			0
																		161.4	0.03459			0
																		161.5	0.03347			0
																		161.6	0.0326			0
																		161.8	0.03428			0
																		162.4	0.03305			0
																		162.5	0.03465			0
																		162.6	0.03413			0
																		162.7	0.03281			0
																		162.8	0.03627			0
																		163.1	0.03179			0
																		163.3	0.03311			0
																		163.5	0.0348			0
																		163.7	0.03367			0
																		163.9	0.03651			0
																		164.3	0.03216			0
																		164.4	0.03484			0
																		164.6	0.03365			0
																		164.8	0.03656			0
																		165.4	0.03336			0
																		165.6	0.03447			0
																		166.2	0.03483			0
																		166.3	0.03253			0
																		166.4	0.03318			0
																		166.5	0.03488			0
																		167.1	0.03486			0
																		167.3	0.03426			0
																		167.4	0.03296			0
																		167.5	0.0307			0
																		167.7	0.03725			0
																		167.8	0.03309			0
																		168.1	0.03492			0
																		168.3	0.03388			0
																		168.6	0.03688			0
																		168.8	0.03256			0
																		169	0.03499			0
																		169.3	0.03307			0
																		169.5	0.03464			0
																		169.7	0.0349			0
																		170	0.03326			0
																		170.2	0.03306			0
																		170.5	0.03466			0
																		170.7	0.0375			0
																		170.8	0.03541			0
																		170.9	0.0336			0
																		171	0.03239			0
																		171.1	0.03292			0
																		171.3	0.03487			0
																		171.6	0.03695			0
																		171.7	0.03537			0
																		171.9	0.03297			0
																		172	0.03373			0
																		172.2	0.03305			0
																		172.3	0.03472			0
																		172.7	0.03557			0
																		172.8	0.03738			0
																		172.9	0.03304			0
																		173	0.03387			0
																		173.2	0.03497			0
																		173.4	0.0327			0
																		173.6	0.03564			0
																		173.8	0.03294			0
																		173.9	0.03429			0
																		174	0.03773			0
																		174.2	0.03481			0
																		174.5	0.03258			0
																		174.6	0.03559			0
																		174.7	0.03334			0
																		174.9	0.03793			0
																		175.1	0.03463			0
																		175.5	0.03409			0
																		175.8	0.038			0
																		176	0.0345			0
																		176.1	0.03549			0
																		176.3	0.03606			0
																		176.5	0.03347			0
																		176.8	0.03781			0
																		176.9	0.0344			0
																		177.2	0.0359			0
																		177.3	0.03619			0
																		177.5	0.03371			0
																		177.8	0.0337			0
																		177.9	0.03825			0
																		178.2	0.0358			0
																		178.4	0.03404			0
																		178.7	0.03571			0
																		178.8	0.03563			0
																		179.1	0.03592			0
																		179.3	0.03411			0
																		179.7	0.036			0
																		179.8	0.03655			0
																		180	0.03696			0
																		180.1	0.03521			0
																		180.2	0.03411			0
																		180.5	0.03643			0
																		180.7	0.03883			0
																		180.8	0.03558			0
																		181	0.03499			0
																		181.5	0.03671			0
																		181.7	0.03903			0
																		181.8	0.03745			0
																		182	0.03514			0
																		182.2	0.03595			0
																		182.5	0.03718			0
																		182.6	0.03959			0
																		182.8	0.03802			0
																		183	0.0348			0
																		183.1	0.03565			0
																		183.4	0.03632			0
																		183.7	0.03906			0
																		183.8	0.03728			0
																		183.9	0.03543			0
																		184.1	0.03578			0
																		184.5	0.03843			0
																		184.6	0.03881			0
																		184.7	0.0378			0
																		184.8	0.03579			0
																		185.1	0.03626			0
																		185.3	0.03728			0
																		185.4	0.04006			0
																		185.5	0.03807			0
																		185.6	0.03543			0
																		186.3	0.03738			0
																		186.4	0.04025			0
																		186.5	0.03814			0
																		186.6	0.03657			0
																		187.3	0.03816			0
																		187.5	0.03887			0
																		187.7	0.03879			0
																		188.2	0.0375			0
																		188.3	0.04036			0
																		188.4	0.0395			0
																		188.6	0.03964			0
																		189.2	0.03954			0
																		189.3	0.03776			0
																		189.4	0.04104			0
																		189.6	0.03989			0
																		190.2	0.04092			0
																		190.3	0.03943			0
																		190.4	0.04049			0
																		191.1	0.04147			0
																		191.3	0.0406			0
																		191.5	0.04022			0
																		192.1	0.04201			0
																		192.2	0.04061			0
																		192.5	0.04178			0
																		192.7	0.03995			0
																		193	0.04301			0
																		193.3	0.04158			0
																		193.6	0.04237			0
																		193.7	0.04199			0
																		193.8	0.04045			0
																		193.9	0.04487			0
																		194.5	0.04234			0
																		194.6	0.04283			0
																		194.8	0.04304			0
																		194.9	0.0463			0
																		195.4	0.0438			0
																		195.5	0.04264			0
																		195.6	0.04455			0
																		195.7	0.04419			0
																		195.8	0.04721			0
																		196.4	0.04484			0
																		196.5	0.04387			0
																		196.6	0.04665			0
																		196.7	0.04829			0
																		196.8	0.04536			0
																		196.9	0.04336			0
																		197.3	0.04553			0
																		197.7	0.04802			0
																		197.9	0.04582			0
																		198.1	0.04453			0
																		198.5	0.04674			0
																		198.6	0.0498			0
																		198.9	0.04777			0
																		199	0.04697			0
																		199.1	0.04586			0
																		199.4	0.04814			0
																		199.5	0.05065			0
																		199.8	0.04929			0
																		199.9	0.04758			0
																		200.2	0.0464			0
																		200.3	0.04947			0
																		200.4	0.05224			0
																		201	0.05018			0
																		201.1	0.04897			0
																		201.2	0.04819			0
																		201.4	0.05367			0
																		201.5	0.05345			0
																		201.6	0.05179			0
																		202.2	0.05265			0
																		202.3	0.05096			0
																		202.4	0.05559			0
																		202.6	0.05613			0
																		202.9	0.05348			0
																		203.3	0.05749			0
																		203.4	0.05462			0
																		203.5	0.05156			0
																		203.8	0.05785			0
																		204.1	0.05601			0
																		204.2	0.0589			0
																		204.3	0.05422			0
																		204.4	0.05724			0
																		204.5	0.05673			0
																		204.7	0.06107			0
																		205.1	0.061			0
																		205.2	0.05858			0
																		205.3	0.0563			0
																		205.5	0.06046			0
																		205.6	0.0595			0
																		205.9	0.06491			0
																		206.1	0.06319			0
																		206.4	0.05907			0
																		206.5	0.06277			0
																		206.7	0.06382			0
																		207.1	0.06735			0
																		207.7	0.06456			0
																		207.8	0.06711			0
																		208	0.0676			0
																		208.2	0.07012			0
																		208.5	0.07436			0
																		208.8	0.07197			0
																		209	0.07118			0
																		209.1	0.07445			0
																		209.3	0.07934			0
																		209.8	0.07875			0
																		209.9	0.07695			0
																		210.2	0.07976			0
																		210.3	0.08599			0
																		211	0.08506			0
																		211.1	0.08146			0
																		211.3	0.08767			0
																		211.4	0.09602			0
																		211.5	0.08921			0
																		212.1	0.09301			0
																		212.2	0.09149			0
																		212.5	0.09777			0
																		212.6	0.1076			0
																		212.7	0.1007			0
																		213.2	0.1044			0
																		213.3	0.1017			0
																		213.5	0.1048			0
																		213.7	0.1221			0
																		213.8	0.11255			0
																		214.3	0.1157			0
																		214.4	0.1175			0
																		214.6	0.12			0
																		214.7	0.1395			0
																		215	0.1295			0
																		215.1	0.1354			0
																		215.4	0.1328			0
																		215.7	0.13855			0
																		215.9	0.161			0
																		216.2	0.1537			0
																		216.3	0.1574			0
																		216.6	0.1525			0
																		216.8	0.15995			0
																		217	0.1857			0
																		217.3	0.1769			0
																		217.6	0.1854			0
																		217.7	0.1751			0
																		217.9	0.18445			0
																		218.2	0.2129			0
																		218.5	0.2038			0
																		218.7	0.20965			0
																		218.9	0.2107			0
																		219	0.2158			0
																		219.3	0.2427			0
																		219.5	0.2316			0
																		219.7	0.236			0
																		220.1	0.2382			0
																		220.4	0.2486			0
																		220.5	0.2708			0
																		220.8	0.2683			0
																		220.9	0.2781			0
																		221	0.2583			0
																		221.3	0.2669			0
																		221.6	0.2841			0
																		221.7	0.3064			0
																		222	0.30515			0
																		222.2	0.288			0
																		222.3	0.2955			0
																		222.8	0.3187			0
																		222.9	0.336			0
																		223.2	0.33495			0
																		223.3	0.3161			0
																		223.6	0.3261			0
																		223.7	0.3483			0
																		224.1	0.3631			0
																		224.2	0.3445			0
																		224.3	0.3629			0
																		224.4	0.3751			0
																		224.6	0.3546			0
																		224.8	0.3771			0
																		225.2	0.3925			0
																		225.4	0.3709			0
																		225.5	0.4022			0
																		225.7	0.3896			0
																		225.8	0.3788			0
																		226.3	0.4126			0
																		226.6	0.40375			0
																		226.7	0.4259			0
																		226.9	0.4013			0
																		227	0.4193			0
																		227.4	0.4278			0
																		227.7	0.4276			0
																		227.8	0.4342			0
																		228.1	0.42895			0
																		228.5	0.4345			0
																		228.7	0.43965			0
																		228.9	0.4483			0
																		229.2	0.4417			0
																		229.6	0.4382			0
																		229.7	0.435			0
																		229.9	0.457			0
																		230.1	0.4562			0
																		230.3	0.4377			0
																		230.4	0.452			0
																		230.7	0.4396			0
																		230.8	0.4379			0
																		231.2	0.4526			0
																		231.5	0.4454			0
																		231.7	0.4314			0
																		232	0.4381			0
																		232.3	0.44355			0
																		232.5	0.4468			0
																		232.6	0.4322			0
																		232.8	0.4226			0
																		233	0.4293			0
																		233.4	0.43355			0
																		233.6	0.42815			0
																		233.8	0.4123			0
																		234	0.4176			0
																		234.5	0.4171			0
																		234.7	0.41635			0
																		234.8	0.412			0
																		235	0.3873			0
																		235.1	0.403			0
																		235.6	0.3923			0
																		235.9	0.3915			0
																		236	0.3968			0
																		236.1	0.3717			0
																		236.2	0.3827			0
																		236.6	0.3717			0
																		237	0.37185			0
																		237.1	0.3529			0
																		237.3	0.36865			0
																		237.7	0.3497			0
																		238	0.3505			0
																		238.1	0.34437			0
																		238.4	0.3405			0
																		238.7	0.3235			0
																		239	0.3342			0
																		239.1	0.3105			0
																		239.2	0.3211			0
																		239.5	0.3174			0
																		239.8	0.2998			0
																		240.2	0.3114			0
																		240.3	0.29345			0
																		240.6	0.2914			0
																		240.7	0.2855			0
																		240.9	0.2944			0
																		241.2	0.2915			0
																		241.3	0.2634			0
																		241.4	0.2702			0
																		241.6	0.2676			0
																		241.8	0.2593			0
																		242.1	0.271			0
																		242.3	0.2722			0
																		242.4	0.2445			0
																		242.6	0.2519			0
																		242.9	0.2476			0
																		243.1	0.2259			0
																		243.3	0.2431			0
																		243.4	0.2291			0
																		243.6	0.2261			0
																		243.7	0.2204			0
																		243.9	0.228			0
																		244.2	0.2071			0
																		244.4	0.2249			0
																		244.6	0.2059			0
																		244.8	0.1984			0
																		245	0.2059			0
																		245.4	0.19			0
																		245.6	0.1995			0
																		245.7	0.18435			0
																		245.9	0.1754			0
																		246	0.1858			0
																		246.3	0.1651			0
[truncated: 215 more rows]

## Sheet: 5 Hz
1			2			3			4			5			6			Average		Average
Temp(C)	Modulus 5.	Tan Delta5.	Temp(C)	Modulus 5.	Tan Delta5.	Temp(C)	Modulus 5.	Tan Delta5.	Temp(C)	Modulus 5.	Tan Delta5.	Temp(C)	Modulus 5.	Tan Delta5.	Temp(C)	Modulus 5.	Tan Delta5.	Temp(C)	Tan Delta5.	Temp(C)	Modulus 5.
-187.712	5.22738e+09	0.017136	-185.062	5.29128e+09	0.0176012	-190.375	5.85997e+09	0.0177179	-187.191	5.56319e+09	0.0153163	-177.369	5.38812e+09	0.015906	-177.891	4.83472e+09	0.0186269	-191	0.01637	-191	5388150000	5.38815
-180.359	5.19648e+09	0.0172075	-189.375	5.33696e+09	0.0169695	-187.284	5.85445e+09	0.0165293	-184.887	5.56394e+09	0.0146275	-175.897	5.38151e+09	0.015266	-174.791	4.8306e+09	0.0177085	-190.4	0.01772	-190.509	5385890000	5.38589
-175.484	5.18163e+09	0.0167089	-191	5.36326e+09	0.0163719	-184.912	5.85146e+09	0.0167306	-182.528	5.55521e+09	0.0145285	-174.409	5.37551e+09	0.0155727	-171.994	4.82163e+09	0.0171166	-189.4	0.01697	-190.018	5383630000	5.38363
-172.816	5.17161e+09	0.0166778	-185.653	5.35944e+09	0.0162957	-182.488	5.84204e+09	0.0168275	-179.863	5.53962e+09	0.014631	-172.978	5.36745e+09	0.0153397	-168.972	4.81029e+09	0.0170015	-187.7	0.01714	-189.527	5381360000	5.38136
-170.853	5.16103e+09	0.0170777	-182.05	5.36839e+09	0.0159317	-180.447	5.82563e+09	0.0167478	-177.512	5.52532e+09	0.0146382	-171.556	5.35902e+09	0.0154362	-167.047	4.79792e+09	0.0169878	-187.3	0.01653	-189.036	5380350000	5.38035
-169.028	5.15376e+09	0.0172118	-180.422	5.36511e+09	0.0160549	-178.65	5.81566e+09	0.0166202	-175.303	5.51134e+09	0.014436	-170.122	5.3472e+09	0.0159082	-165.169	4.78664e+09	0.0170259	-187.2	0.01532	-188.544	5379910000	5.37991
-167.359	5.14479e+09	0.0170179	-178.075	5.35458e+09	0.016259	-176.819	5.80237e+09	0.0164999	-173.616	5.5006e+09	0.014321	-168.744	5.33834e+09	0.0158348	-163.628	4.77792e+09	0.0169921	-185.7	0.0163	-188.053	5379460000	5.37946
-165.931	5.1338e+09	0.0172494	-174.566	5.32946e+09	0.0161342	-175.337	5.78899e+09	0.0165571	-171.591	5.48487e+09	0.0146035	-167.366	5.33202e+09	0.0160677	-161.941	4.76403e+09	0.0172216	-185.1	0.0176	-187.562	5379020000	5.37902
-164.525	5.12496e+09	0.0170446	-173.469	5.32607e+09	0.0158279	-173.672	5.77118e+09	0.0165421	-170.028	5.47172e+09	0.014862	-165.925	5.32128e+09	0.0160861	-160.581	4.75189e+09	0.0172788	-184.9	0.01568	-187.071	5378590000	5.37859
-162.906	5.11291e+09	0.017408	-172.253	5.31801e+09	0.0155741	-172.319	5.75533e+09	0.0167727	-168.531	5.46032e+09	0.0149995	-164.584	5.30517e+09	0.0162252	-159.134	4.74118e+09	0.017576	-182.5	0.01568	-186.58	5378190000	5.37819
-161.459	5.10405e+09	0.0173764	-170.775	5.30669e+09	0.0160075	-171.084	5.74251e+09	0.0169934	-167.084	5.44912e+09	0.0149483	-163.303	5.29668e+09	0.01623	-157.353	4.72744e+09	0.0177759	-182.1	0.01593	-186.089	5377790000	5.37779
-160.075	5.09209e+09	0.0179258	-169.072	5.29135e+09	0.0158474	-169.956	5.736e+09	0.0168791	-165.822	5.43793e+09	0.0151226	-161.753	5.28048e+09	0.0166458	-155.903	4.71755e+09	0.0179197	-180.4	0.01667	-185.598	5376260000	5.37626
-158.666	5.08196e+09	0.0178915	-167.781	5.28646e+09	0.0159452	-168.869	5.72272e+09	0.0171002	-164.488	5.42275e+09	0.0153641	-160.478	5.26904e+09	0.016752	-154.488	4.70384e+09	0.0183994	-179.9	0.01463	-185.107	5365920000	5.36592
-157.072	5.07057e+09	0.0181799	-166.488	5.27548e+09	0.016197	-167.659	5.71445e+09	0.0171711	-163.169	5.40961e+09	0.0151841	-159.266	5.25717e+09	0.0169661	-152.903	4.69038e+09	0.0185848	-178.7	0.01662	-184.615	5365770000	5.36577
-155.875	5.05828e+09	0.0183575	-165.153	5.26582e+09	0.016213	-166.391	5.69942e+09	0.0173246	-161.634	5.39535e+09	0.0156039	-158.119	5.24539e+09	0.0170487	-151.178	4.67288e+09	0.0189636	-178.1	0.01626	-184.124	5366420000	5.36642
-154.678	5.04692e+09	0.0186887	-163.847	5.25767e+09	0.0166986	-165.416	5.69004e+09	0.0177337	-160.397	5.38369e+09	0.0159104	-156.928	5.23359e+09	0.0172487	-149.772	4.66138e+09	0.018898	-177.9	0.01863	-183.633	5367080000	5.36708
-153.453	5.03557e+09	0.018417	-162.4	5.24124e+09	0.0165728	-164.394	5.68005e+09	0.0177193	-159.25	5.37069e+09	0.0161806	-155.609	5.21873e+09	0.0171414	-148.516	4.64918e+09	0.0196001	-177.5	0.01464	-183.142	5367730000	5.36773
-151.828	5.01947e+09	0.0191658	-161.047	5.22735e+09	0.0169591	-163.431	5.67062e+09	0.0178877	-157.906	5.35516e+09	0.016247	-154.253	5.205e+09	0.0176046	-147.097	4.6334e+09	0.0195432	-177.4	0.01591	-182.651	5368390000	5.36839
-150.456	5.00504e+09	0.0193872	-159.812	5.21732e+09	0.0173824	-162.275	5.65768e+09	0.0181454	-156.859	5.34257e+09	0.0164431	-152.972	5.19193e+09	0.0179836	-145.641	4.61813e+09	0.0199147	-176.8	0.0165	-182.16	5368680000	5.36868
-149.125	4.99413e+09	0.0194999	-158.597	5.20463e+09	0.0172141	-161.378	5.64666e+09	0.0178737	-155.7	5.32794e+09	0.0165442	-151.841	5.18073e+09	0.0181095	-144.8	4.61479e+09	0.0201576	-175.9	0.01527	-181.669	5367070000	5.36707
-147.85	4.98083e+09	0.019764	-157.403	5.19353e+09	0.0172096	-160.516	5.63647e+09	0.018436	-154.547	5.31295e+09	0.016759	-150.725	5.16915e+09	0.0185535	-144.55	4.60864e+09	0.020202	-175.5	0.01671	-181.178	5364940000	5.36494
-146.691	4.96895e+09	0.0196694	-156.275	5.18338e+09	0.0176044	-159.569	5.62669e+09	0.0180117	-153.381	5.30068e+09	0.016894	-149.478	5.15604e+09	0.0181648	-144.391	4.60387e+09	0.0202803	-175.3	0.0155	-180.686	5362820000	5.36282
-146.55	4.96319e+09	0.0198181	-155.034	5.16968e+09	0.0177103	-158.681	5.61758e+09	0.0186592	-152.159	5.28678e+09	0.0174136	-146.844	5.14464e+09	0.0185828	-144.066	4.59783e+09	0.0203601	-174.8	0.01771	-180.195	5360740000	5.36074
-146.241	4.95844e+09	0.0200158	-153.797	5.15797e+09	0.0180004	-157.762	5.60641e+09	0.0185882	-150.8	5.27238e+09	0.0174017	-145.553	5.13655e+09	0.0186333	-143.553	4.58819e+09	0.0205338	-174.6	0.01613	-179.704	5358710000	5.35871
-145.788	4.95138e+09	0.0200511	-152.416	5.1468e+09	0.0181638	-156.903	5.59617e+09	0.0187305	-147.762	5.26805e+09	0.0175114	-145.556	5.13678e+09	0.0187439	-142.734	4.57941e+09	0.0203432	-174.4	0.01557	-179.213	5356670000	5.35667
-145.066	4.94215e+09	0.0203174	-151.119	5.13224e+09	0.0186634	-156.091	5.58524e+09	0.0188465	-145.816	5.2609e+09	0.0177314	-145.6	5.12841e+09	0.019129	-141.831	4.56825e+09	0.0209093	-173.7	0.01654	-178.722	5354620000	5.35462
-144.188	4.93162e+09	0.0204484	-148.9	5.12221e+09	0.0185804	-155.191	5.57664e+09	0.0189458	-144.416	5.25423e+09	0.0176849	-145.5	5.11991e+09	0.019105	-140.7	4.55964e+09	0.0207737	-173.6	0.01432	-178.231	5352460000	5.35246
-142.803	4.91262e+09	0.0207161	-146.459	5.11341e+09	0.018883	-153.509	5.56776e+09	0.0192803	-143.653	5.24595e+09	0.0178399	-144.959	5.11109e+09	0.0191629	-139.538	4.5466e+09	0.0213003	-173.5	0.01583	-177.74	5350120000	5.35012
-141.575	4.90062e+09	0.0208033	-145.056	5.10162e+09	0.0188759	-152.025	5.5649e+09	0.019072	-143.272	5.24318e+09	0.017766	-144.056	5.09952e+09	0.0193268	-138.206	4.53467e+09	0.0214125	-173	0.01534	-177.249	5347710000	5.34771
-140.262	4.88673e+09	0.0209165	-144.8	5.10084e+09	0.0188455	-151.706	5.56123e+09	0.0188453	-143.203	5.23749e+09	0.0178578	-143.047	5.08744e+09	0.0196206	-136.991	4.52251e+09	0.0217102	-172.8	0.01668	-176.757	5345270000	5.34527
-138.866	4.871e+09	0.0213094	-144.875	5.09546e+09	0.019041	-151.312	5.55656e+09	0.0193855	-143.4	5.22962e+09	0.0179494	-142.091	5.07202e+09	0.0196333	-135.425	4.50786e+09	0.0218698	-172.3	0.01617	-176.266	5342700000	5.3427
-137.503	4.8579e+09	0.021625	-144.9	5.08798e+09	0.0191823	-151.097	5.55165e+09	0.0191451	-143.35	5.21882e+09	0.0185171	-140.753	5.05797e+09	0.0198272	-133.875	4.49048e+09	0.0219972	-172	0.01712	-175.775	5340140000	5.34014
-135.972	4.84257e+09	0.0220825	-144.616	5.07726e+09	0.0196682	-150.775	5.5449e+09	0.0193035	-142.953	5.20595e+09	0.018306	-139.606	5.04723e+09	0.0201157	-132.516	4.47931e+09	0.0219642	-171.6	0.01502	-175.284	5337570000	5.33757
-134.278	4.82472e+09	0.0226398	-143.85	5.06808e+09	0.0197152	-150.256	5.53364e+09	0.019539	-142.347	5.19317e+09	0.0185748	-138.359	5.03141e+09	0.0203157	-131.162	4.46517e+09	0.0226476	-171.1	0.01699	-174.793	5334840000	5.33484
-132.847	4.8098e+09	0.0225058	-142.956	5.05384e+09	0.0199203	-149.469	5.52043e+09	0.0195316	-141.522	5.18741e+09	0.0186047	-137.153	5.02005e+09	0.0205252	-129.803	4.45276e+09	0.0225482	-170.9	0.01708	-174.302	5332110000	5.33211
-131.45	4.79804e+09	0.0226562	-142.009	5.04074e+09	0.0194363	-148.616	5.50995e+09	0.0199638	-140.45	5.17021e+09	0.018974	-135.709	5.00101e+09	0.0207894	-128.397	4.43915e+09	0.0226662	-170.8	0.01601	-173.811	5329430000	5.32943
-129.987	4.7832e+09	0.0230046	-140.972	5.03002e+09	0.0200657	-147.812	5.49895e+09	0.0201701	-139.284	5.15681e+09	0.0189941	-134.459	4.98411e+09	0.0210044	-127.147	4.42727e+09	0.02316	-170.1	0.01591	-173.32	5326530000	5.32653
-128.594	4.76924e+09	0.0234184	-139.688	5.01308e+09	0.0202231	-146.863	5.48816e+09	0.0200799	-137.853	5.14391e+09	0.0195374	-133.15	4.96997e+09	0.0213748	-125.781	4.41399e+09	0.023094	-170	0.01587	-172.828	5323360000	5.32336
-127.288	4.75532e+09	0.0233084	-138.538	4.99714e+09	0.0207655	-145.794	5.47565e+09	0.0205452	-136.709	5.12967e+09	0.0196022	-131.953	4.95419e+09	0.0215156	-124.459	4.40135e+09	0.0231046	-169.1	0.01585	-172.337	5320030000	5.32003
-125.891	4.74244e+09	0.0237393	-137.2	4.98132e+09	0.0208332	-144.819	5.46408e+09	0.0206609	-135.453	5.11315e+09	0.0196452	-130.609	4.94014e+09	0.021775	-123.175	4.39031e+09	0.0230639	-169	0.01711	-171.846	5316730000	5.31673
-124.337	4.72221e+09	0.0241595	-135.931	4.96582e+09	0.0215565	-143.731	5.45243e+09	0.0207105	-134.134	5.09884e+09	0.0200354	-129.253	4.9262e+09	0.022364	-121.922	4.37768e+09	0.0229149	-168.9	0.0171	-171.355	5313280000	5.31328
-123.072	4.70897e+09	0.0243453	-134.45	4.94548e+09	0.021318	-142.656	5.4368e+09	0.0208487	-132.9	5.08475e+09	0.0197248	-128.003	4.91011e+09	0.0220467	-120.641	4.36415e+09	0.0234806	-168.7	0.01583	-170.864	5309860000	5.30986
-121.831	4.69461e+09	0.0243678	-132.922	4.92165e+09	0.0217872	-141.472	5.42409e+09	0.0209271	-131.681	5.06745e+09	0.0202715	-126.741	4.88983e+09	0.0226782	-119.181	4.34843e+09	0.0230235	-168.5	0.015	-170.373	5306670000	5.30667
-120.556	4.67764e+09	0.0248624	-131.575	4.91121e+09	0.0221081	-140.341	5.40913e+09	0.021649	-130.144	5.04695e+09	0.0209281	-125.478	4.8751e+09	0.0229218	-118.037	4.33489e+09	0.0235384	-167.8	0.01595	-169.882	5303480000	5.30348
-119.334	4.66747e+09	0.0248933	-130.175	4.89704e+09	0.0220321	-139.281	5.39469e+09	0.0215946	-128.853	5.03484e+09	0.0207624	-124.159	4.85886e+09	0.0232301	-116.869	4.32078e+09	0.0237568	-167.7	0.01717	-169.391	5299960000	5.29996
-118.016	4.65092e+09	0.0251759	-128.55	4.87892e+09	0.0221192	-138.275	5.38169e+09	0.0216891	-127.647	5.0203e+09	0.0211101	-122.819	4.84163e+09	0.0233781	-115.503	4.30622e+09	0.0239376	-167.4	0.01655	-168.899	5296520000	5.29652
-116.775	4.63631e+09	0.0255473	-127.141	4.85883e+09	0.0225943	-137.369	5.36754e+09	0.0218544	-126.384	5.00249e+09	0.0214061	-121.531	4.8271e+09	0.0236171	-114.381	4.29462e+09	0.0236113	-167.1	0.01495	-168.408	5293610000	5.29361
-115.575	4.61949e+09	0.0254783	-125.947	4.84333e+09	0.0226278	-136.166	5.35181e+09	0.0219765	-125.094	4.99037e+09	0.0212134	-120.303	4.81058e+09	0.0238052	-113.275	4.282e+09	0.0240725	-167	0.01699	-167.917	5290770000	5.29077
-114.412	4.60387e+09	0.0260607	-124.737	4.82865e+09	0.0228388	-135.134	5.33659e+09	0.0223812	-123.856	4.97561e+09	0.0214672	-119.109	4.7927e+09	0.0242688	-112.175	4.27049e+09	0.0242512	-166.5	0.0162	-167.426	5287450000	5.28745
-113.166	4.58959e+09	0.026308	-123.431	4.81473e+09	0.0229684	-134.097	5.32239e+09	0.0226222	-122.637	4.95555e+09	0.021777	-117.966	4.78032e+09	0.024506	-111.069	4.2578e+09	0.0240946	-166.4	0.01732	-166.935	5283420000	5.28342
-112.006	4.57519e+09	0.0262881	-122.312	4.80123e+09	0.0227656	-133.012	5.30817e+09	0.0230592	-121.369	4.94467e+09	0.0224286	-116.85	4.76565e+09	0.0248951	-109.822	4.24368e+09	0.0246137	-165.9	0.01667	-166.444	5279310000	5.27931
-110.847	4.56053e+09	0.0267873	-121.113	4.78801e+09	0.0231528	-132.034	5.29474e+09	0.0231701	-120.113	4.92452e+09	0.0219122	-115.744	4.74827e+09	0.0250275	-108.719	4.23241e+09	0.0246256	-165.8	0.01512	-165.953	5275450000	5.27545
-109.753	4.54335e+09	0.0268531	-119.9	4.77454e+09	0.0235135	-130.8	5.27232e+09	0.0233578	-118.853	4.91158e+09	0.0223551	-114.584	4.73264e+09	0.0253809	-107.431	4.21589e+09	0.024747	-165.4	0.01773	-165.462	5271220000	5.27122
-108.678	4.53212e+09	0.0270793	-118.769	4.76298e+09	0.0232304	-129.525	5.2556e+09	0.0239162	-117.725	4.89642e+09	0.0229502	-113.541	4.71772e+09	0.025513	-106.369	4.20637e+09	0.025085	-165.2	0.01662	-164.971	5266950000	5.26695
-107.631	4.51708e+09	0.0272695	-117.675	4.74577e+09	0.0234839	-128.478	5.24091e+09	0.0237076	-116.466	4.87757e+09	0.02321	-112.494	4.70304e+09	0.0259426	-105.366	4.18954e+09	0.0248735	-164.6	0.01623	-164.479	5262830000	5.26283
-106.562	4.50511e+09	0.0272299	-116.509	4.73452e+09	0.0238536	-127.347	5.22561e+09	0.0238896	-115.266	4.86296e+09	0.0230436	-111.353	4.68877e+09	0.0264218	-104.166	4.17488e+09	0.0256787	-164.5	0.0162	-163.988	5259090000	5.25909
-105.472	4.49042e+09	0.0279087	-115.344	4.71756e+09	0.0242779	-126.312	5.2127e+09	0.0239563	-113.966	4.84526e+09	0.0237122	-110.312	4.6745e+09	0.0264674	-103.112	4.16114e+09	0.0252998	-164.4	0.01772	-163.497	5254990000	5.25499
-104.291	4.47731e+09	0.0280669	-114.231	4.708e+09	0.0237053	-125.303	5.19781e+09	0.0242301	-112.894	4.83128e+09	0.0237206	-109.259	4.66188e+09	0.027021	-102.094	4.15032e+09	0.0256935	-163.8	0.0167	-163.006	5250350000	5.25035
-103.253	4.46452e+09	0.0286119	-113.209	4.69149e+09	0.024569	-124.278	5.18693e+09	0.0242341	-111.734	4.81666e+09	0.0235462	-108.272	4.64599e+09	0.0271871	-101.091	4.1378e+09	0.0257414	-163.6	0.01699	-162.515	5245690000	5.24569
-101.981	4.44394e+09	0.0287446	-111.859	4.6754e+09	0.0245551	-123.203	5.17054e+09	0.0247265	-110.684	4.80165e+09	0.0240376	-107.209	4.63079e+09	0.0274154	-99.9281	4.1235e+09	0.0257139	-163.4	0.01789	-162.024	5241080000	5.24108
-100.406	4.42346e+09	0.0293296	-110.709	4.66275e+09	0.0245125	-122.103	5.15737e+09	0.024822	-109.472	4.78045e+09	0.0244607	-106.197	4.61576e+09	0.027774	-98.9781	4.10881e+09	0.0263179	-163.3	0.01623	-161.533	5236440000	5.23644
-99.2531	4.40598e+09	0.0298044	-109.628	4.64589e+09	0.0245777	-120.988	5.13856e+09	0.0246574	-108.469	4.76808e+09	0.0244084	-105.138	4.60173e+09	0.0280363	-97.8688	4.09651e+09	0.0264832	-163.2	0.01518	-161.042	5231720000	5.23172
-98.2656	4.39153e+09	0.0300512	-108.603	4.63026e+09	0.024697	-119.897	5.12343e+09	0.0252302	-107.459	4.75331e+09	0.024515	-103.972	4.5825e+09	0.0283473	-96.8844	4.08305e+09	0.0268056	-162.9	0.01741	-160.55	5227150000	5.22715
-96.9938	4.37504e+09	0.0298703	-107.572	4.61728e+09	0.0252789	-118.547	5.1078e+09	0.0253278	-106.519	4.73992e+09	0.0247829	-102.978	4.56996e+09	0.02901	-95.8875	4.06994e+09	0.0268851	-162.4	0.01657	-160.059	5222650000	5.22265
-95.9125	4.35891e+09	0.0301336	-106.522	4.60238e+09	0.0250444	-117.681	5.09307e+09	0.0258582	-105.531	4.72543e+09	0.0250878	-101.819	4.55175e+09	0.0288967	-94.9344	4.05689e+09	0.0274916	-162.3	0.01815	-159.568	5218120000	5.21812
-94.8937	4.3464e+09	0.0305747	-105.453	4.58872e+09	0.025838	-116.769	5.07731e+09	0.0259555	-104.406	4.70699e+09	0.0253071	-100.778	4.53772e+09	0.0294408	-94.1219	4.04593e+09	0.0273131	-161.9	0.01722	-159.077	5213480000	5.21348
-93.9469	4.33085e+09	0.0307883	-104.397	4.5775e+09	0.0257517	-115.875	5.0654e+09	0.0261125	-103.397	4.68989e+09	0.0254196	-99.7687	4.52165e+09	0.0296303	-93.1906	4.03363e+09	0.027189	-161.8	0.01665	-158.586	5208750000	5.20875
-92.9219	4.31849e+09	0.0310602	-103.494	4.56806e+09	0.0260904	-114.966	5.05168e+09	0.0261295	-102.366	4.67567e+09	0.0258127	-98.7344	4.50745e+09	0.0300087	-92.2875	4.01953e+09	0.0276677	-161.6	0.0156	-158.095	5203990000	5.20399
-91.9	4.30693e+09	0.031412	-102.475	4.54998e+09	0.0258294	-113.716	5.03536e+09	0.0266764	-101.356	4.66011e+09	0.0258718	-97.75	4.4921e+09	0.0303718	-91.2812	4.00515e+09	0.0276708	-161.5	0.01738	-157.604	5199240000	5.19924
-90.8625	4.29097e+09	0.0319124	-101.503	4.54129e+09	0.0260955	-112.95	5.02013e+09	0.0268361	-100.366	4.64573e+09	0.0266242	-96.8	4.48102e+09	0.0305623	-90.4219	3.99567e+09	0.0278544	-161.4	0.01787	-157.113	5194550000	5.19455
-89.8438	4.27186e+09	0.0318426	-100.544	4.52665e+09	0.0268484	-111.912	5.00805e+09	0.0268124	-99.2063	4.62757e+09	0.0269291	-95.8156	4.467e+09	0.0308583	-89.5531	3.982e+09	0.0282587	-161	0.01696	-156.621	5189500000	5.1895
-88.9688	4.25936e+09	0.0320903	-99.5312	4.51411e+09	0.0263034	-110.988	4.99381e+09	0.0274069	-98.3031	4.6144e+09	0.0267944	-94.6344	4.45111e+09	0.0314334	-88.7844	3.97054e+09	0.0284496	-160.6	0.01728	-156.13	5184260000	5.18426
-87.9188	4.24344e+09	0.0324728	-98.6594	4.50111e+09	0.0269193	-110.069	4.97914e+09	0.0275287	-97.3031	4.59879e+09	0.0270426	-93.725	4.43387e+09	0.0312429	-87.9437	3.95886e+09	0.0285101	-160.5	0.0176	-155.639	5179090000	5.17909
-86.9406	4.22908e+09	0.0327928	-97.6719	4.49095e+09	0.0270324	-109.159	4.96725e+09	0.0278261	-96.2594	4.58634e+09	0.0274031	-92.7312	4.41594e+09	0.0310246	-87.075	3.94988e+09	0.0288216	-160.4	0.01591	-155.148	5173960000	5.17396
-85.775	4.21314e+09	0.0329649	-96.7094	4.47617e+09	0.0272868	-108.366	4.95399e+09	0.0281039	-95.2469	4.57231e+09	0.0272901	-91.7594	4.40813e+09	0.0321455	-86.2562	3.93901e+09	0.0289256	-160.1	0.01793	-154.657	5169270000	5.16927
-84.8	4.19884e+09	0.0336515	-95.5875	4.46286e+09	0.0271617	-107.466	4.94166e+09	0.027734	-94.2812	4.55932e+09	0.0287813	-90.8063	4.39233e+09	0.0325008	-85.3563	3.92817e+09	0.0292747	-159.8	0.01738	-154.166	5164840000	5.16484
-83.8781	4.18447e+09	0.033599	-94.6438	4.44776e+09	0.0274249	-106.522	4.9287e+09	0.0279867	-93.3156	4.54596e+09	0.0275446	-89.8656	4.37688e+09	0.0326475	-84.5594	3.91773e+09	0.0296344	-159.6	0.01801	-153.675	5160510000	5.16051
-82.8563	4.17016e+09	0.0341534	-93.85	4.4372e+09	0.02772	-105.572	4.91445e+09	0.0285808	-92.2844	4.52886e+09	0.0284687	-89.0563	4.36055e+09	0.0335505	-83.7125	3.90582e+09	0.0296941	-159.3	0.01657	-153.184	5156390000	5.15639
-81.8781	4.1565e+09	0.0347067	-92.9406	4.42583e+09	0.0277794	-104.672	4.90027e+09	0.0287028	-91.0875	4.50908e+09	0.0290218	-88.0969	4.34559e+09	0.0336682	-82.8031	3.89513e+09	0.0298593	-159.1	0.01758	-152.692	5152250000	5.15225
-80.7562	4.13972e+09	0.0344692	-91.9875	4.41209e+09	0.0281751	-103.838	4.89087e+09	0.0287671	-90.1156	4.49836e+09	0.0287037	-87.15	4.33155e+09	0.0339639	-81.7844	3.88227e+09	0.0303712	-158.7	0.01828	-152.201	5147940000	5.14794
-79.8344	4.12922e+09	0.0348207	-91.0312	4.39919e+09	0.0281528	-102.994	4.87667e+09	0.0290439	-89.0813	4.48313e+09	0.0294079	-86.2125	4.31823e+09	0.0341436	-80.6844	3.87158e+09	0.0306972	-158.6	0.01721	-151.71	5143010000	5.14301
-78.9719	4.11761e+09	0.0349482	-90.0938	4.38346e+09	0.0291447	-102.166	4.86473e+09	0.0294014	-88.1719	4.47103e+09	0.028382	-85.0062	4.30308e+09	0.0346056	-79.5219	3.85947e+09	0.030462	-158.1	0.01705	-151.219	5137540000	5.13754
-78.0375	4.10273e+09	0.0354063	-89.2375	4.37138e+09	0.0288144	-101.294	4.85792e+09	0.0297055	-86.9406	4.45539e+09	0.0310433	-83.6156	4.28036e+09	0.0351527	-78.4781	3.84525e+09	0.0311133	-157.9	0.01625	-150.728	5132150000	5.13215
-77.1063	4.08913e+09	0.035779	-88.1625	4.36017e+09	0.0290374	-100.406	4.84329e+09	0.0298555	-85.7781	4.43771e+09	0.0298639	-82.6125	4.2681e+09	0.0354226	-77.4344	3.83427e+09	0.0315205	-157.8	0.01859	-150.237	5127600000	5.1276
-76.2219	4.07615e+09	0.0361269	-87.2219	4.34519e+09	0.0291238	-99.5938	4.82936e+09	0.0296595	-84.7	4.41058e+09	0.0296998	-81.6219	4.25093e+09	0.035655	-76.375	3.82247e+09	0.0317057	-157.4	0.0175	-149.746	5123530000	5.12353
-75.25	4.06499e+09	0.0362181	-86.3187	4.33274e+09	0.0295603	-98.8531	4.81884e+09	0.0301252	-83.7062	4.39311e+09	0.0337087	-80.6375	4.23738e+09	0.036297	-75.0687	3.80773e+09	0.0319381	-157.1	0.01818	-149.255	5119730000	5.11973
-74.4	4.05012e+09	0.0363788	-85.4	4.32141e+09	0.0297813	-98.0187	4.80288e+09	0.0303476	-82.8719	4.39727e+09	0.0305175	-79.7594	4.22352e+09	0.0360744	-74.1	3.7939e+09	0.0319884	-156.9	0.01747	-148.763	5116310000	5.11631
-73.4563	4.03829e+09	0.0368827	-84.5375	4.30746e+09	0.0299786	-97.225	4.78746e+09	0.0307047	-81.8875	4.37174e+09	0.0319653	-78.8156	4.20668e+09	0.036052	-73.1094	3.77965e+09	0.0325847	-156.3	0.0176	-148.272	5112750000	5.11275
-72.5469	4.02511e+09	0.0373399	-83.6594	4.29364e+09	0.0303278	-96.375	4.77426e+09	0.0311849	-80.9813	4.36195e+09	0.0304359	-77.7906	4.19245e+09	0.0371016	-72.0594	3.76468e+09	0.0331497	-156.1	0.01885	-147.781	5109110000	5.10911
-71.65	4.01455e+09	0.0377567	-82.7406	4.28114e+09	0.0307623	-95.5125	4.76166e+09	0.0312532	-79.9594	4.33908e+09	0.0323314	-76.8031	4.17696e+09	0.0377107	-71.1187	3.75283e+09	0.0332624	-155.9	0.01814	-147.29	5105490000	5.10549
-70.775	4.00105e+09	0.0374623	-81.875	4.26987e+09	0.0304442	-94.5	4.74682e+09	0.03143	-79.0687	4.32908e+09	0.0340424	-75.8438	4.16548e+09	0.0380307	-70.025	3.73807e+09	0.0337	-155.7	0.01654	-146.799	5101830000	5.10183
-69.9531	3.99069e+09	0.0382013	-80.9781	4.25848e+09	0.0311301	-93.7562	4.73371e+09	0.0317119	-78.0312	4.31611e+09	0.0313976	-74.9375	4.14986e+09	0.0381301	-69.1281	3.72549e+09	0.0340585	-155.6	0.01714	-146.308	5096460000	5.09646
-69.0969	3.97514e+09	0.0386451	-79.95	4.24205e+09	0.0313811	-92.875	4.71875e+09	0.0319113	-77.0312	4.29888e+09	0.0326886	-73.8781	4.13406e+09	0.0385363	-68.2562	3.71341e+09	0.0343404	-155.2	0.01895	-145.817	5091310000	5.09131
-68.2687	3.96426e+09	0.0386382	-79.1719	4.22975e+09	0.0319576	-91.8125	4.70126e+09	0.032272	-75.9313	4.28501e+09	0.0334938	-72.9219	4.1194e+09	0.0384557	-67.4344	3.70313e+09	0.0349089	-155	0.01771	-145.326	5085330000	5.08533
-67.4406	3.95054e+09	0.0393541	-78.3344	4.21238e+09	0.0314588	-90.9625	4.69148e+09	0.0324353	-75.0781	4.27038e+09	0.0339568	-71.7875	4.10553e+09	0.0384686	-66.5781	3.68835e+09	0.0353437	-154.7	0.01869	-144.834	5080440000	5.08044
-66.6281	3.94069e+09	0.0393671	-77.4813	4.20369e+09	0.0321569	-90.1062	4.67815e+09	0.0327986	-74.3094	4.25292e+09	0.03424	-70.8938	4.08983e+09	0.0397785	-65.5875	3.67521e+09	0.0353892	-154.5	0.01758	-144.343	5071020000	5.07102
-65.7812	3.92728e+09	0.0400476	-76.6375	4.19037e+09	0.0323143	-89.3406	4.66578e+09	0.032986	-73.375	4.24127e+09	0.0338743	-70.0625	4.07735e+09	0.0393536	-64.8906	3.66413e+09	0.035639	-154.3	0.0176	-143.852	5064640000	5.06464
-64.9375	3.91249e+09	0.0399953	-75.7969	4.1799e+09	0.0324124	-88.4344	4.65094e+09	0.0332731	-72.3781	4.22941e+09	0.0352395	-69.2687	4.0622e+09	0.0399796	-64.1375	3.6526e+09	0.0363556	-153.8	0.018	-143.361	5054360000	5.05436
-64.15	3.89929e+09	0.04029	-74.9562	4.16927e+09	0.0330544	-87.5469	4.63584e+09	0.0338074	-71.4656	4.20999e+09	0.034979	-68.4344	4.04844e+09	0.0403944	-63.3344	3.64147e+09	0.036289	-153.5	0.01885	-142.87	5045960000	5.04596
-63.3531	3.88789e+09	0.0405648	-74.0594	4.15652e+09	0.032822	-86.6937	4.62206e+09	0.0338551	-70.6719	4.19591e+09	0.0351442	-67.6031	4.03491e+09	0.0407361	-62.4437	3.62576e+09	0.0366885	-153.4	0.01689	-142.379	5038950000	5.03895
-62.5719	3.87122e+09	0.041098	-73.2375	4.14627e+09	0.032984	-85.875	4.60891e+09	0.0338192	-69.9375	4.1861e+09	0.0351745	-66.7906	4.02266e+09	0.0409712	-61.5438	3.61164e+09	0.0371321	-153	0.01798	-141.888	5033420000	5.03342
-61.85	3.86058e+09	0.0410785	-72.3031	4.12895e+09	0.0333524	-85.0125	4.59715e+09	0.0343332	-69.1906	4.17274e+09	0.0359675	-65.9719	4.00763e+09	0.0413164	-60.7219	3.60133e+09	0.0375364	-152.9	0.01858	-141.397	5028550000	5.02855
-61.1406	3.84876e+09	0.0416328	-71.4688	4.1163e+09	0.0338259	-84.2562	4.58197e+09	0.0346749	-68.2875	4.15418e+09	0.0360529	-65.2375	3.99635e+09	0.041764	-59.9656	3.58657e+09	0.0377043	-152.4	0.01816	-140.906	5022930000	5.02293
-60.5469	3.83702e+09	0.0420199	-70.6469	4.10533e+09	0.0339612	-83.3688	4.56939e+09	0.0352147	-67.4719	4.1442e+09	0.0364718	-64.4656	3.98441e+09	0.0420796	-59.1	3.57181e+09	0.0381643	-152.2	0.01741	-140.414	5017020000	5.01702
-59.7937	3.82144e+09	0.0423008	-69.9437	4.0943e+09	0.0337239	-82.5156	4.55552e+09	0.0354675	-66.7438	4.13305e+09	0.0366613	-63.7219	3.9705e+09	0.0426764	-58.2188	3.55839e+09	0.038414	-152	0.01907	-139.923	5011300000	5.0113
-59.0531	3.80902e+09	0.0423016	-69.1813	4.08179e+09	0.0342785	-81.6656	4.54232e+09	0.035501	-65.8469	4.11883e+09	0.0370554	-62.95	3.95573e+09	0.0427666	-57.2687	3.5411e+09	0.0386346	-151.8	0.01864	-139.432	5005480000	5.00548
-58.3844	3.79633e+09	0.0428249	-68.275	4.06874e+09	0.034623	-80.8406	4.52902e+09	0.0359058	-65.0031	4.10381e+09	0.037342	-62.1625	3.94084e+09	0.0429981	-56.6031	3.53347e+09	0.0389232	-151.7	0.01885	-138.941	4999770000	4.99977
-57.6656	3.78461e+09	0.0431738	-67.4969	4.05573e+09	0.035212	-80.0219	4.51288e+09	0.0360026	-64.0875	4.08979e+09	0.0377928	-61.4313	3.92819e+09	0.0436178	-55.8594	3.51914e+09	0.0396379	-151.3	0.01939	-138.45	4994290000	4.99429
-56.9938	3.77462e+09	0.0433628	-66.7406	4.04518e+09	0.0346577	-79.3219	4.4998e+09	0.0363215	-63.175	4.07548e+09	0.0383234	-60.6688	3.91556e+09	0.0439467	-55.1906	3.50772e+09	0.040128	-151.2	0.01896	-137.959	4989010000	4.98901
-56.2906	3.7621e+09	0.0436442	-66.025	4.03193e+09	0.0355674	-78.4656	4.48595e+09	0.0368637	-62.2906	4.05731e+09	0.0391564	-59.9031	3.89922e+09	0.0442227	-54.3906	3.4942e+09	0.039856	-151.1	0.0189	-137.468	4983420000	4.98342
-55.65	3.7501e+09	0.0436256	-65.275	4.02088e+09	0.035814	-77.6719	4.4727e+09	0.037077	-61.3594	4.04498e+09	0.0390642	-59.1656	3.88664e+09	0.0443116	-53.5812	3.47909e+09	0.0407066	-150.8	0.01835	-136.977	4977790000	4.97779
-55.0719	3.74078e+09	0.0437024	-64.5938	4.00926e+09	0.0359801	-76.8625	4.45877e+09	0.0376066	-60.65	4.03076e+09	0.0398339	-58.3438	3.87048e+09	0.044459	-52.8125	3.46538e+09	0.0408389	-150.7	0.01855	-136.485	4972010000	4.97201
-54.4188	3.7288e+09	0.0439568	-63.8187	3.99753e+09	0.0360203	-76.0875	4.44844e+09	0.0375215	-59.9969	4.01739e+09	0.0398043	-57.4	3.85702e+09	0.045356	-52.1656	3.45692e+09	0.0417392	-150.5	0.01939	-135.994	4966150000	4.96615
-53.7656	3.71717e+09	0.0443382	-62.9531	3.98139e+09	0.0366115	-75.3031	4.43529e+09	0.0381631	-59.2594	4.00203e+09	0.0406382	-56.6281	3.84218e+09	0.045535	-51.3969	3.44954e+09	0.0415262	-150.3	0.01954	-135.503	4960040000	4.96004
-53.0187	3.70408e+09	0.044837	-62.1063	3.96977e+09	0.036759	-74.6125	4.42119e+09	0.0381305	-58.5562	3.99497e+09	0.0402428	-55.7781	3.82785e+09	0.0459091	-50.6344	3.43304e+09	0.0423237	-149.8	0.0189	-135.012	4953960000	4.95396
-52.3687	3.69434e+09	0.0450163	-61.3719	3.95777e+09	0.0376986	-73.8625	4.4084e+09	0.0387989	-57.8156	3.98133e+09	0.0406156	-54.9594	3.81126e+09	0.0465977	-49.8969	3.42257e+09	0.0423947	-149.5	0.01885	-134.521	4947940000	4.94794
-51.7969	3.6821e+09	0.0454569	-60.6688	3.95013e+09	0.0376509	-73.1219	4.39569e+09	0.0389401	-57.1094	3.96953e+09	0.0412382	-54.1719	3.79857e+09	0.0468804	-49.2563	3.41048e+09	0.0425358	-149.1	0.0195	-134.03	4941980000	4.94198
-51.1531	3.67134e+09	0.0452014	-60.0531	3.93717e+09	0.0379254	-72.3625	4.38527e+09	0.0391526	-56.3937	3.95773e+09	0.0410425	-53.4875	3.78538e+09	0.0470473	-48.4531	3.40047e+09	0.043291	-148.9	0.01858	-133.539	4936210000	4.93621
-50.5531	3.66105e+09	0.0455416	-59.3844	3.92559e+09	0.0383393	-71.6219	4.37019e+09	0.0394533	-55.6406	3.94121e+09	0.0415837	-52.5031	3.77003e+09	0.0475017	-47.7281	3.38627e+09	0.04417	-148.6	0.01996	-133.048	4930480000	4.93048
-49.95	3.64986e+09	0.0456839	-58.6812	3.91558e+09	0.0383333	-70.9031	4.35774e+09	0.0397582	-54.9625	3.93077e+09	0.0413227	-51.7781	3.75549e+09	0.0476663	-46.9656	3.37638e+09	0.043582	-148.5	0.0196	-132.556	4924960000	4.92496
-49.1531	3.63651e+09	0.0456662	-58.0031	3.90435e+09	0.0385884	-70.175	4.34519e+09	0.0403049	-54.2656	3.91724e+09	0.04203	-51.0719	3.74406e+09	0.0484221	-46.15	3.36268e+09	0.0438449	-147.9	0.01976	-132.065	4919430000	4.91943
-48.3969	3.62392e+09	0.0461251	-57.2437	3.8908e+09	0.0388622	-69.5563	4.33394e+09	0.0403164	-53.4625	3.90439e+09	0.0418879	-50.3437	3.72979e+09	0.0485663	-45.5594	3.34994e+09	0.0440192	-147.8	0.01884	-131.574	4913730000	4.91373
-47.6906	3.61128e+09	0.0464083	-56.5375	3.88193e+09	0.0397075	-68.6688	4.31969e+09	0.0404727	-52.7219	3.89122e+09	0.0424567	-49.6219	3.71645e+09	0.0490783	-44.7625	3.33928e+09	0.0445638	-147.1	0.01954	-131.083	4907840000	4.90784
-47.0875	3.60022e+09	0.0465511	-55.8656	3.8724e+09	0.0395846	-67.9344	4.30856e+09	0.0407461	-52.05	3.88123e+09	0.043535	-48.7656	3.70201e+09	0.0494806	-43.9781	3.3285e+09	0.0449705	-146.9	0.02008	-130.592	4902170000	4.90217
-46.4531	3.58986e+09	0.046419	-55.3438	3.86003e+09	0.0397009	-67.0687	4.29394e+09	0.0412839	-51.2688	3.8649e+09	0.0432004	-47.9656	3.68755e+09	0.049703	-43.2531	3.31364e+09	0.0452413	-146.8	0.01858	-130.101	4896780000	4.89678
-45.925	3.57889e+09	0.0467238	-54.7	3.8509e+09	0.0401927	-66.3594	4.283e+09	0.0415355	-50.6344	3.85147e+09	0.0441492	-47.2344	3.6739e+09	0.049856	-42.6656	3.30549e+09	0.0453877	-146.7	0.01967	-129.61	4891590000	4.89159
-45.3687	3.57097e+09	0.0468637	-54.0969	3.84092e+09	0.0402541	-65.5406	4.26802e+09	0.0415014	-49.9719	3.83848e+09	0.0439448	-46.5688	3.65975e+09	0.0506128	-42.075	3.29666e+09	0.0460491	-146.6	0.01982	-129.119	4886270000	4.88627
-44.7563	3.56241e+09	0.0468705	-53.4719	3.829e+09	0.0404988	-64.8469	4.25147e+09	0.0420183	-49.3344	3.8293e+09	0.044356	-45.8969	3.64707e+09	0.0507126	-41.4313	3.28271e+09	0.0456908	-146.5	0.01888	-128.627	4880670000	4.88067
-44.1562	3.55062e+09	0.0469236	-52.8187	3.81627e+09	0.0411962	-64.2188	4.2387e+09	0.0424467	-48.5562	3.81766e+09	0.0434062	-45.0062	3.62731e+09	0.0512506	-40.7875	3.27623e+09	0.0461089	-146.2	0.02002	-128.136	4874730000	4.87473
-43.6	3.54189e+09	0.0473837	-52.1844	3.80797e+09	0.040988	-63.4	4.2266e+09	0.0428452	-47.85	3.80631e+09	0.0443529	-44.3969	3.61509e+09	0.0515117	-40.2344	3.26634e+09	0.046194	-145.8	0.01944	-127.645	4868570000	4.86857
-43.0344	3.53419e+09	0.0471573	-51.45	3.79528e+09	0.0413892	-62.5687	4.21216e+09	0.0428544	-47.0844	3.79576e+09	0.0450294	-43.7094	3.60254e+09	0.0517714	-39.5031	3.25292e+09	0.0462807	-145.6	0.0191	-127.154	4862240000	4.86224
-42.3406	3.52133e+09	0.0469731	-50.7625	3.78461e+09	0.0418086	-61.8875	4.20091e+09	0.0432903	-46.1469	3.77866e+09	0.0456375	-43.0875	3.58967e+09	0.0518248	-38.9594	3.24574e+09	0.0463631	-145.5	0.01911	-126.663	4856200000	4.8562
-41.7156	3.50946e+09	0.0476405	-50.2063	3.77229e+09	0.0413816	-61.2375	4.1889e+09	0.0435512	-45.5875	3.7675e+09	0.045995	-42.4813	3.57888e+09	0.0521015	-38.4	3.23388e+09	0.0466463	-145.1	0.0196	-126.172	4850570000	4.85057
-41.1156	3.50038e+09	0.0475297	-49.5875	3.76465e+09	0.0421679	-60.5719	4.17613e+09	0.0440235	-44.8875	3.75423e+09	0.0451787	-41.7875	3.56733e+09	0.0523605	-37.9219	3.22751e+09	0.0470245	-145	0.01916	-125.681	4844930000	4.84493
-40.5719	3.49128e+09	0.0479818	-48.9719	3.75217e+09	0.0421395	-60.0063	4.16284e+09	0.0442384	-44.0531	3.73977e+09	0.0466751	-41.1938	3.55177e+09	0.0526825	-37.2688	3.21744e+09	0.047373	-144.9	0.01911	-125.19	4839200000	4.8392
-39.9125	3.48243e+09	0.0478118	-48.3438	3.74544e+09	0.0426065	-59.3312	4.15121e+09	0.0442462	-43.2	3.72116e+09	0.0464914	-40.4625	3.53812e+09	0.0529505	-36.7281	3.21309e+09	0.0481761	-144.8	0.01989	-124.698	4833560000	4.83356
-39.4344	3.47439e+09	0.048014	-47.5969	3.72906e+09	0.0426361	-58.5438	4.13706e+09	0.0445109	-42.5562	3.71556e+09	0.0470152	-39.8906	3.52733e+09	0.0533868	-36.2687	3.19858e+09	0.047356	-144.6	0.01994	-124.207	4828020000	4.82802
-38.9437	3.46412e+09	0.0478642	-46.9469	3.71937e+09	0.0426664	-57.8375	4.12393e+09	0.0450096	-41.7812	3.68318e+09	0.0503269	-39.3	3.5157e+09	0.0534676	-35.7469	3.19753e+09	0.0480068	-144.4	0.01898	-123.716	4822210000	4.82221
-38.4	3.45699e+09	0.0477458	-46.1688	3.70875e+09	0.0434162	-57.2281	4.11351e+09	0.0451437	-41.1531	3.68932e+09	0.047727	-38.5969	3.50476e+09	0.0534278	-35.075	3.18325e+09	0.0470363	-144.2	0.02045	-123.225	4816080000	4.81608
-37.8219	3.44607e+09	0.047787	-45.7125	3.69805e+09	0.0435522	-56.3875	4.09936e+09	0.0459921	-40.5531	3.67283e+09	0.0467624	-38.0563	3.49256e+09	0.053489	-34.4344	3.17391e+09	0.0483377	-144.1	0.01985	-122.734	4810000000	4.81
-37.3469	3.43895e+09	0.0481811	-45.1375	3.68773e+09	0.0438461	-55.75	4.087e+09	0.0457647	-39.8531	3.66709e+09	0.0466442	-37.4281	3.48056e+09	0.0534111	-33.9219	3.16445e+09	0.0471353	-143.9	0.01972	-122.243	4804520000	4.80452
-36.8344	3.43156e+09	0.0483929	-44.4656	3.67571e+09	0.0437249	-54.9594	4.07162e+09	0.0462924	-39.1406	3.65364e+09	0.0469772	-36.85	3.46916e+09	0.0538845	-33.2344	3.15789e+09	0.0478477	-143.7	0.01928	-121.752	4798910000	4.79891
-36.375	3.42264e+09	0.0480918	-43.7688	3.66487e+09	0.0442745	-54.2375	4.05906e+09	0.0459876	-38.55	3.64249e+09	0.0486722	-36.1875	3.45588e+09	0.0537072	-32.7437	3.14815e+09	0.0470608	-143.6	0.02053	-121.261	4792820000	4.79282
-35.9094	3.41509e+09	0.0481212	-43.05	3.65355e+09	0.0445061	-53.5625	4.04689e+09	0.046704	-37.8594	3.62914e+09	0.0478889	-35.625	3.44594e+09	0.0536252	-32.2094	3.13583e+09	0.0487539	-143.4	0.01824	-120.769	4786270000	4.78627
-35.2969	3.40585e+09	0.0479043	-42.3375	3.63953e+09	0.0450441	-52.7219	4.03534e+09	0.0470866	-37.2344	3.61734e+09	0.0481016	-34.9875	3.43356e+09	0.0538204	-31.6938	3.13321e+09	0.0471836	-143.3	0.01777	-120.278	4780070000	4.78007
-34.7125	3.3958e+09	0.0479778	-41.7188	3.62887e+09	0.0452586	-52.0531	4.02245e+09	0.0470553	-36.5031	3.60917e+09	0.0474724	-34.2875	3.42206e+09	0.0538219	-31.2188	3.12584e+09	0.0473558	-143.2	0.01786	-119.787	4774300000	4.7743
-34.2219	3.38878e+09	0.0479007	-41.2031	3.62291e+09	0.0445354	-51.3219	4.01101e+09	0.0473277	-35.9562	3.59547e+09	0.0484196	-33.5125	3.40917e+09	0.0537095	-30.6031	3.11865e+09	0.0476694	-143	0.01928	-119.296	4768860000	4.76886
-33.6969	3.38093e+09	0.0477978	-40.6156	3.61216e+09	0.0447503	-50.675	3.99667e+09	0.0477819	-35.3062	3.58176e+09	0.0482811	-32.975	3.39664e+09	0.0537858	-30.1438	3.10824e+09	0.0473547	-142.8	0.02072	-118.805	4763210000	4.76321
-33.2375	3.37441e+09	0.0479754	-40.1	3.60268e+09	0.0452513	-49.9656	3.98434e+09	0.0481523	-34.7563	3.57428e+09	0.0480545	-32.3469	3.38575e+09	0.0539218	-29.5469	3.1054e+09	0.0468599	-142.7	0.02059	-118.314	4756820000	4.75682
-32.6688	3.36553e+09	0.0476501	-39.5	3.59291e+09	0.0451101	-49.2531	3.96976e+09	0.0485542	-34.2469	3.5668e+09	0.0489658	-31.8094	3.37622e+09	0.0538936	-28.9906	3.08924e+09	0.0476071	-142.3	0.01857	-117.823	4750120000	4.75012
-32.0844	3.35829e+09	0.0476768	-38.9594	3.58563e+09	0.0454644	-48.6594	3.95835e+09	0.0483294	-33.6688	3.55514e+09	0.0486373	-31.3812	3.36628e+09	0.0534615	-28.4375	3.08788e+09	0.0476584	-142.1	0.01963	-117.332	4743540000	4.74354
-31.625	3.34918e+09	0.0476051	-38.3281	3.57699e+09	0.0452837	-48.1281	3.94692e+09	0.0487489	-32.9625	3.54248e+09	0.0484591	-30.85	3.35809e+09	0.0536758	-27.8406	3.07762e+09	0.0480969	-142	0.01944	-116.841	4737090000	4.73709
-31.1219	3.34031e+09	0.0472732	-37.8156	3.56432e+09	0.0451388	-47.5031	3.93543e+09	0.0493141	-32.3156	3.53322e+09	0.0494862	-30.2062	3.34762e+09	0.0539029	-27.2812	3.06805e+09	0.0465198	-141.8	0.02091	-116.349	4730570000	4.73057
-30.6625	3.33434e+09	0.0473571	-37.2625	3.55482e+09	0.0457427	-46.8406	3.92386e+09	0.0492487	-31.6625	3.50515e+09	0.0521334	-29.6688	3.34026e+09	0.0533339	-26.8219	3.06175e+09	0.0472813	-141.6	0.0208	-115.858	4723990000	4.72399
-30.1094	3.3262e+09	0.047456	-36.6	3.54643e+09	0.0453728	-46.1375	3.90884e+09	0.0498843	-31.0156	3.51249e+09	0.0493273	-29.0844	3.3314e+09	0.0533013	-26.3219	3.05262e+09	0.0466926	-141.5	0.01976	-115.367	4717420000	4.71742
-29.6375	3.31935e+09	0.0471434	-36.175	3.53731e+09	0.0455367	-45.6812	3.89795e+09	0.0498674	-30.4187	3.50181e+09	0.0492784	-28.4844	3.32011e+09	0.0532825	-25.775	3.04739e+09	0.0471519	-141	0.02007	-114.876	4711350000	4.71135
-29.1594	3.31242e+09	0.0470674	-35.5781	3.52856e+09	0.0456337	-45.05	3.88637e+09	0.0501524	-29.8094	3.49187e+09	0.0493085	-27.9688	3.31396e+09	0.0531136	-25.1656	3.03859e+09	0.0468696	-140.8	0.01983	-114.385	4705400000	4.7054
-28.575	3.30486e+09	0.0468652	-35.0531	3.51843e+09	0.0454178	-44.4281	3.87309e+09	0.050022	-29.3188	3.48036e+09	0.0488649	-27.375	3.30279e+09	0.0528526	-24.5969	3.03447e+09	0.0458831	-140.7	0.02077	-113.894	4699050000	4.69905
-28.15	3.29806e+09	0.0469249	-34.5438	3.51022e+09	0.0460144	-43.775	3.86123e+09	0.0503057	-28.8125	3.47474e+09	0.0487604	-26.85	3.29453e+09	0.0529495	-23.9375	3.02421e+09	0.0452584	-140.5	0.01897	-113.403	4692200000	4.6922
-27.5656	3.28943e+09	0.0468546	-34.0031	3.5016e+09	0.045447	-43.1531	3.84792e+09	0.0506737	-28.1781	3.46653e+09	0.0491346	-26.275	3.28543e+09	0.0524689	-23.4031	3.01812e+09	0.0463189	-140.3	0.02128	-112.912	4685440000	4.68544
-27.1687	3.28503e+09	0.0466125	-33.5	3.49611e+09	0.046013	-42.45	3.83286e+09	0.0505751	-27.5781	3.45597e+09	0.0487705	-25.8	3.27877e+09	0.0523019	-22.975	3.00996e+09	0.0475462	-139.7	0.02022	-112.42	4679480000	4.67948
-26.7812	3.27788e+09	0.0461317	-32.9188	3.48816e+09	0.0454222	-41.9594	3.82213e+09	0.0510237	-26.9688	3.44627e+09	0.0480345	-25.2625	3.26883e+09	0.0518217	-22.4	3.00543e+09	0.0460924	-139.6	0.02012	-111.929	4673580000	4.67358
-26.3562	3.27108e+09	0.0466448	-32.35	3.47793e+09	0.0456392	-41.4531	3.81226e+09	0.0512287	-26.4281	3.4336e+09	0.0478932	-24.7437	3.25937e+09	0.052205	-21.95	2.99901e+09	0.0454785	-139.5	0.0213	-111.438	4667300000	4.6673
-25.9031	3.26525e+09	0.0461992	-31.8781	3.46998e+09	0.0459018	-41.0531	3.80153e+09	0.0515699	-25.8281	3.42662e+09	0.0474293	-24.2563	3.25278e+09	0.0518671	-21.4	2.98822e+09	0.0454465	-139.3	0.02029	-110.947	4660890000	4.66089
-25.475	3.25783e+09	0.046294	-31.4219	3.46358e+09	0.0452978	-40.4875	3.79121e+09	0.0517571	-25.1781	3.41809e+09	0.0480204	-23.6625	3.24507e+09	0.0515476	-20.8344	2.98992e+09	0.044609	-138.9	0.02131	-110.456	4653920000	4.65392
-24.8844	3.25246e+09	0.0457922	-30.4906	3.45134e+09	0.0456382	-39.975	3.78211e+09	0.0516863	-24.6906	3.41386e+09	0.0472389	-23.2281	3.23798e+09	0.0512566	-20.2188	2.97864e+09	0.046723	-138.5	0.02077	-109.965	4646720000	4.64672
-24.3781	3.24403e+09	0.0455485	-28.9688	3.43571e+09	0.0455199	-39.475	3.76965e+09	0.0517192	-24.1625	3.40804e+09	0.0467526	-22.7406	3.23322e+09	0.0512087	-19.6469	2.97623e+09	0.0430008	-138.4	0.02032	-109.474	4640060000	4.64006
-23.9969	3.23979e+09	0.0454625	-26.7656	3.41252e+09	0.0452725	-38.825	3.75809e+09	0.0521433	-23.6875	3.39919e+09	0.0471586	-22.2406	3.22465e+09	0.0509056	-18.9531	2.96433e+09	0.0440935	-138.3	0.02169	-108.983	4633760000	4.63376
-23.5312	3.23389e+09	0.0456274	-25.1719	3.39613e+09	0.0450045	-37.3906	3.73639e+09	0.0524067	-23.1438	3.39263e+09	0.0470083	-21.6625	3.21772e+09	0.0505979	-17.6469	2.94954e+09	0.0445591	-138.2	0.02141	-108.491	4626960000	4.62696
-23.0281	3.22658e+09	0.0453031	-23.475	3.37885e+09	0.0443922	-35.6437	3.711e+09	0.0525117	-22.6594	3.38596e+09	0.0479754	-20.9719	3.20835e+09	0.0503913	-15.4469	2.92869e+09	0.0441667	-137.9	0.01954	-108	4620090000	4.62009
-22.575	3.22198e+09	0.0449073	-22.0969	3.36266e+09	0.0444398	-33.0656	3.68155e+09	0.0525297	-22.1094	3.37194e+09	0.0458882	-19.7344	3.19534e+09	0.0497495	-12.9031	2.90886e+09	0.0437642	-137.5	0.02162	-107.509	4613390000	4.61339
-22.0688	3.21649e+09	0.0449295	-21.0281	3.34923e+09	0.0450293	-31.6625	3.66377e+09	0.0526558	-21.6313	3.36897e+09	0.0460915	-17.7406	3.17465e+09	0.049333	-11.2062	2.90831e+09	0.0423547	-137.4	0.02185	-107.018	4607050000	4.60705
-21.6906	3.21008e+09	0.0446094	-19.3875	3.33093e+09	0.0452604	-30.6281	3.64786e+09	0.0527764	-21.075	3.36334e+09	0.0463313	-15.7969	3.1587e+09	0.0488956	-10.025	2.90318e+09	0.04314	-137.2	0.02068	-106.527	4600720000	4.60072
-21.1687	3.20318e+09	0.0443262	-18.0969	3.31582e+09	0.0446101	-29.2531	3.62715e+09	0.0528881	-20.6812	3.35606e+09	0.0460856	-14.0875	3.14564e+09	0.0482734	-8.45625	2.8908e+09	0.0425083	-137	0.02171	-106.036	4593800000	4.5938
-20.6875	3.19711e+09	0.0442235	-16.7656	3.30291e+09	0.0432038	-27.6031	3.60064e+09	0.0523983	-20.1219	3.3483e+09	0.0453205	-12.7031	3.13432e+09	0.0474608	-6.92812	2.87557e+09	0.0434285	-136.7	0.0196	-105.545	4586770000	4.58677
-20.1812	3.19163e+09	0.0441341	-15.3875	3.2903e+09	0.0432344	-26.0469	3.57695e+09	0.0522678	-19.6094	3.34102e+09	0.0458455	-11.5813	3.1219e+09	0.0473808	-5.43437	2.86363e+09	0.0407718	-136.2	0.02198	-105.054	4580030000	4.58003
-19.6781	3.18641e+09	0.0438879	-13.9781	3.27321e+09	0.0431115	-24.7469	3.55891e+09	0.0526001	-19.0781	3.33416e+09	0.045597	-9.92188	3.11107e+09	0.0466145	-4.05	2.85036e+09	0.0408899	-136	0.02208	-104.562	4573360000	4.57336
-19.3313	3.17938e+09	0.0439776	-12.5375	3.25648e+09	0.0426904	-23.3781	3.53801e+09	0.0518409	-18.5969	3.33396e+09	0.0452285	-8.19063	3.09569e+09	0.0459151	-2.8	2.84323e+09	0.0402052	-135.9	0.02156	-104.071	4566890000	4.56689
-18.8375	3.17519e+09	0.0433818	-11.3094	3.24365e+09	0.0415271	-22.1406	3.51899e+09	0.0517147	-18.2	3.32575e+09	0.044829	-6.7875	3.08409e+09	0.0454057	-1.60313	2.83285e+09	0.0400417	-135.7	0.02079	-103.58	4560310000	4.56031
-18.3687	3.17034e+09	0.043102	-9.96875	3.22813e+09	0.0415573	-20.9281	3.49756e+09	0.0512158	-17.7719	3.32058e+09	0.0442112	-5.11563	3.07464e+09	0.044686	-0.228125	2.8305e+09	0.0411635	-135.5	0.01965	-103.089	4553150000	4.55315
-17.8875	3.16351e+09	0.0427294	-8.9	3.21809e+09	0.0410728	-19.4812	3.47694e+09	0.0506483	-17.2812	3.31717e+09	0.0445933	-3.87813	3.06414e+09	0.0446671	1.53438	2.81863e+09	0.0386236	-135.4	0.02187	-102.598	4545930000	4.54593
-17.4125	3.15891e+09	0.0424713	-7.83125	3.20618e+09	0.041024	-18.1125	3.45671e+09	0.0505779	-16.9625	3.30889e+09	0.0440894	-2.78125	3.05693e+09	0.0440541	2.75313	2.8058e+09	0.0373857	-135.1	0.02238	-102.107	4539230000	4.53923
-17.05	3.15257e+09	0.0421684	-6.92812	3.19725e+09	0.040613	-17.0125	3.4391e+09	0.0497338	-16.5	3.30351e+09	0.0445282	-1.53437	3.0502e+09	0.0432155	3.85	2.79437e+09	0.038145	-134.5	0.02116	-101.616	4533230000	4.53323
-16.6906	3.14944e+09	0.042606	-5.75625	3.18712e+09	0.0395511	-16.0156	3.42332e+09	0.0494477	-15.475	3.29374e+09	0.0437538	0.075	3.0408e+09	0.0426441	4.9375	2.79582e+09	0.0362942	-134.3	0.02264	-101.125	4526800000	4.5268
-16.275	3.1449e+09	0.042634	-4.73438	3.17899e+09	0.0394438	-14.75	3.40643e+09	0.0488363	-13.1437	3.28063e+09	0.0432289	1.41562	3.03257e+09	0.0421474	6.20937	2.78412e+09	0.0354754	-134.1	0.02133	-100.633	4519780000	4.51978
-15.875	3.14105e+09	0.0418993	-3.59688	3.16805e+09	0.0386524	-13.7125	3.39299e+09	0.0488434	-11.2219	3.26903e+09	0.0427266	2.56562	3.02855e+09	0.0409846	7.22813	2.7762e+09	0.0371059	-133.9	0.022	-100.142	4512640000	4.51264
-15.4344	3.13576e+09	0.0420667	-2.6625	3.15801e+09	0.0387505	-12.6906	3.37991e+09	0.0481884	-9.32187	3.25661e+09	0.0416902	3.65	3.02301e+09	0.0408985	8.65625	2.77558e+09	0.0350664	-133.2	0.02137	-99.6512	4505290000	4.50529
-15.0531	3.13083e+09	0.0417816	-1.72188	3.14921e+09	0.0382266	-11.6219	3.36836e+09	0.0477047	-7.95938	3.24465e+09	0.0414112	4.91875	3.01889e+09	0.0400607	9.83437	2.76818e+09	0.0357796	-133	0.02306	-99.1601	4498040000	4.49804
-14.6	3.12633e+09	0.0418685	-0.6375	3.14015e+09	0.0377923	-10.6188	3.35358e+09	0.0475742	-6.7	3.23514e+09	0.0398175	6.35312	3.01275e+09	0.0393226	11.0781	2.75858e+09	0.0338729	-132.9	0.02075	-98.669	4490930000	4.49093
-13.5813	3.11895e+09	0.0413711	0.48125	3.13045e+09	0.0372876	-9.65	3.34244e+09	0.0467311	-4.825	3.2218e+09	0.0396802	7.4125	3.00889e+09	0.0386029	12.1062	2.75257e+09	0.0337797	-132.8	0.02251	-98.1779	4483940000	4.48394
-11.4563	3.10204e+09	0.0410714	1.54375	3.12229e+09	0.0366632	-8.23438	3.33034e+09	0.0457808	-3.4	3.21256e+09	0.0381529	8.5625	3.00269e+09	0.0378438	13.2938	2.744e+09	0.033307	-132.5	0.02196	-97.6868	4476950000	4.47695
-9.26562	3.08839e+09	0.0405485	2.57812	3.11345e+09	0.0363071	-7.1875	3.32053e+09	0.0456817	-2.325	3.2051e+09	0.0385911	9.66563	2.99913e+09	0.0376199	14.6562	2.73036e+09	0.0340085	-132	0.02235	-97.1956	4469790000	4.46979
-7.45	3.07683e+09	0.0403478	3.55312	3.10359e+09	0.0355295	-6	3.31048e+09	0.0450269	-0.825	3.19294e+09	0.0382418	10.7625	2.99482e+09	0.0370612	16.0969	2.71884e+09	0.0348923	-131.7	0.02027	-96.7045	4463040000	4.46304
-6.29688	3.06874e+09	0.0400052	4.66875	3.09518e+09	0.0349481	-5.04062	3.29964e+09	0.0452323	0.328125	3.18774e+09	0.0367638	11.7844	2.98816e+09	0.0363387	17.4562	2.72098e+09	0.0319936	-131.6	0.02211	-96.2134	4456360000	4.45636
-4.98125	3.05877e+09	0.0395679	5.75938	3.08821e+09	0.0349867	-3.9625	3.28993e+09	0.0443454	1.6625	3.17383e+09	0.0362882	12.8219	2.98314e+09	0.0359144	18.6687	2.71042e+09	0.0314976	-131.5	0.02266	-95.7223	4449680000	4.44968
-3.44062	3.0476e+09	0.0396527	6.78125	3.07986e+09	0.0342571	-3.0625	3.28321e+09	0.0434044	3.10625	3.16491e+09	0.0349104	14.0125	2.97716e+09	0.035321	19.7563	2.70454e+09	0.0303993	-131.2	0.02265	-95.2311	4442900000	4.4429
-2.01875	3.03867e+09	0.0391266	7.68125	3.0723e+09	0.0339903	-2.20312	3.27636e+09	0.0431804	4.40313	3.15715e+09	0.0335168	15.1219	2.97359e+09	0.034642	20.9375	2.68646e+09	0.02862	-130.8	0.02336	-94.74	4435970000	4.43597
-0.7625	3.03027e+09	0.0385602	8.81563	3.06497e+09	0.0337257	-1.16563	3.27086e+09	0.0421029	5.7625	3.14941e+09	0.0341305	16.3563	2.9646e+09	0.0340996	21.9125	2.68917e+09	0.0316174	-130.6	0.02178	-94.2489	4428500000	4.4285
0.728125	3.02091e+09	0.0378826	9.82188	3.05499e+09	0.0331694	-0.1125	3.26406e+09	0.0422351	7.22813	3.13958e+09	0.0323456	17.4031	2.95836e+09	0.033419	23.2313	2.67241e+09	0.0305152	-130.2	0.02203	-93.7578	4421010000	4.42101
2.20938	3.01166e+09	0.0380685	10.7125	3.04914e+09	0.0331755	0.821875	3.25821e+09	0.0412928	8.34375	3.12946e+09	0.0322791	18.6781	2.95201e+09	0.0332156	24.4469	2.66873e+09	0.030602	-130.1	0.02093	-93.2666	4413890000	4.41389
3.58125	3.00521e+09	0.0375537	11.6625	3.04344e+09	0.0329187	1.84375	3.25564e+09	0.0405693	9.4375	3.12033e+09	0.0326828	19.6625	2.94484e+09	0.0326011	25.3375	2.66072e+09	0.0328764	-130	0.023	-92.7755	4406380000	4.40638
4.85938	2.99769e+09	0.0368229	12.5188	3.0345e+09	0.0320729	2.81562	3.24923e+09	0.0397281	10.4688	3.11154e+09	0.0302631	20.6594	2.93816e+09	0.0322744	26.3625	2.66186e+09	0.0310568	-129.8	0.02255	-92.2844	4399560000	4.39956
6.075	2.99295e+09	0.0365779	13.5594	3.02908e+09	0.0320483	3.8625	3.24112e+09	0.0397815	11.6281	3.10715e+09	0.0307992	21.6187	2.93179e+09	0.0320036	27.2844	2.64744e+09	0.0294285	-129.5	0.02392	-91.7933	4392900000	4.3929
7.20312	2.98652e+09	0.0363603	14.5719	3.0206e+09	0.0320027	5.1	3.23628e+09	0.0383574	12.6438	3.0967e+09	0.0300546	22.7875	2.92506e+09	0.0317964	28.3719	2.64052e+09	0.030889	-129.3	0.02236	-91.3022	4385770000	4.38577
8.475	2.98107e+09	0.0358871	15.4375	3.01405e+09	0.0317808	5.94375	3.22937e+09	0.0382038	13.7344	3.08928e+09	0.0298584	23.8375	2.91724e+09	0.0313963	29.5031	2.62867e+09	0.0295266	-128.9	0.02076	-90.811	4378840000	4.37884
9.80937	2.97449e+09	0.0354	16.3313	3.00675e+09	0.0315092	6.78437	3.22484e+09	0.0372397	14.625	3.08347e+09	0.0302574	25.0281	2.90842e+09	0.0313533	30.6344	2.62242e+09	0.0287292	-128.6	0.02277	-90.3199	4371420000	4.37142
10.7719	2.97054e+09	0.0349607	17.0813	2.99982e+09	0.0313211	7.78125	3.21712e+09	0.0367544	15.6781	3.07487e+09	0.0301511	25.9594	2.90295e+09	0.0309139	31.45	2.60446e+09	0.0283395	-128.5	0.02371	-89.8288	4363610000	4.36361
11.5781	2.96537e+09	0.0346817	18.0625	2.99288e+09	0.0311491	9.08125	3.20772e+09	0.0362762	16.6	3.06609e+09	0.0294536	26.8219	2.89513e+09	0.0307852	32.5906	2.60407e+09	0.0317869	-128.4	0.02267	-89.3377	4355840000	4.35584
12.4406	2.96161e+09	0.0347438	18.9906	2.98643e+09	0.0308707	10.0375	3.20031e+09	0.0360292	17.7625	3.05848e+09	0.0292835	27.8719	2.88788e+09	0.0306488	33.5812	2.59484e+09	0.0306015	-128	0.02205	-88.8465	4348540000	4.34854
13.5469	2.95393e+09	0.0343212	20.1125	2.97664e+09	0.0306748	10.8844	3.19558e+09	0.0353276	18.9469	3.0496e+09	0.0281656	28.8938	2.88088e+09	0.030237	34.7	2.58485e+09	0.0312171	-127.6	0.02111	-88.3554	4341590000	4.34159
14.6281	2.94855e+09	0.0339978	21.1594	2.96821e+09	0.029926	11.6656	3.18847e+09	0.035017	19.8719	3.04024e+09	0.0282641	29.8781	2.87169e+09	0.0304774	35.5812	2.57557e+09	0.0304179	-127.3	0.0236	-87.8643	4334430000	4.33443
15.6312	2.94353e+09	0.0336669	22.0094	2.95907e+09	0.0302465	12.675	3.18033e+09	0.0341241	20.8906	3.03307e+09	0.0290623	30.7344	2.86493e+09	0.0303312	36.4406	2.5618e+09	0.0300339	-127.1	0.02288	-87.3732	4327460000	4.32746
16.5031	2.9387e+09	0.0336875	22.9469	2.95275e+09	0.0304479	13.8125	3.17072e+09	0.034057	21.7687	3.02765e+09	0.027408	31.6063	2.85692e+09	0.029749	37.4844	2.54968e+09	0.0311072	-126.7	0.02268	-86.8821	4320570000	4.32057
17.3469	2.93273e+09	0.0331342	23.9125	2.9456e+09	0.0304741	14.7844	3.1601e+09	0.0328977	23.05	3.01271e+09	0.0277886	32.8469	2.84308e+09	0.0298654	38.6688	2.54315e+09	0.0322527	-126.4	0.02141	-86.3909	4313520000	4.31352
18.3781	2.92614e+09	0.0327878	24.8281	2.93768e+09	0.0302149	15.675	3.15468e+09	0.0334154	24.1562	3.00433e+09	0.0278185	34	2.83345e+09	0.03003	39.725	2.53358e+09	0.031854	-126.3	0.02396	-85.8998	4306720000	4.30672
19.3844	2.91967e+09	0.0326419	25.6875	2.9287e+09	0.0305903	16.5344	3.14824e+09	0.0332811	25.0687	2.99959e+09	0.0276105	35.1031	2.8231e+09	0.0299838	40.5969	2.52636e+09	0.0329931	-125.9	0.02318	-85.4087	4299530000	4.29953
20.3062	2.91172e+09	0.0322444	26.45	2.92387e+09	0.0306427	17.3281	3.14102e+09	0.0325577	25.9031	2.99142e+09	0.0270321	36.0062	2.81176e+09	0.0295831	41.6313	2.51665e+09	0.0317189	-125.8	0.02309	-84.9176	4291590000	4.29159
21.2531	2.90616e+09	0.0324425	27.4344	2.91495e+09	0.030149	18.3031	3.13317e+09	0.03252	26.9375	2.98468e+09	0.0267722	36.9062	2.80167e+09	0.0304588	42.6625	2.49992e+09	0.0313104	-125.5	0.02292	-84.4265	4283230000	4.28323
22.2125	2.90058e+09	0.0318041	28.4844	2.90627e+09	0.0294053	19.3219	3.12508e+09	0.0321634	27.975	2.976e+09	0.0267645	38.1969	2.78829e+09	0.03046	43.7906	2.49691e+09	0.0322396	-125.3	0.02423	-83.9353	4275410000	4.27541
23.2188	2.89343e+09	0.0316456	29.425	2.89732e+09	0.0301472	20.2312	3.11613e+09	0.0320002	29.1469	2.96764e+09	0.0264548	39.0281	2.77862e+09	0.0305695	44.8406	2.48083e+09	0.032414	-125.1	0.02121	-83.4442	4269150000	4.26915
24.2031	2.88724e+09	0.0317282	30.3031	2.88993e+09	0.029578	21.1906	3.11008e+09	0.0316131	30.0313	2.96014e+09	0.0260424	40.0344	2.7683e+09	0.0306289	45.8312	2.46422e+09	0.0333176	-124.7	0.02284	-82.9531	4264030000	4.26403
25.1062	2.88058e+09	0.0312314	31.0531	2.88266e+09	0.0299577	21.9875	3.10099e+09	0.0318328	30.8344	2.9543e+09	0.0265683	41	2.75493e+09	0.0308154	47.0906	2.45903e+09	0.0316098	-124.5	0.0231	-82.462	4256630000	4.25663
26.0344	2.87354e+09	0.0309323	31.9563	2.87579e+09	0.0294899	22.9375	3.09451e+09	0.0312506	31.6938	2.94726e+09	0.0262893	42.1562	2.74245e+09	0.0311622	48.3562	2.44632e+09	0.0345038	-124.3	0.0242	-81.9708	4248580000	4.24858
26.9313	2.8645e+09	0.0316787	33.2	2.86507e+09	0.0292262	23.9062	3.08595e+09	0.0312626	32.8875	2.94124e+09	0.0266175	43.2156	2.73225e+09	0.0310418	49.6031	2.43967e+09	0.0327719	-124.2	0.02323	-81.4797	4241720000	4.24172
27.9156	2.85656e+09	0.0306824	34.1875	2.85738e+09	0.0295686	24.9625	3.07582e+09	0.0309489	33.9781	2.93023e+09	0.026126	44.1469	2.72343e+09	0.0308595	50.5187	2.42706e+09	0.0317856	-123.9	0.02147	-80.9886	4235330000	4.23533
28.8281	2.84858e+09	0.0311001	35.0594	2.85073e+09	0.0294726	25.9125	3.0658e+09	0.0311652	34.9344	2.92287e+09	0.0258595	45.0562	2.7137e+09	0.0310867	51.5156	2.41809e+09	0.0323726	-123.4	0.02297	-80.4975	4227630000	4.22763
29.7344	2.8418e+09	0.0308619	35.9344	2.8424e+09	0.0294465	26.7656	3.05518e+09	0.0312794	35.7375	2.91216e+09	0.0260207	45.925	2.70288e+09	0.0313149	52.6375	2.40885e+09	0.0322846	-123.2	0.0239	-80.0063	4219800000	4.2198
30.7062	2.8325e+09	0.0307475	36.85	2.83381e+09	0.0296489	27.7375	3.04461e+09	0.0305919	36.6437	2.90691e+09	0.025706	47.1281	2.68996e+09	0.0310175	54.0156	2.39737e+09	0.0321715	-123.1	0.02435	-79.5152	4212690000	4.21269
31.4906	2.8262e+09	0.030824	37.8063	2.82546e+09	0.0292399	28.7375	3.03534e+09	0.0309897	37.7875	2.89227e+09	0.0261653	48.3344	2.6787e+09	0.0311254	54.9375	2.38813e+09	0.0334985	-122.8	0.02338	-79.0241	4205260000	4.20526
32.4188	2.81894e+09	0.030505	38.7625	2.81701e+09	0.0292902	29.6656	3.02277e+09	0.0310469	38.95	2.88474e+09	0.025889	49.3219	2.66748e+09	0.0312765	55.8656	2.38256e+09	0.0317359	-122.6	0.02178	-78.533	4197550000	4.19755
33.4	2.80939e+09	0.0308209	39.7156	2.80902e+09	0.0291688	30.5438	3.01232e+09	0.0313314	40.0938	2.87116e+09	0.0259402	50.2125	2.65581e+09	0.0311542	57.175	2.36705e+09	0.0326057	-122.3	0.02277	-78.0418	4190650000	4.19065
34.3563	2.80049e+09	0.0307964	40.6719	2.80086e+09	0.0291619	31.3406	3.00268e+09	0.0312791	40.9188	2.86437e+09	0.0261395	51.1031	2.64588e+09	0.0312241	58.125	2.35749e+09	0.0320689	-122.1	0.02482	-77.5507	4183770000	4.18377
35.2344	2.794e+09	0.0307172	41.4188	2.79378e+09	0.0292861	32.4312	2.98635e+09	0.0318459	41.95	2.84976e+09	0.0261333	52.2188	2.63372e+09	0.0311672	59.0563	2.349e+09	0.032221	-121.9	0.02291	-77.0596	4176350000	4.17635
36.1125	2.78468e+09	0.0308435	42.3719	2.78653e+09	0.0287971	33.4937	2.97494e+09	0.0314352	42.9437	2.84018e+09	0.0268649	53.3031	2.6221e+09	0.0312928	59.9625	2.34083e+09	0.0328299	-121.8	0.02437	-76.5685	4169570000	4.16957
36.9906	2.77823e+09	0.0305279	43.3125	2.77921e+09	0.0289066	34.4469	2.96246e+09	0.0317697	44.0969	2.82858e+09	0.0264668	54.2438	2.61216e+09	0.0313419	61.1562	2.32835e+09	0.0337585	-121.5	0.02362	-76.0774	4163400000	4.1634
37.9156	2.76968e+09	0.0308003	44.2125	2.76992e+09	0.0288955	35.3719	2.95071e+09	0.0318132	45.05	2.82151e+09	0.0267912	55.125	2.60248e+09	0.0315275	62.6031	2.31634e+09	0.0334506	-121.4	0.02243	-75.5862	4156640000	4.15664
38.9625	2.76013e+09	0.0306341	45.0875	2.76106e+09	0.0291166	36.0344	2.94069e+09	0.0320121	45.7563	2.80876e+09	0.0264915	56.2	2.59039e+09	0.0315366	63.8	2.31133e+09	0.0332642	-121.1	0.02315	-75.0951	4149270000	4.14927
39.8812	2.75262e+09	0.0300467	46.0031	2.75373e+09	0.0291275	37.0469	2.92949e+09	0.0319796	46.7156	2.79904e+09	0.0266216	57.2844	2.57952e+09	0.0319849	64.8688	2.29606e+09	0.0334579	-121	0.02466	-74.604	4140760000	4.14076
40.6469	2.74482e+09	0.0305407	47.2281	2.74384e+09	0.0293607	38.0531	2.91785e+09	0.0326267	47.9031	2.78652e+09	0.0267696	58.2594	2.56963e+09	0.0319267	66.1312	2.28614e+09	0.0322412	-120.6	0.02417	-74.1129	4133100000	4.1331
41.6219	2.73675e+09	0.030501	48.4125	2.73199e+09	0.0286269	39.225	2.90501e+09	0.0324192	48.8188	2.77463e+09	0.0274119	59.1156	2.5578e+09	0.0317531	67.2719	2.28024e+09	0.0329384	-120.3	0.02381	-73.6218	4126200000	4.1262
42.5031	2.72819e+09	0.0307486	49.5375	2.72338e+09	0.0291059	40.1219	2.89179e+09	0.032065	49.7625	2.76382e+09	0.0273335	59.9688	2.5492e+09	0.0321118	68.5125	2.26484e+09	0.0321633	-120.1	0.02191	-73.1306	4119100000	4.1191
43.4875	2.72041e+09	0.0301999	50.3125	2.71316e+09	0.0291504	40.9031	2.88221e+09	0.0324335	50.6063	2.75097e+09	0.0281339	61.0719	2.53848e+09	0.0318721	69.375	2.2563e+09	0.032814	-119.9	0.02437	-72.6395	4112020000	4.11202
44.4469	2.71209e+09	0.0305981	51.1906	2.70561e+09	0.0289941	41.8312	2.87041e+09	0.032458	51.5312	2.74013e+09	0.028236	62.125	2.52746e+09	0.0318782	70.4625	2.24564e+09	0.0354319	-119.3	0.02489	-72.1484	4104720000	4.10472
45.3063	2.70402e+09	0.0305083	52.3312	2.69366e+09	0.0288328	42.7938	2.8586e+09	0.0324576	52.4062	2.72996e+09	0.0281757	63.1	2.51759e+09	0.0323196	71.5187	2.24176e+09	0.0343829	-119.2	0.02302	-71.6573	4096940000	4.09694
46.1344	2.69488e+09	0.030819	53.2844	2.68621e+09	0.0293101	43.7063	2.84884e+09	0.0325937	53.3	2.72037e+09	0.0278825	64.0781	2.50799e+09	0.0321908	72.6281	2.22883e+09	0.034027	-119.1	0.02427	-71.1661	4089060000	4.08906
47.1625	2.6857e+09	0.030711	54.5094	2.67554e+09	0.0294318	44.6719	2.83763e+09	0.0327266	54.3281	2.70828e+09	0.0279698	65.0531	2.49673e+09	0.0326855	73.6406	2.2185e+09	0.0344018	-118.9	0.02236	-70.675	4081440000	4.08144
48.0469	2.67836e+09	0.0303383	55.3375	2.66418e+09	0.0298282	45.55	2.82513e+09	0.0325171	55.2437	2.6968e+09	0.0293607	66.2531	2.48576e+09	0.0325497	74.7406	2.21023e+09	0.0338235	-118.8	0.02323	-70.1839	4074300000	4.0743
48.8438	2.67098e+09	0.0304748	56.3281	2.65674e+09	0.0299627	46.4719	2.81562e+09	0.0323927	56.5	2.68434e+09	0.0282265	67.4906	2.47423e+09	0.0323725	75.9156	2.20036e+09	0.0349249	-118.5	0.02533	-69.6928	4066330000	4.06633
49.7875	2.66187e+09	0.0304221	57.4187	2.64434e+09	0.0296053	47.55	2.80327e+09	0.0325276	57.55	2.67173e+09	0.0283241	68.6	2.46368e+09	0.0337904	76.975	2.19079e+09	0.0340926	-118	0.02441	-69.2017	4057990000	4.05799
50.6344	2.65421e+09	0.0306257	58.225	2.63607e+09	0.0298555	48.4375	2.79303e+09	0.0323832	58.4375	2.65985e+09	0.0281935	69.6531	2.45048e+09	0.0330415	78.0719	2.18137e+09	0.0338383	-117.7	0.0241	-68.7105	4050170000	4.05017
51.675	2.64629e+09	0.0308269	59.1812	2.62706e+09	0.0300444	49.425	2.77995e+09	0.0325028	59.5094	2.64932e+09	0.0288746	70.8938	2.44195e+09	0.0331586	79.075	2.17452e+09	0.0347784	-116.9	0.02433	-68.2194	4042560000	4.04256
52.5969	2.6365e+09	0.030838	60.0656	2.61779e+09	0.029993	50.3344	2.76897e+09	0.0323187	60.4437	2.63934e+09	0.0294105	71.8	2.43151e+09	0.0331184	80.1406	2.16615e+09	0.0345716	-116.8	0.02576	-67.7283	4035180000	4.03518
53.5031	2.62726e+09	0.0309865	61.2031	2.60745e+09	0.0302431	51.1719	2.75766e+09	0.0324203	61.325	2.62974e+09	0.0287694	72.8125	2.42248e+09	0.033538	81.3844	2.15554e+09	0.0346558	-116.5	0.02353	-67.2372	4027780000	4.02778
54.4812	2.61959e+09	0.0309473	62.1469	2.59773e+09	0.0302167	52.2781	2.74554e+09	0.0324023	62.2406	2.61891e+09	0.0293101	73.9094	2.412e+09	0.033315	82.5281	2.14315e+09	0.0352464	-115.9	0.02611	-66.746	4020420000	4.02042
55.1688	2.61192e+09	0.0305793	63	2.58971e+09	0.0305575	53.2031	2.73462e+09	0.0325432	63.2281	2.60849e+09	0.029913	74.9625	2.3995e+09	0.0334067	83.6281	2.14081e+09	0.0354357	-115.7	0.02503	-66.2549	4012370000	4.01237
56.1125	2.60228e+09	0.0310547	63.8125	2.58032e+09	0.0308671	54.4562	2.71863e+09	0.0322863	64.3375	2.59797e+09	0.029742	76.2906	2.38954e+09	0.0335703	84.5125	2.13167e+09	0.0355466	-115.6	0.02548	-65.7638	4004410000	4.00441
57.1156	2.59254e+09	0.0309407	64.7281	2.57119e+09	0.0309872	55.3062	2.70817e+09	0.0323497	65.1562	2.58456e+09	0.0306267	77.2844	2.38038e+09	0.0336454	85.5438	2.12255e+09	0.0349288	-115.5	0.02394	-65.2727	3996090000	3.99609
58.025	2.58297e+09	0.0311401	65.6344	2.56179e+09	0.0311533	56.2531	2.69724e+09	0.032572	66.4781	2.5727e+09	0.0300593	78.2969	2.37247e+09	0.034139	86.55	2.11504e+09	0.0345628	-115.3	0.02366	-64.7815	3987440000	3.98744
58.8969	2.5752e+09	0.0314303	66.6062	2.55218e+09	0.0310926	57.2656	2.68628e+09	0.032544	67.575	2.55936e+09	0.0297715	79.525	2.36263e+09	0.0342957	87.7031	2.10795e+09	0.03503	-115	0.02613	-64.2904	3979240000	3.97924
59.8625	2.56592e+09	0.0314995	67.6688	2.54256e+09	0.0311816	58.4625	2.67189e+09	0.0327162	68.4844	2.54928e+09	0.030737	80.875	2.35001e+09	0.0344221	88.8062	2.09915e+09	0.0345107	-114.6	0.02538	-63.7993	3971510000	3.97151
60.7812	2.55633e+09	0.0313858	68.5	2.53524e+09	0.0306875	59.5125	2.65886e+09	0.0325706	69.3281	2.53981e+09	0.0304544	82.0125	2.34074e+09	0.0345669	89.7	2.08789e+09	0.0341118	-114.4	0.02483	-63.3082	3963520000	3.96352
61.7219	2.5476e+09	0.0315748	69.3312	2.5271e+09	0.0317899	60.7375	2.6458e+09	0.0327485	70.5031	2.52861e+09	0.0305136	83.0844	2.33244e+09	0.0346579	90.6094	2.08246e+09	0.0341997	-114.2	0.02371	-62.8171	3954360000	3.95436
62.5906	2.53865e+09	0.0318866	70.1656	2.51823e+09	0.0314544	61.8375	2.63167e+09	0.0329221	71.4875	2.5186e+09	0.0299337	84.0094	2.32298e+09	0.0342706	91.6375	2.07667e+09	0.034811	-114	0.02371	-62.3259	3945730000	3.94573
63.45	2.52917e+09	0.0320392	71.1344	2.50877e+09	0.0318989	62.7094	2.61816e+09	0.0325493	72.5562	2.50859e+09	0.0306962	85.1687	2.31525e+09	0.0346074	92.825	2.06881e+09	0.0350344	-113.7	0.02668	-61.8348	3938040000	3.93804
64.3937	2.52015e+09	0.0319932	72.025	2.49863e+09	0.0317898	63.5531	2.60851e+09	0.0330329	73.6562	2.49938e+09	0.0302387	86.3531	2.30645e+09	0.0346648	93.825	2.06272e+09	0.0352545	-113.5	0.02551	-61.3437	3930170000	3.93017
65.275	2.51036e+09	0.0322975	73	2.48835e+09	0.0323699	64.5687	2.59629e+09	0.0329988	74.6875	2.48662e+09	0.0306256	87.3125	2.29896e+09	0.0347398	95.0312	2.05262e+09	0.0348277	-113.3	0.02407	-60.8526	3922180000	3.92218
66.3312	2.50131e+09	0.0324919	74.0781	2.47913e+09	0.0320199	65.525	2.58406e+09	0.032758	75.7781	2.4779e+09	0.0314755	88.3531	2.29191e+09	0.0348081	96.1906	2.04768e+09	0.0340344	-113.2	0.02544	-60.3614	3912700000	3.9127
67.3125	2.49291e+09	0.0323814	74.9875	2.46911e+09	0.0326472	66.6844	2.57156e+09	0.0332831	76.8344	2.46731e+09	0.0312225	89.2844	2.28352e+09	0.0351862	97.0625	2.03952e+09	0.0345047	-113	0.02684	-59.8703	3902650000	3.90265
68.2156	2.48379e+09	0.0326851	75.9125	2.45959e+09	0.0326588	67.5344	2.56054e+09	0.0332806	77.8938	2.45644e+09	0.0315685	90.5094	2.27407e+09	0.0348917	97.9688	2.03277e+09	0.0353163	-112.9	0.02372	-59.3792	3893900000	3.8939
68.975	2.47434e+09	0.0328104	76.7875	2.44928e+09	0.0326129	68.5781	2.54883e+09	0.0329639	78.8063	2.44737e+09	0.0313089	91.6875	2.2656e+09	0.0348468	98.9938	2.0272e+09	0.0349996	-112.5	0.02594	-58.8881	3885960000	3.88596
69.8281	2.46514e+09	0.0332741	77.7625	2.44023e+09	0.032787	69.5281	2.53518e+09	0.0334054	79.7656	2.44067e+09	0.0307414	92.9187	2.2571e+09	0.0345879	100.319	2.01786e+09	0.0353589	-112.2	0.02425	-58.397	3877740000	3.87774
70.7625	2.45518e+09	0.033172	78.6312	2.43181e+09	0.0329595	70.4375	2.52485e+09	0.033082	80.825	2.42887e+09	0.0321053	93.8531	2.24813e+09	0.0351089	101.797	2.00765e+09	0.0348401	-112	0.02629	-57.9058	3869380000	3.86938
71.8125	2.44361e+09	0.0328419	79.4187	2.4237e+09	0.0333681	71.4656	2.51216e+09	0.0337019	82.075	2.42046e+09	0.0314767	94.825	2.24019e+09	0.0350354	102.956	2.00277e+09	0.0344835	-111.9	0.02568	-57.4147	3861180000	3.86118
72.7562	2.43686e+09	0.0334897	80.325	2.41476e+09	0.0335023	72.5594	2.50035e+09	0.0335828	82.9938	2.41228e+09	0.0315185	95.9562	2.23458e+09	0.0350177	103.919	1.99497e+09	0.0352572	-111.7	0.02355	-56.9236	3853330000	3.85333
73.6406	2.42781e+09	0.0338562	81.4562	2.40424e+09	0.0333161	73.5	2.49087e+09	0.0336873	83.8781	2.40274e+09	0.0316571	97.1625	2.22489e+09	0.0348743	105.119	1.98733e+09	0.0348558	-111.4	0.02642	-56.4325	3845430000	3.84543
74.5094	2.41887e+09	0.0338973	82.3313	2.39519e+09	0.0336319	74.3281	2.48061e+09	0.033817	84.6813	2.39626e+09	0.031557	98.2594	2.21767e+09	0.0348346	106.181	1.98198e+09	0.0353668	-111.1	0.02409	-55.9413	3836480000	3.83648
75.4969	2.40674e+09	0.0337218	83.2156	2.38651e+09	0.0335427	75.2937	2.47008e+09	0.0334343	85.7469	2.38785e+09	0.0312436	99.3125	2.20993e+09	0.0348517	107.163	1.9751e+09	0.035482	-111	0.02741	-55.4502	3827040000	3.82704
76.5156	2.39633e+09	0.0339936	84.0062	2.37794e+09	0.0334065	76.3094	2.45812e+09	0.0337811	86.8625	2.37954e+09	0.0312443	100.509	2.20128e+09	0.0350281	108.247	1.96809e+09	0.0349706	-110.8	0.02679	-54.9591	3818440000	3.81844
77.5062	2.38737e+09	0.034301	84.9094	2.36936e+09	0.0335985	77.3438	2.44848e+09	0.033659	88.0813	2.37222e+09	0.0316966	101.759	2.19226e+09	0.0352272	109.409	1.95819e+09	0.0347818	-110.7	0.02427	-54.468	3809970000	3.80997
78.4719	2.37755e+09	0.0344648	85.9531	2.36058e+09	0.0341614	78.2906	2.43958e+09	0.034052	88.9219	2.36259e+09	0.032206	102.987	2.18307e+09	0.0349357	110.466	1.9555e+09	0.0346199	-110.3	0.02647	-53.9769	3801300000	3.8013
79.2344	2.36877e+09	0.034415	86.9094	2.35172e+09	0.0337801	79.1562	2.43067e+09	0.03384	89.8063	2.35435e+09	0.031943	103.878	2.1769e+09	0.0351118	111.594	1.94923e+09	0.0350515	-110.1	0.02753	-53.4857	3792480000	3.79248
80.1437	2.35908e+09	0.0343735	87.7625	2.34349e+09	0.03385	80.1125	2.42062e+09	0.0341803	90.7469	2.34832e+09	0.0319505	105.003	2.16779e+09	0.0347093	112.587	1.94123e+09	0.0348105	-109.8	0.02573	-52.9946	3784150000	3.78415
81.0938	2.34915e+09	0.0348387	88.6625	2.3361e+09	0.0342557	81.1813	2.41039e+09	0.0339623	91.7313	2.34062e+09	0.0318601	106.178	2.16032e+09	0.0345066	113.675	1.93555e+09	0.0352403	-109.6	0.02458	-52.5035	3776500000	3.7765
82.1406	2.33923e+09	0.0347374	89.6094	2.32912e+09	0.0344492	82.2625	2.4017e+09	0.0344771	92.6188	2.33471e+09	0.0322561	107.191	2.15512e+09	0.0352839	114.819	1.92972e+09	0.0350964	-109.5	0.02446	-52.0124	3768270000	3.76827
83.0844	2.32951e+09	0.0346294	90.5281	2.31861e+09	0.0336614	83.3469	2.39064e+09	0.0346309	93.6781	2.32756e+09	0.0316761	108.275	2.14718e+09	0.0347214	115.813	1.92374e+09	0.0351006	-109.3	0.02702	-51.5213	3760060000	3.76006
83.9094	2.32176e+09	0.0348053	91.5156	2.31156e+09	0.0349118	84.1625	2.38188e+09	0.034045	94.625	2.31839e+09	0.0319144	109.419	2.1402e+09	0.0347617	116.734	1.92055e+09	0.0346708	-109.2	0.02783	-51.0301	3751210000	3.75121
84.7844	2.31247e+09	0.0349031	92.4656	2.30201e+09	0.034225	85.3531	2.37319e+09	0.0346198	95.8281	2.31034e+09	0.0317526	110.722	2.13142e+09	0.0346871	117.737	1.91359e+09	0.035015	-108.7	0.02586	-50.539	3741610000	3.74161
85.8156	2.30265e+09	0.0352512	93.5156	2.29464e+09	0.0340963	86.3688	2.36404e+09	0.0344531	96.9875	2.30248e+09	0.0325142	112.016	2.12293e+09	0.0341853	118.753	1.90531e+09	0.0346579	-108.6	0.0247	-50.0479	3732800000	3.7328
86.7656	2.29367e+09	0.0349055	94.375	2.2858e+09	0.0342466	87.4125	2.35561e+09	0.0346896	97.9062	2.29511e+09	0.0324462	112.997	2.11241e+09	0.0346695	120.022	1.8984e+09	0.0349572	-108.5	0.02441	-49.5568	3724550000	3.72455
87.6812	2.28526e+09	0.0351408	95.4469	2.2774e+09	0.0348386	88.4562	2.34822e+09	0.0348271	98.8344	2.29369e+09	0.0299023	114.253	2.10461e+09	0.0342874	121.169	1.89447e+09	0.0349818	-108.4	0.0281	-49.0656	3715960000	3.71596
88.5719	2.27662e+09	0.0353935	96.425	2.27064e+09	0.0344535	89.275	2.33951e+09	0.0347348	99.9469	2.28025e+09	0.032082	115.494	2.0958e+09	0.0345245	122.081	1.88875e+09	0.0345829	-108.3	0.02719	-48.5745	3708300000	3.7083
89.3125	2.26769e+09	0.0350382	97.4562	2.26268e+09	0.0347255	90.3125	2.33023e+09	0.0350982	100.919	2.27526e+09	0.0321385	116.822	2.08891e+09	0.0341293	122.881	1.88388e+09	0.0346128	-107.6	0.02628	-48.0834	3699520000	3.69952
90.3031	2.25799e+09	0.0353701	98.5031	2.25211e+09	0.0344632	91.3562	2.32271e+09	0.0349695	101.997	2.26529e+09	0.0317939	117.653	2.08139e+09	0.034718	123.975	1.87869e+09	0.0343164	-107.5	0.02613	-47.5923	3690560000	3.69056
91.2812	2.24984e+09	0.0351463	99.5375	2.24492e+09	0.0348314	92.4406	2.31464e+09	0.0351047	103.019	2.25541e+09	0.0324497	118.516	2.07518e+09	0.0342187	124.969	1.87165e+09	0.0346273	-107.4	0.02475	-47.1011	3682620000	3.68262
92.3094	2.23973e+09	0.0354094	100.559	2.23867e+09	0.034479	93.3281	2.30538e+09	0.0351019	103.972	2.25214e+09	0.0321274	119.972	2.06755e+09	0.0341544	126.134	1.86502e+09	0.0343193	-107.2	0.02742	-46.61	3674050000	3.67405
93.2188	2.23211e+09	0.0352513	101.516	2.23102e+09	0.0345963	94.3844	2.29641e+09	0.0351839	104.997	2.24626e+09	0.0330209	121.319	2.05811e+09	0.0341969	127.234	1.86073e+09	0.0342345	-106.6	0.02723	-46.1189	3665040000	3.66504
93.9781	2.22487e+09	0.0354421	102.381	2.22484e+09	0.0347608	95.5531	2.28948e+09	0.0351097	106.128	2.24166e+09	0.0342788	122.3	2.05087e+09	0.0338828	128.078	1.8546e+09	0.0344534	-106.5	0.02594	-45.6278	3654830000	3.65483
94.9062	2.21665e+09	0.0354615	103.194	2.21868e+09	0.034929	96.5656	2.28183e+09	0.035335	107.272	2.23124e+09	0.0321942	123.231	2.04298e+09	0.0336288	129.153	1.8491e+09	0.0342227	-106.4	0.02508	-45.1367	3646140000	3.64614
95.8281	2.2091e+09	0.0353777	104.091	2.21064e+09	0.034987	97.6344	2.27503e+09	0.0351688	108.478	2.2244e+09	0.0329405	124.356	2.03572e+09	0.0336572	130.281	1.84407e+09	0.0346396	-106.2	0.02777	-44.6455	3637450000	3.63745
96.8	2.20102e+09	0.0354085	105.047	2.20525e+09	0.0349328	98.4844	2.266e+09	0.0359427	109.591	2.21331e+09	0.0342284	125.341	2.03031e+09	0.0341561	131.419	1.83603e+09	0.0341664	-105.6	0.02858	-44.1544	3628780000	3.62878
97.6781	2.19334e+09	0.0353481	106.022	2.19688e+09	0.0348127	99.3969	2.25888e+09	0.0356168	111.016	2.21058e+09	0.0313613	126.397	2.02332e+09	0.0336476	132.55	1.83069e+09	0.0342458	-105.5	0.02628	-43.6633	3619970000	3.61997
98.5469	2.18563e+09	0.0354909	107.103	2.18983e+09	0.0349026	100.669	2.2515e+09	0.0358337	112.081	2.20098e+09	0.035365	127.375	2.01706e+09	0.0336109	134.069	1.82174e+09	0.0336289	-105.4	0.02487	-43.1722	3610790000	3.61079
99.5094	2.17536e+09	0.035294	107.991	2.1825e+09	0.034978	101.762	2.24399e+09	0.0360515	113.291	2.19357e+09	0.0317105	128.459	2.01073e+09	0.0339756	135.266	1.8162e+09	0.0338591	-105.1	0.02804	-42.681	3602750000	3.60275
100.494	2.1709e+09	0.0352369	108.85	2.1759e+09	0.0344402	102.941	2.23686e+09	0.035316	114.556	2.18163e+09	0.0324305	129.766	2.00208e+09	0.0334291	136.338	1.80937e+09	0.0336185	-104.7	0.0287	-42.1899	3592550000	3.59255
101.409	2.16322e+09	0.0351044	109.787	2.17049e+09	0.0345949	103.719	2.22727e+09	0.0359778	115.859	2.17123e+09	0.0348085	130.981	1.99518e+09	0.0333245	137.131	1.80666e+09	0.0338566	-104.4	0.02553	-41.6988	3582070000	3.58207
102.325	2.156e+09	0.0351055	110.728	2.16287e+09	0.0351352	104.834	2.22148e+09	0.0354837	117.066	2.16673e+09	0.0324653	131.975	1.98824e+09	0.0331375	138.309	1.79977e+09	0.0329431	-104.3	0.02807	-41.2077	3575300000	3.5753
103.156	2.14963e+09	0.0348607	111.656	2.15579e+09	0.0348992	106.044	2.21443e+09	0.0359488	117.947	2.16121e+09	0.0317582	132.938	1.97933e+09	0.0331497	139.369	1.79387e+09	0.033178	-104.2	0.02568	-40.7165	3566370000	3.56637
104.022	2.1412e+09	0.0351999	112.519	2.14903e+09	0.0347178	107.103	2.20701e+09	0.0359143	119.172	2.15164e+09	0.031354	134.203	1.97246e+09	0.0333683	140.525	1.78889e+09	0.0336195	-104	0.02835	-40.2254	3558020000	3.55802
105.016	2.135e+09	0.0353172	113.334	2.14281e+09	0.0347113	108.062	2.19856e+09	0.035893	120.406	2.14913e+09	0.0338375	135.341	1.96432e+09	0.0332843	141.803	1.78151e+09	0.0332576	-103.8	0.02877	-39.7343	3549750000	3.54975
106.019	2.13131e+09	0.0358324	114.294	2.1359e+09	0.0351027	109.066	2.19129e+09	0.0355473	121.472	2.13859e+09	0.0332328	136.456	1.95654e+09	0.0332796	142.822	1.77582e+09	0.0329211	-103.5	0.02609	-39.2432	3540870000	3.54087
106.916	2.12416e+09	0.0355005	115.347	2.12916e+09	0.0347671	110.275	2.1816e+09	0.0357087	122.431	2.13212e+09	0.0322008	137.312	1.9503e+09	0.0330585	143.962	1.76775e+09	0.0327205	-103.4	0.02542	-38.7521	3532700000	3.5327
107.778	2.11739e+09	0.0354022	116.262	2.12337e+09	0.0345114	111.403	2.17586e+09	0.0357605	123.647	2.12179e+09	0.0317387	138.241	1.94473e+09	0.0333584	145.094	1.7629e+09	0.0333186	-103.3	0.02861	-38.2609	3524230000	3.52423
108.547	2.11105e+09	0.0350582	117.141	2.11899e+09	0.0347063	112.531	2.16902e+09	0.0357408	125.169	2.11326e+09	0.0318935	139.253	1.93694e+09	0.0332854	146.137	1.75794e+09	0.0325412	-103.1	0.0253	-37.7698	3515110000	3.51511
109.506	2.1035e+09	0.0352451	117.931	2.11199e+09	0.0345118	113.441	2.16151e+09	0.0358032	126.428	2.10566e+09	0.0321335	140.55	1.93069e+09	0.0324243	146.931	1.75266e+09	0.0325912	-103	0.02902	-37.2787	3506870000	3.50687
110.472	2.09606e+09	0.0353023	118.859	2.10613e+09	0.0349213	114.744	2.15273e+09	0.035453	127.453	2.10101e+09	0.0319848	141.475	1.92411e+09	0.0328389	147.891	1.74809e+09	0.032557	-102.5	0.02583	-36.7876	3500150000	3.50015
111.341	2.08902e+09	0.0362314	119.878	2.09894e+09	0.0344819	115.938	2.14548e+09	0.0354093	128.413	2.09546e+09	0.0333566	142.306	1.91854e+09	0.0330896	148.834	1.743e+09	0.0325386	-102.4	0.02581	-36.2965	3490550000	3.49055
112.284	2.08334e+09	0.0355435	120.984	2.09427e+09	0.0342039	116.809	2.13828e+09	0.035617	129.562	2.08538e+09	0.0324242	143.319	1.91255e+09	0.0328201	149.772	1.73723e+09	0.0328482	-102.2	0.0294	-35.8053	3482970000	3.48297
113.094	2.07699e+09	0.035119	122.059	2.08715e+09	0.0342354	117.628	2.13296e+09	0.0354549	130.469	2.08101e+09	0.0307783	144.359	1.90509e+09	0.032725	150.872	1.73158e+09	0.0325799	-102.1	0.02569	-35.3142	3474500000	3.4745
114.213	2.06961e+09	0.0353829	122.919	2.08134e+09	0.0338214	118.628	2.12668e+09	0.0352905	131.534	2.07595e+09	0.0310994	145.475	1.89864e+09	0.0325707	151.734	1.72673e+09	0.0327775	-102	0.02874	-34.8231	3466610000	3.46661
115.144	2.06374e+09	0.0352012	123.884	2.07401e+09	0.034179	119.688	2.11973e+09	0.0353279	132.425	2.06814e+09	0.0309213	146.412	1.89358e+09	0.0328132	152.872	1.72056e+09	0.0324456	-101.8	0.0289	-34.332	3459340000	3.45934
116.091	2.05651e+09	0.0353331	125.091	2.06737e+09	0.0342546	120.847	2.11087e+09	0.0352895	133.494	2.06665e+09	0.033168	147.406	1.88591e+09	0.0324488	153.944	1.71478e+09	0.0326192	-101.5	0.0261	-33.8408	3451710000	3.45171
116.925	2.05095e+09	0.0350424	126.222	2.06251e+09	0.0345519	121.825	2.10426e+09	0.0352357	134.688	2.05181e+09	0.0296862	148.344	1.8802e+09	0.0326291	154.972	1.70961e+09	0.0331361	-101.4	0.02587	-33.3497	3444770000	3.44477
117.769	2.04425e+09	0.0349883	127.1	2.05506e+09	0.0338208	122.662	2.09791e+09	0.034956	135.919	2.04937e+09	0.0298913	149.341	1.87508e+09	0.0324841	155.884	1.70454e+09	0.0327601	-101.3	0.02971	-32.8586	3436760000	3.43676
118.819	2.03782e+09	0.0348592	128	2.04921e+09	0.0340496	123.672	2.09167e+09	0.0350871	136.828	2.04648e+09	0.0317364	150.434	1.86848e+09	0.0327882	156.656	1.69882e+09	0.0323745	-101.1	0.02574	-32.3675	3428710000	3.42871
119.791	2.03094e+09	0.034886	128.938	2.0435e+09	0.0340249	124.769	2.08561e+09	0.0348098	137.741	2.03671e+09	0.0327738	151.481	1.86002e+09	0.0326387	157.691	1.69485e+09	0.0320979	-100.8	0.02944	-31.8763	3419410000	3.41941
120.744	2.02562e+09	0.0354604	129.897	2.03708e+09	0.03417	125.669	2.07807e+09	0.0352188	138.866	2.03143e+09	0.0310094	152.622	1.85443e+09	0.0327579	158.787	1.68756e+09	0.0318707	-100.5	0.02685	-31.3852	3411780000	3.41178
121.638	2.01933e+09	0.03505	130.834	2.03227e+09	0.0337736	126.603	2.07208e+09	0.0351056	139.825	2.02252e+09	0.0308753	153.75	1.84672e+09	0.0325607	159.709	1.6836e+09	0.0324181	-100.4	0.0286	-30.8941	3406180000	3.40618
122.475	2.01388e+09	0.0349097	131.712	2.02552e+09	0.033517	127.488	2.06537e+09	0.03479	141.012	2.01678e+09	0.0314443	154.722	1.84048e+09	0.0329487	160.666	1.67542e+09	0.032088	-99.9	0.02571	-30.403	3398650000	3.39865
123.319	2.0082e+09	0.0351219	132.459	2.02172e+09	0.0339669	128.425	2.05969e+09	0.0348037	142.088	2.00922e+09	0.0303711	155.625	1.83456e+09	0.0329426	161.556	1.67346e+09	0.0324205	-99.8	0.02963	-29.9119	3391680000	3.39168
124.303	2.00571e+09	0.0368272	133.484	2.01455e+09	0.0338167	129.375	2.05407e+09	0.0347222	143.106	2.00418e+09	0.0306068	156.606	1.82868e+09	0.0326073	162.681	1.66684e+09	0.0318217	-99.6	0.02966	-29.4207	3384540000	3.38454
125.225	2.00053e+09	0.0355804	134.463	2.00846e+09	0.0335594	130.412	2.04792e+09	0.0347076	144.031	1.99742e+09	0.0307761	157.613	1.82183e+09	0.0324543	163.662	1.66254e+09	0.0324113	-99.5	0.0263	-28.9296	3376720000	3.37672
126.147	1.99311e+09	0.0349622	135.428	2.00244e+09	0.0337455	131.644	2.04077e+09	0.0345003	145.125	1.99521e+09	0.0315356	158.672	1.81508e+09	0.0325841	164.641	1.65591e+09	0.0323792	-99.3	0.0298	-28.4385	3370700000	3.3707
127.019	1.98684e+09	0.0347809	136.431	1.99874e+09	0.0330631	132.528	2.03384e+09	0.0344158	146.075	1.98545e+09	0.0310554	159.634	1.80921e+09	0.0328265	165.562	1.65012e+09	0.0322146	-99.2	0.02693	-27.9474	3363610000	3.36361
128.016	1.98e+09	0.0350094	137.169	1.99123e+09	0.033594	133.497	2.02999e+09	0.0344729	146.994	1.98042e+09	0.0293747	160.562	1.80386e+09	0.032953	166.497	1.64395e+09	0.0325295	-99	0.02632	-27.4563	3355970000	3.35597
129.025	1.9726e+09	0.0352807	138.113	1.98606e+09	0.0327759	134.45	2.02399e+09	0.0344261	148.137	1.97352e+09	0.0300587	161.541	1.79823e+09	0.032641	167.8	1.63687e+09	0.0320004	-98.9	0.03013	-26.9651	3348840000	3.34884
129.959	1.96695e+09	0.03509	139.141	1.98052e+09	0.0332406	135.428	2.0169e+09	0.0343913	149.119	1.97114e+09	0.0291815	162.644	1.78963e+09	0.0331638	168.775	1.63019e+09	0.03281	-98.7	0.02847	-26.474	3340770000	3.34077
130.869	1.96047e+09	0.0352865	140.084	1.97552e+09	0.0330393	136.356	2.01076e+09	0.0338594	150.306	1.95932e+09	0.0307019	163.666	1.78374e+09	0.0328355	169.747	1.62486e+09	0.0322954	-98.3	0.02842	-25.9829	3334320000	3.33432
131.85	1.95533e+09	0.0351356	140.978	1.96864e+09	0.0332726	137.181	2.00513e+09	0.0340298	151.444	1.95491e+09	0.0303426	164.613	1.77742e+09	0.0330728	170.912	1.61813e+09	0.0329878	-98	0.03035	-25.4918	3327560000	3.32756
132.709	1.94876e+09	0.035052	141.809	1.96498e+09	0.0330677	137.991	1.99903e+09	0.0338041	152.837	1.94e+09	0.027448	165.578	1.77171e+09	0.0327248	171.991	1.61133e+09	0.0326274	-97.9	0.02648	-25.0006	3321390000	3.32139
133.706	1.94212e+09	0.0354914	142.659	1.95868e+09	0.0332641	139.1	1.99194e+09	0.0335692	153.772	1.93744e+09	0.0305798	166.387	1.76676e+09	0.0329367	172.962	1.60558e+09	0.0323173	-97.8	0.03037	-24.5095	3315340000	3.31534
134.653	1.93584e+09	0.0351354	143.641	1.9534e+09	0.0332834	140.069	1.98603e+09	0.0337922	154.678	1.931e+09	0.0300176	167.337	1.76061e+09	0.0324883	173.944	1.59963e+09	0.0333317	-97.7	0.02703	-24.0184	3308790000	3.30879
135.741	1.93068e+09	0.0350333	144.716	1.9479e+09	0.0328563	141.147	1.98105e+09	0.0334234	155.809	1.92479e+09	0.0303996	168.328	1.75353e+09	0.0327961	175.081	1.59235e+09	0.032578	-97.3	0.02704	-23.5273	3302190000	3.30219
136.747	1.92226e+09	0.0354238	145.788	1.94116e+09	0.0332855	142.031	1.97365e+09	0.0338117	156.744	1.92276e+09	0.0294393	169.456	1.74681e+09	0.0330009	176.003	1.58652e+09	0.0327863	-97.2	0.0307	-23.0361	3295250000	3.29525
137.744	1.91732e+09	0.0352733	146.659	1.93602e+09	0.0326143	142.969	1.96716e+09	0.0339951	157.906	1.91008e+09	0.0306492	170.456	1.74144e+09	0.0328971	176.912	1.58114e+09	0.0331503	-97	0.02987	-22.545	3289040000	3.28904
138.8	1.91377e+09	0.0359128	147.581	1.93031e+09	0.0330491	143.878	1.96084e+09	0.0335213	158.875	1.90195e+09	0.0303703	171.269	1.73464e+09	0.0335771	178.163	1.57279e+09	0.0332756	-96.9	0.02681	-22.0539	3281720000	3.28172
139.759	1.90718e+09	0.035135	148.634	1.92519e+09	0.0326547	144.856	1.95487e+09	0.0333965	159.794	1.89633e+09	0.0300466	172.259	1.7289e+09	0.0329734	179.069	1.56811e+09	0.0336026	-96.8	0.03056	-21.5628	3274860000	3.27486
140.688	1.9016e+09	0.0352496	149.719	1.92208e+09	0.0325329	145.762	1.94865e+09	0.0338192	160.919	1.88879e+09	0.0310945	173.191	1.72389e+09	0.0330307	180.137	1.56167e+09	0.0330561	-96.7	0.02729	-21.0717	3269000000	3.269
141.709	1.89484e+09	0.0349911	150.622	1.91583e+09	0.0325365	146.616	1.94297e+09	0.0337154	161.809	1.884e+09	0.0298876	174.203	1.71702e+09	0.0330237	181.031	1.55497e+09	0.0334265	-96.4	0.03118	-20.5805	3262830000	3.26283
142.7	1.88908e+09	0.0352362	151.438	1.9097e+09	0.032775	147.581	1.9363e+09	0.0335961	163.084	1.87892e+09	0.0297881	175.144	1.71008e+09	0.0332347	182.181	1.5474e+09	0.0338345	-96.3	0.0274	-20.0894	3256680000	3.25668
143.797	1.8832e+09	0.0348101	152.369	1.90425e+09	0.0324269	148.491	1.92981e+09	0.0335921	164.253	1.87e+09	0.0297191	176.116	1.70239e+09	0.0330585	183.35	1.53965e+09	0.0341087	-95.9	0.02851	-19.5983	3251150000	3.25115
144.834	1.87686e+09	0.0347698	153.334	1.89867e+09	0.0325604	149.463	1.92496e+09	0.0335525	165.387	1.86045e+09	0.0287156	177.206	1.69596e+09	0.0333213	184.494	1.53146e+09	0.0341607	-95.8	0.03086	-19.1072	3244480000	3.24448
145.863	1.87043e+09	0.0345363	154.3	1.89248e+09	0.0323841	150.334	1.91983e+09	0.0334818	166.391	1.85201e+09	0.0307559	178.65	1.68766e+09	0.0335057	185.322	1.5245e+09	0.0347403	-95.6	0.02716	-18.6161	3239530000	3.23953
146.822	1.86324e+09	0.0349768	155.2	1.88826e+09	0.0324632	151.266	1.91262e+09	0.0336687	167.484	1.84776e+09	0.0302252	179.703	1.67876e+09	0.0341771	186.494	1.51639e+09	0.0354783	-95.5	0.03125	-18.1249	3233060000	3.23306
148.05	1.85606e+09	0.0351891	156.087	1.88236e+09	0.0327551	152.131	1.90619e+09	0.033326	168.803	1.8368e+09	0.0303903	180.522	1.67233e+09	0.0339915	187.497	1.50987e+09	0.0352528	-95.2	0.02729	-17.6338	3227370000	3.22737
149.116	1.85044e+09	0.0350036	156.891	1.87696e+09	0.0320921	153.109	1.9012e+09	0.0337843	170.016	1.83007e+09	0.030213	181.478	1.66621e+09	0.0344596	188.441	1.50288e+09	0.0359516	-94.9	0.02903	-17.1427	3221670000	3.22167
150.066	1.84551e+09	0.0350882	157.866	1.87125e+09	0.0322303	154.066	1.89518e+09	0.0334554	171.003	1.8204e+09	0.0298655	182.469	1.65798e+09	0.0344637	189.363	1.49679e+09	0.036051	-94.6	0.02943	-16.6516	3215890000	3.21589
151.109	1.83878e+09	0.0349518	158.825	1.86495e+09	0.0323659	154.938	1.88899e+09	0.0334698	172.228	1.81527e+09	0.0288669	183.781	1.64919e+09	0.0344503	190.287	1.48899e+09	0.0366717	-94.5	0.03143	-16.1604	3210700000	3.2107
151.922	1.83197e+09	0.0348875	159.778	1.8599e+09	0.0321459	155.866	1.88247e+09	0.0330603	173.434	1.80562e+09	0.0291273	184.709	1.6422e+09	0.0348224	191.275	1.48075e+09	0.0367028	-94.3	0.02878	-15.6693	3205710000	3.20571
152.913	1.82623e+09	0.034974	160.684	1.85532e+09	0.0324048	156.716	1.87735e+09	0.0334419	174.541	1.79412e+09	0.0326603	185.537	1.63459e+09	0.0351424	192.247	1.47312e+09	0.0376115	-94.1	0.02731	-15.1782	3200830000	3.20083
154.038	1.82111e+09	0.0349547	161.462	1.84956e+09	0.0322476	157.672	1.87008e+09	0.0333223	175.45	1.79031e+09	0.031943	186.494	1.62766e+09	0.0350729	193.294	1.46589e+09	0.0377969	-93.9	0.02926	-14.6871	3196150000	3.19615
154.941	1.81449e+09	0.0349927	162.412	1.84452e+09	0.031985	158.597	1.86549e+09	0.0332812	176.537	1.78417e+09	0.031543	187.662	1.61793e+09	0.0351691	194.547	1.45525e+09	0.0388433	-93.8	0.03171	-14.1959	3191740000	3.19174
155.912	1.80941e+09	0.0348114	163.281	1.83913e+09	0.0324267	159.584	1.86002e+09	0.0332842	177.819	1.77521e+09	0.0319604	188.609	1.60993e+09	0.0363141	195.359	1.44663e+09	0.039552	-93.7	0.03124	-13.7048	3187360000	3.18736
156.659	1.8033e+09	0.0350635	164.316	1.83151e+09	0.0322412	160.466	1.8536e+09	0.0336777	178.769	1.76794e+09	0.032063	189.575	1.60307e+09	0.0366342	196.366	1.43852e+09	0.0396837	-93.3	0.02754	-13.2137	3182960000	3.18296
157.681	1.79878e+09	0.0350844	165.438	1.82639e+09	0.0319837	161.416	1.84696e+09	0.0331391	179.812	1.76052e+09	0.0324771	190.425	1.59478e+09	0.0365665	197.344	1.42933e+09	0.0406058	-93.2	0.02719	-12.7226	3178740000	3.17874
158.656	1.79769e+09	0.0354209	166.284	1.82169e+09	0.0322225	162.503	1.84041e+09	0.0333627	180.8	1.75167e+09	0.0328996	191.512	1.58471e+09	0.0373986	198.509	1.41936e+09	0.0410243	-92.9	0.03025	-12.2315	3174890000	3.17489
159.719	1.79147e+09	0.0348244	167.4	1.8141e+09	0.0324108	163.478	1.83354e+09	0.0335589	182.047	1.7412e+09	0.0324776	192.528	1.57651e+09	0.0377588	199.425	1.41062e+09	0.0429899	-92.7	0.03102	-11.7403	3171070000	3.17107
160.722	1.78475e+09	0.0351509	168.344	1.80885e+09	0.0320055	164.431	1.82679e+09	0.0336556	183.087	1.73631e+09	0.0330075	193.588	1.56782e+09	0.0381189	200.309	1.40005e+09	0.0433763	-92.3	0.02807	-11.2492	3167310000	3.16731
161.781	1.77857e+09	0.0352182	169.256	1.80334e+09	0.031885	165.35	1.82064e+09	0.0335465	184.078	1.72822e+09	0.0329909	194.628	1.55741e+09	0.0385015	201.566	1.38801e+09	0.0451253	-92	0.02818	-10.7581	3163250000	3.16325
162.822	1.77114e+09	0.0346192	170.169	1.80111e+09	0.0321443	166.175	1.81451e+09	0.0335571	185.119	1.72214e+09	0.031297	195.647	1.54627e+09	0.0394618	202.853	1.37349e+09	0.0466588	-91.9	0.03141	-10.267	3159350000	3.15935
163.909	1.76633e+09	0.0351778	171.05	1.79574e+09	0.0318686	167.116	1.80858e+09	0.0337575	186.319	1.71077e+09	0.0334378	196.831	1.53475e+09	0.0406388	204.069	1.35895e+09	0.0486947	-91.8	0.03221	-9.77584	3155390000	3.15539
164.769	1.75842e+09	0.0349741	171.947	1.78852e+09	0.032113	168.091	1.8016e+09	0.0334835	187.291	1.70111e+09	0.0345192	197.938	1.52256e+09	0.0410401	205.194	1.34433e+09	0.0506367	-91.3	0.02767	-9.28472	3151430000	3.15143
165.613	1.75371e+09	0.0353196	172.925	1.78332e+09	0.0317896	169.016	1.79598e+09	0.0337372	188.241	1.69349e+09	0.0342946	198.881	1.51288e+09	0.0422635	206.528	1.32481e+09	0.0531416	-91.1	0.02902	-8.7936	3147310000	3.14731
166.453	1.74784e+09	0.0353108	173.803	1.7764e+09	0.0322662	169.953	1.78958e+09	0.0335759	189.238	1.68772e+09	0.0335624	199.828	1.50166e+09	0.0432641	207.684	1.30697e+09	0.0556565	-91	0.03029	-8.30248	3143040000	3.14304
167.656	1.7435e+09	0.0358663	174.725	1.77071e+09	0.0316116	170.803	1.78334e+09	0.0337931	190.275	1.67582e+09	0.0362584	200.988	1.48742e+09	0.0439001	208.794	1.28682e+09	0.0596215	-90.9	0.03191	-7.81136	3138660000	3.13866
168.603	1.73698e+09	0.0353677	175.528	1.76537e+09	0.0323863	171.716	1.77701e+09	0.0333627	191.547	1.66435e+09	0.0360404	202.203	1.47305e+09	0.0459762	209.866	1.26337e+09	0.0638428	-90.8	0.0325	-7.32023	3134440000	3.13444
169.659	1.72991e+09	0.0351054	176.469	1.76016e+09	0.0322974	172.687	1.77295e+09	0.0334355	192.662	1.65545e+09	0.036654	203.378	1.45763e+09	0.0475339	211.025	1.23706e+09	0.069816	-90.4	0.02785	-6.82911	3130280000	3.13028
170.656	1.72396e+09	0.0354775	177.456	1.75335e+09	0.03236	173.622	1.76643e+09	0.0335688	193.725	1.64443e+09	0.0386677	204.416	1.44074e+09	0.0496785	212.234	1.20607e+09	0.07641	-90.1	0.03021	-6.33799	3126580000	3.12658
171.634	1.7172e+09	0.0355441	178.416	1.74684e+09	0.0322535	174.556	1.75978e+09	0.0339442	194.609	1.63628e+09	0.0378325	205.491	1.42384e+09	0.0516489	213.528	1.16556e+09	0.0864552	-89.9	0.03265	-5.84687	3122790000	3.12279
172.809	1.71056e+09	0.0354544	179.322	1.73988e+09	0.0325253	175.469	1.75301e+09	0.0339047	195.497	1.62412e+09	0.0376937	206.675	1.40463e+09	0.0541176	214.556	1.1231e+09	0.0967518	-89.8	0.03184	-5.35574	3118870000	3.11887
173.963	1.7072e+09	0.0359463	180.156	1.73445e+09	0.0321042	176.334	1.74716e+09	0.0337805	196.544	1.61462e+09	0.0383477	208.003	1.3783e+09	0.0581752	215.694	1.07363e+09	0.112587	-89.6	0.02826	-4.86462	3114800000	3.1148
174.866	1.69958e+09	0.0357872	181.016	1.72672e+09	0.0326575	177.256	1.74069e+09	0.0339896	197.863	1.60103e+09	0.039529	209.147	1.35342e+09	0.0624646	216.822	1.02175e+09	0.127113	-89.3	0.03299	-4.3735	3110700000	3.1107
175.769	1.69283e+09	0.0360087	182.031	1.72017e+09	0.0327077	178.188	1.73475e+09	0.0341515	198.959	1.58741e+09	0.0400292	210.166	1.32646e+09	0.0662258	217.944	9.64747e+08	0.145597	-89.2	0.02881	-3.88238	3106700000	3.1067
176.847	1.68633e+09	0.0359821	183.047	1.7135e+09	0.0332113	179.128	1.72713e+09	0.0344063	199.891	1.57511e+09	0.0419719	211.328	1.29359e+09	0.073417	219.047	8.95163e+08	0.169846	-89.1	0.03148	-3.39125	3103140000	3.10314
177.919	1.67938e+09	0.0364952	183.938	1.70673e+09	0.0332997	180.022	1.72093e+09	0.0348762	201.131	1.56018e+09	0.0426904	212.488	1.25574e+09	0.0808044	220.394	8.18243e+08	0.198985	-89	0.03209	-2.90013	3099550000	3.09955
178.819	1.67256e+09	0.0362568	184.822	1.69959e+09	0.0330339	180.8	1.71422e+09	0.0349346	202.278	1.54379e+09	0.0445484	213.791	1.2038e+09	0.0931742	221.641	7.51204e+08	0.227151	-88.8	0.02845	-2.40901	3095870000	3.09587
179.766	1.66635e+09	0.0365966	185.606	1.69261e+09	0.0335019	181.822	1.7075e+09	0.0347621	203.406	1.52823e+09	0.0465939	214.975	1.15275e+09	0.105344	222.778	6.90319e+08	0.253954	-88.4	0.03327	-1.91789	3092260000	3.09226
180.731	1.65943e+09	0.0367549	186.587	1.68605e+09	0.0341095	182.772	1.69935e+09	0.0350274	204.488	1.51144e+09	0.0481212	216.178	1.08714e+09	0.123767	223.747	6.31686e+08	0.281611	-88.2	0.02871	-1.42676	3088940000	3.08894
181.722	1.65275e+09	0.037424	187.519	1.67866e+09	0.0345654	183.728	1.69191e+09	0.0354956	205.597	1.49365e+09	0.049595	217.328	1.02369e+09	0.142228	224.797	5.72368e+08	0.310757	-88.1	0.03367	-0.93564	3085950000	3.08595
182.619	1.64634e+09	0.0370917	188.441	1.67212e+09	0.033952	184.647	1.68496e+09	0.0349679	206.7	1.47273e+09	0.0528566	218.45	9.58828e+08	0.162908	226.553	4.87671e+08	0.354004	-87.9	0.03049	-0.44452	3083150000	3.08315
183.666	1.64013e+09	0.0372075	189.341	1.66488e+09	0.0344799	185.434	1.67841e+09	0.0359071	207.784	1.44901e+09	0.0567345	219.506	8.90135e+08	0.187289	227.831	4.26214e+08	0.389107	-87.5	0.03381	0.0466	3080180000	3.08018
184.547	1.63258e+09	0.0375733	190.181	1.65677e+09	0.0349612	186.359	1.66974e+09	0.0362549	208.828	1.4266e+09	0.0597893	220.806	8.17411e+08	0.214187	228.919	3.74724e+08	0.417466	-87.2	0.03154	0.53773	3076830000	3.07683
185.434	1.62523e+09	0.0378535	191.137	1.64903e+09	0.0352968	187.338	1.6626e+09	0.0364893	209.906	1.39583e+09	0.0650053	221.981	7.50131e+08	0.240959	230.075	3.29493e+08	0.441916	-87.1	0.02882	1.02885	3073400000	3.0734
186.412	1.622e+09	0.0381911	192.069	1.63978e+09	0.0355613	188.291	1.65414e+09	0.036658	211.481	1.35031e+09	0.0741063	223.181	6.87131e+08	0.268573	231.244	2.90562e+08	0.462619	-86.9	0.03191	1.51997	3070190000	3.07019
187.547	1.61471e+09	0.0385335	193.009	1.6318e+09	0.0361755	189.222	1.64744e+09	0.0370148	212.681	1.30792e+09	0.081985	224.266	6.20118e+08	0.299718	232.344	2.57464e+08	0.474975	-86.7	0.03386	2.01109	3066920000	3.06692
188.431	1.60721e+09	0.0390249	193.828	1.62234e+09	0.0367243	190.181	1.63834e+09	0.0375719	213.797	1.26189e+09	0.092101	225.666	5.48562e+08	0.335043	233.35	2.30479e+08	0.484388	-86.3	0.02925	2.50221	3063590000	3.06359
189.35	1.60003e+09	0.0393439	194.816	1.61273e+09	0.0377055	191.122	1.63373e+09	0.0380352	215.059	1.19213e+09	0.108528	226.991	4.83949e+08	0.368207	234.728	1.98946e+08	0.488974	-86.2	0.03414	2.99334	3060060000	3.06006
190.15	1.59395e+09	0.0397194	195.706	1.60371e+09	0.0379866	192.05	1.62496e+09	0.0385473	216.272	1.12919e+09	0.126055	228.147	4.30037e+08	0.396186	235.941	1.77094e+08	0.485038	-85.9	0.03382	3.48446	3056450000	3.05645
191.103	1.58612e+09	0.0400157	196.922	1.5932e+09	0.0388051	192.984	1.61691e+09	0.0390303	217.6	1.05282e+09	0.147394	229.222	3.81986e+08	0.420803	237.034	1.59661e+08	0.477194	-85.8	0.03141	3.97558	3053360000	3.05336
192.062	1.57857e+09	0.0402267	198.053	1.58121e+09	0.0398254	193.903	1.60792e+09	0.0397852	218.741	9.76415e+08	0.17203	230.353	3.38631e+08	0.442937	238.078	1.44757e+08	0.46589	-85.4	0.02952	4.4667	3051300000	3.0513
193.019	1.57008e+09	0.040795	199.122	1.57057e+09	0.0405455	194.762	1.59768e+09	0.0408275	219.741	9.09052e+08	0.194898	231.472	3.00608e+08	0.461046	239.169	1.32542e+08	0.451443	-85	0.03447	4.95783	3049310000	3.04931
193.938	1.56282e+09	0.0409955	200.197	1.55613e+09	0.0412463	195.653	1.58934e+09	0.0412499	220.906	8.35479e+08	0.220477	232.531	2.68064e+08	0.473065	240.291	1.21766e+08	0.43007	-84.8	0.03365	5.44895	3046320000	3.04632
194.9	1.55266e+09	0.0420581	201.159	1.54487e+09	0.0424319	196.609	1.5779e+09	0.041954	222.006	7.68263e+08	0.248088	233.597	2.37352e+08	0.48101	241.412	1.12681e+08	0.411367	-84.7	0.0297	5.94007	3043160000	3.04316
195.788	1.54348e+09	0.0422626	202.284	1.53063e+09	0.0436102	197.65	1.56811e+09	0.0427931	223.166	7.02312e+08	0.27556	234.716	2.10894e+08	0.485425	242.572	1.04797e+08	0.387842	-84.6	0.02963	6.43119	3040030000	3.04003
196.712	1.53463e+09	0.0433376	203.484	1.51507e+09	0.0453729	198.559	1.55815e+09	0.0436767	224.359	6.23044e+08	0.310394	236.044	1.85392e+08	0.484557	243.694	9.75903e+07	0.359117	-84.5	0.02998	6.92232	3036910000	3.03691
197.684	1.52661e+09	0.0438887	204.325	1.50095e+09	0.0469817	199.516	1.54678e+09	0.0449762	225.544	5.56547e+08	0.342457	237.303	1.65711e+08	0.478491	244.794	9.22877e+07	0.334499	-84.3	0.03467	7.41344	3033840000	3.03384
198.597	1.51726e+09	0.0448108	205.325	1.48588e+09	0.0485041	200.409	1.53624e+09	0.04589	226.662	4.99327e+08	0.369793	238.147	1.53435e+08	0.467198	245.941	8.71057e+07	0.312208	-83.9	0.0336	7.90456	3031030000	3.03103
199.528	1.50761e+09	0.0456212	206.413	1.46689e+09	0.0511725	201.378	1.52387e+09	0.0467136	227.722	4.4639e+08	0.397573	239.522	1.3582e+08	0.447397	247.119	8.28364e+07	0.286299	-83.7	0.03124	8.39568	3028350000	3.02835
200.434	1.49746e+09	0.0467867	207.722	1.44715e+09	0.0540713	202.581	1.50995e+09	0.0484944	228.738	4.0059e+08	0.420679	240.881	1.23066e+08	0.42369	248.216	7.93386e+07	0.259743	-83.6	0.03515	8.88681	3025520000	3.02552
201.491	1.48703e+09	0.0472422	208.978	1.41832e+09	0.0581305	203.803	1.49313e+09	0.0504839	229.944	3.4707e+08	0.446294	242.053	1.13983e+08	0.402543	249.309	7.62108e+07	0.236694	-83.4	0.03521	9.37793	3022230000	3.02223
202.419	1.47498e+09	0.0485877	209.941	1.39155e+09	0.0625774	204.716	1.47657e+09	0.0523982	231.159	3.04336e+08	0.466289	242.941	1.07643e+08	0.387459	250.428	7.3575e+07	0.218905	-82.9	0.03234	9.86905	3018900000	3.0189
203.316	1.46283e+09	0.0502698	211.059	1.3593e+09	0.0684948	205.916	1.45654e+09	0.0546561	232.284	2.67934e+08	0.478951	243.853	1.01961e+08	0.36457	251.509	7.17011e+07	0.197136	-82.8	0.02986	10.3602	3015860000	3.01586
204.222	1.45183e+09	0.0514319	212.162	1.32501e+09	0.0751392	207.103	1.43684e+09	0.0586096	233.353	2.38574e+08	0.487201	244.969	9.62465e+07	0.341661	252.534	6.99625e+07	0.176805	-82.7	0.03076	10.8513	3013130000	3.01313
205.05	1.43714e+09	0.0529234	213.294	1.28298e+09	0.0842219	208.45	1.40884e+09	0.0631349	234.462	2.12368e+08	0.490584	245.972	9.11206e+07	0.321682	253.725	6.83647e+07	0.159474	-82.6	0.03542	11.3424	3009990000	3.00999
206.094	1.42209e+09	0.0553238	214.259	1.23702e+09	0.0942268	209.275	1.38648e+09	0.0669015	235.591	1.89864e+08	0.485208	247.087	8.6952e+07	0.29651	255.141	6.66103e+07	0.136457	-82.5	0.03547	11.8335	3006690000	3.00669
207.069	1.40574e+09	0.0573898	215.447	1.18204e+09	0.107316	210.338	1.3561e+09	0.0725485	236.641	1.72466e+08	0.48056	248.078	8.30295e+07	0.275104	256.2	6.52946e+07	0.119511	-81.9	0.03237	12.3247	3003050000	3.00305
208.156	1.38654e+09	0.0599333	216.603	1.12305e+09	0.123942	211.431	1.32281e+09	0.0793157	237.738	1.56912e+08	0.468419	249.25	7.92849e+07	0.249066	257.225	6.47391e+07	0.108287	-81.8	0.03037	12.8158	2999540000	2.99954
209.038	1.36598e+09	0.0637639	217.688	1.06092e+09	0.140415	212.609	1.27952e+09	0.0895689	238.681	1.4337e+08	0.453613	250.366	7.68202e+07	0.226908	258.3	6.29143e+07	0.0943945	-81.7	0.0355	13.3069	2996290000	2.99629
209.844	1.34518e+09	0.0671963	218.741	9.96686e+08	0.159292	213.678	1.23337e+09	0.100633	239.812	1.31958e+08	0.432982	251.491	7.46631e+07	0.202339	259.497	6.12322e+07	0.079072	-81.6	0.03565	13.798	2992780000	2.99278
211.037	1.31815e+09	0.0722007	219.728	9.32238e+08	0.179566	214.672	1.18069e+09	0.114033	240.734	1.23154e+08	0.41748	252.403	7.2909e+07	0.193917	260.606	5.94324e+07	0.0740151	-81	0.03079	14.2891	2989110000	2.98911
212.137	1.28443e+09	0.0792026	221.003	8.56855e+08	0.206133	215.863	1.11582e+09	0.130595	241.806	1.15186e+08	0.397871	253.503	7.06237e+07	0.169283	261.734	5.63605e+07	0.0676748	-80.8	0.03519	14.7803	2985540000	2.98554
213.213	1.2456e+09	0.0876214	222.194	7.86211e+08	0.232494	216.991	1.05083e+09	0.149826	243.138	1.05746e+08	0.368114	254.7	6.89612e+07	0.148468	262.631	5.23824e+07	0.0611362	-80.7	0.0307	15.2714	2982320000	2.98232
214.369	1.19894e+09	0.0984763	223.3	7.22549e+08	0.258359	218.162	9.84457e+08	0.171375	244.191	9.97115e+07	0.343447	255.794	6.71734e+07	0.13386	263.734	5.05517e+07	0.0516934	-80.6	0.0363	15.7625	2978790000	2.97879
215.678	1.13831e+09	0.113922	224.241	6.61134e+08	0.284778	219.259	9.09716e+08	0.195655	245.406	9.44406e+07	0.315811	256.966	6.61829e+07	0.114713	264.828	4.84319e+07	0.0503787	-80	0.03324	16.2536	2975270000	2.97527
216.759	1.08029e+09	0.130571	225.416	5.97081e+08	0.31407	220.509	8.34217e+08	0.223415	246.303	9.0205e+07	0.302603	258.094	6.53877e+07	0.103998	265.934	4.56347e+07	0.0532089	-79.8	0.03545	16.7448	2972260000	2.97226
217.878	1.01903e+09	0.148737	226.587	5.37111e+08	0.342457	221.713	7.67779e+08	0.24844	247.316	8.64673e+07	0.275023	259.306	6.36794e+07	0.0927187	266.834	4.16068e+07	0.0482215	-79.5	0.03046	17.2359	2969340000	2.96934
218.947	9.54633e+08	0.169378	227.703	4.81142e+08	0.369297	222.913	7.00917e+08	0.276894	248.359	8.32909e+07	0.251569	260.538	6.27767e+07	0.083675	267.841	3.78769e+07	0.0385854	-79.3	0.03632	17.727	2966240000	2.96624
220.141	8.87517e+08	0.191936	228.688	4.30743e+08	0.394105	224.1	6.30242e+08	0.30775	249.428	7.98372e+07	0.233353	261.672	6.17234e+07	0.0683785	268.806	3.52508e+07	0.0416619	-79.2	0.03196	18.2181	2962750000	2.96275
221.272	8.23685e+08	0.21639	229.747	3.8496e+08	0.417414	225.206	5.7168e+08	0.333919	250.784	7.66604e+07	0.208175	262.741	6.04697e+07	0.0669837	269.831	3.33248e+07	0.0421903	-79.1	0.03404	18.7093	2959280000	2.95928
222.344	7.65417e+08	0.239811	230.812	3.43059e+08	0.435217	226.322	5.15779e+08	0.361204	251.95	7.48884e+07	0.187538	264.034	5.92506e+07	0.0576587	270.991	3.22741e+07	0.0392693	-79	0.03495	19.2004	2955710000	2.95571
223.55	7.00609e+08	0.267142	231.953	3.04503e+08	0.453023	227.416	4.61876e+08	0.387095	253.012	7.20042e+07	0.162598	265.041	5.88019e+07	0.0500263	272.122	2.81224e+07	0.0340806	-78.8	0.03605	19.6915	2951730000	2.95173
224.609	6.39655e+08	0.294762	233.028	2.72659e+08	0.467716	228.478	4.11373e+08	0.410941	254.184	6.91757e+07	0.153564	266.15	5.7837e+07	0.0369501	273.272	2.72075e+07	0.04119	-78.5	0.03399	20.1826	2947150000	2.94715
225.778	5.7975e+08	0.322315	233.956	2.452e+08	0.469868	229.575	3.64027e+08	0.431817	255.247	6.80976e+07	0.133386	267.169	5.72078e+07	0.0395809	274.381	2.67082e+07	0.0392326	-78.3	0.03146	20.6737	2943030000	2.94303
226.925	5.2456e+08	0.349418	235.088	2.18946e+08	0.474146	230.669	3.24364e+08	0.449969	256.338	6.64807e+07	0.120853	268.2	5.60453e+07	0.0352126	275.394	2.63686e+07	0.0275491	-78	0.03341	21.1649	2939720000	2.93972
228.131	4.65243e+08	0.377915	236.156	1.98482e+08	0.47	231.741	2.90121e+08	0.463706	257.419	6.43716e+07	0.105767	269.312	5.60676e+07	0.0359553	276.469	2.55279e+07	0.0361105	-77.8	0.0371	21.656	2936640000	2.93664
229.163	4.16008e+08	0.40326	237.253	1.79878e+08	0.464334	232.816	2.59451e+08	0.47084	258.731	6.24382e+07	0.0912937	270.416	5.4434e+07	0.0260951	277.528	2.50228e+07	0.0315592	-77.7	0.03708	22.1471	2932860000	2.93286
230.328	3.68703e+08	0.426833	238.363	1.61932e+08	0.456425	233.806	2.32769e+08	0.472582	259.812	6.06917e+07	0.0851527	271.544	5.30203e+07	0.0296877	278.841	2.49613e+07	0.0284683	-77.5	0.03216	22.6382	2928720000	2.92872
231.488	3.26651e+08	0.443913	239.509	1.48038e+08	0.441498	234.981	2.07027e+08	0.47438	260.825	5.96027e+07	0.0755045	272.7	5.03134e+07	0.0262721	279.966	2.38939e+07	0.0366306	-77.4	0.03152	23.1293	2924430000	2.92443
232.569	2.9013e+08	0.458738	240.556	1.3709e+08	0.422732	236.094	1.87223e+08	0.470647	261.675	5.84138e+07	0.0702021	273.978	4.76653e+07	0.0235258	280.994	2.39308e+07	0.0261532	-77.1	0.03578	23.6205	2920940000	2.92094
233.625	2.58305e+08	0.47044	241.631	1.27225e+08	0.401352	237.1	1.71296e+08	0.459716	262.688	5.71209e+07	0.0632961	275.406	4.44692e+07	0.0182451	282.025	2.33337e+07	0.0367202	-77	0.03269	24.1116	2917550000	2.91755
234.791	2.29563e+08	0.47374	242.578	1.19929e+08	0.383879	238.119	1.56167e+08	0.450662	264.009	4.86865e+07	0.0561335	276.597	4.11507e+07	0.020114	283.097	2.27756e+07	0.0400735	-76.9	0.03761	24.6027	2914020000	2.91402
235.922	2.05554e+08	0.474183	243.609	1.11808e+08	0.361877	239.147	1.43316e+08	0.433353	265.028	4.07667e+07	0.0536128	277.794	3.81661e+07	0.0254123	284.266	2.19805e+07	0.0432612	-76.8	0.03771	25.0938	2910050000	2.91005
236.978	1.86771e+08	0.467889	244.613	1.06131e+08	0.341991	240.278	1.32448e+08	0.414087	265.991	3.23677e+07	0.0611157	278.788	3.58118e+07	0.0272743	285.262	2.122e+07	0.0380931	-76.6	0.03231	25.585	2906110000	2.90611
238.047	1.69349e+08	0.460098	245.653	1.0075e+08	0.320021	241.344	1.23329e+08	0.396442	267	3.17568e+07	0.0439173	279.922	3.47447e+07	0.0144122	286.212	2.04553e+07	0.0583075	-76.4	0.03171	26.0761	2902810000	2.90281
239.034	1.54651e+08	0.449051	246.884	9.56355e+07	0.290384	242.412	1.15648e+08	0.377753	268.066	3.13103e+07	0.0407652	280.938	3.35218e+07	0.0303248	287.25	1.97696e+07	0.0606218	-76.2	0.03613	26.5672	2898640000	2.89864
240.163	1.4279e+08	0.431632	247.866	9.15835e+07	0.271953	243.409	1.08415e+08	0.353654	269.353	3.00661e+07	0.0438471	281.728	3.27543e+07	0.0272945	288.541	1.89232e+07	0.0497122	-76.1	0.03752	27.0583	2893660000	2.89366
241.175	1.32359e+08	0.416753	249.009	8.8287e+07	0.250555	244.562	1.01867e+08	0.333749	270.431	3.00325e+07	0.0412163	283.025	3.08497e+07	0.0329301	289.688	1.78276e+07	0.0559749	-75.9	0.03349	27.5495	2889260000	2.88926
242.256	1.22649e+08	0.39767	250.2	8.44832e+07	0.225041	245.678	9.7038e+07	0.311485	271.428	2.90835e+07	0.029964	284.241	3.01302e+07	0.0297747	290.891	1.70896e+07	0.052266	-75.8	0.03522	28.0406	2885350000	2.88535
243.272	1.14565e+08	0.380841	251.338	8.15889e+07	0.204988	246.831	9.22178e+07	0.284044	272.35	2.83725e+07	0.0266176	285.212	2.92642e+07	0.0281436	291.909	1.66975e+07	0.0489705	-75.3	0.03719	28.5317	2881410000	2.88141
244.447	1.07375e+08	0.355614	252.222	8.03154e+07	0.187263	247.784	8.87581e+07	0.259389	273.469	2.8339e+07	0.0200263	286.188	2.82865e+07	0.0351218	293.016	1.60794e+07	0.0613362	-75.1	0.03295	29.0228	2876940000	2.87694
245.578	1.01334e+08	0.328668	253.159	7.83342e+07	0.167948	248.825	8.5409e+07	0.246167	274.544	2.73476e+07	0.02878	287.325	2.77176e+07	0.0193156	294.288	1.55324e+07	0.0620001	-75	0.03305	29.514	2872180000	2.87218
246.613	9.64586e+07	0.309731	254.256	7.60305e+07	0.154142	249.909	8.25062e+07	0.217742	275.619	2.69519e+07	0.0300622	288.556	2.68881e+07	0.0246938	295.362	1.51758e+07	0.0700274	-74.9	0.03813	30.0051	2867890000	2.86789
247.572	9.23914e+07	0.29332	255.325	7.4711e+07	0.139125	250.778	7.99266e+07	0.209947	276.647	2.58123e+07	0.0190668	289.847	2.65067e+07	0.023391	296.603	1.44056e+07	0.0586678	-74.6	0.03813	30.4962	2863700000	2.8637
248.597	8.81155e+07	0.268877	256.331	7.36664e+07	0.12388	251.944	7.77589e+07	0.195594	277.734	2.4945e+07	0.0315267	290.975	2.59918e+07	0.0313901	297.95	1.42523e+07	0.0638269	-74.4	0.03638	30.9873	2858460000	2.85846
249.734	8.44911e+07	0.25076	257.45	7.24637e+07	0.110787	253.037	7.55055e+07	0.168442	278.825	2.45694e+07	0.0169515	292.147	2.53796e+07	0.0455078	299.05	8.06942e+06	0.0768301	-74.3	0.03424	31.4784	2852980000	2.85298
250.8	8.1747e+07	0.227847	258.528	7.12706e+07	0.101947	254.309	7.34207e+07	0.149048	279.797	2.37611e+07	0.0272819	293.341	2.4723e+07	0.0302912				-74.1	0.03241	31.9696	2849070000	2.84907
251.919	7.88483e+07	0.208891	259.619	7.03275e+07	0.090407	255.5	7.20814e+07	0.138315	280.734	2.36634e+07	0.0216878	294.666	2.42879e+07	0.0257885				-73.9	0.03867	32.4607	2845150000	2.84515
252.878	7.70433e+07	0.188865	260.625	6.96349e+07	0.0801823	256.759	7.08365e+07	0.124065	281.788	2.28143e+07	0.0256099	295.788	2.37238e+07	0.0227492				-73.5	0.03688	32.9518	2840870000	2.84087
253.975	7.47439e+07	0.1749	261.659	6.90316e+07	0.0699021	257.594	6.99402e+07	0.107155	282.909	2.22362e+07	0.0273096	296.756	2.30767e+07	0.0269478				-73.4	0.03387	33.4429	2836250000	2.83625
255.103	7.27613e+07	0.156733	262.697	6.6235e+07	0.0584883	258.584	6.86955e+07	0.0949472	283.903	2.16025e+07	0.0355592	297.994	2.26733e+07	0.040259				-73.2	0.03298	33.934	2831550000	2.83155
256.137	7.17146e+07	0.143859	263.859	6.57359e+07	0.0504762	259.709	6.7657e+07	0.0799448	284.978	2.11018e+07	0.0321878	299.094	2.23625e+07	0.0304437				-73.1	0.03576	34.4252	2826980000	2.82698
257.15	7.04871e+07	0.121519	264.778	6.43445e+07	0.0521473	260.728	6.7405e+07	0.082215	285.984	2.02088e+07	0.0193477							-72.9	0.03846	34.9163	2822520000	2.82252
258.122	6.90352e+07	0.115042	265.841	6.42345e+07	0.0484399	261.9	6.58904e+07	0.070095	287.103	1.91427e+07	0.0316586							-72.5	0.03734	35.4074	2817170000	2.81717
259.072	6.83062e+07	0.0993746	266.825	6.34488e+07	0.0395009	262.791	6.30452e+07	0.0636089	288.212	1.87574e+07	0.0176079							-72.4	0.03719	35.8985	2811210000	2.81121
260.194	6.74371e+07	0.0948036	267.622	6.26113e+07	0.0345622	263.938	6.13826e+07	0.0526598	289.319	1.74383e+07	0.0297593							-72.3	0.03335	36.3897	2806000000	2.806
261.3	6.62303e+07	0.0813145	268.766	6.16296e+07	0.0299515	265.069	5.91773e+07	0.0517607	290.4	1.6697e+07	0.0384333							-72.1	0.03315	36.8808	2801070000	2.80107
262.122	6.59331e+07	0.0706115	269.856	6.0587e+07	0.0269215	266.131	5.75989e+07	0.0401519	291.344	1.5763e+07	0.031023							-71.8	0.03847	37.3719	2795850000	2.79585
263.116	6.48555e+07	0.0669275	270.75	5.91623e+07	0.0302298	267.072	5.56079e+07	0.0458735	292.284	1.37864e+07	0.0371986							-71.7	0.03776	37.863	2791050000	2.79105
264.134	6.43619e+07	0.0579341	271.706	5.49617e+07	0.0277546	268.269	5.28408e+07	0.0365246	293.488	1.28094e+07	0.0470637							-71.6	0.03945	38.3541	2786800000	2.7868
265.256	6.39379e+07	0.0541568	272.641	4.31441e+07	0.0306496	269.438	5.04225e+07	0.0319291	294.656	1.19615e+07	-0.00469683							-71.5	0.03441	38.8453	2782400000	2.7824
266.306	6.3727e+07	0.0491778	273.622	3.00661e+07	0.0306518	270.5	4.70041e+07	0.0246799	295.688	1.14421e+07	0.0452138							-71.1	0.03326	39.3364	2777560000	2.77756
267.247	6.2836e+07	0.0427042	274.812	2.96118e+07	0.0277581	271.597	4.53034e+07	0.0329573	296.619	1.10995e+07	0.0459278							-70.9	0.03977	39.8275	2772450000	2.77245
268.3	6.27511e+07	0.0413073	275.822	2.89814e+07	0.0271651	272.594	4.37347e+07	0.0312088	297.712	1.12402e+07	0.0293744							-70.8	0.03746	40.3186	2767290000	2.76729
269.409	6.24324e+07	0.0314	276.744	2.90905e+07	0.0219962	273.709	4.25317e+07	0.0269749	298.788	1.03305e+07	0.0434451							-70.7	0.03514	40.8098	2762260000	2.76226
270.528	6.19475e+07	0.0311992	277.809	2.89546e+07	0.0232726	274.816	4.10351e+07	0.0198561										-70.6	0.03396	41.3009	2756970000	2.75697
271.581	6.08302e+07	0.0235771	279.006	2.85122e+07	0.0200436	275.859	3.95785e+07	0.0367897										-70.2	0.0403	41.792	2751560000	2.75156
272.534	6.04035e+07	0.0298504	280.031	2.85394e+07	0.0255465	276.881	3.85387e+07	0.0320086										-70.1	0.03935	42.2831	2746040000	2.74604
273.644	6.01722e+07	0.0228261	281.069	2.90158e+07	0.0225728	278.028	3.71557e+07	0.0388272										-70	0.03595	42.7743	2741040000	2.74104
			282.05	2.85822e+07	0.0351938	279.081	3.62039e+07	0.041925										-69.9	0.03445	43.2654	2737060000	2.73706
			283.106	2.80427e+07	0.028501	280.247	3.29475e+07	0.0392881										-69.6	0.04032	43.7565	2732850000	2.73285
			284.166	2.72976e+07	0.0240577	281.309	3.08216e+07	0.0266442										-69.3	0.03998	44.2476	2727610000	2.72761
			285.266	2.67205e+07	0.0386807	282.344	3.06163e+07	0.0324898										-69.2	0.03513	44.7387	2722320000	2.72232
			286.269	2.66604e+07	0.0129354	283.438	2.95804e+07	0.0376946										-69.1	0.03635	45.2299	2716410000	2.71641
			287.347	2.60472e+07	0.027644	284.522	2.86534e+07	0.0270151										-68.7	0.04047	45.721	2709950000	2.70995
			288.422	2.56747e+07	0.0258069	285.647	2.78578e+07	0.0256572										-68.4	0.04039	46.2121	2705190000	2.70519
			289.578	2.54453e+07	0.0256099	286.619	2.72123e+07	0.0345951										-68.3	0.03591	46.7032	2700860000	2.70086
			290.803	2.53263e+07	0.0180617	287.741	2.6765e+07	0.0384864										-67.9	0.04075	47.1944	2696370000	2.69637
			291.856	2.44045e+07	0.0350653	288.8	2.62848e+07	0.0266637										-67.6	0.04074	47.6855	2691490000	2.69149
			292.775	2.4221e+07	0.036208	289.831	2.59955e+07	0.0177247										-67.5	0.03584	48.1766	2686470000	2.68647
			293.863	2.35035e+07	0.0286388	290.931	2.47188e+07	0.0167078										-67.4	0.03713	48.6677	2681470000	2.68147
			294.916	2.28078e+07	0.0356371	291.909	2.40414e+07	0.0343485										-67.1	0.04128	49.1588	2676630000	2.67663
			295.906	2.25633e+07	0.0251238	293.159	2.32649e+07	0.0266795										-66.8	0.04097	49.65	2671610000	2.67161
			297.016	2.21677e+07	0.041594	294.247	2.20118e+07	0.0462498										-66.7	0.03566	50.1411	2665410000	2.66541
			298.028	2.17788e+07	0.0368326	295.281	2.22093e+07	0.0418698										-66.6	0.03735	50.6322	2659570000	2.65957
			299.094	2.08572e+07	0.0524802	296.322	2.11398e+07	0.0389218										-66.4	0.04154	51.1233	2654530000	2.65453
						297.422	2.04852e+07	0.0445343										-66	0.03844	51.6144	2649580000	2.64958
						298.538	1.9718e+07	0.0373049										-65.8	0.03856	52.1056	2644470000	2.64447
						299.631	1.92088e+07	0.0454664										-65.6	0.03539	52.5967	2639440000	2.63944
																		-65.5	0.0415	53.0878	2634560000	2.63456
																		-65.3	0.03581	53.5789	2629570000	2.62957
																		-65.2	0.04176	54.0701	2624640000	2.62464
																		-65	0.03734	54.5612	2619470000	2.61947
																		-64.9	0.03782	55.0523	2613750000	2.61375
																		-64.8	0.04202	55.5434	2608710000	2.60871
																		-64.6	0.03598	56.0346	2603930000	2.60393
																		-64.5	0.04208	56.5257	2598830000	2.59883
																		-64.2	0.04137	57.0168	2593440000	2.59344
																		-64.1	0.03707	57.5079	2588070000	2.58807
																		-63.8	0.03602	57.999	2582640000	2.58264
																		-63.7	0.04268	58.4902	2577310000	2.57731
																		-63.4	0.0417	58.9813	2572110000	2.57211
																		-63.3	0.03629	59.4724	2567030000	2.56703
																		-63.2	0.03832	59.9635	2562060000	2.56206
																		-63	0.03969	60.4547	2557030000	2.55703
																		-62.6	0.04197	60.9458	2551970000	2.55197
																		-62.4	0.03669	61.4369	2546870000	2.54687
																		-62.3	0.03916	61.928	2541630000	2.54163
																		-62.2	0.043	62.4191	2536270000	2.53627
																		-62.1	0.03676	62.9103	2531320000	2.53132
																		-61.9	0.04219	63.4014	2526580000	2.52658
																		-61.5	0.03713	63.8925	2521820000	2.52182
																		-61.4	0.04013	64.3836	2516340000	2.51634
																		-61.2	0.04355	64.8748	2510140000	2.51014
																		-61.1	0.04163	65.3659	2504830000	2.50483
																		-60.7	0.03974	65.857	2500230000	2.50023
																		-60.6	0.04402	66.3481	2495810000	2.49581
																		-60.5	0.04202	66.8393	2491280000	2.49128
																		-60.1	0.03793	67.3304	2486520000	2.48652
																		-60	0.04058	67.8215	2481240000	2.48124
																		-59.9	0.04422	68.3126	2476030000	2.47603
																		-59.8	0.0423	68.8037	2470520000	2.47052
																		-59.4	0.03834	69.2949	2464850000	2.46485
																		-59.3	0.04244	69.786	2459560000	2.45956
																		-59.2	0.04431	70.2771	2454760000	2.45476
																		-59.1	0.04023	70.7682	2450250000	2.45025
																		-58.7	0.03833	71.2593	2445520000	2.44552
																		-58.6	0.04024	71.7505	2440400000	2.4404
																		-58.5	0.04451	72.2416	2435520000	2.43552
																		-58.4	0.04282	72.7327	2430810000	2.43081
																		-58.3	0.04446	73.2238	2426080000	2.42608
																		-58.2	0.03841	73.715	2421320000	2.42132
																		-58	0.03859	74.2061	2416190000	2.41619
																		-57.8	0.04282	74.6972	2410870000	2.41087
																		-57.7	0.04317	75.1883	2405950000	2.40595
																		-57.4	0.04536	75.6795	2401260000	2.40126
																		-57.3	0.03863	76.1706	2396440000	2.39644
																		-57.2	0.042	76.6617	2391570000	2.39157
																		-57.1	0.04124	77.1528	2386940000	2.38694
																		-57	0.04336	77.6439	2382430000	2.38243
																		-56.6	0.04223	78.1351	2377890000	2.37789
																		-56.5	0.03971	78.6262	2373390000	2.37339
																		-56.4	0.04351	79.1173	2368880000	2.36888
																		-56.3	0.04364	79.6084	2364410000	2.36441
																		-55.9	0.03961	80.0995	2359660000	2.35966
																		-55.8	0.04584	80.5907	2354870000	2.35487
																		-55.7	0.04363	81.0818	2350320000	2.35032
																		-55.6	0.04158	81.5729	2346090000	2.34609
																		-55.3	0.0397	82.064	2341710000	2.34171
																		-55.2	0.04013	82.5552	2337080000	2.33708
																		-55.1	0.0437	83.0463	2333040000	2.33304
																		-55	0.04474	83.5374	2328680000	2.32868
																		-54.7	0.04019	84.0285	2323770000	2.32377
																		-54.4	0.04191	84.5196	2319390000	2.31939
																		-54.3	0.04203	85.0108	2315290000	2.31529
																		-54.2	0.04644	85.5019	2311220000	2.31122
																		-54.1	0.04025	85.993	2307160000	2.30716
																		-53.8	0.04434	86.4841	2303070000	2.30307
																		-53.6	0.0437	86.9753	2299140000	2.29914
																		-53.5	0.04315	87.4664	2295340000	2.29534
																		-53	0.04484	87.9575	2291620000	2.29162
																		-52.8	0.04102	88.4486	2287500000	2.2875
																		-52.7	0.04477	88.9398	2282640000	2.28264
																		-52.5	0.0475	89.4309	2277770000	2.27777
																		-52.4	0.04502	89.922	2273290000	2.27329
																		-52.2	0.04136	90.4131	2269240000	2.26924
																		-52.1	0.0453	90.9042	2265670000	2.26567
																		-51.8	0.04657	91.3954	2262090000	2.26209
																		-51.5	0.04139	91.8865	2258220000	2.25822
																		-51.4	0.04153	92.3776	2254350000	2.25435
																		-51.3	0.04527	92.8687	2250570000	2.25057
																		-51.2	0.0452	93.3598	2246620000	2.24662
																		-51.1	0.04842	93.851	2242460000	2.24246
																		-50.8	0.04181	94.3421	2238030000	2.23803
																		-50.7	0.04778	94.8332	2234110000	2.23411
																		-50.6	0.044	95.3243	2230870000	2.23087
																		-50.3	0.04857	95.8155	2227750000	2.22775
																		-50.2	0.04138	96.3066	2224300000	2.2243
																		-50	0.04592	96.7977	2220460000	2.22046
																		-49.9	0.04239	97.2888	2216650000	2.21665
																		-49.6	0.04562	97.7799	2212740000	2.21274
																		-49.3	0.04515	98.2711	2209010000	2.20901
																		-49.2	0.04567	98.7622	2205620000	2.20562
																		-49	0.04214	99.2533	2201560000	2.20156
																		-48.8	0.04948	99.7444	2197700000	2.1977
																		-48.7	0.04833	100.236	2194540000	2.19454
																		-48.6	0.04341	100.727	2191400000	2.1914
																		-48.5	0.04329	101.218	2187710000	2.18771
																		-48.4	0.04613	101.709	2183950000	2.18395
																		-48.3	0.04261	102.2	2180450000	2.18045
																		-48.1	0.04875	102.691	2176970000	2.17697
																		-48	0.0497	103.182	2173260000	2.17326
																		-47.9	0.04435	103.673	2169210000	2.16921
																		-47.7	0.04529	104.165	2165750000	2.16575
																		-47.6	0.04264	104.656	2162700000	2.1627
																		-47.5	0.04931	105.147	2159710000	2.15971
																		-47.2	0.04986	105.638	2156970000	2.15697
																		-47.1	0.04579	106.129	2154160000	2.15416
																		-47	0.04358	106.62	2150670000	2.15067
																		-46.9	0.04267	107.111	2147170000	2.14717
																		-46.8	0.04925	107.602	2143470000	2.14347
																		-46.6	0.05061	108.094	2139830000	2.13983
																		-46.5	0.04642	108.585	2136220000	2.13622
																		-46.2	0.04363	109.076	2132410000	2.13241
																		-46.1	0.04776	109.567	2128770000	2.12877
																		-45.9	0.04871	110.058	2125960000	2.12596
																		-45.7	0.04671	110.549	2123180000	2.12318
																		-45.6	0.04501	111.04	2120280000	2.12028
																		-45.4	0.04686	111.531	2116890000	2.11689
																		-45.1	0.047	112.022	2113350000	2.11335
																		-45	0.05125	112.514	2109580000	2.10958
																		-44.9	0.04518	113.005	2105810000	2.10581
																		-44.8	0.04572	113.496	2102420000	2.10242
																		-44.5	0.04372	113.987	2099040000	2.09904
																		-44.4	0.05076	114.478	2095670000	2.09567
																		-44.2	0.04692	114.969	2092410000	2.09241
																		-44.1	0.04668	115.46	2089080000	2.08908
																		-44	0.04497	115.951	2085970000	2.08597
																		-43.8	0.04729	116.443	2083240000	2.08324
																		-43.7	0.05177	116.934	2080440000	2.08044
																		-43.6	0.04738	117.425	2076910000	2.07691
																		-43.3	0.04524	117.916	2073280000	2.07328
																		-43.2	0.04858	118.407	2069850000	2.06985
																		-43.1	0.04816	118.898	2066580000	2.06658
																		-43	0.04716	119.389	2063580000	2.06358
																		-42.7	0.04539	119.88	2060840000	2.06084
																		-42.6	0.04702	120.372	2058370000	2.05837
																		-42.5	0.05134	120.863	2055300000	2.0553
																		-42.3	0.046	121.354	2051920000	2.05192
																		-42.1	0.04605	121.845	2048530000	2.04853
																		-42	0.05102	122.336	2045160000	2.04516
																		-41.8	0.05135	122.827	2041620000	2.04162
																		-41.7	0.04645	123.318	2038200000	2.0382
																		-41.5	0.05123	123.809	2035340000	2.03534
																		-41.4	0.04569	124.301	2032700000	2.0327
																		-41.2	0.04832	124.792	2029830000	2.02983
																		-41.1	0.04955	125.283	2026830000	2.02683
																		-40.8	0.04611	125.774	2023680000	2.02368
																		-40.6	0.0465	126.265	2020660000	2.02066
																		-40.5	0.05235	126.756	2017570000	2.01757
																		-40.2	0.04619	127.247	2014500000	2.0145
																		-40.1	0.04525	127.738	2011340000	2.01134
																		-40	0.05169	128.23	2008260000	2.00826
																		-39.9	0.04928	128.721	2005110000	2.00511
																		-39.5	0.0477	129.212	2001870000	2.00187
																		-39.4	0.04801	129.703	1998810000	1.99881
																		-39.3	0.05347	130.194	1996080000	1.99608
																		-39.1	0.04698	130.685	1993200000	1.9932
																		-39	0.04591	131.176	1990200000	1.9902
																		-38.9	0.04786	131.667	1987130000	1.98713
																		-38.8	0.05214	132.159	1983750000	1.98375
																		-38.6	0.05105	132.65	1980480000	1.98048
																		-38.4	0.0472	133.141	1977800000	1.9778
																		-38.3	0.04528	133.632	1975030000	1.97503
																		-38.1	0.05349	134.123	1971530000	1.97153
																		-37.9	0.04745	134.614	1967980000	1.96798
																		-37.8	0.04646	135.105	1965220000	1.96522
																		-37.4	0.05291	135.596	1962600000	1.9626
																		-37.3	0.0471	136.088	1959870000	1.95987
																		-37.2	0.0481	136.579	1956940000	1.95694
																		-36.9	0.05388	137.07	1953600000	1.9536
																		-36.8	0.04839	137.561	1950190000	1.95019
																		-36.7	0.04818	138.052	1947280000	1.94728
																		-36.6	0.04537	138.543	1944620000	1.94462
																		-36.5	0.04747	139.034	1941640000	1.94164
																		-36.4	0.04809	139.525	1938460000	1.93846
																		-36.3	0.04736	140.016	1935630000	1.93563
																		-36.2	0.04963	140.508	1933010000	1.93301
																		-36	0.04842	140.999	1930060000	1.93006
																		-35.9	0.04812	141.49	1926940000	1.92694
																		-35.7	0.04801	141.981	1923710000	1.92371
																		-35.6	0.05059	142.472	1920620000	1.92062
																		-35.3	0.04809	142.963	1917710000	1.91771
																		-35.1	0.04623	143.454	1914630000	1.91463
																		-35	0.05382	143.945	1911420000	1.91142
																		-34.8	0.04805	144.437	1908840000	1.90884
																		-34.7	0.04798	144.928	1906380000	1.90638
																		-34.5	0.04601	145.419	1903370000	1.90337
																		-34.4	0.04834	145.91	1900110000	1.90011
																		-34.3	0.05382	146.401	1896970000	1.89697
																		-34.2	0.04843	146.892	1893710000	1.89371
																		-34	0.04545	147.383	1890640000	1.89064
																		-33.9	0.04714	147.874	1887750000	1.88775
																		-33.7	0.04822	148.366	1885030000	1.88503
																		-33.5	0.04986	148.857	1882760000	1.88276
																		-33.2	0.04791	149.348	1880280000	1.88028
																		-33.1	0.05253	149.839	1877270000	1.87727
																		-33	0.05113	150.33	1874040000	1.87404
																		-32.9	0.04542	150.821	1870930000	1.87093
																		-32.7	0.04735	151.312	1867650000	1.86765
																		-32.4	0.04564	151.803	1864170000	1.86417
																		-32.3	0.05171	152.295	1860900000	1.8609
																		-32.2	0.04875	152.786	1857760000	1.85776
																		-32.1	0.04768	153.277	1855140000	1.85514
																		-31.9	0.0459	153.768	1852510000	1.85251
																		-31.8	0.05389	154.259	1849440000	1.84944
																		-31.7	0.05066	154.75	1846370000	1.84637
																		-31.6	0.04761	155.241	1843480000	1.84348
																		-31.4	0.04938	155.732	1840500000	1.8405
																		-31.2	0.04736	156.224	1837590000	1.83759
																		-31.1	0.04727	156.715	1834650000	1.83465
																		-31	0.04933	157.206	1831440000	1.83144
																		-30.9	0.05368	157.697	1828240000	1.82824
																		-30.7	0.04736	158.188	1825380000	1.82538
																		-30.6	0.05023	158.679	1822570000	1.82257
																		-30.5	0.04564	159.17	1819700000	1.8197
																		-30.4	0.04928	159.661	1816960000	1.81696
																		-30.2	0.0539	160.153	1813730000	1.81373
																		-30.1	0.04741	160.644	1810460000	1.81046
																		-29.8	0.04931	161.135	1807640000	1.80764
																		-29.7	0.05333	161.626	1804910000	1.80491
																		-29.6	0.04714	162.117	1801940000	1.80194
																		-29.5	0.04686	162.608	1798940000	1.79894
																		-29.3	0.05088	163.099	1796200000	1.7962
																		-29.2	0.04707	163.59	1793240000	1.79324
																		-29.1	0.0533	164.081	1789870000	1.78987
																		-29	0.04656	164.573	1786300000	1.7863
																		-28.8	0.04876	165.064	1783100000	1.7831
																		-28.6	0.04687	165.555	1779990000	1.77999
																		-28.5	0.05328	166.046	1776640000	1.77664
																		-28.4	0.04766	166.537	1773450000	1.77345
																		-28.2	0.04802	167.028	1770790000	1.77079
																		-28	0.05311	167.519	1768050000	1.76805
																		-27.8	0.0481	168.01	1764760000	1.76476
																		-27.6	0.04934	168.502	1761420000	1.76142
																		-27.4	0.05285	168.993	1758290000	1.75829
																		-27.3	0.04652	169.484	1755440000	1.75544
																		-27.2	0.04661	169.975	1752810000	1.75281
																		-27	0.04803	170.466	1749650000	1.74965
																		-26.9	0.05295	170.957	1746070000	1.74607
																		-26.8	0.04623	171.448	1742800000	1.7428
																		-26.4	0.04726	171.939	1739840000	1.73984
																		-26.3	0.04958	172.431	1737170000	1.73717
																		-26	0.05227	172.922	1734290000	1.73429
																		-25.9	0.0462	173.413	1731200000	1.7312
																		-25.8	0.04896	173.904	1727870000	1.72787
																		-25.5	0.04629	174.395	1724200000	1.7242
																		-25.3	0.05182	174.886	1720780000	1.72078
																		-25.2	0.04663	175.377	1717520000	1.71752
																		-24.9	0.04579	175.868	1714280000	1.71428
																		-24.7	0.05068	176.36	1711260000	1.71126
																		-24.6	0.04588	176.851	1708150000	1.70815
																		-24.4	0.04555	177.342	1704900000	1.7049
																		-24.3	0.05187	177.833	1701700000	1.7017
																		-24.2	0.04675	178.324	1698380000	1.69838
																		-24	0.04546	178.815	1694890000	1.69489
																		-23.9	0.04526	179.306	1691360000	1.69136
																		-23.7	0.04936	179.797	1687960000	1.68796
																		-23.5	0.04501	180.289	1684240000	1.68424
																		-23.4	0.04908	180.78	1680290000	1.68029
																		-23.2	0.05126	181.271	1676770000	1.67677
																		-23.1	0.04701	181.762	1673310000	1.67331
																		-23	0.04643	182.253	1669730000	1.66973
																		-22.7	0.0496	182.744	1666400000	1.6664
																		-22.6	0.04491	183.235	1663140000	1.66314
																		-22.4	0.04609	183.726	1659580000	1.65958
																		-22.2	0.05091	184.217	1655810000	1.65581
																		-22.1	0.04674	184.709	1652100000	1.6521
																		-22	0.04548	185.2	1648060000	1.64806
																		-21.7	0.04761	185.691	1644100000	1.6441
																		-21.6	0.04609	186.182	1640580000	1.64058
																		-21.4	0.04545	186.673	1636960000	1.63696
																		-21.2	0.04433	187.164	1633160000	1.63316
																		-21.1	0.04633	187.655	1629350000	1.62935
																		-21	0.04771	188.146	1625400000	1.6254
																		-20.9	0.05122	188.638	1621710000	1.62171
																		-20.8	0.04461	189.129	1618230000	1.61823
																		-20.7	0.04516	189.62	1614070000	1.61407
																		-20.2	0.04543	190.111	1609450000	1.60945
																		-20.1	0.04532	190.602	1605370000	1.60537
																		-19.7	0.04682	191.093	1601460000	1.60146
																		-19.6	0.04442	191.584	1597130000	1.59713
																		-19.5	0.05065	192.075	1592950000	1.59295
																		-19.4	0.04526	192.567	1588920000	1.58892
																		-19.3	0.04398	193.058	1584710000	1.58471
																		-19.1	0.0456	193.549	1580160000	1.58016
																		-19	0.04409	194.04	1575450000	1.57545
																		-18.8	0.04338	194.531	1570540000	1.57054
																		-18.6	0.04523	195.022	1565200000	1.5652
																		-18.4	0.0431	195.513	1559950000	1.55995
																		-18.2	0.04483	196.004	1555240000	1.55524
																		-18.1	0.04759	196.496	1550540000	1.55054
																		-17.9	0.04273	196.987	1545840000	1.54584
																		-17.8	0.04421	197.478	1541030000	1.54103
																		-17.7	0.04933	197.969	1536060000	1.53606
																		-17.6	0.04456	198.46	1530940000	1.53094
																		-17.4	0.04247	198.951	1525680000	1.52568
																		-17.3	0.04459	199.442	1520020000	1.52002
																		-17.1	0.04217	199.933	1514020000	1.51402
																		-17	0.04691	200.425	1508170000	1.50817
																		-16.8	0.0432	200.916	1502590000	1.50259
																		-16.7	0.04261	201.407	1496900000	1.4969
																		-16.5	0.04453	201.898	1490880000	1.49088
																		-16.3	0.04263	202.389	1484730000	1.48473
																		-16	0.04945	202.88	1478380000	1.47838
																		-15.9	0.0419	203.371	1471920000	1.47192
																		-15.8	0.0489	203.862	1464880000	1.46488
																		-15.5	0.04375	204.354	1457280000	1.45728
																		-15.4	0.04316	204.845	1449480000	1.44948
																		-15.1	0.04178	205.336	1441880000	1.44188
																		-14.8	0.04884	205.827	1433970000	1.43397
																		-14.6	0.04187	206.318	1425840000	1.42584
																		-14.1	0.04827	206.809	1417590000	1.41759
																		-14	0.04311	207.3	1408770000	1.40877
																		-13.7	0.04884	207.791	1399580000	1.39958
																		-13.6	0.04137	208.282	1389480000	1.38948
																		-13.1	0.04323	208.774	1378620000	1.37862
																		-12.9	0.04376	209.265	1366360000	1.36636
																		-12.7	0.04782	209.756	1353340000	1.35334
																		-12.5	0.04269	210.247	1340390000	1.34039
																		-11.6	0.04754	210.738	1327170000	1.32717
																		-11.5	0.04107	211.229	1313510000	1.31351
																		-11.3	0.04153	211.72	1298340000	1.29834
																		-11.2	0.04254	212.211	1282500000	1.2825
																		-10.6	0.04757	212.703	1265010000	1.26501
																		-10	0.04235	213.194	1246280000	1.24628
																		-9.9	0.04661	213.685	1226260000	1.22626
																		-9.7	0.04673	214.176	1203610000	1.20361
																		-9.3	0.04112	214.667	1180390000	1.18039
																		-8.9	0.04107	215.158	1156440000	1.15644
																		-8.5	0.04251	215.649	1131970000	1.13197
																		-8.2	0.04585	216.14	1106380000	1.10638
																		-8	0.04141	216.632	1080200000	1.0802
																		-7.8	0.04102	217.123	1053130000	1.05313
																		-7.5	0.04035	217.614	1025790000	1.02579
																		-7.2	0.04568	218.105	996815000	0.996815
																		-6.9	0.04202	218.596	965869000	0.965869
																		-6.8	0.04541	219.087	934264000	0.934264
																		-6.7	0.03982	219.578	903751000	0.903751
																		-6.3	0.04001	220.069	874677000	0.874677
																		-6	0.04503	220.561	845994000	0.845994
																		-5.8	0.03955	221.052	817863000	0.817863
																		-5.4	0.04077	221.543	789871000	0.789871
																		-5.1	0.04469	222.034	762006000	0.762006
																		-5	0.0424	222.525	734922000	0.734922
																		-4.8	0.03968	223.016	707574000	0.707574
																		-4.7	0.03944	223.507	678372000	0.678372
																		-4.1	0.04089	223.998	648195000	0.648195
																		-4	0.04435	224.49	619647000	0.619647
																		-3.9	0.04467	224.981	593380000	0.59338
																		-3.6	0.03865	225.472	567819000	0.567819
																		-3.4	0.0389	225.963	543168000	0.543168
																		-3.1	0.0434	226.454	518832000	0.518832
																		-2.8	0.04213	226.945	494666000	0.494666
																		-2.7	0.03875	227.436	470647000	0.470647
																		-2.3	0.03859	227.927	446923000	0.446923
																		-2.2	0.04318	228.419	423589000	0.423589
																		-2	0.03913	228.91	401004000	0.401004
																		-1.7	0.03823	229.401	379995000	0.379995
																		-1.6	0.04004	229.892	360090000	0.36009
																		-1.5	0.04322	230.383	341644000	0.341644
																		-1.2	0.0421	230.874	324307000	0.324307
																		-0.8	0.0384	231.365	307731000	0.307731
																		-0.6	0.03779	231.856	291916000	0.291916
																		-0.2	0.04116	232.347	276751000	0.276751
																		-0.1	0.04224	232.839	262535000	0.262535
																		0.1	0.04264	233.33	248639000	0.248639
																		0.3	0.03676	233.821	235736000	0.235736
																		0.5	0.03729	234.312	224138000	0.224138
																		0.7	0.03788	234.803	213026000	0.213026
																		0.8	0.04129	235.294	203270000	0.20327
																		1.4	0.04215	235.785	193939000	0.193939
																		1.5	0.03764	236.276	185336000	0.185336
																		1.7	0.03629	236.768	177307000	0.177307
																		1.8	0.04057	237.259	169581000	0.169581
																		2.2	0.03807	237.75	162178000	0.162178
																		2.6	0.03864	238.241	154975000	0.154975
																		2.8	0.03856	238.732	148556000	0.148556
																		3.1	0.03491	239.223	142720000	0.14272
																		3.6	0.03654	239.714	137588000	0.137588
																		3.7	0.0409	240.205	132741000	0.132741
																		3.9	0.03896	240.697	128125000	0.128125
																		4.4	0.03352	241.188	123864000	0.123864
																		4.7	0.03495	241.679	119917000	0.119917
																		4.9	0.03772	242.17	116196000	0.116196
																		5.1	0.03836	242.661	112590000	0.11259
																		5.8	0.03456	243.152	109044000	0.109044
																		5.9	0.0382	243.643	105837000	0.105837
																		6.1	0.03658	244.134	103074000	0.103074
																		6.2	0.03548	244.626	100501000	0.100501
																		6.4	0.03932	245.117	98134300	0.0981343
																		6.8	0.03575	245.608	95766700	0.0957667
																		7.2	0.03527	246.099	93567300	0.0935673
																		7.4	0.0386	246.59	91559600	0.0915596
																		7.7	0.03399	247.081	89647800	0.0896478
																		7.8	0.03675	247.572	87803600	0.0878036
																		8.3	0.03228	248.063	86053000	0.086053
																		8.5	0.03589	248.555	84451100	0.0844511
																		8.6	0.03784	249.046	82941800	0.0829418
																		8.7	0.03507	249.537	81522600	0.0815226
																		8.8	0.03373	250.028	80239900	0.0802399
																		9.1	0.03628	250.519	79010600	0.0790106
																		9.4	0.03268	251.01	77931300	0.0779313
																		9.7	0.03762	251.501	76965600	0.0769656
																		9.8	0.03478	251.992	76061400	0.0760614
																		10	0.03603	252.483	75071000	0.075071
																		10.5	0.03026	252.975	74066900	0.0740669
																		10.7	0.03318	253.466	73105000	0.073105
																		10.8	0.03601	253.957	72205900	0.0722059
																		10.9	0.03533	254.448	71443200	0.0714432
																		11.1	0.03387	254.939	70798300	0.0707983
																		11.6	0.03274	255.43	70172600	0.0701726
																		11.7	0.03397	255.921	69582300	0.0695823
																		11.8	0.03634	256.412	69050700	0.0690507
																		12.1	0.03378	256.904	68507300	0.0685073
																		12.4	0.03474	257.395	67924800	0.0679248
																		12.5	0.03207	257.886	67296200	0.0672962
																		12.6	0.03005	258.377	66664700	0.0666647
																		12.7	0.03412	258.868	66083700	0.0660837
																		12.8	0.03591	259.359	65517600	0.0655176
																		13.3	0.03331	259.85	65013900	0.0650139
																		13.5	0.03432	260.341	64585300	0.0645853
																		13.6	0.03205	260.833	64072500	0.0640725
																		13.7	0.02986	261.324	63419200	0.0634192
																		13.8	0.03406	261.815	62742000	0.062742
																		14	0.03532	262.306	61671500	0.0616715
																		14.6	0.03209	262.797	60562400	0.0605624
																		14.7	0.03401	263.288	59601800	0.0596018
																		14.8	0.0329	263.779	58671000	0.058671
																		15.1	0.03464	264.27	57578800	0.0575788
																		15.4	0.03178	264.762	56432800	0.0564328
																		15.6	0.03367	265.253	55320300	0.0553203
																		15.7	0.03179	265.744	54181200	0.0541812
																		16.1	0.03489	266.235	53222400	0.0532224
																		16.3	0.03151	266.726	52448700	0.0524487
																		16.4	0.0341	267.217	51696600	0.0516966
																		16.5	0.03349	267.708	50983300	0.0509833
																		16.6	0.02945	268.199	50334000	0.050334
																		17.1	0.03132	268.691	49771300	0.0497713
																		17.3	0.03284	269.182	49254000	0.049254
																		17.4	0.03342	269.673	48659800	0.0486598
																		17.5	0.03199	270.164	48026400	0.0480264
																		17.8	0.02928	270.655	47403700	0.0474037
																		18.1	0.03115	271.146	46548300	0.0465483
																		18.3	0.03252	271.637	45489000	0.045489
																		18.4	0.03279	272.128	43831200	0.0438312
																		18.7	0.03236	272.62	42349400	0.0423494
																		18.9	0.02817	273.111	40914800	0.0409148
																		19	0.03087	273.602	39480500	0.0394805
																		19.3	0.03216	274.093	38997900	0.0389979
																		19.4	0.03264	274.584	38551000	0.038551
																		19.7	0.0326	275.075	38138700	0.0381387
																		19.8	0.0304	275.566	37688000	0.037688
																		19.9	0.02826	276.057	37170800	0.0371708
																		20.1	0.03067	276.548	36701300	0.0367013
																		20.2	0.032	277.04	36277700	0.0362777
																		20.3	0.03224	277.531	35843200	0.0358432
																		20.7	0.03227	278.022	35461600	0.0354616
																		20.9	0.02884	278.513	35114100	0.0351141
																		21.2	0.03077	279.004	34779300	0.0347793
																		21.3	0.03244	279.495	34337100	0.0343371
																		21.6	0.032	279.986	33894400	0.0338944
																		21.8	0.02741	280.477	33609300	0.0336093
																		21.9	0.03162	280.969	33335700	0.0333357
																		22	0.03104	281.46	32988600	0.0329886
																		22.2	0.0318	281.951	32715700	0.0327157
																		22.8	0.0318	282.442	32423700	0.0324237
																		22.9	0.03085	282.933	32081900	0.0320819
																		23.1	0.02779	283.424	31769800	0.0317698
																		23.2	0.03109	283.915	31469100	0.0314691
																		23.8	0.0314	284.406	31179200	0.0311792
																		23.9	0.03086	284.898	30884900	0.0308849
																		24.2	0.02978	285.389	30570000	0.03057
																		24.4	0.0306	285.88	30271200	0.0302712
																		24.8	0.03021	286.371	29980500	0.0299805
																		25	0.03115	286.862	29700300	0.0297003
																		25.1	0.02942	287.353	29455700	0.0294557
																		25.3	0.03288	287.844	29239500	0.0292395
																		25.7	0.03059	288.335	29002400	0.0290024
																		25.9	0.0291	288.827	28726900	0.0287269
																		26	0.03092	289.318	28470700	0.0284707
																		26.4	0.03106	289.809	28266600	0.0282666
																		26.5	0.03064	290.3	28007200	0.0280072
																		26.8	0.03104	290.791	27723700	0.0277237
																		26.9	0.02923	291.282	27411900	0.0274119
																		27.3	0.02943	291.773	27031600	0.0270316
																		27.4	0.03015	292.264	26679300	0.0266793
																		27.7	0.03059	292.756	26433500	0.0264335
																		27.9	0.03066	293.247	26153100	0.0261531
																		28	0.02676	293.738	25859300	0.0258593
																		28.4	0.03089	294.229	25572400	0.0255724
																		28.5	0.02941	294.72	25399200	0.0253992
																		28.7	0.03099	295.211	25254600	0.0252546
																		28.8	0.0311	295.702	25021800	0.0250218
																		28.9	0.03024	296.193	24761900	0.0247619
																		29.1	0.02645	296.685	24534400	0.0245344
																		29.4	0.03015	297.176	24409200	0.0244092
																		29.5	0.02953	297.667	24282700	0.0242827
																		29.7	0.03096	298.158	23880100	0.0238801
																		29.9	0.03048	298.649	23187600	0.0231876
																		30	0.02604	299.14	22509100	0.0225091
																		30.3	0.02958	299.631	21830700	0.0218307
																		30.5	0.03133			0
																		30.6	0.02873			0
																		30.7	0.03054			0
																		30.8	0.02657			0
																		31.1	0.02996			0
																		31.3	0.03128			0
																		31.5	0.02958			0
																		31.6	0.02975			0
																		31.7	0.02629			0
																		32	0.02949			0
																		32.4	0.03118			0
																		32.6	0.03179			0
																		32.8	0.02987			0
																		32.9	0.02662			0
																		33.2	0.02923			0
																		33.4	0.03082			0
																		33.5	0.03144			0
																		33.6	0.0306			0
																		34	0.02808			0
																		34.2	0.02957			0
																		34.4	0.03129			0
																		34.7	0.03122			0
																		34.9	0.02586			0
																		35.1	0.02973			0
																		35.2	0.03072			0
																		35.4	0.03181			0
																		35.6	0.03042			0
																		35.7	0.02602			0
																		35.9	0.02945			0
																		36	0.0308			0
																		36.1	0.03084			0
																		36.4	0.03003			0
																		36.6	0.02571			0
																		36.9	0.03005			0
																		37	0.03125			0
																		37.5	0.03111			0
																		37.8	0.02771			0
																		37.9	0.0308			0
																		38.1	0.03263			0
																		38.2	0.03046			0
																		38.7	0.03225			0
																		38.8	0.02929			0
																		39	0.02903			0
																		39.2	0.03242			0
																		39.7	0.03051			0
																		39.9	0.03005			0
																		40	0.03063			0
																		40.1	0.02901			0
																		40.6	0.03177			0
																		40.7	0.02916			0
																		40.9	0.02928			0
																		41	0.03082			0
																		41.4	0.02929			0
																		41.6	0.03111			0
																		41.8	0.03246			0
																		42	0.02613			0
																		42.2	0.03116			0
																		42.4	0.0288			0
																		42.5	0.03075			0
																		42.7	0.03131			0
																		42.8	0.03246			0
																		42.9	0.02686			0
																		43.2	0.03104			0
																		43.3	0.02891			0
																		43.5	0.0302			0
																		43.7	0.03259			0
																		43.8	0.03224			0
																		44.1	0.02867			0
																		44.2	0.0289			0
																		44.4	0.0306			0
																		44.7	0.03273			0
																		44.8	0.03241			0
																		45.1	0.029			0
																		45.3	0.03051			0
																		45.6	0.03252			0
																		45.8	0.0299			0
																		45.9	0.03131			0
																		46	0.02913			0
																		46.1	0.03082			0
																		46.5	0.03239			0
																		46.7	0.02662			0
																		47.1	0.03131			0
																		47.2	0.03003			0
																		47.6	0.03253			0
																		47.9	0.02677			0
																		48	0.03034			0
																		48.3	0.03113			0
																		48.4	0.03184			0
																		48.8	0.02894			0
																		49.3	0.03128			0
																		49.4	0.0325			0
																		49.5	0.02911			0
																		49.6	0.03277			0
																		49.8	0.02887			0
																		50.2	0.03115			0
																		50.3	0.03073			0
																		50.5	0.03179			0
																		50.6	0.02938			0
																		51.1	0.03122			0
																		51.2	0.03071			0
																		51.5	0.0303			0
																		51.7	0.03083			0
																		52.2	0.03117			0
																		52.3	0.03062			0
																		52.4	0.02818			0
																		52.6	0.03156			0
																		53.2	0.03254			0
																		53.3	0.02949			0
																		53.5	0.03099			0
																		54	0.03217			0
																		54.2	0.03134			0
																		54.3	0.02797			0
																		54.5	0.03089			0
																		54.9	0.0335			0
																		55.1	0.03153			0
																		55.2	0.02997			0
																		55.3	0.03109			0
																		55.9	0.03174			0
																		56.1	0.03105			0
																		56.2	0.03154			0
																		56.3	0.03127			0
																		56.5	0.02823			0
																		57.1	0.03094			0
																		57.2	0.03261			0
																		57.3	0.03226			0
																		57.4	0.02961			0
																		57.6	0.02832			0
																		58	0.03114			0
																		58.1	0.03207			0
																		58.2	0.02986			0
																		58.3	0.03193			0
																		58.4	0.02819			0
																		58.5	0.03272			0
																		58.9	0.03143			0
																		59.1	0.03199			0
																		59.2	0.03004			0
																		59.5	0.03072			0
																		59.9	0.0315			0
																		60	0.03247			0
																		60.1	0.02999			0
																		60.4	0.02941			0
																		60.7	0.03275			0
																		60.8	0.03139			0
																		61.1	0.03187			0
																		61.2	0.032			0
																		61.3	0.02877			0
																		61.7	0.03157			0
																		61.8	0.03292			0
																		62.1	0.03105			0
																		62.2	0.02931			0
																		62.6	0.03267			0
																		62.7	0.03255			0
																		63	0.03056			0
																		63.1	0.03232			0
																		63.2	0.02991			0
																		63.5	0.03204			0
																		63.6	0.03303			0
																		63.8	0.03206			0
																		64.1	0.03219			0
																		64.3	0.02974			0
																		64.4	0.03199			0
																		64.6	0.033			0
																		64.7	0.03099			0
																		64.9	0.03346			0
																		65.1	0.03269			0
																		65.2	0.03063			0
																		65.3	0.0323			0
																		65.5	0.03276			0
																		65.6	0.03115			0
																		66.1	0.03224			0
																		66.3	0.03252			0
																		66.5	0.03006			0
																		66.6	0.03109			0
																		66.7	0.03328			0
																		67.3	0.03266			0
																		67.5	0.03283			0
																		67.6	0.02977			0
																		67.7	0.03118			0
																		68.2	0.03269			0
																		68.5	0.0312			0
																		68.6	0.03338			0
																		69	0.03281			0
																		69.3	0.03112			0
																		69.4	0.03281			0
																		69.5	0.03341			0
																		69.7	0.03304			0
																		69.8	0.03327			0
																		70.2	0.03145			0
																		70.4	0.03308			0
																		70.5	0.03297			0
																		70.8	0.03317			0
																		70.9	0.03316			0
																		71.1	0.0319			0
																		71.5	0.03267			0
																		71.8	0.03298			0
																		72	0.03179			0
																		72.6	0.03277			0
																		72.8	0.03352			0
																		73	0.03237			0
																		73.5	0.03369			0
																		73.6	0.03413			0
																		73.7	0.03024			0
																		73.9	0.03332			0
																		74.1	0.03202			0
																		74.3	0.03382			0
																		74.5	0.0339			0
																		74.7	0.03223			0
																		75	0.03303			0
																		75.3	0.03343			0
																		75.5	0.03372			0
																		75.8	0.03148			0
																		75.9	0.03379			0
																		76.3	0.03368			0
																		76.5	0.03399			0
																		76.8	0.03191			0
																		77	0.03409			0
																		77.3	0.03366			0
																		77.5	0.0343			0
																		77.8	0.03279			0
																		77.9	0.03157			0
																		78.1	0.03384			0
																		78.3	0.0341			0
																		78.5	0.03446			0
																		78.6	0.03296			0
																		78.8	0.03131			0
																		79.1	0.03478			0
																		79.2	0.03413			0
																		79.4	0.03337			0
																		79.5	0.0343			0
																		79.8	0.03074			0
																		80.1	0.03437			0
																		80.3	0.0335			0
																		80.8	0.03211			0
																		80.9	0.03442			0
																		81.1	0.03484			0
																		81.2	0.03396			0
																		81.4	0.03466			0
																		81.5	0.03332			0
																		82	0.03457			0
																		82.1	0.03311			0
																		82.3	0.03406			0
																		82.5	0.03525			0
																		83	0.03152			0
																		83.1	0.03465			0
																		83.2	0.03354			0
																		83.3	0.03463			0
																		83.6	0.03544			0
																		83.9	0.03324			0
																		84	0.03384			0
																		84.2	0.03405			0
																		84.5	0.03555			0
																		84.7	0.03156			0
																		84.8	0.0349			0
																		84.9	0.0336			0
																		85.2	0.03461			0
																		85.4	0.03462			0
																		85.5	0.03493			0
																		85.7	0.03124			0
																		85.8	0.03525			0
																		86	0.03416			0
																		86.4	0.03456			0
																		86.6	0.03456			0
																		86.8	0.03491			0
																		86.9	0.03251			0
																		87.3	0.03474			0
																		87.4	0.03469			0
																		87.7	0.03509			0
																		87.8	0.03385			0
																		88.1	0.0317			0
																		88.4	0.03481			0
																		88.5	0.03483			0
																		88.6	0.03539			0
																		88.7	0.03426			0
																		88.8	0.03451			0
																		88.9	0.03221			0
																		89.3	0.03499			0
																		89.6	0.03445			0
																		89.7	0.03411			0
																		89.8	0.03194			0
																		90.3	0.03524			0
																		90.5	0.03428			0
																		90.6	0.0342			0
																		90.7	0.03195			0
																		91.3	0.03515			0
																		91.4	0.03497			0
																		91.5	0.03491			0
																		91.6	0.03481			0
																		91.7	0.03335			0
																		92.3	0.03541			0
																		92.4	0.0351			0
																		92.5	0.03422			0
																		92.6	0.03226			0
																		92.8	0.03503			0
																		92.9	0.03459			0
																		93.2	0.03525			0
																		93.3	0.0351			0
																		93.5	0.0341			0
																		93.7	0.03168			0
																		93.8	0.03525			0
																		93.9	0.03511			0
																		94	0.03544			0
																		94.4	0.03471			0
																		94.6	0.03191			0
																		94.8	0.03504			0
																		94.9	0.03546			0
																		95	0.03483			0
																		95.4	0.03484			0
																		95.6	0.03511			0
																		95.8	0.03356			0
																		96	0.03502			0
																		96.2	0.03403			0
																		96.4	0.03445			0
																		96.6	0.03534			0
																		96.8	0.03541			0
																		97	0.03251			0
																		97.1	0.0345			0
																		97.2	0.03487			0
																		97.5	0.03473			0
																		97.6	0.03517			0
																		97.7	0.03535			0
																		97.9	0.03245			0
																		98	0.03532			0
																		98.3	0.03483			0
																		98.5	0.0353			0
																		98.8	0.0299			0
																		99	0.035			0
																		99.3	0.03485			0
																		99.4	0.03562			0
																		99.5	0.03506			0
																		99.9	0.03208			0
																		100.3	0.03536			0
																		100.5	0.03514			0
																		100.6	0.03448			0
																		100.7	0.03583			0
																		100.9	0.03214			0
																		101.4	0.0351			0
																		101.5	0.0346			0
																		101.8	0.03537			0
																		102	0.03179			0
																		102.3	0.03511			0
																		102.4	0.03476			0
																		102.9	0.03532			0
																		103	0.03396			0
																		103.2	0.03489			0
																		103.7	0.03598			0
																		103.9	0.03519			0
																		104	0.03367			0
																		104.1	0.03499			0
																		104.8	0.03548			0
																		105	0.03449			0
																		105.1	0.03486			0
																		106	0.03553			0
																		106.1	0.03428			0
																		106.2	0.03494			0
																		106.9	0.0355			0
																		107.1	0.03541			0
																		107.2	0.03538			0
																		107.3	0.03219			0
																		107.8	0.0354			0
																		108	0.03498			0
																		108.1	0.03589			0
																		108.2	0.03497			0
																		108.3	0.03472			0
																		108.5	0.034			0
																		108.9	0.03444			0
																		109.1	0.03555			0
																		109.4	0.03477			0
																		109.5	0.03525			0
																		109.6	0.03423			0
																		109.8	0.03459			0
																		110.3	0.03571			0
																		110.5	0.03496			0
																		110.7	0.03492			0
																		111	0.03136			0
																		111.3	0.03623			0
																		111.4	0.03576			0
																		111.6	0.03505			0
																		111.7	0.0349			0
																		112	0.03419			0
																		112.1	0.03536			0
																		112.3	0.03554			0
																		112.5	0.03523			0
																		112.6	0.03481			0
																		113	0.03467			0
																		113.1	0.03512			0
																		113.3	0.03321			0
																		113.4	0.0358			0
																		113.7	0.03524			0
																		114.2	0.03538			0
																		114.3	0.0347			0
																		114.6	0.03243			0
																		114.7	0.03545			0
																		114.8	0.0351			0
																		115.1	0.0352			0
																		115.3	0.03477			0
																		115.5	0.03452			0
																		115.8	0.0351			0
																		115.9	0.03511			0
																		116.1	0.03533			0
																		116.3	0.03451			0
																		116.7	0.03467			0
																		116.8	0.03488			0
																		116.9	0.03504			0
																		117.1	0.03359			0
																		117.6	0.03545			0
																		117.7	0.03487			0
																		117.8	0.03499			0
																		117.9	0.03313			0
																		118.5	0.03422			0
																		118.6	0.03529			0
																		118.8	0.03476			0
																		118.9	0.03492			0
																		119.2	0.03135			0
																		119.7	0.03533			0
																		119.8	0.03489			0
																		119.9	0.03448			0
																		120	0.03456			0
																		120.4	0.03384			0
																		120.7	0.03546			0
																		120.8	0.03529			0
																		121	0.0342			0
																		121.2	0.03498			0
																		121.3	0.0342			0
																		121.5	0.03323			0
																		121.6	0.03505			0
																		121.8	0.03524			0
																		122.1	0.03441			0
																		122.3	0.03388			0
																		122.4	0.0322			0
																		122.5	0.03491			0
																		122.7	0.03496			0
																		122.9	0.03422			0
																		123.2	0.03363			0
																		123.3	0.03512			0
																		123.6	0.03174			0
																		123.7	0.03509			0
																		123.9	0.03418			0
																		124	0.03432			0
																		124.3	0.03683			0
																		124.4	0.03366			0
																		124.8	0.03481			0
																		125	0.03463			0
																		125.1	0.03425			0
																		125.2	0.03374			0
																		125.3	0.03416			0
																		125.7	0.03522			0
																		126.1	0.03464			0
																		126.2	0.03455			0
																		126.4	0.03289			0
																		126.6	0.03511			0
																		127	0.03478			0
																		127.1	0.03382			0
																		127.2	0.03423			0
																		127.4	0.03361			0
																		127.5	0.03338			0
																		128	0.03453			0
																		128.1	0.03445			0
																		128.4	0.03408			0
																		128.5	0.03398			0
																		128.9	0.03402			0
																		129	0.03528			0
																		129.2	0.03422			0
																		129.4	0.03472			0
																		129.6	0.03242			0
																		129.8	0.03343			0
																		129.9	0.03417			0
																		130	0.03509			0
																		130.3	0.03464			0
																		130.4	0.03471			0
																		130.5	0.03078			0
																		130.8	0.03377			0
																		130.9	0.03529			0
																		131	0.03332			0
																		131.4	0.03417			0
																		131.5	0.0311			0
																		131.6	0.0345			0
																		131.7	0.03352			0
																		131.9	0.03514			0
																		132	0.03314			0
																		132.4	0.03092			0
																		132.5	0.0342			0
																		132.6	0.03425			0
																		132.7	0.03505			0
																		132.9	0.03315			0
																		133.5	0.03382			0
																		133.7	0.03549			0
																		134.1	0.03363			0
																		134.2	0.03337			0
																		134.5	0.03399			0
																		134.7	0.03241			0
																		135.3	0.03357			0
																		135.4	0.03407			0
																		135.7	0.03503			0
																		135.9	0.02989			0
																		136.3	0.03362			0
																		136.4	0.03346			0
																		136.5	0.03328			0
																		136.7	0.03542			0
																		136.8	0.03174			0
																		137.1	0.03386			0
																		137.2	0.03381			0
																		137.3	0.03306			0
																		137.7	0.03402			0
																		138	0.0338			0
																		138.1	0.03278			0
																		138.2	0.03336			0
																		138.3	0.03294			0
																		138.8	0.03591			0
																		138.9	0.03101			0
																		139.1	0.03341			0
																		139.3	0.03329			0
																		139.4	0.03318			0
																		139.8	0.03301			0
																		140.1	0.03342			0
																		140.5	0.03362			0
																		140.6	0.03242			0
																		140.7	0.03525			0
																		141	0.03236			0
																		141.1	0.03342			0
																		141.5	0.03284			0
																		141.7	0.03499			0
																		141.8	0.03317			0
																		142	0.03381			0
																		142.1	0.03037			0
																		142.3	0.03309			0
																		142.7	0.03425			0
																		142.8	0.03292			0
																		143	0.034			0
																		143.1	0.03061			0
																		143.3	0.03282			0
																		143.6	0.03328			0
																		143.8	0.03481			0
																		143.9	0.03352			0
																		144	0.03175			0
																		144.4	0.03273			0
																		144.7	0.03286			0
																		144.8	0.03477			0
																		144.9	0.0334			0
																		145.1	0.03243			0
																		145.5	0.03257			0
																		145.8	0.03356			0
																		145.9	0.03454			0
																		146.1	0.0318			0
																		146.4	0.03281			0
																		146.6	0.03372			0
																		146.7	0.03261			0
																		146.8	0.03498			0
																		146.9	0.03259			0
																		147	0.02937			0
																		147.4	0.03245			0
																		147.6	0.03333			0
																		147.9	0.03256			0
																		148.1	0.03263			0
																		148.3	0.03263			0
																		148.5	0.03359			0
																		148.6	0.03265			0
																		148.8	0.03254			0
																		149.1	0.03209			0
																		149.3	0.03248			0
																		149.5	0.03355			0
																		149.7	0.03253			0
																		149.8	0.03285			0
																		150.1	0.03509			0
																		150.3	0.03209			0
																		150.4	0.03279			0
																		150.6	0.03254			0
																		150.9	0.03258			0
																		151.1	0.03495			0
																		151.3	0.03367			0
																		151.4	0.03156			0
																		151.5	0.03264			0
																		151.7	0.03278			0
																		151.9	0.03489			0
																		152.1	0.03333			0
																		152.4	0.03243			0
																		152.6	0.03276			0
																		152.8	0.02745			0
																		152.9	0.03371			0
																		153.1	0.03378			0
																		153.3	0.03256			0
																		153.8	0.03157			0
																		153.9	0.03262			0
																		154	0.03495			0
																		154.1	0.03346			0
																		154.3	0.03238			0
																		154.7	0.03148			0
																		154.9	0.03423			0
																		155	0.03314			0
																		155.2	0.03246			0
																		155.6	0.03294			0
																		155.8	0.0304			0
																		155.9	0.03354			0
																		156.1	0.03276			0
																		156.6	0.03261			0
																		156.7	0.03258			0
																		156.9	0.03209			0
																		157.6	0.03245			0
																		157.7	0.0335			0
																		157.9	0.03144			0
																		158.6	0.03328			0
																		158.7	0.034			0
																		158.8	0.03212			0
																		158.9	0.03037			0
																		159.6	0.03306			0
																		159.7	0.03362			0
																		159.8	0.0311			0
																		160.5	0.03368			0
																		160.6	0.03295			0
																		160.7	0.03321			0
																		160.9	0.03109			0
																		161.4	0.03314			0
																		161.5	0.03245			0
																		161.6	0.03242			0
																		161.8	0.03256			0
																		162.4	0.03199			0
																		162.5	0.03336			0
																		162.6	0.03316			0
																		162.7	0.03182			0
																		162.8	0.03462			0
																		163.1	0.02979			0
																		163.3	0.03243			0
																		163.5	0.03356			0
																		163.7	0.03263			0
																		163.9	0.03518			0
																		164.3	0.03098			0
																		164.4	0.03366			0
																		164.6	0.03273			0
																		164.8	0.03497			0
																		165.4	0.03142			0
																		165.6	0.03342			0
																		166.2	0.03356			0
																		166.3	0.03222			0
																		166.4	0.03185			0
																		166.5	0.03392			0
																		167.1	0.03376			0
																		167.3	0.03249			0
																		167.4	0.03241			0
																		167.5	0.03023			0
																		167.7	0.03587			0
																		167.8	0.032			0
																		168.1	0.03348			0
																		168.3	0.03241			0
																		168.6	0.03537			0
																		168.8	0.0316			0
																		169	0.03374			0
																		169.3	0.03189			0
																		169.5	0.033			0
																		169.7	0.0337			0
																		170	0.0319			0
																		170.2	0.03214			0
																		170.5	0.0329			0
																		170.7	0.03548			0
																		170.8	0.03379			0
																		170.9	0.03299			0
																		171	0.02987			0
																		171.1	0.03187			0
																		171.3	0.03358			0
																		171.6	0.03554			0
																		171.7	0.03336			0
																		171.9	0.03211			0
																		172	0.03263			0
																		172.2	0.02887			0
																		172.3	0.03297			0
																		172.7	0.03344			0
																		172.8	0.03545			0
																		172.9	0.03179			0
																		173	0.03232			0
																		173.2	0.03303			0
																		173.4	0.02913			0
																		173.6	0.03357			0
																		173.8	0.03227			0
																		173.9	0.03333			0
																		174	0.03595			0
																		174.2	0.03302			0
																		174.5	0.03266			0
																		174.6	0.03394			0
																		174.7	0.03161			0
																		174.9	0.03579			0
																		175.1	0.03291			0
																		175.5	0.03274			0
																		175.8	0.03601			0
																		176	0.03279			0
																		176.1	0.03306			0
																		176.3	0.03378			0
																		176.5	0.03192			0
																		176.8	0.03598			0
																		176.9	0.03315			0
																		177.2	0.03332			0
																		177.3	0.03399			0
																		177.5	0.03236			0
																		177.8	0.03196			0
																		177.9	0.0365			0
																		178.2	0.03371			0
																		178.4	0.03225			0
																		178.7	0.03351			0
																		178.8	0.03416			0
																		179.1	0.034			0
																		179.3	0.03253			0
																		179.7	0.03418			0
																		179.8	0.03454			0
																		180	0.03488			0
																		180.1	0.03306			0
																		180.2	0.0321			0
																		180.5	0.03399			0
																		180.7	0.03675			0
																		180.8	0.03392			0
																		181	0.03305			0
																		181.5	0.03446			0
																		181.7	0.03742			0
																		181.8	0.03476			0
																		182	0.03259			0
																		182.2	0.03383			0
																		182.5	0.03446			0
																		182.6	0.03709			0
																		182.8	0.03503			0
																		183	0.03321			0
																		183.1	0.03301			0
																		183.4	0.03411			0
																		183.7	0.03635			0
																		183.8	0.03445			0
																		183.9	0.0333			0
																		184.1	0.03299			0
																		184.5	0.03586			0
																		184.6	0.03497			0
																		184.7	0.03482			0
																		184.8	0.03303			0
																		185.1	0.0313			0
																		185.3	0.03474			0
																		185.4	0.03688			0
																		185.5	0.03514			0
																		185.6	0.0335			0
																		186.3	0.03344			0
																		186.4	0.03722			0
																		186.5	0.03528			0
																		186.6	0.03411			0
																		187.3	0.03551			0
																		187.5	0.03612			0
																		187.7	0.03517			0
																		188.2	0.03429			0
																		188.3	0.03666			0
																		188.4	0.03631			0
																		188.6	0.03631			0
																		189.2	0.03528			0
																		189.3	0.03448			0
																		189.4	0.03769			0
																		189.6	0.03663			0
																		190.2	0.03742			0
																		190.3	0.03646			0
																		190.4	0.03657			0
																		191.1	0.03779			0
																		191.3	0.0367			0
																		191.5	0.03672			0
																		192.1	0.03811			0
																		192.2	0.03761			0
																		192.5	0.03776			0
																		192.7	0.03665			0
																		193	0.03867			0
																		193.3	0.0378			0
																		193.6	0.03812			0
																		193.7	0.03867			0
																		193.8	0.03672			0
																		193.9	0.0404			0
																		194.5	0.03884			0
																		194.6	0.03817			0
																		194.8	0.03927			0
																		194.9	0.04206			0
																		195.4	0.03955			0
																		195.5	0.03769			0
																		195.6	0.03946			0
																		195.7	0.03962			0
																		195.8	0.04226			0
																		196.4	0.03968			0
																		196.5	0.03835			0
																		196.6	0.04195			0
																		196.7	0.04334			0
																		196.8	0.04064			0
																		196.9	0.03881			0
																		197.3	0.04061			0
																		197.7	0.04334			0
																		197.9	0.04029			0
																		198.1	0.03983			0
																		198.5	0.04102			0
																		198.6	0.04425			0
																		198.9	0.04226			0
																		199	0.04003			0
																		199.1	0.04055			0
																		199.4	0.04299			0
																		199.5	0.0453			0
																		199.8	0.04326			0
																		199.9	0.04197			0
																		200.2	0.04125			0
																		200.3	0.04338			0
																		200.4	0.04634			0
																		201	0.0439			0
																		201.1	0.04269			0
																		201.2	0.04243			0
																		201.4	0.04671			0
																		201.5	0.04724			0
																		201.6	0.04513			0
																		202.2	0.04598			0
																		202.3	0.04408			0
																		202.4	0.04859			0
																		202.6	0.04849			0
																		202.9	0.04666			0
																		203.3	0.05027			0
																		203.4	0.04706			0
																		203.5	0.04537			0
																		203.8	0.05048			0
																		204.1	0.04869			0
																		204.2	0.05143			0
																		204.3	0.04698			0
																		204.4	0.04968			0
																		204.5	0.04812			0
																		204.7	0.0524			0
																		205.1	0.05292			0
																		205.2	0.05064			0
																		205.3	0.0485			0
																		205.5	0.05165			0
																		205.6	0.0496			0
																		205.9	0.05466			0
																		206.1	0.05532			0
																		206.4	0.05117			0
																		206.5	0.05314			0
																		206.7	0.05349			0
																		207.1	0.058			0
																		207.7	0.05486			0
																		207.8	0.05673			0
																		208	0.05818			0
																		208.2	0.05993			0
																		208.5	0.06313			0
																		208.8	0.05971			0
																		209	0.06094			0
																		209.1	0.06246			0
																		209.3	0.0669			0
																		209.8	0.0672			0
																		209.9	0.06381			0
																		210.2	0.06623			0
																		210.3	0.07255			0
																		211	0.07101			0
																		211.1	0.06849			0
																		211.3	0.07342			0
																		211.4	0.07932			0
																		211.5	0.07411			0
																		212.1	0.0792			0
																		212.2	0.07578			0
																		212.5	0.0808			0
																		212.6	0.08957			0
																		212.7	0.08199			0
																		213.2	0.08762			0
																		213.3	0.08422			0
																		213.5	0.08646			0
																		213.7	0.1006			0
																		213.8	0.09264			0
																		214.3	0.09423			0
																		214.4	0.09848			0
																		214.6	0.09675			0
																		214.7	0.114			0
																		215	0.1053			0
																		215.1	0.1085			0
																		215.4	0.1073			0
																		215.7	0.11325			0
																		215.9	0.1306			0
																		216.2	0.1238			0
																		216.3	0.1261			0
																		216.6	0.1239			0
																		216.8	0.12885			0
																		217	0.1498			0
																		217.3	0.1422			0
																		217.6	0.1474			0
																		217.7	0.1404			0
																		217.9	0.14715			0
																		218.2	0.1714			0
																		218.5	0.1629			0
																		218.7	0.16565			0
																		218.9	0.1694			0
																		219	0.1698			0
																		219.3	0.1957			0
																		219.5	0.1873			0
																		219.7	0.18725			0
																		220.1	0.1919			0
																		220.4	0.199			0
																		220.5	0.2234			0
																		220.8	0.2142			0
																		220.9	0.2205			0
																		221	0.2061			0
																		221.3	0.2164			0
																		221.6	0.2272			0
																		221.7	0.2484			0
																		222	0.24455			0
																		222.2	0.2325			0
																		222.3	0.2398			0
																		222.8	0.254			0
																		222.9	0.2769			0
																		223.2	0.2721			0
																		223.3	0.2584			0
																		223.6	0.2671			0
																		223.7	0.2816			0
																		224.1	0.3078			0
																		224.2	0.2848			0
																		224.3	0.2997			0
																		224.4	0.3104			0
																		224.6	0.2948			0
																		224.8	0.3108			0
																		225.2	0.3339			0
																		225.4	0.3141			0
																		225.5	0.3425			0
																		225.7	0.335			0
																		225.8	0.3223			0
																		226.3	0.3612			0
																		226.6	0.34825			0
																		226.7	0.3698			0
																		226.9	0.3494			0
																		227	0.3682			0
																		227.4	0.3871			0
																		227.7	0.38345			0
																		227.8	0.3891			0
																		228.1	0.38705			0
																		228.5	0.4109			0
																		228.7	0.4074			0
																		228.9	0.4175			0
																		229.2	0.41205			0
																		229.6	0.4318			0
																		229.7	0.4174			0
																		229.9	0.4463			0
																		230.1	0.4419			0
																		230.3	0.4268			0
																		230.4	0.4429			0
																		230.7	0.45			0
																		230.8	0.4352			0
																		231.2	0.46445			0
																		231.5	0.45245			0
																		231.7	0.4637			0
																		232	0.453			0
																		232.3	0.477			0
																		232.5	0.4731			0
																		232.6	0.4587			0
																		232.8	0.4708			0
																		233	0.4677			0
																		233.4	0.4858			0
																		233.6	0.4757			0
																		233.8	0.4726			0
																		234	0.4699			0
																		234.5	0.4906			0
																		234.7	0.4872			0
																		234.8	0.4737			0
																		235	0.4744			0
																		235.1	0.4741			0
																		235.6	0.4852			0
																		235.9	0.4796			0
																		236	0.4846			0
																		236.1	0.4706			0
																		236.2	0.47			0
																		236.6	0.4806			0
																		237	0.47255			0
																		237.1	0.4597			0
																		237.3	0.4714			0
																		237.7	0.4684			0
																		238	0.4601			0
																		238.1	0.46127			0
																		238.4	0.4564			0
																		238.7	0.4536			0
																		239	0.4491			0
																		239.1	0.4334			0
																		239.2	0.4514			0
																		239.5	0.44445			0
																		239.8	0.433			0
																		240.2	0.4316			0
																		240.3	0.4221			0
																		240.6	0.4227			0
																		240.7	0.4175			0
																		240.9	0.4237			0
																		241.2	0.4168			0
																		241.3	0.3964			0
																		241.4	0.4114			0
																		241.6	0.4014			0
																		241.8	0.3979			0
																		242.1	0.4025			0
																		242.3	0.3977			0
																		242.4	0.3778			0
																		242.6	0.38585			0
																		242.9	0.3875			0
																		243.1	0.3681			0
																		243.3	0.3808			0
																		243.4	0.3537			0
																		243.6	0.3619			0
																		243.7	0.3591			0
																		243.9	0.3646			0
																		244.2	0.3434			0
																		244.4	0.3556			0
																		244.6	0.33785			0
																		244.8	0.3345			0
																		245	0.3417			0
																		245.4	0.3158			0
																		245.6	0.3287			0
																		245.7	0.31575			0
																		245.9	0.3122			0
																		246	0.3217			0
																		246.3	0.3026			0
[truncated: 215 more rows]

## Sheet: 10 Hz
1			2			3			4			5			6			Average		Average
Temp(C)	Modulus 10.	Tan Delta10.	Temp(C)	Modulus 10.	Tan Delta10.	Temp(C)	Modulus 10.	Tan Delta10.	Temp(C)	Modulus 10.	Tan Delta10.	Temp(C)	Modulus 10.	Tan Delta10.	Temp(C)	Modulus 10.	Tan Delta10.	Temp(C)	Tan Delta10.	Temp(C)	Modulus 10.
-187.712	5.23312e+09	0.016206	-185.062	5.30308e+09	0.0167915	-190.375	5.86685e+09	0.0169816	-187.191	5.57137e+09	0.0152798	-177.369	5.39721e+09	0.0151477	-177.891	4.84539e+09	0.0175653	-191	0.01637	-191	5391590000	5.39159
-180.359	5.20434e+09	0.0159678	-189.375	5.3428e+09	0.0163582	-187.284	5.8629e+09	0.0163496	-184.887	5.5688e+09	0.0141745	-175.897	5.39415e+09	0.0151249	-174.791	4.84025e+09	0.0169943	-190.4	0.01698	-190.509	5389510000	5.38951
-175.484	5.19008e+09	0.0162144	-191	5.36767e+09	0.0163737	-184.912	5.85651e+09	0.0160572	-182.528	5.56322e+09	0.0144045	-174.409	5.38774e+09	0.0149524	-171.994	4.83072e+09	0.0165344	-189.4	0.01636	-190.018	5387440000	5.38744
-172.816	5.18523e+09	0.0161462	-185.653	5.3669e+09	0.0162911	-182.488	5.84681e+09	0.0163798	-179.863	5.5468e+09	0.0139764	-172.978	5.37989e+09	0.0146746	-168.972	4.81848e+09	0.0162994	-187.7	0.01621	-189.527	5385360000	5.38536
-170.853	5.17084e+09	0.0162646	-182.05	5.37303e+09	0.015072	-180.447	5.83552e+09	0.0161434	-177.512	5.53493e+09	0.014187	-171.556	5.36999e+09	0.0148736	-167.047	4.80806e+09	0.0166215	-187.3	0.01635	-189.036	5384520000	5.38452
-169.028	5.16032e+09	0.0163095	-180.422	5.37151e+09	0.0160692	-178.65	5.8266e+09	0.0161027	-175.303	5.52285e+09	0.0138488	-170.122	5.36031e+09	0.0150998	-165.169	4.79829e+09	0.0168335	-187.2	0.01528	-188.544	5384230000	5.38423
-167.359	5.15722e+09	0.0163826	-178.075	5.35271e+09	0.015822	-176.819	5.81211e+09	0.0163551	-173.616	5.51134e+09	0.0140915	-168.744	5.35223e+09	0.0151696	-163.628	4.78823e+09	0.0168896	-185.7	0.01629	-188.053	5383940000	5.38394
-165.931	5.1478e+09	0.016821	-174.566	5.3418e+09	0.0159353	-175.337	5.79896e+09	0.0162642	-171.591	5.49111e+09	0.0142341	-167.366	5.34508e+09	0.0155556	-161.941	4.77699e+09	0.0166635	-185.1	0.01679	-187.562	5383650000	5.38365
-164.525	5.13806e+09	0.0165089	-173.469	5.33458e+09	0.0153535	-173.672	5.78252e+09	0.016412	-170.028	5.4827e+09	0.0145432	-165.925	5.33261e+09	0.0152618	-160.581	4.76207e+09	0.0172794	-184.9	0.01512	-187.071	5383300000	5.3833
-162.906	5.12661e+09	0.0172178	-172.253	5.33016e+09	0.0154261	-172.319	5.76729e+09	0.0167012	-168.531	5.47232e+09	0.0145046	-164.584	5.32073e+09	0.0156048	-159.134	4.75534e+09	0.0166028	-182.5	0.01539	-186.58	5382900000	5.3829
-161.459	5.11556e+09	0.0175107	-170.775	5.31796e+09	0.0150169	-171.084	5.75837e+09	0.0165077	-167.084	5.46144e+09	0.0141627	-163.303	5.31095e+09	0.0155277	-157.353	4.73986e+09	0.0173967	-182.1	0.01507	-186.089	5382490000	5.38249
-160.075	5.1077e+09	0.0169886	-169.072	5.3039e+09	0.0157541	-169.956	5.74541e+09	0.0167797	-165.822	5.44981e+09	0.0148473	-161.753	5.29441e+09	0.0157885	-155.903	4.73137e+09	0.0178669	-180.4	0.01606	-185.598	5381020000	5.38102
-158.666	5.0941e+09	0.0172128	-167.781	5.29763e+09	0.0157842	-168.869	5.7377e+09	0.0167667	-164.488	5.43649e+09	0.0144668	-160.478	5.28434e+09	0.0161313	-154.488	4.71739e+09	0.017804	-179.9	0.01398	-185.107	5371240000	5.37124
-157.072	5.08527e+09	0.0171424	-166.488	5.28838e+09	0.0156993	-167.659	5.72492e+09	0.0170561	-163.169	5.4234e+09	0.0152617	-159.266	5.2699e+09	0.0168072	-152.903	4.70287e+09	0.018277	-178.7	0.0161	-184.615	5371120000	5.37112
-155.875	5.07139e+09	0.0172852	-165.153	5.27956e+09	0.0158985	-166.391	5.71307e+09	0.0170161	-161.634	5.40886e+09	0.0147562	-158.119	5.25977e+09	0.0166772	-151.178	4.68616e+09	0.0190356	-178.1	0.01582	-184.124	5371870000	5.37187
-154.678	5.06165e+09	0.0186394	-163.847	5.26703e+09	0.016254	-165.416	5.70644e+09	0.017171	-160.397	5.39926e+09	0.0150194	-156.928	5.25064e+09	0.0170333	-149.772	4.67595e+09	0.0188071	-177.9	0.01757	-183.633	5372630000	5.37263
-153.453	5.05165e+09	0.0184442	-162.4	5.25528e+09	0.0158587	-164.394	5.69327e+09	0.0173752	-159.25	5.38885e+09	0.0156622	-155.609	5.23617e+09	0.0170257	-148.516	4.66421e+09	0.0188349	-177.5	0.01419	-183.142	5373380000	5.37338
-151.828	5.03798e+09	0.0191322	-161.047	5.24211e+09	0.0159907	-163.431	5.68579e+09	0.0173154	-157.906	5.36931e+09	0.0159664	-154.253	5.22046e+09	0.017175	-147.097	4.64752e+09	0.019413	-177.4	0.01515	-182.651	5374130000	5.37413
-150.456	5.0225e+09	0.0190897	-159.812	5.2299e+09	0.0164844	-162.275	5.67534e+09	0.0174686	-156.859	5.35782e+09	0.0158049	-152.972	5.20993e+09	0.0175326	-145.641	4.6362e+09	0.0194595	-176.8	0.01636	-182.16	5374570000	5.37457
-149.125	5.01076e+09	0.019282	-158.597	5.22133e+09	0.0165154	-161.378	5.66228e+09	0.0175314	-155.7	5.34528e+09	0.0165078	-151.841	5.19779e+09	0.0178578	-144.8	4.63354e+09	0.0202675	-175.9	0.01512	-181.669	5373350000	5.37335
-147.85	5.00049e+09	0.018832	-157.403	5.2057e+09	0.0165422	-160.516	5.65135e+09	0.0180373	-154.547	5.33057e+09	0.0163796	-150.725	5.18566e+09	0.0175159	-144.55	4.62557e+09	0.0197504	-175.5	0.01621	-181.178	5371690000	5.37169
-146.691	4.98597e+09	0.0191628	-156.275	5.1975e+09	0.017552	-159.569	5.64312e+09	0.0180552	-153.381	5.3158e+09	0.0168596	-149.478	5.17185e+09	0.0176927	-144.391	4.62045e+09	0.0199332	-175.3	0.01505	-180.686	5370040000	5.37004
-146.55	4.98425e+09	0.0192392	-155.034	5.18379e+09	0.0173691	-158.681	5.63505e+09	0.0184622	-152.159	5.30346e+09	0.0170012	-146.844	5.1614e+09	0.0181754	-144.066	4.61497e+09	0.0202102	-174.8	0.01699	-180.195	5368160000	5.36816
-146.241	4.9771e+09	0.0194376	-153.797	5.17796e+09	0.0179807	-157.762	5.62364e+09	0.0182407	-150.8	5.29016e+09	0.0171821	-145.553	5.15734e+09	0.0182471	-143.553	4.60498e+09	0.0198545	-174.6	0.01594	-179.704	5366080000	5.36608
-145.788	4.97056e+09	0.0197689	-152.416	5.16417e+09	0.0178511	-156.903	5.61366e+09	0.0183921	-147.762	5.28698e+09	0.0174899	-145.556	5.15528e+09	0.0178199	-142.734	4.59711e+09	0.0201128	-174.4	0.01495	-179.213	5364060000	5.36406
-145.066	4.9596e+09	0.019621	-151.119	5.14578e+09	0.0177919	-156.091	5.60239e+09	0.0187059	-145.816	5.27857e+09	0.0171788	-145.6	5.14929e+09	0.0185132	-141.831	4.58729e+09	0.020299	-173.7	0.01641	-178.722	5362030000	5.36203
-144.188	4.9488e+09	0.0195892	-148.9	5.13524e+09	0.0179645	-155.191	5.59319e+09	0.018299	-144.416	5.2712e+09	0.0175789	-145.5	5.13845e+09	0.0186257	-140.7	4.57648e+09	0.0204241	-173.6	0.01409	-178.231	5359810000	5.35981
-142.803	4.93232e+09	0.0203388	-146.459	5.12937e+09	0.0189448	-153.509	5.58645e+09	0.0186818	-143.653	5.26599e+09	0.0172653	-144.959	5.12926e+09	0.0188443	-139.538	4.56461e+09	0.0208571	-173.5	0.01535	-177.74	5357820000	5.35782
-141.575	4.91992e+09	0.0208875	-145.056	5.11934e+09	0.0188061	-152.025	5.58427e+09	0.0190023	-143.272	5.26146e+09	0.017535	-144.056	5.1207e+09	0.0187796	-138.206	4.55194e+09	0.0210299	-173	0.01467	-177.249	5355940000	5.35594
-140.262	4.90457e+09	0.020886	-144.8	5.1185e+09	0.0185078	-151.706	5.58173e+09	0.0189617	-143.203	5.25904e+09	0.0173566	-143.047	5.10658e+09	0.0190191	-136.991	4.53913e+09	0.0212908	-172.8	0.01615	-176.757	5354040000	5.35404
-138.866	4.89011e+09	0.0205326	-144.875	5.11274e+09	0.018996	-151.312	5.57347e+09	0.0187527	-143.4	5.24922e+09	0.017681	-142.091	5.09412e+09	0.0193342	-135.425	4.52441e+09	0.0212717	-172.3	0.01606	-176.266	5352060000	5.35206
-137.503	4.87476e+09	0.0212826	-144.9	5.10592e+09	0.0182686	-151.097	5.57158e+09	0.0187974	-143.35	5.23707e+09	0.0179627	-140.753	5.08042e+09	0.0193781	-133.875	4.51163e+09	0.0220339	-172	0.01653	-175.775	5350050000	5.35005
-135.972	4.86325e+09	0.0218026	-144.616	5.09456e+09	0.01879	-150.775	5.56508e+09	0.0187359	-142.953	5.22803e+09	0.0179768	-139.606	5.06647e+09	0.0198375	-132.516	4.49659e+09	0.0217927	-171.6	0.01455	-175.284	5347910000	5.34791
-134.278	4.84314e+09	0.021991	-143.85	5.08453e+09	0.0186882	-150.256	5.55387e+09	0.0187957	-142.347	5.21749e+09	0.0177745	-138.359	5.05229e+09	0.0199038	-131.162	4.48246e+09	0.0219468	-171.1	0.01651	-174.793	5345660000	5.34566
-132.847	4.831e+09	0.0219858	-142.956	5.07494e+09	0.0191065	-149.469	5.54258e+09	0.0195981	-141.522	5.20522e+09	0.0185629	-137.153	5.04112e+09	0.0201859	-129.803	4.47254e+09	0.0221122	-170.9	0.01626	-174.302	5343080000	5.34308
-131.45	4.81777e+09	0.0221107	-142.009	5.05999e+09	0.0195076	-148.616	5.52907e+09	0.0196308	-140.45	5.19161e+09	0.0184815	-135.709	5.02292e+09	0.0202051	-128.397	4.45795e+09	0.0226824	-170.8	0.01502	-173.811	5340300000	5.3403
-129.987	4.80461e+09	0.0226686	-140.972	5.04511e+09	0.0196597	-147.812	5.51754e+09	0.0197593	-139.284	5.17973e+09	0.0185977	-134.459	5.00906e+09	0.0205488	-127.147	4.44358e+09	0.022057	-170.1	0.0151	-173.32	5337350000	5.33735
-128.594	4.78744e+09	0.0224528	-139.688	5.03195e+09	0.0202379	-146.863	5.50911e+09	0.0196836	-137.853	5.16961e+09	0.0195933	-133.15	4.99132e+09	0.0208922	-125.781	4.43219e+09	0.0227433	-170	0.01566	-172.828	5334400000	5.3344
-127.288	4.77785e+09	0.0228444	-138.538	5.01682e+09	0.0204685	-145.794	5.49664e+09	0.0201211	-136.709	5.14728e+09	0.0187531	-131.953	4.97518e+09	0.021402	-124.459	4.41845e+09	0.0232108	-169.1	0.01575	-172.337	5330930000	5.33093
-125.891	4.76205e+09	0.022619	-137.2	4.99809e+09	0.0203903	-144.819	5.48699e+09	0.0204125	-135.453	5.13614e+09	0.0196879	-130.609	4.9639e+09	0.0212206	-123.175	4.41318e+09	0.0225649	-169	0.01631	-171.846	5327430000	5.32743
-124.337	4.74498e+09	0.0240297	-135.931	4.98523e+09	0.0211881	-143.731	5.47303e+09	0.0202939	-134.134	5.11864e+09	0.0196817	-129.253	4.94853e+09	0.0215601	-121.922	4.3982e+09	0.0228805	-168.9	0.01677	-171.355	5324030000	5.32403
-123.072	4.73058e+09	0.0237038	-134.45	4.96185e+09	0.0211359	-142.656	5.45898e+09	0.0199452	-132.9	5.10548e+09	0.0194759	-128.003	4.93109e+09	0.0217505	-120.641	4.38451e+09	0.0225323	-168.7	0.01517	-170.864	5320690000	5.32069
-121.831	4.71498e+09	0.0239753	-132.922	4.94322e+09	0.0215021	-141.472	5.44415e+09	0.0208803	-131.681	5.08995e+09	0.0207569	-126.741	4.91606e+09	0.0221991	-119.181	4.37062e+09	0.0232144	-168.5	0.0145	-170.373	5317270000	5.31727
-120.556	4.70372e+09	0.0246193	-131.575	4.93026e+09	0.021342	-140.341	5.43175e+09	0.0210062	-130.144	5.07568e+09	0.0203773	-125.478	4.90099e+09	0.022684	-118.037	4.35541e+09	0.0225805	-167.8	0.01578	-169.882	5313910000	5.31391
-119.334	4.69128e+09	0.0242537	-130.175	4.92097e+09	0.0211583	-139.281	5.41883e+09	0.021253	-128.853	5.0572e+09	0.0204378	-124.159	4.88425e+09	0.0221809	-116.869	4.34354e+09	0.0235123	-167.7	0.01706	-169.391	5310800000	5.3108
-118.016	4.67445e+09	0.0249988	-128.55	4.90074e+09	0.0217753	-138.275	5.40413e+09	0.0209431	-127.647	5.0423e+09	0.0206456	-122.819	4.86594e+09	0.0223385	-115.503	4.32925e+09	0.0233648	-167.4	0.01597	-168.899	5307860000	5.30786
-116.775	4.65887e+09	0.0252281	-127.141	4.88359e+09	0.0216358	-137.369	5.39073e+09	0.0214585	-126.384	5.02732e+09	0.0210534	-121.531	4.85178e+09	0.0230928	-114.381	4.31904e+09	0.0231124	-167.1	0.01416	-168.408	5305000000	5.305
-115.575	4.64699e+09	0.0248905	-125.947	4.86575e+09	0.0223912	-136.166	5.37429e+09	0.0216463	-125.094	5.01605e+09	0.0206715	-120.303	4.8362e+09	0.023063	-113.275	4.30552e+09	0.0236513	-167	0.01662	-167.917	5302100000	5.3021
-114.412	4.62863e+09	0.0254965	-124.737	4.85396e+09	0.0226129	-135.134	5.36e+09	0.0216164	-123.856	5.00031e+09	0.0212924	-119.109	4.82026e+09	0.0234755	-112.175	4.29079e+09	0.0230811	-166.5	0.0157	-167.426	5299110000	5.29911
-113.166	4.61495e+09	0.0259698	-123.431	4.83874e+09	0.0227046	-134.097	5.34811e+09	0.0225334	-122.637	4.98092e+09	0.0214431	-117.966	4.80533e+09	0.0238669	-111.069	4.28228e+09	0.0237358	-166.4	0.01702	-166.935	5295510000	5.29551
-112.006	4.60092e+09	0.025791	-122.312	4.82261e+09	0.0224906	-133.012	5.33158e+09	0.0224689	-121.369	4.96814e+09	0.0214877	-116.85	4.7923e+09	0.0245143	-109.822	4.26904e+09	0.0234938	-165.9	0.01604	-166.444	5291730000	5.29173
-110.847	4.58613e+09	0.0264126	-121.113	4.81271e+09	0.0234041	-132.034	5.31374e+09	0.0224744	-120.113	4.95361e+09	0.0220717	-115.744	4.77379e+09	0.0248129	-108.719	4.25568e+09	0.0239954	-165.8	0.01485	-165.953	5288180000	5.28818
-109.753	4.57155e+09	0.0266988	-119.9	4.8004e+09	0.0231113	-130.8	5.29562e+09	0.0229595	-118.853	4.93603e+09	0.0214667	-114.584	4.75887e+09	0.0248906	-107.431	4.24105e+09	0.0244755	-165.4	0.01717	-165.462	5284570000	5.28457
-108.678	4.5596e+09	0.0266594	-118.769	4.78753e+09	0.0231133	-129.525	5.27912e+09	0.0237848	-117.725	4.92045e+09	0.0225268	-113.541	4.74445e+09	0.0250484	-106.369	4.2274e+09	0.0245025	-165.2	0.01636	-164.971	5280350000	5.28035
-107.631	4.54598e+09	0.0266401	-117.675	4.77238e+09	0.0236067	-128.478	5.26937e+09	0.0236139	-116.466	4.9049e+09	0.0223069	-112.494	4.73028e+09	0.0253262	-105.366	4.21279e+09	0.0239443	-164.6	0.0156	-164.479	5275890000	5.27589
-106.562	4.53407e+09	0.0274424	-116.509	4.7589e+09	0.0235025	-127.347	5.25156e+09	0.0235983	-115.266	4.89189e+09	0.0226563	-111.353	4.71799e+09	0.0257883	-104.166	4.19831e+09	0.0247043	-164.5	0.01549	-163.988	5271840000	5.27184
-105.472	4.51748e+09	0.0271991	-115.344	4.74265e+09	0.0236203	-126.312	5.24014e+09	0.0235721	-113.966	4.87564e+09	0.0227653	-110.312	4.70506e+09	0.0256216	-103.112	4.18636e+09	0.0250664	-164.4	0.01738	-163.497	5267950000	5.26795
-104.291	4.50361e+09	0.0279917	-114.231	4.73204e+09	0.0232791	-125.303	5.22704e+09	0.0236477	-112.894	4.85971e+09	0.022879	-109.259	4.69075e+09	0.0259383	-102.094	4.17576e+09	0.0252533	-163.8	0.01625	-163.006	5263870000	5.26387
-103.253	4.49223e+09	0.0281916	-113.209	4.71442e+09	0.0238671	-124.278	5.21553e+09	0.0239909	-111.734	4.84872e+09	0.0232871	-108.272	4.67594e+09	0.0263688	-101.091	4.16235e+09	0.0255152	-163.6	0.01689	-162.515	5259650000	5.25965
-101.981	4.47158e+09	0.0277004	-111.859	4.70115e+09	0.0235119	-123.203	5.19637e+09	0.0239325	-110.684	4.8271e+09	0.0239531	-107.209	4.65866e+09	0.0264037	-99.9281	4.15076e+09	0.0254233	-163.4	0.01732	-162.024	5255090000	5.25509
-100.406	4.45164e+09	0.0286294	-110.709	4.69231e+09	0.0239871	-122.103	5.18196e+09	0.0243066	-109.472	4.81074e+09	0.0240473	-106.197	4.64372e+09	0.0265943	-98.9781	4.13525e+09	0.0256027	-163.3	0.01553	-161.533	5250120000	5.25012
-99.2531	4.43398e+09	0.0285933	-109.628	4.67068e+09	0.0239724	-120.988	5.16659e+09	0.0244307	-108.469	4.79263e+09	0.0241087	-105.138	4.63152e+09	0.0268196	-97.8688	4.12181e+09	0.0268028	-163.2	0.01526	-161.042	5245570000	5.24557
-98.2656	4.42293e+09	0.0289307	-108.603	4.65909e+09	0.0238725	-119.897	5.15165e+09	0.0247751	-107.459	4.77926e+09	0.0244651	-103.972	4.61441e+09	0.027669	-96.8844	4.10788e+09	0.0260169	-162.9	0.01722	-160.55	5241110000	5.24111
-96.9938	4.40576e+09	0.0293927	-107.572	4.63909e+09	0.0244534	-118.547	5.13389e+09	0.0250475	-106.519	4.7708e+09	0.0241021	-102.978	4.59756e+09	0.0278905	-95.8875	4.09698e+09	0.0268726	-162.4	0.01586	-160.059	5237080000	5.23708
-95.9125	4.38687e+09	0.0297643	-106.522	4.62943e+09	0.0248811	-117.681	5.12079e+09	0.0248974	-105.531	4.75229e+09	0.0247417	-101.819	4.58406e+09	0.0280922	-94.9344	4.08657e+09	0.0265423	-162.3	0.01747	-159.568	5232780000	5.23278
-94.8937	4.37506e+09	0.030009	-105.453	4.61854e+09	0.0244049	-116.769	5.10767e+09	0.0253284	-104.406	4.73916e+09	0.0250371	-100.778	4.56422e+09	0.0293138	-94.1219	4.07201e+09	0.0265797	-161.9	0.01666	-159.077	5228470000	5.22847
-93.9469	4.36515e+09	0.0298118	-104.397	4.60961e+09	0.0248653	-115.875	5.09579e+09	0.0254776	-103.397	4.72138e+09	0.0254753	-99.7687	4.55175e+09	0.0283669	-93.1906	4.05849e+09	0.0268937	-161.8	0.01579	-158.586	5223730000	5.22373
-92.9219	4.34728e+09	0.0305127	-103.494	4.59542e+09	0.0251817	-114.966	5.08097e+09	0.025622	-102.366	4.70633e+09	0.0250755	-98.7344	4.53761e+09	0.0290771	-92.2875	4.0462e+09	0.0270366	-161.6	0.01476	-158.095	5218570000	5.21857
-91.9	4.33589e+09	0.0303471	-102.475	4.58091e+09	0.025416	-113.716	5.06223e+09	0.0260888	-101.356	4.68962e+09	0.0256357	-97.75	4.52658e+09	0.029672	-91.2812	4.03218e+09	0.0271576	-161.5	0.01751	-157.604	5213700000	5.2137
-90.8625	4.32011e+09	0.0311123	-101.503	4.56747e+09	0.0248367	-112.95	5.05308e+09	0.0264299	-100.366	4.67988e+09	0.0253459	-96.8	4.51247e+09	0.0298213	-90.4219	4.02257e+09	0.0270956	-161.4	0.01753	-157.113	5209380000	5.20938
-89.8438	4.3043e+09	0.0313317	-100.544	4.5575e+09	0.0260614	-111.912	5.03924e+09	0.0261814	-99.2063	4.66003e+09	0.0259622	-95.8156	4.49856e+09	0.029824	-89.5531	4.00661e+09	0.0279358	-161	0.01599	-156.621	5204650000	5.20465
-88.9688	4.28992e+09	0.0316754	-99.5312	4.54211e+09	0.0259574	-110.988	5.02446e+09	0.0269305	-98.3031	4.64824e+09	0.0261081	-94.6344	4.48227e+09	0.0305235	-88.7844	3.99812e+09	0.027086	-160.6	0.01728	-156.13	5199620000	5.19962
-87.9188	4.27524e+09	0.0313426	-98.6594	4.53184e+09	0.0262116	-110.069	5.01258e+09	0.0271126	-97.3031	4.63423e+09	0.0262582	-93.725	4.46779e+09	0.0306755	-87.9437	3.98817e+09	0.0283653	-160.5	0.01708	-155.639	5194580000	5.19458
-86.9406	4.2603e+09	0.0318528	-97.6719	4.52307e+09	0.0260817	-109.159	4.99672e+09	0.0270846	-96.2594	4.61701e+09	0.0264326	-92.7312	4.45254e+09	0.0309921	-87.075	3.97915e+09	0.0283613	-160.4	0.01502	-155.148	5189420000	5.18942
-85.775	4.24577e+09	0.0327085	-96.7094	4.50715e+09	0.0274823	-108.366	4.98714e+09	0.0272326	-95.2469	4.60617e+09	0.0271293	-91.7594	4.43679e+09	0.0315209	-86.2562	3.96804e+09	0.0281997	-160.1	0.01699	-154.657	5185120000	5.18512
-84.8	4.22957e+09	0.0327364	-95.5875	4.49365e+09	0.0277674	-107.466	4.9737e+09	0.0273544	-94.2812	4.59283e+09	0.0266749	-90.8063	4.42513e+09	0.0312238	-85.3563	3.95605e+09	0.0284277	-159.8	0.01648	-154.166	5181030000	5.18103
-83.8781	4.21795e+09	0.0327811	-94.6438	4.47878e+09	0.0269435	-106.522	4.95758e+09	0.0278001	-93.3156	4.58021e+09	0.0272294	-89.8656	4.4135e+09	0.0316866	-84.5594	3.94502e+09	0.0284752	-159.6	0.01806	-153.675	5177080000	5.17708
-82.8563	4.20383e+09	0.0336066	-93.85	4.46598e+09	0.0267168	-105.572	4.94784e+09	0.0272514	-92.2844	4.56584e+09	0.0279621	-89.0563	4.39483e+09	0.0324814	-83.7125	3.93506e+09	0.0289263	-159.3	0.01623	-153.184	5173020000	5.17302
-81.8781	4.1899e+09	0.0338219	-92.9406	4.4526e+09	0.0269003	-104.672	4.93452e+09	0.0278277	-91.0875	4.5493e+09	0.0287987	-88.0969	4.38167e+09	0.0323844	-82.8031	3.92472e+09	0.0292441	-159.1	0.0166	-152.692	5169010000	5.16901
-80.7562	4.17313e+09	0.033902	-91.9875	4.43927e+09	0.0273515	-103.838	4.92551e+09	0.0284482	-90.1156	4.53301e+09	0.0271938	-87.15	4.36818e+09	0.0327145	-81.7844	3.91433e+09	0.0297102	-158.7	0.01784	-152.201	5164730000	5.16473
-79.8344	4.16163e+09	0.0335102	-91.0312	4.42889e+09	0.0277777	-102.994	4.90992e+09	0.028524	-89.0813	4.5184e+09	0.0285235	-86.2125	4.35354e+09	0.0332293	-80.6844	3.89965e+09	0.029714	-158.6	0.01652	-151.71	5159890000	5.15989
-78.9719	4.15279e+09	0.034032	-90.0938	4.41609e+09	0.0283695	-102.166	4.89977e+09	0.0281252	-88.1719	4.51999e+09	0.0294145	-85.0062	4.33879e+09	0.0333754	-79.5219	3.8904e+09	0.0303583	-158.1	0.01668	-151.219	5153800000	5.1538
-78.0375	4.13888e+09	0.0343002	-89.2375	4.40604e+09	0.0285438	-101.294	4.89039e+09	0.0285272	-86.9406	4.47669e+09	0.0299087	-83.6156	4.31863e+09	0.0338788	-78.4781	3.87536e+09	0.0303196	-157.9	0.01597	-150.728	5148700000	5.1487
-77.1063	4.12296e+09	0.0349873	-88.1625	4.39017e+09	0.0286978	-100.406	4.87871e+09	0.0290308	-85.7781	4.46291e+09	0.0297943	-82.6125	4.30384e+09	0.0340733	-77.4344	3.86522e+09	0.0307636	-157.8	0.01824	-150.237	5144150000	5.14415
-76.2219	4.11322e+09	0.0351539	-87.2219	4.37686e+09	0.0286402	-99.5938	4.86559e+09	0.0290441	-84.7	4.45095e+09	0.028039	-81.6219	4.28852e+09	0.0346394	-76.375	3.85152e+09	0.0309841	-157.4	0.01697	-149.746	5140270000	5.14027
-75.25	4.10046e+09	0.0350558	-86.3187	4.36587e+09	0.028946	-98.8531	4.85205e+09	0.02937	-83.7062	4.43548e+09	0.030104	-80.6375	4.27453e+09	0.0353761	-75.0687	3.83657e+09	0.0311124	-157.1	0.01714	-149.255	5136440000	5.13644
-74.4	4.08535e+09	0.0355185	-85.4	4.35168e+09	0.0285728	-98.0187	4.83767e+09	0.029461	-82.8719	4.41771e+09	0.0297629	-79.7594	4.26138e+09	0.035578	-74.1	3.82569e+09	0.0316749	-156.9	0.01707	-148.763	5132960000	5.13296
-73.4563	4.07253e+09	0.0361731	-84.5375	4.33678e+09	0.0293051	-97.225	4.82467e+09	0.0299243	-81.8875	4.40748e+09	0.030293	-78.8156	4.24298e+09	0.0356621	-73.1094	3.81179e+09	0.0320484	-156.3	0.01755	-148.272	5129610000	5.12961
-72.5469	4.06007e+09	0.0356769	-83.6594	4.32872e+09	0.0296362	-96.375	4.80808e+09	0.0302789	-80.9813	4.41028e+09	0.0335244	-77.7906	4.22908e+09	0.0361177	-72.0594	3.79789e+09	0.0320794	-156.1	0.01871	-147.781	5126190000	5.12619
-71.65	4.04748e+09	0.0360719	-82.7406	4.31382e+09	0.0300587	-95.5125	4.79671e+09	0.0309202	-79.9594	4.38794e+09	0.0306904	-76.8031	4.2132e+09	0.036281	-71.1187	3.78508e+09	0.0322957	-155.9	0.01758	-147.29	5122610000	5.12261
-70.775	4.03748e+09	0.0370112	-81.875	4.30236e+09	0.0302362	-94.5	4.78524e+09	0.0308824	-79.0687	4.35943e+09	0.0306967	-75.8438	4.20385e+09	0.0360305	-70.025	3.76933e+09	0.0327708	-155.7	0.01651	-146.799	5119140000	5.11914
-69.9531	4.02799e+09	0.0367593	-80.9781	4.28716e+09	0.0300178	-93.7562	4.76838e+09	0.0307967	-78.0312	4.34874e+09	0.0321127	-74.9375	4.19037e+09	0.0372565	-69.1281	3.75865e+09	0.0327661	-155.6	0.01703	-146.308	5114640000	5.11464
-69.0969	4.01186e+09	0.0371773	-79.95	4.27388e+09	0.0304129	-92.875	4.75491e+09	0.0309356	-77.0312	4.33719e+09	0.0328637	-73.8781	4.17498e+09	0.0373252	-68.2562	3.74783e+09	0.0335426	-155.2	0.0183	-145.817	5110030000	5.11003
-68.2687	4.00275e+09	0.0373146	-79.1719	4.26536e+09	0.0310631	-91.8125	4.7389e+09	0.0309153	-75.9313	4.32061e+09	0.0314912	-72.9219	4.15651e+09	0.0373971	-67.4344	3.73433e+09	0.0334936	-155	0.01737	-145.326	5103920000	5.10392
-67.4406	3.9907e+09	0.0378852	-78.3344	4.24855e+09	0.0312431	-90.9625	4.72837e+09	0.0328086	-75.0781	4.30996e+09	0.0331036	-71.7875	4.14167e+09	0.0374189	-66.5781	3.72373e+09	0.0342457	-154.7	0.01864	-144.834	5099150000	5.09915
-66.6281	3.97566e+09	0.0385865	-77.4813	4.23639e+09	0.0311698	-90.1062	4.71479e+09	0.0322999	-74.3094	4.29195e+09	0.0334958	-70.8938	4.1282e+09	0.0376991	-65.5875	3.71067e+09	0.0339189	-154.5	0.01709	-144.343	5089390000	5.08939
-65.7812	3.96579e+09	0.0389696	-76.6375	4.22619e+09	0.0308854	-89.3406	4.70447e+09	0.0324688	-73.375	4.28497e+09	0.0345562	-70.0625	4.10873e+09	0.0381327	-64.8906	3.69854e+09	0.0346329	-154.3	0.01718	-143.852	5083330000	5.08333
-64.9375	3.95272e+09	0.0388199	-75.7969	4.21683e+09	0.0320263	-88.4344	4.68876e+09	0.0327443	-72.3781	4.26586e+09	0.0330896	-69.2687	4.10233e+09	0.0383447	-64.1375	3.68555e+09	0.0356095	-153.8	0.01798	-143.361	5073390000	5.07339
-64.15	3.93688e+09	0.039272	-74.9562	4.2028e+09	0.0325733	-87.5469	4.67276e+09	0.0329057	-71.4656	4.25113e+09	0.0333257	-68.4344	4.08786e+09	0.0388261	-63.3344	3.67492e+09	0.0350787	-153.5	0.01856	-142.87	5066290000	5.06629
-63.3531	3.92442e+09	0.0396195	-74.0594	4.18968e+09	0.0315109	-86.6937	4.66033e+09	0.0326418	-70.6719	4.23686e+09	0.0345478	-67.6031	4.0774e+09	0.0389579	-62.4437	3.65951e+09	0.0358533	-153.4	0.01686	-142.379	5059760000	5.05976
-62.5719	3.91355e+09	0.039974	-73.2375	4.17796e+09	0.0319829	-85.875	4.64685e+09	0.033011	-69.9375	4.22209e+09	0.0343078	-66.7906	4.06413e+09	0.0398958	-61.5438	3.64937e+09	0.0358862	-153	0.01753	-141.888	5053550000	5.05355
-61.85	3.90141e+09	0.039717	-72.3031	4.16494e+09	0.0327008	-85.0125	4.6324e+09	0.0336953	-69.1906	4.21373e+09	0.0340313	-65.9719	4.0517e+09	0.0403702	-60.7219	3.63601e+09	0.0364002	-152.9	0.01828	-141.397	5047690000	5.04769
-61.1406	3.89099e+09	0.0402634	-71.4688	4.15081e+09	0.0323813	-84.2562	4.62163e+09	0.0336971	-68.2875	4.19678e+09	0.034767	-65.2375	4.03946e+09	0.0408406	-59.9656	3.62194e+09	0.0366158	-152.4	0.01785	-140.906	5042050000	5.04205
-60.5469	3.87637e+09	0.0407415	-70.6469	4.14305e+09	0.0326281	-83.3688	4.61069e+09	0.0335461	-67.4719	4.18904e+09	0.0355092	-64.4656	4.02658e+09	0.0409192	-59.1	3.60723e+09	0.0371881	-152.2	0.017	-140.414	5036570000	5.03657
-59.7937	3.85959e+09	0.0413661	-69.9437	4.12971e+09	0.0334892	-82.5156	4.59415e+09	0.0345668	-66.7438	4.1734e+09	0.0357902	-63.7219	4.01152e+09	0.0408829	-58.2188	3.59214e+09	0.037477	-152	0.019	-139.923	5031200000	5.0312
-59.0531	3.85382e+09	0.0409732	-69.1813	4.11727e+09	0.0336992	-81.6656	4.58143e+09	0.0351688	-65.8469	4.16192e+09	0.0362473	-62.95	3.99777e+09	0.0410126	-57.2687	3.58178e+09	0.0377314	-151.8	0.0185	-139.432	5025760000	5.02576
-58.3844	3.84083e+09	0.0413883	-68.275	4.10222e+09	0.034294	-80.8406	4.56848e+09	0.0345838	-65.0031	4.14539e+09	0.0367795	-62.1625	3.98477e+09	0.0417008	-56.6031	3.57086e+09	0.0377307	-151.7	0.01896	-138.941	5020340000	5.02034
-57.6656	3.82889e+09	0.0419052	-67.4969	4.09323e+09	0.0333529	-80.0219	4.55167e+09	0.0350597	-64.0875	4.13291e+09	0.0365658	-61.4313	3.97138e+09	0.0418027	-55.8594	3.55759e+09	0.0381725	-151.3	0.01875	-138.45	5014850000	5.01485
-56.9938	3.81608e+09	0.0425787	-66.7406	4.08136e+09	0.034253	-79.3219	4.53716e+09	0.0353454	-63.175	4.11658e+09	0.0363465	-60.6688	3.95687e+09	0.042576	-55.1906	3.54519e+09	0.0391964	-151.2	0.01904	-137.959	5009390000	5.00939
-56.2906	3.80315e+09	0.0422507	-66.025	4.07176e+09	0.0346485	-78.4656	4.52558e+09	0.0356866	-62.2906	4.09994e+09	0.038177	-59.9031	3.94381e+09	0.0428848	-54.3906	3.53302e+09	0.0393265	-151.1	0.01829	-137.468	5003130000	5.00313
-55.65	3.79518e+09	0.0426153	-65.275	4.05997e+09	0.0346659	-77.6719	4.51551e+09	0.0365547	-61.3594	4.0863e+09	0.0377437	-59.1656	3.9313e+09	0.043029	-53.5812	3.51672e+09	0.0397633	-150.8	0.01796	-136.977	4997060000	4.99706
-55.0719	3.78023e+09	0.042746	-64.5938	4.04675e+09	0.0347902	-76.8625	4.50164e+09	0.0362182	-60.65	4.07272e+09	0.0381659	-58.3438	3.91649e+09	0.0435835	-52.8125	3.50482e+09	0.0401525	-150.7	0.01752	-136.485	4991500000	4.9915
-54.4188	3.77231e+09	0.0427905	-63.8187	4.03617e+09	0.0349808	-76.0875	4.49099e+09	0.036811	-59.9969	4.05982e+09	0.0383929	-57.4	3.90087e+09	0.0445116	-52.1656	3.49769e+09	0.0405687	-150.5	0.01909	-135.994	4986400000	4.9864
-53.7656	3.76093e+09	0.0434165	-62.9531	4.02189e+09	0.0351475	-75.3031	4.47853e+09	0.0370643	-59.2594	4.04872e+09	0.0380232	-56.6281	3.88885e+09	0.0441637	-51.3969	3.48537e+09	0.0405483	-150.3	0.0188	-135.503	4980600000	4.9806
-53.0187	3.74537e+09	0.0435642	-62.1063	4.00861e+09	0.035639	-74.6125	4.46407e+09	0.037353	-58.5562	4.0403e+09	0.0394235	-55.7781	3.87426e+09	0.0444516	-50.6344	3.4742e+09	0.0400573	-149.8	0.01881	-135.012	4974610000	4.97461
-52.3687	3.73746e+09	0.0434036	-61.3719	3.99893e+09	0.0357954	-73.8625	4.4515e+09	0.0377055	-57.8156	4.02971e+09	0.0387876	-54.9594	3.85764e+09	0.045602	-49.8969	3.46481e+09	0.0408086	-149.5	0.01865	-134.521	4968740000	4.96874
-51.7969	3.72702e+09	0.0435921	-60.6688	3.9853e+09	0.0354284	-73.1219	4.43842e+09	0.0370734	-57.1094	4.01511e+09	0.0400456	-54.1719	3.8475e+09	0.0460849	-49.2563	3.4494e+09	0.0403481	-149.1	0.01928	-134.03	4963090000	4.96309
-51.1531	3.71601e+09	0.0438912	-60.0531	3.97907e+09	0.036155	-72.3625	4.42817e+09	0.0379111	-56.3937	4.00184e+09	0.0394877	-53.4875	3.83075e+09	0.0448421	-48.4531	3.44384e+09	0.041991	-148.9	0.01796	-133.539	4957330000	4.95733
-50.5531	3.70592e+09	0.0435332	-59.3844	3.96635e+09	0.0369431	-71.6219	4.41197e+09	0.0380727	-55.6406	3.98839e+09	0.0400919	-52.5031	3.81728e+09	0.0468119	-47.7281	3.42982e+09	0.0419894	-148.6	0.01963	-133.048	4951510000	4.95151
-49.95	3.69447e+09	0.0446362	-58.6812	3.95638e+09	0.037891	-70.9031	4.40363e+09	0.0385429	-54.9625	3.97577e+09	0.0397444	-51.7781	3.80563e+09	0.0466399	-46.9656	3.41829e+09	0.0424749	-148.5	0.01883	-132.556	4945450000	4.94545
-49.1531	3.67942e+09	0.0447832	-58.0031	3.94272e+09	0.0373982	-70.175	4.39105e+09	0.0385325	-54.2656	3.96724e+09	0.0410752	-51.0719	3.79512e+09	0.0473285	-46.15	3.40393e+09	0.0426363	-147.9	0.01883	-132.065	4939380000	4.93938
-48.3969	3.66958e+09	0.0449446	-57.2437	3.93332e+09	0.0379901	-69.5563	4.37926e+09	0.0392061	-53.4625	3.94909e+09	0.0412076	-50.3437	3.77778e+09	0.0467019	-45.5594	3.39234e+09	0.0425055	-147.8	0.01863	-131.574	4933980000	4.93398
-47.6906	3.65695e+09	0.0449864	-56.5375	3.92179e+09	0.0378636	-68.6688	4.3623e+09	0.0390705	-52.7219	3.93573e+09	0.0417323	-49.6219	3.76392e+09	0.0480447	-44.7625	3.38093e+09	0.0430047	-147.1	0.01941	-131.083	4929230000	4.92923
-47.0875	3.64463e+09	0.0452147	-55.8656	3.91077e+09	0.0386558	-67.9344	4.35283e+09	0.0395627	-52.05	3.92666e+09	0.0419726	-48.7656	3.75412e+09	0.0485147	-43.9781	3.3693e+09	0.0431366	-146.9	0.01968	-130.592	4924760000	4.92476
-46.4531	3.63296e+09	0.0451862	-55.3438	3.9018e+09	0.0381945	-67.0687	4.33643e+09	0.0391009	-51.2688	3.91072e+09	0.0419544	-47.9656	3.73773e+09	0.0483986	-43.2531	3.35832e+09	0.0443321	-146.8	0.01818	-130.101	4920030000	4.92003
-45.925	3.62608e+09	0.0449908	-54.7	3.89391e+09	0.0386504	-66.3594	4.3268e+09	0.0395403	-50.6344	3.89942e+09	0.0422225	-47.2344	3.72485e+09	0.0491964	-42.6656	3.3496e+09	0.0442208	-146.7	0.01916	-129.61	4914210000	4.91421
-45.3687	3.61628e+09	0.0458427	-54.0969	3.88365e+09	0.0394866	-65.5406	4.31424e+09	0.0400851	-49.9719	3.88924e+09	0.0429471	-46.5688	3.70875e+09	0.0486816	-42.075	3.33689e+09	0.0448258	-146.6	0.01924	-129.119	4908360000	4.90836
-44.7563	3.60624e+09	0.0462386	-53.4719	3.87402e+09	0.0391903	-64.8469	4.29717e+09	0.0408954	-49.3344	3.8788e+09	0.0434102	-45.8969	3.69763e+09	0.0497131	-41.4313	3.32853e+09	0.0447073	-146.5	0.01894	-128.627	4902480000	4.90248
-44.1562	3.59575e+09	0.0457833	-52.8187	3.85952e+09	0.0386713	-64.2188	4.28504e+09	0.0409622	-48.5562	3.8674e+09	0.0436463	-45.0062	3.67802e+09	0.0491678	-40.7875	3.31475e+09	0.044822	-146.2	0.01944	-128.136	4896670000	4.89667
-43.6	3.58629e+09	0.0460083	-52.1844	3.84845e+09	0.0399454	-63.4	4.2728e+09	0.0410926	-47.85	3.85339e+09	0.0442768	-44.3969	3.66492e+09	0.0501461	-40.2344	3.30751e+09	0.045061	-145.8	0.01902	-127.645	4890810000	4.89081
-43.0344	3.57963e+09	0.0462561	-51.45	3.83939e+09	0.0392286	-62.5687	4.26103e+09	0.0414029	-47.0844	3.84103e+09	0.0440006	-43.7094	3.6533e+09	0.0504294	-39.5031	3.30252e+09	0.0454269	-145.6	0.01851	-127.154	4885100000	4.8851
-42.3406	3.56928e+09	0.046028	-50.7625	3.82906e+09	0.0403088	-61.8875	4.24734e+09	0.0423064	-46.1469	3.82879e+09	0.0444268	-43.0875	3.64131e+09	0.0511774	-38.9594	3.28661e+09	0.0455923	-145.5	0.01863	-126.663	4879420000	4.87942
-41.7156	3.5571e+09	0.0461677	-50.2063	3.8176e+09	0.0407502	-61.2375	4.23816e+09	0.041863	-45.5875	3.81388e+09	0.0440986	-42.4813	3.63017e+09	0.050946	-38.4	3.27806e+09	0.0459747	-145.1	0.01921	-126.172	4873810000	4.87381
-41.1156	3.54963e+09	0.0469497	-49.5875	3.80827e+09	0.0403251	-60.5719	4.22445e+09	0.0426802	-44.8875	3.80418e+09	0.0446377	-41.7875	3.61693e+09	0.0511246	-37.9219	3.26664e+09	0.0456994	-145	0.01884	-125.681	4868430000	4.86843
-40.5719	3.53997e+09	0.0470987	-48.9719	3.79991e+09	0.0403055	-60.0063	4.21075e+09	0.0427354	-44.0531	3.78836e+09	0.04526	-41.1938	3.60357e+09	0.0513202	-37.2688	3.26162e+09	0.0460596	-144.9	0.01863	-125.19	4863120000	4.86312
-39.9125	3.53121e+09	0.0464439	-48.3438	3.78936e+09	0.0403381	-59.3312	4.20028e+09	0.0428769	-43.2	3.77249e+09	0.0455788	-40.4625	3.59121e+09	0.0512394	-36.7281	3.25894e+09	0.0465744	-144.8	0.01973	-124.698	4857620000	4.85762
-39.4344	3.52021e+09	0.0460635	-47.5969	3.7748e+09	0.0409619	-58.5438	4.18737e+09	0.0430776	-42.5562	3.76293e+09	0.0452759	-39.8906	3.5795e+09	0.0522448	-36.2687	3.24557e+09	0.0457202	-144.6	0.01927	-124.207	4852100000	4.8521
-38.9437	3.51134e+09	0.0471473	-46.9469	3.76362e+09	0.0412123	-57.8375	4.17456e+09	0.0432648	-41.7812	3.75075e+09	0.0457473	-39.3	3.56841e+09	0.0523217	-35.7469	3.2398e+09	0.046737	-144.4	0.01876	-123.716	4846190000	4.84619
-38.4	3.50559e+09	0.046783	-46.1688	3.75259e+09	0.0428916	-57.2281	4.1622e+09	0.043996	-41.1531	3.74036e+09	0.0453079	-38.5969	3.55732e+09	0.0522015	-35.075	3.22582e+09	0.046986	-144.2	0.01959	-123.225	4840000000	4.84
-37.8219	3.49234e+09	0.046925	-45.7125	3.74221e+09	0.0431559	-56.3875	4.14924e+09	0.0440941	-40.5531	3.7263e+09	0.0467165	-38.0563	3.5454e+09	0.0528793	-34.4344	3.21717e+09	0.0458255	-144.1	0.01949	-122.734	4833440000	4.83344
-37.3469	3.48408e+09	0.0471251	-45.1375	3.7352e+09	0.0424157	-55.75	4.13637e+09	0.0447319	-39.8531	3.7154e+09	0.0466205	-37.4281	3.53311e+09	0.0526261	-33.9219	3.20782e+09	0.046778	-143.9	0.01869	-122.243	4827430000	4.82743
-36.8344	3.47827e+09	0.0467997	-44.4656	3.72603e+09	0.0432359	-54.9594	4.12124e+09	0.0445762	-39.1406	3.70429e+09	0.0474849	-36.85	3.52378e+09	0.05359	-33.2344	3.20164e+09	0.0473836	-143.7	0.01878	-121.752	4821990000	4.82199
-36.375	3.46877e+09	0.0472675	-43.7688	3.71399e+09	0.042629	-54.2375	4.10928e+09	0.0448	-38.55	3.69412e+09	0.0471631	-36.1875	3.50743e+09	0.0527699	-32.7437	3.19195e+09	0.0477589	-143.6	0.01985	-121.261	4816760000	4.81676
-35.9094	3.46263e+09	0.0481401	-43.05	3.70026e+09	0.0437254	-53.5625	4.0987e+09	0.0455614	-37.8594	3.68569e+09	0.0473513	-35.625	3.49824e+09	0.0535442	-32.2094	3.18621e+09	0.0484628	-143.4	0.01782	-120.769	4811270000	4.81127
-35.2969	3.45458e+09	0.0476565	-42.3375	3.68872e+09	0.0429883	-52.7219	4.08442e+09	0.0454326	-37.2344	3.67079e+09	0.0474421	-34.9875	3.48629e+09	0.0533382	-31.6938	3.17593e+09	0.0470259	-143.3	0.01754	-120.278	4805740000	4.80574
-34.7125	3.44318e+09	0.0468464	-41.7188	3.67813e+09	0.0436624	-52.0531	4.07298e+09	0.0455815	-36.5031	3.65791e+09	0.0473896	-34.2875	3.47533e+09	0.0536013	-31.2188	3.16882e+09	0.047448	-143.2	0.01736	-119.787	4800000000	4.8
-34.2219	3.43781e+09	0.0474456	-41.2031	3.67072e+09	0.0437622	-51.3219	4.06392e+09	0.0458977	-35.9562	3.64369e+09	0.0484873	-33.5125	3.46013e+09	0.0536457	-30.6031	3.16237e+09	0.0480135	-143	0.0187	-119.296	4794130000	4.79413
-33.6969	3.4305e+09	0.0474076	-40.6156	3.65859e+09	0.0437759	-50.675	4.0485e+09	0.045859	-35.3062	3.63823e+09	0.0488995	-32.975	3.45076e+09	0.0537642	-30.1438	3.15555e+09	0.0471513	-142.8	0.02034	-118.805	4787840000	4.78784
-33.2375	3.42192e+09	0.0471814	-40.1	3.65033e+09	0.0448077	-49.9656	4.03734e+09	0.0464006	-34.7563	3.62849e+09	0.0484898	-32.3469	3.43508e+09	0.0540597	-29.5469	3.14843e+09	0.0490156	-142.7	0.02003	-118.314	4781230000	4.78123
-32.6688	3.41306e+09	0.0475285	-39.5	3.64265e+09	0.043896	-49.2531	4.01988e+09	0.0467584	-34.2469	3.61626e+09	0.0478189	-31.8094	3.42935e+09	0.0538905	-28.9906	3.12882e+09	0.0495107	-142.3	0.01777	-117.823	4774680000	4.77468
-32.0844	3.40413e+09	0.0475906	-38.9594	3.63127e+09	0.0441026	-48.6594	4.00986e+09	0.0475866	-33.6688	3.61049e+09	0.0481241	-31.3812	3.41781e+09	0.0540038	-28.4375	3.1271e+09	0.0467334	-142.1	0.01933	-117.332	4768630000	4.76863
-31.625	3.39665e+09	0.0478482	-38.3281	3.62234e+09	0.0450607	-48.1281	3.99756e+09	0.0473792	-32.9625	3.59462e+09	0.0484883	-30.85	3.40995e+09	0.0539457	-27.8406	3.11676e+09	0.0480787	-142	0.01951	-116.841	4762670000	4.76267
-31.1219	3.38935e+09	0.0476692	-37.8156	3.61441e+09	0.04485	-47.5031	3.98823e+09	0.0478061	-32.3156	3.58387e+09	0.0488476	-30.2062	3.39944e+09	0.0540543	-27.2812	3.10962e+09	0.0472225	-141.8	0.0203	-116.349	4756520000	4.75652
-30.6625	3.381e+09	0.0481442	-37.2625	3.60665e+09	0.0447701	-46.8406	3.97562e+09	0.0479732	-31.6625	3.57214e+09	0.0478569	-29.6688	3.39048e+09	0.054052	-26.8219	3.1046e+09	0.046989	-141.6	0.02089	-115.858	4750350000	4.75035
-30.1094	3.37289e+09	0.0481254	-36.6	3.59448e+09	0.0447432	-46.1375	3.96281e+09	0.0485264	-31.0156	3.56072e+09	0.0483014	-29.0844	3.38314e+09	0.0538788	-26.3219	3.09473e+09	0.0464734	-141.5	0.01972	-115.367	4744020000	4.74402
-29.6375	3.36607e+09	0.0476658	-36.175	3.58727e+09	0.0448996	-45.6812	3.95163e+09	0.0481934	-30.4187	3.55154e+09	0.0481583	-28.4844	3.37271e+09	0.0538751	-25.775	3.08906e+09	0.0479552	-141	0.01966	-114.876	4737830000	4.73783
-29.1594	3.35903e+09	0.0477651	-35.5781	3.57492e+09	0.0446458	-45.05	3.93883e+09	0.0490974	-29.8094	3.5418e+09	0.0482942	-27.9688	3.36281e+09	0.0538702	-25.1656	3.07967e+09	0.0474241	-140.8	0.01938	-114.385	4731690000	4.73169
-28.575	3.35036e+09	0.0475754	-35.0531	3.56856e+09	0.0448744	-44.4281	3.92471e+09	0.0488363	-29.3188	3.5301e+09	0.0492314	-27.375	3.35423e+09	0.0538215	-24.5969	3.07411e+09	0.0456608	-140.7	0.02042	-113.894	4725170000	4.72517
-28.15	3.34255e+09	0.0469777	-34.5438	3.55845e+09	0.0453201	-43.775	3.91316e+09	0.0493902	-28.8125	3.52155e+09	0.0496327	-26.85	3.34385e+09	0.0536399	-23.9375	3.06009e+09	0.0478157	-140.5	0.01848	-113.403	4718460000	4.71846
-27.5656	3.33422e+09	0.0472931	-34.0031	3.55105e+09	0.0452902	-43.1531	3.90171e+09	0.0496887	-28.1781	3.51621e+09	0.0488117	-26.275	3.33451e+09	0.0534319	-23.4031	3.05713e+09	0.0462858	-140.3	0.02095	-112.912	4712080000	4.71208
-27.1687	3.32893e+09	0.0471781	-33.5	3.54172e+09	0.0458732	-42.45	3.88817e+09	0.0498742	-27.5781	3.50751e+09	0.0483298	-25.8	3.32758e+09	0.0531867	-22.975	3.04731e+09	0.0474602	-139.7	0.02024	-112.42	4706230000	4.70623
-26.7812	3.32299e+09	0.0465014	-32.9188	3.53648e+09	0.0454838	-41.9594	3.87586e+09	0.0506349	-26.9688	3.49597e+09	0.0488596	-25.2625	3.31741e+09	0.0532555	-22.4	3.04336e+09	0.0485059	-139.6	0.01984	-111.929	4700820000	4.70082
-26.3562	3.31503e+09	0.04747	-32.35	3.52797e+09	0.0458586	-41.4531	3.86569e+09	0.050242	-26.4281	3.48663e+09	0.0489371	-24.7437	3.30888e+09	0.0537079	-21.95	3.03905e+09	0.0476405	-139.5	0.02086	-111.438	4694980000	4.69498
-25.9031	3.31075e+09	0.0468911	-31.8781	3.51835e+09	0.0460297	-41.0531	3.85565e+09	0.0503881	-25.8281	3.47877e+09	0.0489534	-24.2563	3.29988e+09	0.0534253	-21.4	3.01753e+09	0.0477888	-139.3	0.01992	-110.947	4688650000	4.68865
-25.475	3.30418e+09	0.0469163	-31.4219	3.5118e+09	0.0459043	-40.4875	3.84525e+09	0.0503365	-25.1781	3.47116e+09	0.0484964	-23.6625	3.2926e+09	0.053229	-20.8344	3.0306e+09	0.0502251	-138.9	0.02053	-110.456	4682060000	4.68206
-24.8844	3.29757e+09	0.0470325	-30.4906	3.49867e+09	0.0455901	-39.975	3.83672e+09	0.0508565	-24.6906	3.46154e+09	0.0481795	-23.2281	3.28486e+09	0.052601	-20.2188	3.01252e+09	0.0468711	-138.5	0.02047	-109.965	4675140000	4.67514
-24.3781	3.28942e+09	0.0471084	-28.9688	3.48079e+09	0.0455779	-39.475	3.82553e+09	0.0506167	-24.1625	3.45271e+09	0.0480716	-22.7406	3.27883e+09	0.0528339	-19.6469	3.00451e+09	0.047195	-138.4	0.0199	-109.474	4668140000	4.66814
-23.9969	3.2849e+09	0.0466672	-26.7656	3.45768e+09	0.0457995	-38.825	3.81303e+09	0.0512617	-23.6875	3.44557e+09	0.0483822	-22.2406	3.27044e+09	0.0524592	-18.9531	3.00682e+09	0.0476036	-138.3	0.02094	-108.983	4661390000	4.66139
-23.5312	3.275e+09	0.0460644	-25.1719	3.44196e+09	0.0459192	-37.3906	3.7894e+09	0.0511887	-23.1438	3.43873e+09	0.0482061	-21.6625	3.26246e+09	0.0521145	-17.6469	2.98806e+09	0.0453544	-138.2	0.02103	-108.491	4654690000	4.65469
-23.0281	3.26998e+09	0.0469262	-23.475	3.42434e+09	0.0456357	-35.6437	3.76367e+09	0.0518552	-22.6594	3.43241e+09	0.047655	-20.9719	3.25294e+09	0.0519266	-15.4469	2.97069e+09	0.0453359	-137.9	0.01959	-108	4647560000	4.64756
-22.575	3.2643e+09	0.0466498	-22.0969	3.40796e+09	0.045621	-33.0656	3.73486e+09	0.0522217	-22.1094	3.4282e+09	0.0479356	-19.7344	3.23621e+09	0.0515606	-12.9031	2.95341e+09	0.0455513	-137.5	0.02128	-107.509	4640480000	4.64048
-22.0688	3.25765e+09	0.046124	-21.0281	3.3926e+09	0.0459098	-31.6625	3.71757e+09	0.0524947	-21.6313	3.41767e+09	0.0488566	-17.7406	3.21509e+09	0.0510778	-11.2062	2.9416e+09	0.0447076	-137.4	0.02146	-107.018	4634350000	4.63435
-21.6906	3.25062e+09	0.0458351	-19.3875	3.37416e+09	0.0462524	-30.6281	3.70044e+09	0.0525108	-21.075	3.40671e+09	0.0475577	-15.7969	3.19696e+09	0.0505136	-10.025	2.92785e+09	0.0439013	-137.2	0.02029	-106.527	4628260000	4.62826
-21.1687	3.24295e+09	0.04595	-18.0969	3.35986e+09	0.0456782	-29.2531	3.67876e+09	0.0533107	-20.6812	3.39969e+09	0.0479902	-14.0875	3.18556e+09	0.0505633	-8.45625	2.91408e+09	0.0440753	-137	0.02129	-106.036	4621550000	4.62155
-20.6875	3.23702e+09	0.0458883	-16.7656	3.34314e+09	0.0452638	-27.6031	3.65261e+09	0.053017	-20.1219	3.39554e+09	0.0475535	-12.7031	3.17242e+09	0.0496442	-6.92812	2.90835e+09	0.0429988	-136.7	0.01875	-105.545	4614940000	4.61494
-20.1812	3.23347e+09	0.045858	-15.3875	3.32852e+09	0.0457378	-26.0469	3.62787e+09	0.0529626	-19.6094	3.38899e+09	0.0475134	-11.5813	3.15966e+09	0.0496779	-5.43437	2.8913e+09	0.0441096	-136.2	0.02165	-105.054	4608990000	4.60899
-19.6781	3.2254e+09	0.0458281	-13.9781	3.31077e+09	0.0444474	-24.7469	3.60953e+09	0.0530388	-19.0781	3.38187e+09	0.0465377	-9.92188	3.14304e+09	0.0487327	-4.05	2.88485e+09	0.0418501	-136	0.0218	-104.562	4603050000	4.60305
-19.3313	3.22109e+09	0.0451749	-12.5375	3.2937e+09	0.044526	-23.3781	3.58818e+09	0.0530947	-18.5969	3.37524e+09	0.0469011	-8.19063	3.13031e+09	0.048146	-2.8	2.8705e+09	0.0423071	-135.9	0.02119	-104.071	4596680000	4.59668
-18.8375	3.21488e+09	0.045081	-11.3094	3.27882e+09	0.0438079	-22.1406	3.56828e+09	0.0526093	-18.2	3.36791e+09	0.0471468	-6.7875	3.115e+09	0.0479484	-1.60313	2.86491e+09	0.0406779	-135.7	0.02021	-103.58	4589570000	4.58957
-18.3687	3.20872e+09	0.0451051	-9.96875	3.26369e+09	0.0434291	-20.9281	3.54621e+09	0.0526336	-17.7719	3.36396e+09	0.046262	-5.11563	3.10311e+09	0.0465859	-0.228125	2.85403e+09	0.0412003	-135.5	0.01969	-103.089	4582220000	4.58222
-17.8875	3.20528e+09	0.0441806	-8.9	3.25255e+09	0.0430897	-19.4812	3.52316e+09	0.0520696	-17.2812	3.35851e+09	0.0453694	-3.87813	3.09435e+09	0.0465841	1.53438	2.83758e+09	0.0400299	-135.4	0.02127	-102.598	4575530000	4.57553
-17.4125	3.19461e+09	0.0446452	-7.83125	3.24339e+09	0.0434131	-18.1125	3.501e+09	0.0520809	-16.9625	3.35144e+09	0.0465915	-2.78125	3.08523e+09	0.0453987	2.75313	2.83429e+09	0.0381132	-135.1	0.02162	-102.107	4568990000	4.56899
-17.05	3.19239e+09	0.0449696	-6.92812	3.23036e+09	0.0420862	-17.0125	3.48262e+09	0.0510686	-16.5	3.34414e+09	0.0461815	-1.53437	3.07638e+09	0.0450186	3.85	2.82508e+09	0.0367414	-134.5	0.02085	-101.616	4562220000	4.56222
-16.6906	3.18709e+09	0.0443361	-5.75625	3.21989e+09	0.041869	-16.0156	3.46584e+09	0.0515365	-15.475	3.33339e+09	0.0450021	0.075	3.06444e+09	0.0439949	4.9375	2.81384e+09	0.0399863	-134.3	0.02199	-101.125	4555570000	4.55557
-16.275	3.18284e+09	0.0436794	-4.73438	3.20909e+09	0.0415144	-14.75	3.44719e+09	0.0510301	-13.1437	3.31612e+09	0.0448543	1.41562	3.0573e+09	0.0434005	6.20937	2.8151e+09	0.0407053	-134.1	0.0211	-100.633	4549570000	4.54957
-15.875	3.17696e+09	0.0442567	-3.59688	3.19782e+09	0.0402703	-13.7125	3.43385e+09	0.0502245	-11.2219	3.29965e+09	0.0445485	2.56562	3.05195e+09	0.0430423	7.22813	2.80097e+09	0.0383862	-133.9	0.02203	-100.142	4543130000	4.54313
-15.4344	3.17296e+09	0.0440167	-2.6625	3.18893e+09	0.040354	-12.6906	3.41963e+09	0.0505659	-9.32187	3.29117e+09	0.0432255	3.65	3.04554e+09	0.0422476	8.65625	2.79491e+09	0.0375039	-133.2	0.02089	-99.6512	4535760000	4.53576
-15.0531	3.16728e+09	0.0431522	-1.72188	3.1778e+09	0.0402882	-11.6219	3.40405e+09	0.0495197	-7.95938	3.27912e+09	0.0435628	4.91875	3.04151e+09	0.041557	9.83437	2.78236e+09	0.0339806	-133	0.02247	-99.1601	4528230000	4.52823
-14.6	3.16335e+09	0.0436104	-0.6375	3.16684e+09	0.039447	-10.6188	3.38994e+09	0.0493727	-6.7	3.2658e+09	0.0420861	6.35312	3.03338e+09	0.0407213	11.0781	2.77157e+09	0.0341932	-132.9	0.02049	-98.669	4521610000	4.52161
-13.5813	3.15205e+09	0.0433238	0.48125	3.15985e+09	0.0389628	-9.65	3.37966e+09	0.0489439	-4.825	3.25102e+09	0.0417774	7.4125	3.03033e+09	0.0403906	12.1062	2.76583e+09	0.0389115	-132.8	0.02199	-98.1779	4515520000	4.51552
-11.4563	3.13532e+09	0.0421625	1.54375	3.15012e+09	0.0386647	-8.23438	3.36446e+09	0.0480414	-3.4	3.2425e+09	0.0405602	8.5625	3.02469e+09	0.0396999	13.2938	2.76286e+09	0.0351548	-132.5	0.02179	-97.6868	4509170000	4.50917
-9.26562	3.12018e+09	0.0424506	2.57812	3.13782e+09	0.0381765	-7.1875	3.35403e+09	0.0478603	-2.325	3.23506e+09	0.0407713	9.66563	3.02098e+09	0.0388855	14.6562	2.74928e+09	0.0354182	-132	0.02194	-97.1956	4501810000	4.50181
-7.45	3.10796e+09	0.0419226	3.55312	3.13011e+09	0.0378246	-6	3.34033e+09	0.0472697	-0.825	3.22089e+09	0.0399883	10.7625	3.01592e+09	0.0383138	16.0969	2.74251e+09	0.035015	-131.7	0.02076	-96.7045	4493950000	4.49395
-6.29688	3.09736e+09	0.0419702	4.66875	3.12205e+09	0.0371336	-5.04062	3.32968e+09	0.0468923	0.328125	3.21372e+09	0.0395197	11.7844	3.00957e+09	0.0378425	17.4562	2.73744e+09	0.0331415	-131.6	0.02134	-96.2134	4486750000	4.48675
-4.98125	3.08565e+09	0.0414245	5.75938	3.11114e+09	0.0365135	-3.9625	3.32023e+09	0.0459253	1.6625	3.20452e+09	0.0382418	12.8219	3.00385e+09	0.0373812	18.6687	2.72476e+09	0.0332846	-131.5	0.02211	-95.7223	4480520000	4.48052
-3.44062	3.07473e+09	0.041145	6.78125	3.10463e+09	0.0364922	-3.0625	3.31197e+09	0.045434	3.10625	3.19344e+09	0.0371567	14.0125	2.99708e+09	0.0364005	19.7563	2.71988e+09	0.0331715	-131.2	0.02195	-95.2311	4474470000	4.47447
-2.01875	3.06525e+09	0.0410618	7.68125	3.09561e+09	0.0357732	-2.20312	3.30437e+09	0.0447861	4.40313	3.18608e+09	0.0373427	15.1219	2.99248e+09	0.0361141	20.9375	2.71469e+09	0.0334069	-130.8	0.02296	-94.74	4467950000	4.46795
-0.7625	3.05689e+09	0.0411398	8.81563	3.08722e+09	0.0359297	-1.16563	3.29641e+09	0.0442111	5.7625	3.17251e+09	0.036319	16.3563	2.98554e+09	0.0357084	21.9125	2.70177e+09	0.0332588	-130.6	0.02122	-94.2489	4460520000	4.46052
0.728125	3.04637e+09	0.0405491	9.82188	3.07827e+09	0.0341877	-0.1125	3.29082e+09	0.0437548	7.22813	3.16218e+09	0.0336025	17.4031	2.97678e+09	0.035096	23.2313	2.69299e+09	0.0329504	-130.2	0.02116	-93.7578	4452650000	4.45265
2.20938	3.03751e+09	0.0396103	10.7125	3.07289e+09	0.0351159	0.821875	3.28409e+09	0.0429072	8.34375	3.15493e+09	0.0345989	18.6781	2.96971e+09	0.0336816	24.4469	2.68738e+09	0.0309124	-130.1	0.02038	-93.2666	4445240000	4.44524
3.58125	3.0288e+09	0.0395225	11.6625	3.06403e+09	0.0344111	1.84375	3.27987e+09	0.0422145	9.4375	3.14649e+09	0.0343874	19.6625	2.96428e+09	0.0341297	25.3375	2.6746e+09	0.0296879	-130	0.02267	-92.7755	4438010000	4.43801
4.85938	3.02236e+09	0.0378234	12.5188	3.05472e+09	0.0334971	2.81562	3.27328e+09	0.0415081	10.4688	3.14031e+09	0.0333263	20.6594	2.95775e+09	0.0332898	26.3625	2.66939e+09	0.0312664	-129.8	0.02211	-92.2844	4431150000	4.43115
6.075	3.01273e+09	0.0375259	13.5594	3.04931e+09	0.0337811	3.8625	3.26712e+09	0.0411326	11.6281	3.13046e+09	0.0316301	21.6187	2.94954e+09	0.0330715	27.2844	2.66629e+09	0.0307877	-129.5	0.02378	-91.7933	4424300000	4.4243
7.20312	3.00837e+09	0.0375627	14.5719	3.04252e+09	0.0327814	5.1	3.25906e+09	0.0397209	12.6438	3.12146e+09	0.0316829	22.7875	2.9438e+09	0.0329078	28.3719	2.64934e+09	0.0291532	-129.3	0.02156	-91.3022	4417860000	4.41786
8.475	3.00079e+09	0.0374176	15.4375	3.03386e+09	0.0333105	5.94375	3.25357e+09	0.039882	13.7344	3.11594e+09	0.0312612	23.8375	2.93492e+09	0.032668	29.5031	2.6455e+09	0.032217	-128.9	0.02044	-90.811	4411320000	4.41132
9.80937	2.99561e+09	0.0365617	16.3313	3.02582e+09	0.0327417	6.78437	3.24936e+09	0.0393204	14.625	3.10805e+09	0.0309761	25.0281	2.92762e+09	0.0324849	30.6344	2.63912e+09	0.0298439	-128.6	0.02212	-90.3199	4404210000	4.40421
10.7719	2.9906e+09	0.0364924	17.0813	3.01918e+09	0.0326229	7.78125	3.24059e+09	0.038707	15.6781	3.09703e+09	0.0311041	25.9594	2.92208e+09	0.0318824	31.45	2.63357e+09	0.0314294	-128.5	0.02361	-89.8288	4396890000	4.39689
11.5781	2.98603e+09	0.0358878	18.0625	3.01161e+09	0.0320568	9.08125	3.23171e+09	0.0377749	16.6	3.09069e+09	0.0299226	26.8219	2.91553e+09	0.0314291	32.5906	2.61057e+09	0.0317342	-128.4	0.02268	-89.3377	4389200000	4.3892
12.4406	2.98145e+09	0.0353194	18.9906	3.00475e+09	0.032279	10.0375	3.22282e+09	0.0372365	17.7625	3.08127e+09	0.0298455	27.8719	2.9068e+09	0.0310872	33.5812	2.60651e+09	0.0323323	-128	0.02175	-88.8465	4382330000	4.38233
13.5469	2.97316e+09	0.0357103	20.1125	2.99473e+09	0.0316652	10.8844	3.21893e+09	0.0368489	18.9469	3.06943e+09	0.0291631	28.8938	2.89778e+09	0.0307395	34.7	2.58902e+09	0.031969	-127.6	0.02065	-88.3554	4376600000	4.3766
14.6281	2.96846e+09	0.0358563	21.1594	2.98598e+09	0.0320401	11.6656	3.21069e+09	0.0364256	19.8719	3.06329e+09	0.0283831	29.8781	2.88951e+09	0.0309187	35.5812	2.58589e+09	0.0300157	-127.3	0.02322	-87.8643	4368950000	4.36895
15.6312	2.96183e+09	0.0350951	22.0094	2.97824e+09	0.0316422	12.675	3.20143e+09	0.0358503	20.8906	3.0565e+09	0.0287312	30.7344	2.88291e+09	0.0306536	36.4406	2.57741e+09	0.0292559	-127.1	0.02185	-87.3732	4360270000	4.36027
16.5031	2.95576e+09	0.0343564	22.9469	2.96913e+09	0.0313637	13.8125	3.19228e+09	0.0350582	21.7687	3.04764e+09	0.028423	31.6063	2.87433e+09	0.0306277	37.4844	2.56796e+09	0.0309532	-126.7	0.0222	-86.8821	4351980000	4.35198
17.3469	2.95006e+09	0.034771	23.9125	2.96242e+09	0.0312638	14.7844	3.18262e+09	0.035148	23.05	3.0354e+09	0.0289216	32.8469	2.86002e+09	0.0306182	38.6688	2.55528e+09	0.0309629	-126.4	0.02105	-86.3909	4345320000	4.34532
18.3781	2.94478e+09	0.033724	24.8281	2.95555e+09	0.0311363	15.675	3.17669e+09	0.0344707	24.1562	3.02727e+09	0.0285107	34	2.84925e+09	0.0304491	39.725	2.54256e+09	0.0331071	-126.3	0.02357	-85.8998	4338560000	4.33856
19.3844	2.93937e+09	0.0338696	25.6875	2.94637e+09	0.0307633	16.5344	3.16927e+09	0.034231	25.0687	3.02184e+09	0.0283603	35.1031	2.83603e+09	0.0306672	40.5969	2.54044e+09	0.0331534	-125.9	0.02251	-85.4087	4331630000	4.33163
20.3062	2.92854e+09	0.0337814	26.45	2.93737e+09	0.0309636	17.3281	3.16333e+09	0.0336639	25.9031	3.01208e+09	0.0281745	36.0062	2.82609e+09	0.0303878	41.6313	2.52989e+09	0.0315986	-125.8	0.02274	-84.9176	4324460000	4.32446
21.2531	2.9246e+09	0.0332929	27.4344	2.92885e+09	0.0307304	18.3031	3.15357e+09	0.0335945	26.9375	3.00374e+09	0.0278309	36.9062	2.81628e+09	0.0310736	42.6625	2.51864e+09	0.0315303	-125.5	0.02268	-84.4265	4317530000	4.31753
22.2125	2.91718e+09	0.0327018	28.4844	2.92091e+09	0.0310033	19.3219	3.14596e+09	0.0335087	27.975	2.99445e+09	0.0266159	38.1969	2.80243e+09	0.0309232	43.7906	2.50193e+09	0.0338312	-125.3	0.02365	-83.9353	4311260000	4.31126
23.2188	2.90707e+09	0.0320213	29.425	2.91541e+09	0.0304101	20.2312	3.13825e+09	0.0335758	29.1469	2.98987e+09	0.0278236	39.0281	2.79205e+09	0.0306281	44.8406	2.48212e+09	0.0329143	-125.1	0.02067	-83.4442	4304470000	4.30447
24.2031	2.9028e+09	0.0329309	30.3031	2.90618e+09	0.0306706	21.1906	3.13107e+09	0.0327314	30.0313	2.98501e+09	0.027486	40.0344	2.78159e+09	0.0306091	45.8312	2.48358e+09	0.0327388	-124.7	0.02261	-82.9531	4296630000	4.29663
25.1062	2.89339e+09	0.0322098	31.0531	2.898e+09	0.0302368	21.9875	3.12215e+09	0.0323501	30.8344	2.97619e+09	0.0270492	41	2.76788e+09	0.0303447	47.0906	2.45752e+09	0.0307645	-124.5	0.02321	-82.462	4289650000	4.28965
26.0344	2.89061e+09	0.031251	31.9563	2.88827e+09	0.029648	22.9375	3.11548e+09	0.0320609	31.6938	2.96854e+09	0.0272917	42.1562	2.75393e+09	0.0310653	48.3562	2.4622e+09	0.029654	-124.3	0.02401	-81.9708	4283220000	4.28322
26.9313	2.87811e+09	0.0312888	33.2	2.88079e+09	0.0298523	23.9062	3.10484e+09	0.0324514	32.8875	2.96166e+09	0.0266351	43.2156	2.74269e+09	0.0308264	49.6031	2.44677e+09	0.0338442	-124.2	0.02218	-81.4797	4277270000	4.27727
27.9156	2.87155e+09	0.0313355	34.1875	2.87439e+09	0.0303375	24.9625	3.09654e+09	0.0323271	33.9781	2.94878e+09	0.0271158	44.1469	2.73368e+09	0.0309658	50.5187	2.43858e+09	0.0322835	-123.9	0.02129	-80.9886	4271370000	4.27137
28.8281	2.86353e+09	0.0321073	35.0594	2.86425e+09	0.0298194	25.9125	3.0831e+09	0.0314563	34.9344	2.94131e+09	0.0266149	45.0562	2.72401e+09	0.0305012	51.5156	2.43396e+09	0.0325894	-123.4	0.0227	-80.4975	4263760000	4.26376
29.7344	2.85751e+09	0.0310744	35.9344	2.85768e+09	0.0294887	26.7656	3.07436e+09	0.0315951	35.7375	2.93157e+09	0.0264729	45.925	2.71327e+09	0.0310241	52.6375	2.41825e+09	0.0301668	-123.2	0.02325	-80.0063	4256340000	4.25634
30.7062	2.84553e+09	0.0312525	36.85	2.8496e+09	0.0292863	27.7375	3.06268e+09	0.031522	36.6437	2.92224e+09	0.0259364	47.1281	2.70185e+09	0.0310288	54.0156	2.40187e+09	0.0312181	-123.1	0.0237	-79.5152	4248220000	4.24822
31.4906	2.83852e+09	0.0312511	37.8063	2.83934e+09	0.0299258	28.7375	3.05456e+09	0.0316298	37.7875	2.91083e+09	0.026892	48.3344	2.69142e+09	0.0310413	54.9375	2.40104e+09	0.0340209	-122.8	0.02234	-79.0241	4239680000	4.23968
32.4188	2.8298e+09	0.0315908	38.7625	2.83385e+09	0.0296086	29.6656	3.04142e+09	0.0320203	38.95	2.89793e+09	0.0258615	49.3219	2.67812e+09	0.0305845	55.8656	2.38825e+09	0.0309547	-122.6	0.02144	-78.533	4232410000	4.23241
33.4	2.82066e+09	0.0316377	39.7156	2.8245e+09	0.0293121	30.5438	3.02927e+09	0.0317765	40.0938	2.8904e+09	0.0266236	50.2125	2.66733e+09	0.0308286	57.175	2.37558e+09	0.0327402	-122.3	0.02249	-78.0418	4226000000	4.226
34.3563	2.8147e+09	0.0314094	40.6719	2.81466e+09	0.0293669	31.3406	3.01564e+09	0.0318571	40.9188	2.88122e+09	0.0263899	51.1031	2.65694e+09	0.0301023	58.125	2.37109e+09	0.032309	-122.1	0.02431	-77.5507	4219360000	4.21936
35.2344	2.80514e+09	0.0307264	41.4188	2.80932e+09	0.0292789	32.4312	3.00063e+09	0.0321551	41.95	2.86794e+09	0.0262488	52.2188	2.64549e+09	0.0306566	59.0563	2.36216e+09	0.0327576	-121.9	0.02288	-77.0596	4212330000	4.21233
36.1125	2.7975e+09	0.0307745	42.3719	2.8009e+09	0.0290115	33.4937	2.98811e+09	0.0321973	42.9437	2.85849e+09	0.026774	53.3031	2.63219e+09	0.0301362	59.9625	2.35172e+09	0.0303698	-121.8	0.02398	-76.5685	4205870000	4.20587
36.9906	2.78943e+09	0.0300858	43.3125	2.79225e+09	0.0288207	34.4469	2.97627e+09	0.0320527	44.0969	2.84173e+09	0.0258153	54.2438	2.62186e+09	0.0299235	61.1562	2.3384e+09	0.0316411	-121.5	0.02309	-76.0774	4199860000	4.19986
37.9156	2.78122e+09	0.0311211	44.2125	2.78627e+09	0.0289159	35.3719	2.96464e+09	0.0324417	45.05	2.8343e+09	0.0264095	55.125	2.61214e+09	0.0306876	62.6031	2.33011e+09	0.0318573	-121.4	0.02149	-75.5862	4193340000	4.19334
[truncated: 1,977 more rows]

## Sheet: 50 Hz
1			2			3			4			5			6			Average		Average
[truncated: 1,001 more rows]
