# Supplementary material for: Data from static and dynamic mechanical tests of different isomers of amine cured multifunctional epoxy resins
Source: Data Brief. 2018 May 25;19:992–6. doi: 10.1016/j.dib.2018.05.125 (PMC5997956; doi:10.1016/j.dib.2018.05.125)
Supplement: Supplementary file 6 — Supplementary material [file mmc6.xlsx]

## Sheet: 1 Hz
1			2			3			4			5			6			Average		Average
Temp(C)	Modulus 1.	Tan Delta1.	Temp(C)	Modulus 1.	Tan Delta1.	Temp(C)	Modulus 1.	Tan Delta1.	Temp(C)	Modulus 1.	Tan Delta1.	Temp(C)	Modulus 1.	Tan Delta1.	Temp(C)	Modulus 1.	Tan Delta1.	Temp(C)	Tan Delta1.	Temp(C)	Modulus 1.
-161.456	5.28739e+09	0.0181835	-167.287	5.25923e+09	0.0213518	-171.097	5.34955e+09	0.0182542	-178.378	5.00391e+09	0.0184753	-172.306	5.18282e+09	0.0178381	-186.006	4.97298e+09	0.0198264	-186	0.01983	-162.853	5134140000	5.13414
-159.95	5.28745e+09	0.0159791	-164.506	5.25942e+09	0.019017	-168.069	5.33721e+09	0.0176342	-176.219	5.00531e+09	0.0167245	-168.387	5.1707e+09	0.0168068	-181.637	4.96893e+09	0.0191813	-181.6	0.01918	-162.39	5131700000	5.1317
-158.044	5.27891e+09	0.0159659	-161.581	5.2516e+09	0.0189573	-165.122	5.33057e+09	0.0175505	-174.309	5.00028e+09	0.0168215	-165.709	5.15902e+09	0.0169156	-178.575	4.95658e+09	0.0187475	-178.6	0.01875	-161.927	5129260000	5.12926
-156.497	5.27333e+09	0.0160233	-159.3	5.24052e+09	0.0193346	-162.275	5.32008e+09	0.0178536	-172.588	4.9936e+09	0.0167422	-162.853	5.14078e+09	0.0170048	-176.091	4.95064e+09	0.0189015	-178.4	0.01848	-161.464	5126820000	5.12682
-155.172	5.26023e+09	0.0161001	-157.134	5.22705e+09	0.019242	-159.475	5.30347e+09	0.0181012	-170.906	4.98679e+09	0.016641	-160.472	5.12735e+09	0.0170419	-174.2	4.94373e+09	0.0190699	-176.2	0.01672	-161.002	5124380000	5.12438
-153.938	5.25489e+09	0.0161187	-155.15	5.21457e+09	0.0192223	-157.181	5.28876e+09	0.0180945	-169.353	4.97991e+09	0.016854	-158.356	5.10964e+09	0.0173038	-172.528	4.93299e+09	0.0190576	-176.1	0.0189	-160.539	5121930000	5.12193
-152.756	5.2464e+09	0.0166385	-153.228	5.19919e+09	0.0193585	-154.863	5.27404e+09	0.0183052	-167.922	4.96957e+09	0.016686	-156.372	5.09469e+09	0.0177204	-171.028	4.92387e+09	0.019142	-174.3	0.01682	-160.076	5118950000	5.11895
-151.7	5.23948e+09	0.0166394	-151.428	5.18522e+09	0.0196031	-152.744	5.2572e+09	0.0186027	-166.588	4.96174e+09	0.0171091	-154.553	5.08306e+09	0.0176447	-169.503	4.9159e+09	0.0189852	-174.2	0.01907	-159.613	5115740000	5.11574
-150.522	5.22997e+09	0.0165594	-149.587	5.17167e+09	0.0194892	-150.878	5.24303e+09	0.0188807	-165.384	4.95267e+09	0.0169598	-152.825	5.06909e+09	0.0181208	-167.994	4.90194e+09	0.01892	-172.6	0.01674	-159.15	5112990000	5.11299
-149.363	5.21877e+09	0.0168187	-147.887	5.16009e+09	0.0197712	-149.109	5.22787e+09	0.0195402	-164.159	4.94691e+09	0.0170347	-151.281	5.0535e+09	0.018097	-166.637	4.89152e+09	0.0192646	-172.5	0.01906	-158.687	5110150000	5.11015
-148.197	5.21041e+09	0.0169895	-146.363	5.14698e+09	0.0202446	-147.166	5.2052e+09	0.0193734	-162.944	4.9382e+09	0.0181273	-149.766	5.04389e+09	0.0184889	-165.228	4.8835e+09	0.0190535	-172.3	0.01784	-158.224	5107170000	5.10717
-147.087	5.19968e+09	0.01714	-144.969	5.12991e+09	0.020518	-145.584	5.19708e+09	0.0187705	-161.775	4.92652e+09	0.0174344	-148.856	5.0386e+09	0.0180643	-163.628	4.87075e+09	0.0192343	-171.1	0.01825	-157.761	5104160000	5.10416
-145.947	5.18581e+09	0.0174101	-144.191	5.13194e+09	0.020118	-144.444	5.18663e+09	0.0194369	-160.747	4.92279e+09	0.0170341	-148.384	5.03145e+09	0.0185914	-162.131	4.85662e+09	0.0196833	-171	0.01914	-157.299	5101180000	5.10118
-144.831	5.17474e+09	0.0178483	-143.3	5.12543e+09	0.0203628	-143.484	5.1828e+09	0.0197106	-159.644	4.90914e+09	0.0173729	-147.819	5.02689e+09	0.0184798	-160.978	4.84325e+09	0.0197242	-170.9	0.01664	-156.836	5097510000	5.09751
-143.544	5.16209e+09	0.0177694	-142.419	5.1146e+09	0.0207162	-142.275	5.17676e+09	0.0195117	-158.509	4.9046e+09	0.0176903	-147.278	5.0227e+09	0.0183734	-159.697	4.83357e+09	0.0197044	-169.5	0.01899	-156.373	5093660000	5.09366
-142.35	5.14939e+09	0.0175892	-141.647	5.10545e+09	0.0206057	-141.131	5.16852e+09	0.0197313	-157.275	4.89654e+09	0.0175305	-146.569	5.0152e+09	0.0186059	-158.494	4.82487e+09	0.0197945	-169.4	0.01685	-155.91	5089990000	5.08999
-141.284	5.13759e+09	0.0181813	-140.759	5.09275e+09	0.021212	-140.022	5.15687e+09	0.0197168	-156.359	4.88498e+09	0.0178279	-145.847	5.00714e+09	0.0186919	-157.259	4.81457e+09	0.0200136	-168.4	0.01681	-155.447	5086320000	5.08632
-140.141	5.12341e+09	0.0183207	-139.494	5.07694e+09	0.0214842	-138.913	5.14516e+09	0.0201586	-154.884	4.87553e+09	0.0180494	-144.841	4.99596e+09	0.0187903	-156.144	4.8014e+09	0.020305	-168.1	0.01763	-154.984	5082780000	5.08278
-139.019	5.11177e+09	0.0186542	-138.069	5.06221e+09	0.0216454	-137.678	5.13018e+09	0.0201769	-153.547	4.86029e+09	0.0184447	-143.572	4.98473e+09	0.0191601	-154.991	4.78727e+09	0.0204488	-168	0.01892	-154.521	5079150000	5.07915
-137.903	5.10318e+09	0.0187227	-136.737	5.04117e+09	0.0219147	-136.481	5.11985e+09	0.0203235	-152.259	4.85136e+09	0.0184643	-142.169	4.97034e+09	0.0192716	-153.766	4.77465e+09	0.0203519	-167.9	0.01669	-154.058	5075290000	5.07529
-136.853	5.09439e+09	0.0190081	-135.031	5.02236e+09	0.022413	-135.272	5.10702e+09	0.0213521	-150.759	4.83525e+09	0.0189716	-140.612	4.95571e+09	0.0194255	-152.566	4.76086e+09	0.0210687	-167.3	0.02135	-153.596	5071230000	5.07123
-135.534	5.08755e+09	0.0189552	-133.553	5.00289e+09	0.0229781	-133.938	5.08676e+09	0.0204663	-149.306	4.82178e+09	0.0192064	-138.916	4.93944e+09	0.0197395	-151.478	4.74677e+09	0.0211816	-166.6	0.01819	-153.133	5067370000	5.06737
-134.294	5.08216e+09	0.0193075	-131.916	4.97856e+09	0.0233894	-132.697	5.06821e+09	0.0212157	-147.953	4.80924e+09	0.0193066	-137.272	4.92247e+09	0.0201416	-149.281	4.73401e+09	0.021696	-165.7	0.01692	-152.67	5063520000	5.06352
-133.016	5.07231e+09	0.0193395	-130.362	4.9586e+09	0.0238277	-131.275	5.04978e+09	0.0222084	-147.247	4.8047e+09	0.0188974	-135.659	4.90579e+09	0.0203927	-147.631	4.72964e+09	0.0215018	-165.4	0.01696	-152.207	5059510000	5.05951
-132.084	5.06292e+09	0.019049	-128.775	4.93722e+09	0.0241536	-129.984	5.02857e+09	0.0221578	-147.113	4.80062e+09	0.0191616	-133.972	4.88769e+09	0.0206233	-147.1	4.72561e+09	0.021589	-165.2	0.01905	-151.744	5055210000	5.05521
-131.097	5.0523e+09	0.0194922	-127.028	4.91212e+09	0.0250133	-128.559	5.01002e+09	0.0223482	-146.925	4.79294e+09	0.0194276	-132.147	4.87192e+09	0.0210431	-147.1	4.72391e+09	0.0216528	-165.1	0.01755	-151.281	5051050000	5.05105
-130.141	5.04114e+09	0.0200043	-125.244	4.88964e+09	0.0248912	-127.1	4.98974e+09	0.022921	-146.606	4.78504e+09	0.0196344	-130.512	4.85668e+09	0.0213501	-147.1	4.71716e+09	0.0221643	-164.5	0.01902	-150.818	5047500000	5.0475
-129.153	5.02743e+09	0.0200433	-123.669	4.86977e+09	0.0253476	-125.272	4.96775e+09	0.0228641	-146.012	4.77868e+09	0.0195505	-128.866	4.83614e+09	0.0216218	-146.897	4.70809e+09	0.0221926	-164.2	0.01703	-150.355	5043940000	5.04394
-128.075	5.01106e+09	0.0202344	-121.931	4.84561e+09	0.0250516	-123.378	4.94826e+09	0.0231218	-145.287	4.7697e+09	0.0199272	-127.338	4.82007e+09	0.0219467	-146.269	4.699e+09	0.0217533	-163.6	0.01923	-149.893	5040310000	5.04031
-126.894	4.99751e+09	0.020507	-120.128	4.82303e+09	0.0254577	-121.569	4.92947e+09	0.023412	-144.119	4.7584e+09	0.0201263	-125.713	4.80092e+09	0.0224611	-145.397	4.68872e+09	0.0222634	-162.9	0.01757	-149.43	5036730000	5.03673
-125.566	4.98142e+09	0.0205612	-118.581	4.80662e+09	0.0256892	-120.016	4.91216e+09	0.0234983	-142.869	4.74863e+09	0.0202318	-124.144	4.78355e+09	0.022477	-144.456	4.67678e+09	0.0222283	-162.3	0.01785	-148.967	5033440000	5.03344
-124.241	4.96612e+09	0.020789	-116.909	4.78458e+09	0.026069	-118.472	4.89139e+09	0.0237507	-141.666	4.73484e+09	0.020649	-122.725	4.76887e+09	0.0226431	-143.353	4.66667e+09	0.0224418	-162.1	0.01968	-148.504	5029540000	5.02954
-122.95	4.95139e+09	0.0211121	-115.444	4.7662e+09	0.026168	-116.916	4.87405e+09	0.0241125	-140.231	4.72074e+09	0.0205895	-121.184	4.75087e+09	0.0227514	-142.275	4.6559e+09	0.0227517	-161.8	0.01743	-148.041	5025820000	5.02582
-121.594	4.93078e+09	0.0213326	-113.953	4.74723e+09	0.0267041	-115.097	4.85168e+09	0.0247469	-138.781	4.70778e+09	0.0207641	-119.675	4.73678e+09	0.0226884	-140.747	4.64181e+09	0.0230397	-161.6	0.01896	-147.578	5022100000	5.0221
-120.028	4.90916e+09	0.0221722	-112.591	4.7245e+09	0.0269674	-113.322	4.82866e+09	0.0247935	-137.353	4.69524e+09	0.0211745	-118.084	4.71829e+09	0.0233347	-139.516	4.62691e+09	0.0230132	-161.5	0.01818	-147.115	5017080000	5.01708
-118.666	4.8947e+09	0.022446	-111.216	4.70565e+09	0.0270294	-111.219	4.80333e+09	0.0249282	-135.916	4.68321e+09	0.0213249	-116.647	4.69825e+09	0.023546	-137.85	4.60583e+09	0.024177	-161	0.01972	-146.652	5008870000	5.00887
-117.319	4.87696e+09	0.0222185	-109.916	4.6853e+09	0.027764	-109.706	4.78225e+09	0.0252469	-134.228	4.66494e+09	0.021855	-115.247	4.68099e+09	0.0235933	-136.647	4.59653e+09	0.0234881	-160.7	0.01703	-146.19	5003900000	5.0039
-115.725	4.86065e+09	0.0228618	-108.662	4.66879e+09	0.0277244	-108.362	4.7646e+09	0.0254512	-132.6	4.6456e+09	0.0220763	-113.9	4.66254e+09	0.0239961	-135.175	4.58017e+09	0.024185	-160.5	0.01704	-145.727	4999030000	4.99903
-114.425	4.83935e+09	0.0228303	-107.425	4.65254e+09	0.0283374	-106.981	4.74764e+09	0.0260585	-131.134	4.63311e+09	0.0222845	-112.647	4.64478e+09	0.0241712	-133.772	4.56277e+09	0.0243403	-160	0.01598	-145.264	4993980000	4.99398
-113.481	4.827e+09	0.0235432	-106.219	4.63451e+09	0.0287797	-105.6	4.73095e+09	0.0262283	-129.619	4.61732e+09	0.0225031	-111.159	4.62679e+09	0.0244946	-132.566	4.54671e+09	0.024329	-159.7	0.0197	-144.801	4989410000	4.98941
-112.459	4.80794e+09	0.0232318	-104.987	4.61607e+09	0.0296153	-104.2	4.71334e+09	0.0266474	-128.162	4.60141e+09	0.0228726	-109.719	4.60914e+09	0.0247274	-131.331	4.53403e+09	0.0244608	-159.6	0.01737	-144.338	4985900000	4.9859
-111.391	4.79159e+09	0.0235691	-103.603	4.59441e+09	0.0292063	-103.019	4.69952e+09	0.0271043	-126.784	4.58699e+09	0.0225474	-108.281	4.59037e+09	0.0250796	-130.034	4.51832e+09	0.0246993	-159.5	0.0181	-143.875	4982450000	4.98245
-110.391	4.77232e+09	0.0239844	-102.456	4.5774e+09	0.0297494	-101.759	4.6816e+09	0.0272506	-125.341	4.57197e+09	0.0229367	-106.934	4.56845e+09	0.0256664	-128.775	4.50797e+09	0.0252119	-159.3	0.01933	-143.412	4978760000	4.97876
-109.166	4.75489e+09	0.023742	-101.347	4.55694e+09	0.0302573	-100.578	4.66434e+09	0.0272409	-123.666	4.55337e+09	0.023519	-105.428	4.5491e+09	0.0260165	-127.428	4.49462e+09	0.0255712	-158.5	0.01874	-142.949	4974540000	4.97454
-108.178	4.73558e+09	0.0246715	-100.084	4.53912e+09	0.0306943	-99.3844	4.64647e+09	0.0279965	-122.397	4.54062e+09	0.0230218	-103.906	4.53374e+09	0.0260689	-126.147	4.48172e+09	0.0253126	-158.4	0.0173	-142.486	4969990000	4.96999
-107.209	4.72026e+09	0.0249717	-98.975	4.52282e+09	0.0311947	-98.2031	4.62513e+09	0.0279692	-121.006	4.52602e+09	0.0235251	-102.531	4.50965e+09	0.0265713	-124.884	4.46824e+09	0.0256129	-158	0.01597	-142.024	4965360000	4.96536
-105.688	4.70246e+09	0.025453	-97.8906	4.50627e+09	0.0315152	-96.9125	4.60714e+09	0.0285196	-119.613	4.50857e+09	0.0236693	-101.084	4.4942e+09	0.0268803	-123.269	4.45258e+09	0.0249776	-157.3	0.01877	-141.561	4960700000	4.9607
-104.594	4.6824e+09	0.025812	-96.7625	4.48968e+09	0.0317386	-95.7656	4.58801e+09	0.0291446	-118.359	4.49731e+09	0.0239084	-99.8187	4.47578e+09	0.0273833	-122.119	4.44317e+09	0.0254043	-157.2	0.01809	-141.098	4955930000	4.95593
-103.537	4.66711e+09	0.0260219	-95.6969	4.47384e+09	0.0320746	-94.6469	4.57258e+09	0.0289525	-117.059	4.48394e+09	0.0239998	-98.3063	4.45659e+09	0.0282386	-120.897	4.43061e+09	0.0254975	-157.1	0.01924	-140.635	4950850000	4.95085
-102.491	4.64914e+09	0.0264434	-94.625	4.45457e+09	0.0325478	-93.6687	4.55433e+09	0.0296341	-115.778	4.46835e+09	0.024178	-97.0938	4.43322e+09	0.0282205	-119.769	4.41878e+09	0.0257301	-156.5	0.01602	-140.172	4945700000	4.9457
-101.478	4.63294e+09	0.0268074	-93.7188	4.4372e+09	0.0330479	-92.5938	4.53702e+09	0.0295269	-114.369	4.45106e+09	0.024676	-95.7125	4.41566e+09	0.0285692	-118.481	4.40128e+09	0.0257622	-156.4	0.01777	-139.709	4940750000	4.94075
-100.475	4.61364e+09	0.0270073	-92.675	4.42246e+09	0.0331415	-91.5531	4.52306e+09	0.0299231	-113.066	4.43573e+09	0.0250082	-94.4937	4.40013e+09	0.0290792	-117.491	4.38741e+09	0.0258495	-156.1	0.02031	-139.246	4935870000	4.93587
-99.4125	4.5995e+09	0.0271136	-91.6875	4.40722e+09	0.0336211	-90.4906	4.50493e+09	0.0305229	-111.816	4.4212e+09	0.0253668	-93.4625	4.38596e+09	0.0293479	-116.353	4.37385e+09	0.0262113	-155.2	0.01766	-138.783	4931110000	4.93111
-98.5563	4.58292e+09	0.02793	-90.7156	4.38971e+09	0.0339795	-89.5062	4.49113e+09	0.0310391	-110.559	4.40659e+09	0.0255693	-92.375	4.36733e+09	0.0293569	-115.197	4.36025e+09	0.0263076	-155	0.02045	-138.321	4926330000	4.92633
-97.5125	4.57025e+09	0.0278619	-89.725	4.37464e+09	0.0344712	-88.5406	4.47404e+09	0.0313086	-109.391	4.39123e+09	0.0253046	-91.3094	4.35211e+09	0.0303919	-113.85	4.34333e+09	0.0262488	-154.9	0.01818	-137.858	4921360000	4.92136
-96.5219	4.55272e+09	0.0281987	-88.8875	4.35888e+09	0.0347831	-87.5875	4.45777e+09	0.0313588	-108.309	4.37625e+09	0.0260287	-90.2094	4.33706e+09	0.0302821	-112.875	4.33092e+09	0.02701	-154.6	0.01764	-137.395	4916650000	4.91665
-95.3719	4.53512e+09	0.0291434	-87.9031	4.34398e+09	0.0348798	-86.2188	4.43764e+09	0.0317866	-107.197	4.36188e+09	0.0261123	-89.225	4.32121e+09	0.0307805	-111.737	4.31998e+09	0.0260584	-153.9	0.01612	-136.932	4912070000	4.91207
-94.3062	4.51498e+09	0.0296222	-86.9844	4.32653e+09	0.0353804	-85.1312	4.41928e+09	0.0324321	-106.069	4.34732e+09	0.026518	-88.2344	4.30625e+09	0.0307649	-110.653	4.30632e+09	0.0272096	-153.8	0.02035	-136.469	4907820000	4.90782
-93.2031	4.49176e+09	0.030698	-86.0906	4.31072e+09	0.0351903	-84.1219	4.4025e+09	0.0326172	-104.975	4.3332e+09	0.0262288	-87.1937	4.29107e+09	0.0315565	-109.538	4.29325e+09	0.0275393	-153.5	0.01844	-136.006	4903440000	4.90344
-92.1969	4.47603e+09	0.0313209	-85.1813	4.29378e+09	0.0360852	-83	4.38946e+09	0.0330335	-103.875	4.31708e+09	0.0269475	-86.2375	4.27393e+09	0.0318821	-108.578	4.2805e+09	0.0269898	-153.2	0.01936	-135.543	4898910000	4.89891
-91.075	4.46174e+09	0.0307686	-84.1156	4.27524e+09	0.0362859	-81.9875	4.37397e+09	0.0330099	-102.825	4.30574e+09	0.0271645	-85.2094	4.26099e+09	0.0317445	-107.591	4.2674e+09	0.0272121	-152.8	0.01738	-135.08	4894220000	4.89422
-89.8719	4.44311e+09	0.0315179	-83.1594	4.25914e+09	0.0373174	-80.8906	4.36038e+09	0.0335375	-101.725	4.29171e+09	0.0272953	-84.3	4.24415e+09	0.0322489	-106.228	4.25026e+09	0.0277893	-152.7	0.0186	-134.618	4889100000	4.8891
-88.7812	4.42672e+09	0.0318135	-82.0094	4.2381e+09	0.036506	-79.7219	4.34097e+09	0.0342498	-100.488	4.27806e+09	0.0277673	-83.3219	4.22834e+09	0.0331213	-105.256	4.2378e+09	0.0277775	-152.6	0.02107	-134.155	4883870000	4.88387
-87.7844	4.40586e+09	0.032157	-80.9875	4.21903e+09	0.0379837	-78.8563	4.32488e+09	0.0344097	-99.3313	4.25995e+09	0.0282662	-82.3562	4.21629e+09	0.0330155	-104.244	4.22842e+09	0.0278878	-152.3	0.01846	-133.692	4878480000	4.87848
-86.8531	4.39134e+09	0.0324391	-80.1219	4.20118e+09	0.037943	-77.8969	4.30674e+09	0.0347581	-98.3219	4.24382e+09	0.0283895	-81.3688	4.19925e+09	0.033427	-103.35	4.21601e+09	0.0279564	-151.7	0.01664	-133.229	4873010000	4.87301
-85.8187	4.37639e+09	0.0331585	-79.2406	4.18365e+09	0.0386671	-77.0281	4.29181e+09	0.0352907	-97.2062	4.22784e+09	0.0288923	-80.4594	4.1834e+09	0.0337232	-102.406	4.20443e+09	0.0284084	-151.5	0.02118	-132.766	4867410000	4.86741
-84.7656	4.36101e+09	0.0332288	-78.0438	4.16051e+09	0.0388367	-76.1	4.2776e+09	0.0358212	-95.9938	4.21375e+09	0.0288366	-79.6031	4.17212e+09	0.0343257	-101.453	4.19175e+09	0.0286118	-151.4	0.0196	-132.303	4862150000	4.86215
-83.8094	4.3408e+09	0.0342084	-77.1125	4.14236e+09	0.0393182	-75.175	4.26149e+09	0.0363122	-94.8063	4.19627e+09	0.0295198	-78.6437	4.1573e+09	0.0347453	-100.525	4.18219e+09	0.0286924	-151.3	0.0181	-131.84	4857070000	4.85707
-82.8719	4.32558e+09	0.0347032	-76.275	4.12468e+09	0.0397203	-73.9937	4.24433e+09	0.0366494	-93.7594	4.18282e+09	0.0296079	-77.6594	4.13756e+09	0.03518	-99.5344	4.16983e+09	0.0286434	-150.9	0.01888	-131.377	4852080000	4.85208
-81.7719	4.30699e+09	0.0348982	-75.3	4.11261e+09	0.0404069	-72.6937	4.22382e+09	0.0373983	-92.6031	4.16714e+09	0.0299437	-76.7719	4.12245e+09	0.035475	-98.7094	4.15797e+09	0.02901	-150.8	0.01897	-130.915	4846660000	4.84666
-80.8156	4.28879e+09	0.0357411	-74.5	4.09456e+09	0.0406888	-71.6687	4.20746e+09	0.0376363	-91.45	4.15096e+09	0.0306727	-75.8656	4.10373e+09	0.0358616	-97.7687	4.14662e+09	0.0293708	-150.5	0.01656	-130.452	4841010000	4.84101
-79.9625	4.27374e+09	0.036449	-73.7156	4.07901e+09	0.0409066	-70.8469	4.19177e+09	0.0382732	-90.3563	4.13498e+09	0.0308056	-75.0031	4.08836e+09	0.0362093	-96.7344	4.13225e+09	0.0292579	-149.8	0.01849	-129.989	4835080000	4.83508
-79.1219	4.25878e+09	0.0362572	-72.8094	4.0624e+09	0.0413772	-70.0469	4.17606e+09	0.0386808	-89.3281	4.11975e+09	0.031575	-74.2656	4.07393e+09	0.0366716	-95.7656	4.11764e+09	0.029751	-149.6	0.01949	-129.526	4829560000	4.82956
-78.2438	4.2459e+09	0.037103	-72.1438	4.05104e+09	0.0416711	-69.0719	4.15554e+09	0.0389161	-88.0781	4.10173e+09	0.0324147	-73.375	4.05904e+09	0.0371844	-94.8469	4.10634e+09	0.0303754	-149.4	0.01682	-129.063	4823990000	4.82399
-77.2031	4.22972e+09	0.0375866	-71.4531	4.03721e+09	0.0429168	-68.2062	4.14427e+09	0.0396413	-87.0062	4.08489e+09	0.0323519	-72.4969	4.04394e+09	0.0376238	-94.0156	4.09279e+09	0.030207	-149.3	0.02046	-128.6	4818340000	4.81834
-76.1281	4.21343e+09	0.0380265	-70.6625	4.02207e+09	0.0425988	-67.2906	4.12652e+09	0.0402717	-85.8906	4.07148e+09	0.0312363	-71.675	4.0288e+09	0.0380454	-93.1688	4.08289e+09	0.0303531	-149.1	0.01954	-128.137	4812580000	4.81258
-75.1844	4.19763e+09	0.0388622	-69.9469	4.00814e+09	0.0431239	-66.4719	4.11341e+09	0.0406449	-84.8344	4.063e+09	0.0337015	-70.8813	4.01641e+09	0.0384951	-92.2	4.06825e+09	0.0306543	-148.9	0.01806	-127.674	4807090000	4.80709
-74.3625	4.18099e+09	0.0391838	-69.1531	3.99528e+09	0.0433814	-65.6031	4.09807e+09	0.0411166	-83.7125	4.04302e+09	0.0341141	-70.1219	4.00303e+09	0.0388618	-91.1813	4.05516e+09	0.0307059	-148.4	0.01859	-127.211	4801610000	4.80161
-73.5094	4.16645e+09	0.0394869	-68.2875	3.98049e+09	0.0438804	-64.9125	4.08456e+09	0.0420315	-82.575	4.02855e+09	0.0337753	-69.3562	3.98737e+09	0.0392907	-90.2781	4.04128e+09	0.0311924	-148.2	0.01699	-126.749	4796230000	4.79623
-72.6094	4.14945e+09	0.0402551	-67.475	3.9675e+09	0.044192	-64.1375	4.06955e+09	0.0417892	-81.4375	4.01713e+09	0.0335235	-68.5781	3.97266e+09	0.039514	-89.4656	4.02796e+09	0.0312157	-148	0.01931	-126.286	4790910000	4.79091
-71.7656	4.13554e+09	0.0407499	-66.6594	3.95192e+09	0.0443006	-63.2844	4.05598e+09	0.0423525	-80.1844	3.99322e+09	0.0346367	-67.7438	3.95907e+09	0.0398784	-88.6594	4.01979e+09	0.0319012	-147.9	0.01977	-125.823	4785550000	4.78555
-70.9031	4.11844e+09	0.0412712	-65.7906	3.93935e+09	0.045058	-62.4437	4.04076e+09	0.0428313	-79.2219	3.98464e+09	0.0343081	-66.9344	3.94675e+09	0.0405527	-87.3406	4.00232e+09	0.0322935	-147.8	0.01848	-125.36	4780250000	4.78025
-70.0594	4.10265e+09	0.0417244	-65.075	3.92254e+09	0.0453	-61.5813	4.02565e+09	0.043428	-78.0281	3.96556e+09	0.034724	-66.2	3.93158e+09	0.0404381	-86.3781	3.98475e+09	0.032972	-147.6	0.0215	-124.897	4775030000	4.77503
-69.2719	4.08679e+09	0.042647	-63.8594	3.90321e+09	0.0460883	-60.6906	4.00681e+09	0.0439838	-77.0969	3.95217e+09	0.0355928	-65.4062	3.91818e+09	0.0414921	-85.2937	3.97103e+09	0.033165	-147.3	0.01837	-124.434	4769910000	4.76991
-68.3594	4.06766e+09	0.043487	-62.9844	3.88886e+09	0.0466464	-60.0562	3.99162e+09	0.0442458	-76.075	3.93957e+09	0.0361754	-64.6969	3.90302e+09	0.0414852	-84.4	3.95503e+09	0.0330969	-147.2	0.01913	-123.971	4764820000	4.76482
-67.6437	4.05527e+09	0.0434189	-62.1906	3.8748e+09	0.0473883	-59.3063	3.97742e+09	0.044704	-75.1094	3.92723e+09	0.0363756	-63.9031	3.88905e+09	0.0419533	-83.3156	3.9391e+09	0.0338593	-147.1	0.02034	-123.508	4759760000	4.75976
-66.8594	4.03909e+09	0.0442263	-61.2	3.85632e+09	0.0479103	-58.4156	3.96144e+09	0.0451585	-74.2844	3.90984e+09	0.0365137	-63.0844	3.87461e+09	0.0423546	-82.2	3.92511e+09	0.0339661	-146.9	0.02081	-123.046	4754740000	4.75474
-65.9562	4.02133e+09	0.0451123	-60.4625	3.84151e+09	0.0485769	-57.525	3.93908e+09	0.0461986	-73.3594	3.89835e+09	0.0379289	-62.2437	3.86212e+09	0.0431864	-81.3219	3.91264e+09	0.0346123	-146.6	0.01912	-122.583	4749520000	4.74952
-65.2375	4.00681e+09	0.0455329	-59.5531	3.82349e+09	0.0482601	-56.5844	3.92714e+09	0.0460193	-72.3531	3.88366e+09	0.0379619	-61.5	3.84902e+09	0.0432402	-80.4469	3.9005e+09	0.0344927	-146.4	0.02024	-122.12	4744150000	4.74415
-64.4625	3.99031e+09	0.0462287	-58.6938	3.80373e+09	0.0487355	-55.7719	3.91051e+09	0.0461382	-71.4375	3.87318e+09	0.0382446	-60.6031	3.83156e+09	0.0433729	-79.6312	3.88901e+09	0.0350595	-146.3	0.02175	-121.657	4738660000	4.73866
-63.5375	3.97299e+09	0.0468303	-57.85	3.79052e+09	0.0496318	-55.0875	3.89697e+09	0.0471826	-70.55	3.85862e+09	0.038349	-59.8937	3.81821e+09	0.0443403	-78.7687	3.87709e+09	0.0355369	-146	0.01955	-121.194	4733260000	4.73326
-62.5938	3.95101e+09	0.0469304	-57.0875	3.77745e+09	0.0502071	-54.1875	3.87518e+09	0.0472267	-69.5781	3.83852e+09	0.0397153	-58.9625	3.80345e+09	0.0449938	-77.8781	3.8628e+09	0.0356047	-145.9	0.01741	-120.731	4727950000	4.72795
-61.7875	3.93449e+09	0.0475021	-56.4188	3.76214e+09	0.0497482	-53.4781	3.86632e+09	0.0478822	-68.5781	3.82307e+09	0.0396332	-58.1	3.78312e+09	0.0448365	-77.0563	3.84887e+09	0.0358436	-145.8	0.01869	-120.268	4722560000	4.72256
-60.8969	3.91334e+09	0.0478174	-55.7438	3.75065e+09	0.0508314	-52.525	3.8453e+09	0.047731	-67.7594	3.81194e+09	0.0397021	-57.4	3.77203e+09	0.0458608	-76.1969	3.83634e+09	0.0363645	-145.6	0.01877	-119.805	4717310000	4.71731
-60.2281	3.90123e+09	0.048738	-55.0812	3.73641e+09	0.051183	-51.8531	3.83791e+09	0.0484895	-66.7812	3.79441e+09	0.0411405	-56.6344	3.76047e+09	0.0462371	-75.3719	3.82228e+09	0.0366217	-145.4	0.02226	-119.343	4711950000	4.71195
-59.55	3.88454e+09	0.0491307	-54.3906	3.7208e+09	0.0507395	-50.9906	3.81638e+09	0.0488873	-65.8469	3.77837e+09	0.0410984	-55.7812	3.74468e+09	0.0464261	-74.5781	3.80938e+09	0.0373446	-145.3	0.01993	-118.88	4706640000	4.70664
-58.65	3.86434e+09	0.0490249	-53.5594	3.70744e+09	0.0512401	-50.2031	3.80352e+09	0.048926	-64.9719	3.75713e+09	0.04252	-54.8687	3.72796e+09	0.0470235	-73.6531	3.79219e+09	0.0376226	-145	0.02052	-118.417	4701170000	4.70117
-57.8781	3.85158e+09	0.0505104	-52.8094	3.69209e+09	0.0514019	-49.4062	3.787e+09	0.0500245	-63.9938	3.7429e+09	0.0421798	-54.0188	3.71265e+09	0.0475522	-72.8625	3.78129e+09	0.0379899	-144.8	0.01832	-117.954	4695470000	4.69547
-56.9844	3.83209e+09	0.0501187	-52	3.67576e+09	0.0522117	-48.6406	3.75952e+09	0.0505179	-63.2062	3.72911e+09	0.0429117	-53.325	3.69832e+09	0.0474197	-72.0812	3.76817e+09	0.0380982	-144.5	0.02223	-117.491	4689630000	4.68963
-56.2563	3.81693e+09	0.0509395	-51.1969	3.65841e+09	0.051895	-47.8812	3.75184e+09	0.0500555	-62.3938	3.71828e+09	0.0435745	-52.6656	3.68781e+09	0.0482636	-71.2219	3.75466e+09	0.0388977	-144.4	0.01944	-117.028	4684080000	4.68408
-55.5969	3.80189e+09	0.0509109	-50.5812	3.64578e+09	0.0522668	-47.3	3.73859e+09	0.0507611	-61.5938	3.70473e+09	0.0437452	-51.8156	3.67114e+09	0.0477794	-70.4375	3.74252e+09	0.0392696	-144.2	0.02012	-116.565	4678470000	4.67847
-54.8938	3.78845e+09	0.0519099	-49.8875	3.63227e+09	0.0524282	-46.625	3.72759e+09	0.0507254	-60.8469	3.69112e+09	0.0436454	-51.1313	3.65802e+09	0.0482348	-69.7531	3.72832e+09	0.0392614	-144.1	0.02013	-116.102	4672960000	4.67296
-54.1594	3.77192e+09	0.0516298	-49.1531	3.61996e+09	0.0526708	-46.0312	3.71162e+09	0.0499809	-60.0438	3.67364e+09	0.0452076	-50.4312	3.64508e+09	0.0490532	-69.0563	3.71838e+09	0.0403065	-143.6	0.01916	-115.64	4667370000	4.66737
-53.125	3.75189e+09	0.0520217	-48.325	3.6041e+09	0.0534566	-45.4594	3.70072e+09	0.0509658	-59.1625	3.65564e+09	0.0456648	-49.5688	3.629e+09	0.0494361	-68.3	3.70265e+09	0.0402052	-143.5	0.01874	-115.177	4661350000	4.66135
-52.3625	3.73635e+09	0.0525505	-47.5125	3.58703e+09	0.052916	-44.8031	3.68154e+09	0.051522	-58.4688	3.64577e+09	0.0455574	-48.9406	3.61571e+09	0.0491568	-67.5406	3.69098e+09	0.0407728	-143.4	0.02244	-114.714	4655140000	4.65514
-51.5281	3.71777e+09	0.0528424	-46.8781	3.5772e+09	0.0537743	-44.1406	3.67382e+09	0.0516762	-57.8062	3.63332e+09	0.0452318	-48.225	3.60116e+09	0.0492115	-66.8156	3.67988e+09	0.0410717	-143.3	0.02036	-114.251	4649030000	4.64903
-50.8594	3.70475e+09	0.0531289	-46.1031	3.56229e+09	0.0537041	-43.3719	3.64996e+09	0.0506943	-56.9031	3.61809e+09	0.0459622	-47.6125	3.59165e+09	0.0502569	-66.0594	3.66584e+09	0.0413901	-142.9	0.02023	-113.788	4642990000	4.64299
-50.2031	3.69186e+09	0.0533879	-45.5875	3.55113e+09	0.0540818	-42.75	3.6457e+09	0.052075	-56.0531	3.60293e+09	0.0472091	-46.8625	3.5748e+09	0.05007	-65.3406	3.65415e+09	0.0417265	-142.4	0.01915	-113.325	4636560000	4.63656
-49.55	3.67808e+09	0.0542299	-45.0156	3.53939e+09	0.0541591	-42.0813	3.63429e+09	0.0513011	-55.4625	3.58807e+09	0.0479444	-46.25	3.5621e+09	0.0496865	-64.7125	3.64116e+09	0.0424916	-142.3	0.02113	-112.862	4629940000	4.62994
-48.7563	3.65996e+09	0.0545243	-44.1844	3.52553e+09	0.0539045	-41.5094	3.61737e+09	0.0514561	-54.6375	3.57116e+09	0.0477036	-45.6094	3.54673e+09	0.0509968	-64.0156	3.62903e+09	0.0424639	-142.2	0.01927	-112.399	4623760000	4.62376
-48.1031	3.64651e+09	0.054043	-43.3563	3.50769e+09	0.0534911	-41.0625	3.60287e+09	0.051595	-53.8469	3.55395e+09	0.0480384	-45.0375	3.53648e+09	0.0503886	-63.3375	3.61764e+09	0.043217	-141.7	0.02065	-111.936	4618020000	4.61802
-47.5344	3.63473e+09	0.0544093	-42.675	3.49443e+09	0.054445	-40.3406	3.59158e+09	0.051593	-53.15	3.5438e+09	0.0488833	-44.3375	3.5233e+09	0.0510124	-62.6375	3.6033e+09	0.0431672	-141.6	0.02061	-111.474	4612150000	4.61215
-46.8094	3.62064e+09	0.055014	-41.8562	3.47848e+09	0.0538649	-39.5469	3.57368e+09	0.0528099	-52.4594	3.52519e+09	0.0488688	-43.7562	3.51115e+09	0.0507615	-61.9156	3.59328e+09	0.0440327	-141.3	0.01818	-111.011	4605800000	4.6058
-46.0719	3.60646e+09	0.0552542	-41.1812	3.46396e+09	0.0536946	-38.9031	3.56353e+09	0.0509525	-51.7562	3.51716e+09	0.0488763	-43.0094	3.49942e+09	0.0512705	-61.1625	3.58045e+09	0.0440867	-141.1	0.01973	-110.548	4599220000	4.59922
-45.4625	3.58947e+09	0.0550133	-40.4844	3.45121e+09	0.0538488	-38.3656	3.55762e+09	0.0516244	-51.1531	3.50475e+09	0.0499416	-42.45	3.48942e+09	0.0514477	-60.5438	3.56718e+09	0.04442	-140.8	0.02121	-110.085	4592850000	4.59285
-44.9125	3.57833e+09	0.0556499	-39.9656	3.43901e+09	0.0538219	-37.7969	3.54731e+09	0.052352	-50.4469	3.49175e+09	0.0498644	-41.7938	3.47244e+09	0.0525966	-59.8656	3.55415e+09	0.0447381	-140.7	0.02304	-109.622	4586720000	4.58672
-44.25	3.56247e+09	0.0552639	-39.3063	3.4254e+09	0.0537786	-37.1531	3.53136e+09	0.0521025	-49.7812	3.47778e+09	0.0498737	-41.1313	3.46059e+09	0.0511694	-59.1688	3.54237e+09	0.0453572	-140.6	0.01943	-109.159	4580540000	4.58054
-43.6031	3.55135e+09	0.0554103	-38.6875	3.41482e+09	0.0537468	-36.4875	3.52095e+09	0.0514571	-49.05	3.46308e+09	0.0508599	-40.4125	3.44729e+09	0.0517176	-58.5125	3.53058e+09	0.0455528	-140.2	0.02059	-108.696	4573900000	4.5739
-42.9594	3.53846e+09	0.0558555	-38.0125	3.40578e+09	0.0543843	-36.1063	3.51499e+09	0.0516109	-48.3438	3.45004e+09	0.0508636	-39.6219	3.4331e+09	0.0512951	-57.6562	3.51452e+09	0.0457569	-140.1	0.01832	-108.233	4567270000	4.56727
-42.3469	3.52333e+09	0.0552441	-37.5406	3.39481e+09	0.0536362	-35.4656	3.49822e+09	0.0509311	-47.65	3.4332e+09	0.0506162	-39.0719	3.42081e+09	0.0513002	-56.8125	3.49965e+09	0.046103	-140	0.01972	-107.771	4560780000	4.56078
-41.5938	3.5072e+09	0.0558821	-37.0125	3.38668e+09	0.0539999	-34.9219	3.49216e+09	0.0508057	-46.9562	3.42134e+09	0.050734	-38.3781	3.40877e+09	0.0510166	-56.1406	3.48943e+09	0.0466303	-139.5	0.02225	-107.308	4554320000	4.55432
-41.0906	3.49321e+09	0.055808	-36.425	3.37565e+09	0.0540147	-34.45	3.48416e+09	0.0511629	-46.1063	3.4076e+09	0.0514755	-37.7344	3.39726e+09	0.0517655	-55.4062	3.47343e+09	0.0471485	-139	0.01865	-106.845	4548090000	4.54809
-40.4562	3.48073e+09	0.0562749	-35.9594	3.36554e+09	0.0536623	-33.75	3.47129e+09	0.0508505	-45.5969	3.39389e+09	0.0515231	-37.0969	3.38567e+09	0.0510651	-54.6344	3.46429e+09	0.0477308	-138.9	0.01995	-106.382	4542140000	4.54214
-39.8594	3.46953e+09	0.0557754	-35.4844	3.3567e+09	0.0530552	-33.0906	3.45892e+09	0.0505714	-44.875	3.37975e+09	0.0516884	-36.4688	3.37497e+09	0.0518598	-53.825	3.44597e+09	0.0477581	-138.8	0.02076	-105.919	4536180000	4.53618
-39.3375	3.45872e+09	0.0555173	-34.9656	3.34837e+09	0.0535465	-32.4875	3.45126e+09	0.0507551	-44.2687	3.37188e+09	0.0522153	-35.9094	3.36171e+09	0.0512286	-52.95	3.43166e+09	0.0483994	-138.1	0.02165	-105.456	4529950000	4.52995
-38.6375	3.44643e+09	0.0561173	-34.3719	3.33869e+09	0.0530945	-31.9125	3.43845e+09	0.0511082	-43.6812	3.35841e+09	0.0520268	-35.3687	3.35437e+09	0.0517918	-52.2688	3.41948e+09	0.048468	-137.9	0.02145	-104.993	4523780000	4.52378
-37.9875	3.43235e+09	0.055531	-33.7406	3.32718e+09	0.0526301	-31.3594	3.42807e+09	0.050934	-43.0156	3.349e+09	0.0526628	-34.6625	3.34184e+09	0.0511395	-51.5531	3.40712e+09	0.04881	-137.7	0.02018	-104.53	4517620000	4.51762
-37.3781	3.42292e+09	0.0556383	-33.2375	3.31936e+09	0.0531636	-30.7375	3.41636e+09	0.0502871	-42.3188	3.33403e+09	0.0521419	-33.9969	3.33137e+09	0.0509397	-50.8656	3.39587e+09	0.0495259	-137.4	0.02117	-104.068	4511580000	4.51158
-36.7594	3.40995e+09	0.0560119	-32.6156	3.30656e+09	0.0522148	-30.0906	3.41139e+09	0.0501533	-41.5938	3.32096e+09	0.0527621	-33.3594	3.32129e+09	0.0504133	-50.2219	3.3833e+09	0.0494929	-137.3	0.02014	-103.605	4505180000	4.50518
-36.2469	3.39305e+09	0.0554921	-32.1375	3.29956e+09	0.0522817	-29.5031	3.39846e+09	0.0498685	-41	3.30915e+09	0.0528384	-32.6969	3.30784e+09	0.0506929	-49.5062	3.37119e+09	0.04966	-136.9	0.01901	-103.142	4498630000	4.49863
-35.6344	3.382e+09	0.0552558	-31.6031	3.2898e+09	0.0523048	-28.875	3.3886e+09	0.0501691	-40.275	3.29537e+09	0.0525919	-32.0906	3.29657e+09	0.0511559	-48.8531	3.36088e+09	0.0502477	-136.7	0.02191	-102.679	4491940000	4.49194
-34.975	3.37077e+09	0.0550764	-31.0562	3.28001e+09	0.051842	-28.3375	3.38328e+09	0.0498243	-39.5719	3.28504e+09	0.0529871	-31.6313	3.2891e+09	0.0515597	-48.1281	3.34426e+09	0.0499396	-136.6	0.02349	-102.216	4485330000	4.48533
-34.3687	3.36246e+09	0.056567	-30.5688	3.27429e+09	0.0524295	-27.75	3.37349e+09	0.0499195	-38.8344	3.27248e+09	0.0532651	-31.0875	3.2797e+09	0.050747	-47.4219	3.3318e+09	0.0502439	-136.5	0.02032	-101.753	4478740000	4.47874
-33.7531	3.35095e+09	0.0550107	-30.0812	3.26635e+09	0.0521692	-27.2344	3.36695e+09	0.0503028	-38.2219	3.25892e+09	0.0526964	-30.4344	3.26685e+09	0.0503332	-46.6875	3.32004e+09	0.0507957	-135.9	0.02132	-101.29	4472270000	4.47227
-33.25	3.34459e+09	0.0555832	-29.5219	3.2573e+09	0.0519778	-26.7937	3.35657e+09	0.0491248	-37.5562	3.2475e+09	0.0531887	-29.9156	3.26037e+09	0.0502005	-46.0562	3.3056e+09	0.0506437	-135.7	0.02039	-100.827	4465930000	4.46593
-32.6719	3.33458e+09	0.0553286	-28.975	3.2471e+09	0.051133	-26.3844	3.3509e+09	0.0495424	-37.0219	3.23826e+09	0.0526864	-29.2719	3.25135e+09	0.0496054	-45.4156	3.29177e+09	0.050824	-135.5	0.01896	-100.365	4459400000	4.4594
-32.0719	3.32097e+09	0.0555197	-28.4031	3.23901e+09	0.0510053	-25.775	3.34282e+09	0.0487864	-36.475	3.23062e+09	0.0533311	-28.8312	3.24354e+09	0.0506575	-44.7437	3.27934e+09	0.0507376	-135.3	0.02135	-99.9017	4452820000	4.45282
-31.6313	3.31252e+09	0.0551745	-27.85	3.23176e+09	0.0512694	-25.2156	3.3352e+09	0.0490988	-35.9406	3.21816e+09	0.0526842	-28.1375	3.23617e+09	0.0500021	-44.0469	3.26953e+09	0.0512729	-135.2	0.02419	-99.4388	4446300000	4.4463
-31.2156	3.30702e+09	0.0544982	-27.3281	3.22215e+09	0.0505304	-24.5906	3.32472e+09	0.0484447	-35.2844	3.20574e+09	0.0525604	-27.5469	3.22691e+09	0.0500397	-43.4031	3.25581e+09	0.051604	-135	0.02241	-98.9759	4439020000	4.43902
-30.6406	3.29247e+09	0.0538645	-26.825	3.21314e+09	0.0504938	-24.0562	3.3166e+09	0.0485425	-34.7656	3.19867e+09	0.0532257	-27.075	3.21974e+09	0.0501993	-42.8062	3.24497e+09	0.0513282	-134.3	0.01931	-98.513	4431770000	4.43177
-30.2	3.28769e+09	0.0544627	-26.4219	3.20765e+09	0.0504139	-23.5844	3.30954e+09	0.048602	-34.2375	3.19135e+09	0.0532971	-26.6656	3.20968e+09	0.0494032	-42.2719	3.23501e+09	0.0511193	-134.2	0.02185	-98.0501	4425010000	4.42501
-29.6031	3.27428e+09	0.0537741	-26.0156	3.20266e+09	0.0507828	-23.0375	3.30245e+09	0.0478961	-33.6812	3.18265e+09	0.0531869	-26.1844	3.20426e+09	0.049294	-41.6406	3.22202e+09	0.0511466	-134	0.02062	-97.5873	4418270000	4.41827
-29.1313	3.26973e+09	0.0555404	-25.5031	3.19491e+09	0.0504872	-22.4531	3.29732e+09	0.0482842	-33.15	3.17171e+09	0.0525466	-25.6437	3.19623e+09	0.0492365	-41.1344	3.21368e+09	0.0512832	-133.9	0.02047	-97.1244	4411140000	4.41114
-28.5625	3.26091e+09	0.0545873	-24.975	3.18597e+09	0.0500422	-22	3.28776e+09	0.0475279	-32.6688	3.16399e+09	0.0524184	-25.1406	3.19105e+09	0.0491468	-40.6375	3.20474e+09	0.0515314	-133.8	0.02434	-96.6615	4404450000	4.40445
-28.1031	3.25432e+09	0.0534981	-24.55	3.18068e+09	0.050303	-21.5812	3.28254e+09	0.0483394	-32.0625	3.15537e+09	0.0530318	-24.7094	3.18407e+09	0.0500179	-40.1219	3.19491e+09	0.0514502	-133.6	0.02298	-96.1986	4397740000	4.39774
-27.6438	3.24772e+09	0.0547823	-24.1187	3.1733e+09	0.0496853	-21.0531	3.27726e+09	0.0482323	-31.6219	3.14716e+09	0.0530749	-24.2406	3.17667e+09	0.0491279	-39.4906	3.18661e+09	0.051836	-133	0.01934	-95.7357	4390980000	4.39098
-27.2125	3.23801e+09	0.053417	-23.5969	3.16708e+09	0.0492876	-20.5812	3.26967e+09	0.0480072	-31.1313	3.13879e+09	0.0529542	-23.775	3.17241e+09	0.0491254	-38.95	3.17895e+09	0.0520687	-132.7	0.02122	-95.2729	4384240000	4.38424
-26.7375	3.23155e+09	0.0527958	-23.2	3.16104e+09	0.0491334	-20.125	3.26482e+09	0.0481187	-30.5219	3.12988e+09	0.0527105	-23.2469	3.16139e+09	0.0488766	-38.3094	3.16735e+09	0.0518828	-132.6	0.02321	-94.81	4377240000	4.37724
-26.3031	3.22693e+09	0.0538686	-22.7688	3.15761e+09	0.0499762	-19.7031	3.25794e+09	0.0468386	-30.0375	3.12187e+09	0.0527006	-22.7312	3.157e+09	0.0486666	-37.775	3.15828e+09	0.0512737	-132.1	0.02005	-94.3471	4369780000	4.36978
-25.7781	3.21841e+09	0.053363	-22.3219	3.15047e+09	0.0489674	-19.2906	3.25276e+09	0.0478026	-29.575	3.11366e+09	0.0518288	-22.175	3.14822e+09	0.0480789	-37.1469	3.14617e+09	0.0513877	-131.9	0.02339	-93.8842	4362040000	4.36204
-25.25	3.20915e+09	0.0533036	-21.9312	3.14426e+09	0.0488427	-18.6812	3.24614e+09	0.0468663	-29.0031	3.10512e+09	0.0519608	-21.725	3.1428e+09	0.0477285	-36.5531	3.13777e+09	0.0514521	-131.3	0.02334	-93.4214	4354840000	4.35484
-24.8062	3.20386e+09	0.0522686	-21.4688	3.13821e+09	0.0483023	-18.1469	3.23912e+09	0.0463278	-28.5	3.10024e+09	0.0525539	-21.4	3.14037e+09	0.0502299	-35.975	3.12693e+09	0.0515275	-131.1	0.02089	-92.9585	4347710000	4.34771
-24.3719	3.19549e+09	0.0522064	-21.0656	3.13399e+09	0.0490599	-17.7125	3.23597e+09	0.0469389	-27.9031	3.0894e+09	0.0516957	-20.8594	3.13408e+09	0.0486467	-35.3781	3.11634e+09	0.051742	-130.5	0.02135	-92.4956	4340640000	4.34064
-23.8781	3.18786e+09	0.052592	-20.6906	3.12746e+09	0.0484009	-17.175	3.22812e+09	0.0466006	-27.4406	3.08412e+09	0.0521221	-20.3938	3.12587e+09	0.0477424	-34.8906	3.10609e+09	0.0510201	-130.4	0.02383	-92.0327	4333940000	4.33394
-23.275	3.17996e+09	0.051827	-20.1594	3.1222e+09	0.0482218	-16.8	3.22341e+09	0.0467534	-26.9188	3.07644e+09	0.0514111	-19.8687	3.12222e+09	0.0485142	-34.3156	3.0993e+09	0.051623	-130.1	0.02	-91.5698	4327510000	4.32751
-22.8438	3.1748e+09	0.0517392	-19.7844	3.11952e+09	0.0486492	-16.3875	3.21836e+09	0.0464967	-26.5063	3.06879e+09	0.0513913	-19.4094	3.11374e+09	0.0477478	-33.7156	3.08926e+09	0.0515151	-130	0.02343	-91.107	4320610000	4.32061
-22.4156	3.16893e+09	0.0520882	-19.325	3.11197e+09	0.0481681	-15.975	3.21401e+09	0.0466545	-26	3.06138e+09	0.0510359	-18.9812	3.10886e+09	0.047525	-33.1375	3.07864e+09	0.0508537	-129.6	0.0225	-90.6441	4313390000	4.31339
-22.0063	3.16193e+09	0.0517971	-18.8438	3.10435e+09	0.0477274	-15.6062	3.20999e+09	0.0462868	-25.4281	3.0541e+09	0.0508061	-18.5812	3.10316e+09	0.0474536	-32.575	3.06964e+09	0.0505455	-129.2	0.02004	-90.1812	4306460000	4.30646
-21.5063	3.15653e+09	0.0515538	-18.475	3.1004e+09	0.0475667	-15.1469	3.20275e+09	0.045252	-24.8594	3.04793e+09	0.0512244	-18.1219	3.10038e+09	0.0470737	-32.0406	3.06307e+09	0.0509185	-128.9	0.02162	-89.7183	4299370000	4.29937
-20.85	3.14779e+09	0.0508292	-18.0281	3.09598e+09	0.0476529	-14.6906	3.19842e+09	0.0457144	-24.3906	3.04226e+09	0.0514499	-17.6469	3.0948e+09	0.0473354	-31.5906	3.05425e+09	0.0505971	-128.8	0.02468	-89.2554	4292100000	4.2921
-19.3469	3.1335e+09	0.0504674	-17.675	3.09238e+09	0.0480214	-14.2344	3.19439e+09	0.0452664	-23.9562	3.03651e+09	0.0511101	-17.2	3.08855e+09	0.0470771	-31.1969	3.04817e+09	0.0508272	-128.6	0.02235	-88.7926	4285110000	4.28511
-17.225	3.11551e+09	0.0500555	-17.2938	3.08735e+09	0.047998	-13.7781	3.18634e+09	0.0451373	-23.475	3.02902e+09	0.0506742	-16.8656	3.08063e+09	0.046774	-30.7156	3.04028e+09	0.0502582	-128.2	0.02287	-88.3297	4277770000	4.27777
-14.7969	3.09585e+09	0.049836	-16.95	3.07978e+09	0.0472047	-13.3031	3.18344e+09	0.0446307	-22.95	3.02135e+09	0.0501551	-16.4844	3.08056e+09	0.0468212	-30.1531	3.03384e+09	0.050446	-128.1	0.02023	-87.8668	4270330000	4.27033
-12.9969	3.08246e+09	0.0501433	-16.5531	3.07571e+09	0.0471079	-12.8062	3.17918e+09	0.045164	-22.4156	3.01704e+09	0.0508199	-16.0125	3.07835e+09	0.046756	-29.5938	3.02433e+09	0.0506921	-127.4	0.02557	-87.4039	4262990000	4.26299
-12.0687	3.07267e+09	0.0499956	-16.2	3.07302e+09	0.0476002	-12.4313	3.17496e+09	0.0446373	-22.0062	3.01051e+09	0.0506205	-15.6156	3.07402e+09	0.0467119	-29.0281	3.01625e+09	0.0504356	-127.3	0.02195	-86.9411	4255400000	4.2554
-10.8125	3.06071e+09	0.0490234	-15.8813	3.0672e+09	0.0468527	-12.0875	3.16908e+09	0.0441374	-21.5031	3.00173e+09	0.049899	-15.2	3.0666e+09	0.0461033	-28.4437	3.00873e+09	0.0506096	-127.1	0.02292	-86.4782	4248050000	4.24805
-9.26562	3.04679e+09	0.0487655	-15.3906	3.06312e+09	0.0466673	-11.625	3.16431e+09	0.0440949	-20.9781	2.99807e+09	0.0501182	-14.8313	3.06215e+09	0.0461122	-27.9656	3.00068e+09	0.0498391	-127	0.02501	-86.0153	4241170000	4.24117
-7.5875	3.03127e+09	0.0479336	-15.0531	3.05923e+09	0.0466089	-11.25	3.16092e+09	0.0445667	-20.4625	2.9892e+09	0.049519	-14.3875	3.05952e+09	0.0461867	-27.4187	2.99467e+09	0.0494289	-126.9	0.02051	-85.5524	4234660000	4.23466
-6.39063	3.02036e+09	0.0478072	-14.1844	3.0523e+09	0.0466475	-10.7906	3.15581e+09	0.043805	-19.9062	2.98469e+09	0.0496768	-14.0687	3.05416e+09	0.0456673	-26.875	2.98696e+09	0.0496412	-126.8	0.02255	-85.0895	4227950000	4.22795
-5.00313	3.01114e+09	0.0477726	-12.8	3.04346e+09	0.0470194	-10.4313	3.15117e+09	0.0441245	-19.4156	2.97852e+09	0.0496817	-13.6594	3.05295e+09	0.0456503	-26.4281	2.97854e+09	0.0491892	-126.1	0.02531	-84.6267	4220280000	4.22028
-3.89687	3.00046e+09	0.0469022	-10.3844	3.02168e+09	0.0464546	-9.98125	3.14761e+09	0.0440936	-18.95	2.97357e+09	0.0494621	-13.3063	3.04578e+09	0.0450447	-26	2.9728e+09	0.049089	-125.7	0.02246	-84.1638	4212020000	4.21202
-2.9	2.99062e+09	0.0466996	-8.4375	3.00773e+09	0.0462193	-9.5125	3.14332e+09	0.0434028	-18.4594	2.96816e+09	0.0491923	-12.925	3.04577e+09	0.0452002	-25.425	2.96661e+09	0.0489882	-125.6	0.02056	-83.7009	4204500000	4.2045
-1.8375	2.98072e+09	0.0465744	-6.97812	2.99929e+09	0.0463277	-9.12812	3.1387e+09	0.0440383	-18.0031	2.96201e+09	0.0486259	-12.5	3.03824e+09	0.0449654	-24.9094	2.95985e+09	0.0489456	-125.3	0.0229	-83.238	4197770000	4.19777
-0.5125	2.97415e+09	0.0463419	-5.875	2.99075e+09	0.0462297	-8.55312	3.13403e+09	0.0430636	-17.5781	2.95632e+09	0.048629	-12.2031	3.03774e+09	0.0448733	-24.3594	2.9544e+09	0.0494788	-125.2	0.02489	-82.7751	4191170000	4.19117
0.728125	2.96479e+09	0.0453607	-4.41875	2.97876e+09	0.0457353	-7.50313	3.1255e+09	0.0429858	-17.125	2.95213e+09	0.0484154	-11.8281	3.0346e+09	0.0455166	-23.7969	2.94754e+09	0.0491634	-124.9	0.02561	-82.3123	4184440000	4.18444
2.0125	2.9563e+09	0.0446696	-2.79062	2.96377e+09	0.0447721	-5.0875	3.10887e+09	0.0425916	-16.6656	2.94258e+09	0.0481334	-10.775	3.02412e+09	0.0446679	-23.3344	2.94078e+09	0.0491146	-124.2	0.02079	-81.8494	4177440000	4.17744
3.20938	2.94879e+09	0.0439734	-1.26875	2.95184e+09	0.0444575	-3.04688	3.09298e+09	0.0431939	-16.1313	2.9408e+09	0.0479444	-8.37187	3.00956e+09	0.0442444	-22.775	2.93387e+09	0.0489114	-124.1	0.02248	-81.3865	4170320000	4.17032
4.42812	2.9431e+09	0.0439983	0.11875	2.94269e+09	0.0445926	-1.60938	3.08235e+09	0.0433059	-15.7031	2.93806e+09	0.0486587	-6.35625	2.9965e+09	0.0444538	-22.3844	2.92933e+09	0.0488782	-123.7	0.02443	-80.9236	4162550000	4.16255
5.44375	2.93728e+09	0.0437717	1.44687	2.92991e+09	0.043531	-0.359375	3.07209e+09	0.0419407	-15.3094	2.93335e+09	0.0483034	-4.54688	2.98404e+09	0.0427314	-21.9375	2.923e+09	0.0487431	-123.4	0.02312	-80.4608	4154430000	4.15443
6.65938	2.93103e+09	0.0431795	2.59375	2.92107e+09	0.0433382	0.640625	3.06195e+09	0.0416847	-14.875	2.928e+09	0.0475312	-3.3	2.97822e+09	0.0431712	-20.9937	2.91415e+09	0.0485458	-123.3	0.02498	-79.9979	4146950000	4.14695
7.5375	2.92171e+09	0.0419995	4.03438	2.91403e+09	0.0433021	2.05625	3.0487e+09	0.0418784	-14.4656	2.92637e+09	0.0481314	-2.05	2.96747e+09	0.0421747	-19.425	2.9005e+09	0.0485	-123	0.02111	-79.535	4139880000	4.13988
8.7625	2.91995e+09	0.0415986	5.09063	2.90701e+09	0.0431117	3.78437	3.03582e+09	0.0402193	-13.975	2.92084e+09	0.0473002	-0.609375	2.9539e+09	0.0405308	-17.0156	2.88051e+09	0.0482891	-122.7	0.02264	-79.0721	4132460000	4.13246
9.75312	2.91163e+09	0.0414379	6.075	2.89869e+09	0.0418137	5.08125	3.02374e+09	0.0393846	-13.5687	2.91771e+09	0.047777	0.83125	2.94316e+09	0.0403709	-14.9031	2.86353e+09	0.0479946	-122.4	0.02302	-78.6092	4124820000	4.12482
10.9219	2.906e+09	0.0404827	7.28125	2.89164e+09	0.0417595	6.43125	3.01536e+09	0.0395092	-13.1594	2.9129e+09	0.0470675	2.37188	2.93133e+09	0.0398777	-13.3688	2.85118e+09	0.0468577	-122.1	0.0254	-78.1464	4116700000	4.1167
11.7781	2.89911e+09	0.0404802	8.41563	2.88306e+09	0.041532	7.45	3.00446e+09	0.0387802	-12.6562	2.91004e+09	0.0466106	3.7125	2.92331e+09	0.0398439	-12.3469	2.84195e+09	0.0474267	-121.9	0.02505	-77.6835	4108650000	4.10865
12.725	2.89476e+09	0.0395218	9.84375	2.87247e+09	0.0401988	8.80625	2.9912e+09	0.0385678	-12.325	2.90611e+09	0.0466207	5.16875	2.91431e+09	0.0387534	-11.225	2.83043e+09	0.0465282	-121.6	0.02237	-77.2206	4100880000	4.10088
13.9906	2.88749e+09	0.0387258	10.7937	2.86531e+09	0.0398863	9.90625	2.98153e+09	0.0383222	-11.75	2.90209e+09	0.0463695	6.35938	2.90216e+09	0.0379128	-9.55625	2.81747e+09	0.0467222	-121.2	0.02275	-76.7577	4093360000	4.09336
14.9937	2.878e+09	0.0374932	11.5813	2.85861e+09	0.0397239	11.1437	2.97126e+09	0.0374761	-9.81562	2.89264e+09	0.0464479	7.55312	2.88987e+09	0.0376009	-7.83438	2.80452e+09	0.0463414	-121	0.02353	-76.2948	4085710000	4.08571
15.8656	2.8734e+09	0.0374223	12.4062	2.8546e+09	0.039599	12.2344	2.95654e+09	0.0363653	-7.07812	2.8735e+09	0.0458431	9.06875	2.88e+09	0.0366179	-6.7375	2.79304e+09	0.0462563	-120.9	0.0255	-75.832	4078390000	4.07839
16.6187	2.86678e+09	0.0370475	13.7281	2.84491e+09	0.0384348	13.5375	2.94723e+09	0.0363465	-5.40938	2.86231e+09	0.0450498	10.3719	2.87156e+09	0.0362081	-5.41875	2.78122e+09	0.0452996	-120.1	0.02546	-75.3691	4071120000	4.07112
17.5281	2.86038e+09	0.0366293	14.7906	2.83538e+09	0.0380492	15.2906	2.9353e+09	0.0358003	-4.05	2.85304e+09	0.0447349	11.3656	2.86003e+09	0.0350715	-4.01562	2.77012e+09	0.0456455	-120	0.02284	-74.9062	4062910000	4.06291
18.7344	2.85022e+09	0.0352294	15.8437	2.82774e+09	0.0381796	16.6094	2.92479e+09	0.0346594	-2.73125	2.84496e+09	0.0439557	12.025	2.85583e+09	0.0349679	-2.67812	2.76013e+09	0.04521	-119.8	0.02573	-74.4433	4054060000	4.05406
19.7312	2.84273e+09	0.03504	16.9	2.81947e+09	0.0371458	17.4719	2.9173e+09	0.0345656	-1.32188	2.83239e+09	0.0433596	12.9125	2.84975e+09	0.034572	-1.3	2.75052e+09	0.0452026	-119.7	0.02269	-73.9805	4046060000	4.04606
20.6844	2.83461e+09	0.0349369	17.8406	2.80974e+09	0.037328	18.3625	2.90803e+09	0.0343286	0.409375	2.82097e+09	0.0428484	13.9875	2.83952e+09	0.0342905	0.06875	2.74203e+09	0.0445525	-119.6	0.02367	-73.5176	4038480000	4.03848
21.4813	2.82586e+09	0.0343108	19.0719	2.79865e+09	0.0366955	19.3875	2.90114e+09	0.0337638	2.075	2.80643e+09	0.0416213	15.0969	2.83148e+09	0.0338529	1.08438	2.73313e+09	0.043871	-118.7	0.02245	-73.0547	4030940000	4.03094
22.4312	2.81995e+09	0.033489	20.0344	2.79187e+09	0.0371841	20.6125	2.89036e+09	0.0339321	3.53438	2.796e+09	0.0408691	16.1875	2.82261e+09	0.0333814	1.93125	2.72637e+09	0.0436059	-118.6	0.02569	-72.5918	4023250000	4.02325
23.5906	2.81271e+09	0.0334121	21.1344	2.7811e+09	0.0372231	21.6312	2.87988e+09	0.033051	4.85313	2.78885e+09	0.0408979	16.9906	2.81453e+09	0.0328588	3.08438	2.71904e+09	0.0437118	-118.5	0.02475	-72.1289	4015720000	4.01572
24.5375	2.80178e+09	0.0328407	21.9531	2.77182e+09	0.0362176	22.6219	2.87182e+09	0.0326189	6.2375	2.77674e+09	0.0402543	17.9781	2.80531e+09	0.0326176	4.38438	2.70805e+09	0.04264	-118.4	0.02391	-71.6661	4008090000	4.00809
25.7	2.79373e+09	0.0329379	23.0219	2.7654e+09	0.035972	23.6375	2.86236e+09	0.0328642	7.375	2.76995e+09	0.0395524	18.9406	2.79672e+09	0.0322026	5.45937	2.70163e+09	0.0430467	-118.1	0.02333	-71.2032	4000090000	4.00009
26.6406	2.78032e+09	0.0323365	24.025	2.7552e+09	0.0360012	24.6156	2.85313e+09	0.0323	8.8875	2.76126e+09	0.0386	19.9656	2.7885e+09	0.0321165	6.58125	2.69251e+09	0.0418411	-117.5	0.02585	-70.7403	3991920000	3.99192
27.6938	2.77022e+09	0.0324373	25.1219	2.74635e+09	0.0356026	25.5937	2.84209e+09	0.0320345	10.1938	2.75257e+09	0.0380695	20.9281	2.77962e+09	0.0319233	7.41875	2.68651e+09	0.0424123	-117.3	0.02222	-70.2774	3983310000	3.98331
28.9594	2.75655e+09	0.0317568	26.1812	2.73392e+09	0.0351639	26.6938	2.83379e+09	0.0322511	11.5687	2.74214e+09	0.0370791	21.8094	2.77167e+09	0.0318245	8.65937	2.67894e+09	0.0420549	-117.1	0.024	-69.8145	3974110000	3.97411
30.0656	2.74595e+09	0.0329839	27.0906	2.72465e+09	0.035476	27.6594	2.82397e+09	0.0321701	13.0406	2.72765e+09	0.0363596	22.7625	2.76267e+09	0.0314241	9.725	2.66939e+09	0.04166	-116.9	0.02509	-69.3517	3965540000	3.96554
31.0281	2.73587e+09	0.0317478	28.0531	2.71518e+09	0.0353074	28.6844	2.81603e+09	0.0319433	14.3781	2.71788e+09	0.0360065	23.7594	2.75264e+09	0.0311768	10.6312	2.66304e+09	0.0417199	-116.6	0.02355	-68.8888	3957330000	3.95733
31.9219	2.72496e+09	0.0321492	28.9344	2.70524e+09	0.0356108	29.6219	2.80578e+09	0.0317775	15.4062	2.70839e+09	0.0351821	24.6656	2.74527e+09	0.0311388	11.7594	2.65554e+09	0.0407524	-116.4	0.02621	-68.4259	3949250000	3.94925
32.9219	2.71477e+09	0.0324927	29.8563	2.69445e+09	0.0350725	30.7062	2.79807e+09	0.0316464	16.4563	2.70189e+09	0.0353039	25.6812	2.73665e+09	0.0309991	12.9469	2.64523e+09	0.0399806	-115.8	0.02418	-67.963	3941750000	3.94175
34.0719	2.70266e+09	0.0323572	30.9312	2.68452e+09	0.0350951	31.6125	2.78669e+09	0.0316523	17.4375	2.69244e+09	0.0351104	26.5063	2.72767e+09	0.0307778	14.1625	2.63578e+09	0.0396811	-115.7	0.02286	-67.5002	3933970000	3.93397
35.1531	2.68911e+09	0.0320728	31.8062	2.67324e+09	0.0353995	32.5406	2.77879e+09	0.0315964	18.3969	2.68406e+09	0.0345209	27.5188	2.72e+09	0.0308108	15.2094	2.62781e+09	0.0397947	-115.4	0.02617	-67.0373	3925830000	3.92583
36.1875	2.67902e+09	0.0320259	32.7562	2.66229e+09	0.035358	33.8656	2.76695e+09	0.031056	19.3781	2.67581e+09	0.0339389	28.4594	2.71052e+09	0.0301447	16.2031	2.61996e+09	0.039595	-115.2	0.02495	-66.5744	3917470000	3.91747
37.3375	2.6653e+09	0.0323303	33.6719	2.65072e+09	0.0349784	35.1688	2.75039e+09	0.0312847	20.3656	2.66858e+09	0.0337945	29.5437	2.69806e+09	0.0298495	16.925	2.61214e+09	0.0391879	-115.1	0.02475	-66.1115	3909200000	3.9092
38.4562	2.65416e+09	0.0325608	34.6562	2.64103e+09	0.0351999	35.9531	2.73754e+09	0.0314342	21.3219	2.66077e+09	0.0334006	30.5562	2.69177e+09	0.0305346	18.2469	2.60135e+09	0.038173	-114.4	0.02375	-65.6486	3900830000	3.90083
39.3906	2.64099e+09	0.032452	35.5812	2.62946e+09	0.0349812	37.1219	2.72578e+09	0.0318338	22.3156	2.65142e+09	0.033195	31.6063	2.67887e+09	0.0298797	19.5063	2.59221e+09	0.0380478	-114	0.0267	-65.1858	3891250000	3.89125
40.2437	2.63025e+09	0.0322406	36.3937	2.6201e+09	0.0352623	38.3281	2.71388e+09	0.0315682	23.5031	2.64159e+09	0.0330441	32.7906	2.66561e+09	0.0294352	20.5188	2.58306e+09	0.0378904	-113.9	0.02513	-64.7229	3882020000	3.88202
41.4406	2.62052e+09	0.0325047	37.4875	2.60893e+09	0.0353293	39.2563	2.69918e+09	0.0323557	24.5063	2.63119e+09	0.0325389	33.7781	2.65443e+09	0.0304269	21.3687	2.57467e+09	0.0381344	-113.5	0.02354	-64.26	3873900000	3.8739
42.4844	2.60618e+09	0.03246	38.3813	2.59721e+09	0.0350391	40.05	2.68523e+09	0.0327125	25.6156	2.6224e+09	0.0322646	34.6656	2.6451e+09	0.0302034	22.2812	2.56526e+09	0.0375576	-113.3	0.02479	-63.7971	3866030000	3.86603
43.4656	2.59333e+09	0.0318412	39.2656	2.58677e+09	0.0350095	41.0656	2.67289e+09	0.0320626	26.4781	2.61347e+09	0.0322334	35.6063	2.6347e+09	0.0303819	23.475	2.5555e+09	0.0376822	-113.1	0.02501	-63.3342	3857930000	3.85793
44.3812	2.58255e+09	0.0324845	40.4125	2.57587e+09	0.035038	42.3281	2.66091e+09	0.0331938	27.9469	2.59982e+09	0.0318864	36.4	2.62331e+09	0.0304551	24.4656	2.54499e+09	0.0373684	-112.9	0.02701	-62.8714	3849500000	3.8495
45.4438	2.56881e+09	0.0320415	41.5	2.56153e+09	0.0347347	43.2844	2.64619e+09	0.0328306	29.0031	2.5887e+09	0.0319092	37.4875	2.61288e+09	0.0305199	25.4312	2.53614e+09	0.0369237	-112.6	0.02557	-62.4085	3841530000	3.84153
46.4188	2.55793e+09	0.0322088	42.4094	2.55208e+09	0.0350129	44.4594	2.63203e+09	0.0322405	30.1562	2.58019e+09	0.0320334	38.7875	2.59805e+09	0.0308747	26.2781	2.52648e+09	0.0369519	-112.5	0.02323	-61.9456	3833540000	3.83354
47.4844	2.54818e+09	0.0324415	43.3188	2.54075e+09	0.0352028	45.5406	2.61558e+09	0.0330188	31.0969	2.567e+09	0.0320226	39.5281	2.58821e+09	0.0304088	27.2937	2.51673e+09	0.0366565	-111.8	0.02537	-61.4827	3824950000	3.82495
48.3937	2.53587e+09	0.0330264	44.1625	2.53091e+09	0.035063	46.6344	2.60355e+09	0.0325751	32.0344	2.5566e+09	0.0320548	40.5375	2.5756e+09	0.0308689	28.425	2.5053e+09	0.036399	-111.7	0.02606	-61.0198	3815680000	3.81568
49.2719	2.52458e+09	0.0325399	44.9562	2.51988e+09	0.0352793	47.675	2.59104e+09	0.0336158	33.0281	2.54655e+09	0.0322707	41.6969	2.56088e+09	0.0311979	29.3531	2.49707e+09	0.0365197	-111.4	0.02357	-60.557	3806190000	3.80619
50.3031	2.51295e+09	0.0326842	46.075	2.50819e+09	0.0351458	48.5562	2.57779e+09	0.033813	34.0062	2.53473e+09	0.0323497	42.7156	2.54801e+09	0.031632	30.3656	2.48935e+09	0.0359134	-111.2	0.02548	-60.0941	3796650000	3.79665
51.2594	2.49986e+09	0.0326963	47.1844	2.4947e+09	0.0350346	49.5031	2.56337e+09	0.0329465	34.9156	2.52528e+09	0.0326327	43.6687	2.53837e+09	0.0314155	31.15	2.48009e+09	0.0367259	-110.7	0.02721	-59.6312	3787430000	3.78743
52.3125	2.48701e+09	0.0327578	48.2375	2.48308e+09	0.0349838	50.3375	2.55279e+09	0.033187	35.7594	2.51444e+09	0.0327551	44.475	2.52556e+09	0.0318004	32.1156	2.46931e+09	0.0361822	-110.6	0.02557	-59.1683	3778400000	3.7784
53.2969	2.47553e+09	0.0329325	49.0531	2.47157e+09	0.035461	51.2406	2.54091e+09	0.032928	36.7969	2.50607e+09	0.0332792	45.4438	2.51469e+09	0.0314048	33.1469	2.46035e+09	0.0359495	-110.4	0.02398	-58.7055	3769470000	3.76947
54.3563	2.46301e+09	0.0327975	50.0656	2.46062e+09	0.0350945	52.3312	2.52579e+09	0.033338	37.7906	2.49414e+09	0.0330528	46.4813	2.50152e+09	0.0314148	34.2531	2.45147e+09	0.0358887	-109.9	0.02776	-58.2426	3760810000	3.76081
55.0875	2.45172e+09	0.0329217	50.9188	2.44895e+09	0.0352638	53.3188	2.51641e+09	0.0338372	38.8656	2.48336e+09	0.0332795	47.55	2.48811e+09	0.0315734	35.325	2.44146e+09	0.0356414	-109.7	0.02499	-57.7797	3752000000	3.752
56.0344	2.43736e+09	0.0325828	51.9187	2.4375e+09	0.035199	54.3719	2.50163e+09	0.0337625	39.8813	2.47126e+09	0.0329082	48.4594	2.4789e+09	0.0323331	36.05	2.43281e+09	0.0355879	-109.5	0.02754	-57.3168	3743590000	3.74359
56.9469	2.42784e+09	0.0330763	52.8687	2.42644e+09	0.0352449	55.3813	2.48505e+09	0.0341254	40.9156	2.45881e+09	0.0334055	49.3656	2.46525e+09	0.0313704	37.2969	2.42136e+09	0.0353671	-109.4	0.0253	-56.8539	3735570000	3.73557
57.8562	2.41539e+09	0.0327451	53.9375	2.41412e+09	0.035693	56.5375	2.47352e+09	0.0337304	41.7875	2.44845e+09	0.0338741	50.2031	2.45495e+09	0.0323064	38.4156	2.41028e+09	0.0355623	-109.2	0.02374	-56.3911	3727120000	3.72712
59.0375	2.40452e+09	0.0331511	55.025	2.3996e+09	0.0349695	57.5438	2.45913e+09	0.0342529	42.8	2.4367e+09	0.0335675	51.2219	2.44228e+09	0.031738	39.2562	2.40106e+09	0.0352712	-108.7	0.02772	-55.9282	3718160000	3.71816
59.8375	2.39294e+09	0.0333261	55.8375	2.38898e+09	0.0354461	58.6	2.44427e+09	0.0348038	43.8094	2.42473e+09	0.0333158	52.375	2.42755e+09	0.0311879	40.2875	2.39159e+09	0.0355698	-108.6	0.02699	-55.4653	3708370000	3.70837
60.7062	2.38134e+09	0.033402	56.8656	2.37688e+09	0.035661	59.6969	2.42728e+09	0.033207	44.6875	2.4161e+09	0.0338321	53.55	2.41255e+09	0.0319625	41.0187	2.38375e+09	0.0354308	-108.4	0.02545	-55.0024	3699630000	3.69963
61.6531	2.37082e+09	0.0334362	57.9313	2.36546e+09	0.035787	60.9875	2.41672e+09	0.0338143	45.5375	2.40481e+09	0.0338673	54.6813	2.40272e+09	0.0325694	41.8844	2.37435e+09	0.035084	-108.3	0.02556	-54.5396	3690260000	3.69026
62.6063	2.35963e+09	0.0332242	58.7781	2.35281e+09	0.0355074	62.075	2.40134e+09	0.0356343	46.7375	2.39329e+09	0.0341057	55.4719	2.38854e+09	0.0323926	42.8781	2.36465e+09	0.0352973	-108.2	0.02467	-54.0767	3680700000	3.6807
63.4906	2.34911e+09	0.033494	60.0656	2.33828e+09	0.0353282	63.1	2.38707e+09	0.0337811	47.7375	2.38054e+09	0.0340124	56.6812	2.37334e+09	0.0315904	44.1219	2.35279e+09	0.0350269	-107.6	0.02721	-53.6138	3672510000	3.67251
64.6031	2.33702e+09	0.0332889	61.1313	2.32641e+09	0.0359112	64.0125	2.37766e+09	0.0339634	48.7156	2.36852e+09	0.0341796	57.6313	2.3615e+09	0.0323826	45.0906	2.34172e+09	0.0350249	-107.4	0.02834	-53.1509	3664150000	3.66415
65.6312	2.32356e+09	0.0329269	62.0469	2.31529e+09	0.0356676	64.8563	2.36557e+09	0.0333515	49.5375	2.35764e+09	0.0336737	58.7219	2.34821e+09	0.0330032	46.1156	2.32824e+09	0.0348427	-107.2	0.02554	-52.688	3654670000	3.65467
66.8156	2.31145e+09	0.0332825	62.8344	2.30542e+09	0.0356014	66.075	2.35303e+09	0.0343976	50.5406	2.34756e+09	0.0339437	59.4344	2.3404e+09	0.0324653	47.1844	2.31951e+09	0.0349444	-107	0.02606	-52.2252	3646000000	3.646
67.6531	2.29998e+09	0.0332311	63.7375	2.29541e+09	0.0358638	67.0906	2.34127e+09	0.0345078	51.6813	2.3333e+09	0.034247	60.1375	2.32967e+09	0.0321595	48.175	2.30803e+09	0.0350187	-106.9	0.02567	-51.7623	3637890000	3.63789
68.6531	2.28961e+09	0.0335283	64.625	2.28513e+09	0.0358262	68.05	2.32966e+09	0.0334557	52.8875	2.31953e+09	0.0344391	61.075	2.31616e+09	0.0321403	49.025	2.29883e+09	0.0351339	-106.2	0.02828	-51.2994	3628330000	3.62833
69.6219	2.27794e+09	0.0333931	65.5062	2.27469e+09	0.0358606	68.7969	2.31995e+09	0.0339392	53.8031	2.30808e+09	0.0343911	62.1656	2.30562e+09	0.0333619	50.0688	2.28687e+09	0.0347833	-106.1	0.02652	-50.8365	3619330000	3.61933
70.8719	2.26537e+09	0.0329727	66.575	2.2631e+09	0.0359414	69.5875	2.31015e+09	0.0335734	54.7406	2.29706e+09	0.0340157	63.3312	2.29426e+09	0.0330275	50.9281	2.27713e+09	0.0348114	-105.7	0.02545	-50.3736	3610620000	3.61062
72.0344	2.25229e+09	0.0328726	67.575	2.25263e+09	0.0359551	70.7188	2.29739e+09	0.0335426	55.5406	2.28586e+09	0.0345756	64.2906	2.28179e+09	0.0332849	51.9062	2.2678e+09	0.0353644	-105.6	0.02623	-49.9108	3601630000	3.60163
73.0687	2.24394e+09	0.0330657	68.4281	2.2427e+09	0.0357453	71.9656	2.28742e+09	0.034429	56.475	2.27582e+09	0.0350254	65.0469	2.27171e+09	0.0322293	52.9312	2.25873e+09	0.0352318	-105.4	0.02602	-49.4479	3592720000	3.59272
73.9812	2.23514e+09	0.0334342	69.2031	2.23377e+09	0.0357571	73.0469	2.27101e+09	0.0339982	57.4187	2.2649e+09	0.0350658	66.1844	2.25816e+09	0.0328579	54.0187	2.24508e+09	0.0354014	-105.3	0.02778	-48.985	3582550000	3.58255
74.9938	2.22235e+09	0.0327289	70.1625	2.22336e+09	0.0357703	74.1	2.26984e+09	0.0348573	58.6031	2.2529e+09	0.0341326	67.1844	2.2459e+09	0.033605	54.9406	2.23644e+09	0.0350643	-105	0.02792	-48.5221	3572530000	3.57253
76.2812	2.21328e+09	0.0329189	71.1688	2.2125e+09	0.0358132	75.0656	2.25167e+09	0.034158	59.7437	2.2387e+09	0.0342783	68.3219	2.23347e+09	0.0331533	55.725	2.22685e+09	0.0352606	-104.6	0.02581	-48.0593	3563760000	3.56376
77.575	2.20182e+09	0.0327468	72.2188	2.20243e+09	0.0358772	76.3594	2.23978e+09	0.0326478	60.5469	2.22672e+09	0.0346525	69.3719	2.22263e+09	0.0332612	56.65	2.21726e+09	0.0354911	-104.2	0.02727	-47.5964	3554770000	3.55477
78.4781	2.19181e+09	0.0323532	73.15	2.19318e+09	0.0355031	77.5094	2.22736e+09	0.0339751	61.7156	2.21542e+09	0.0346515	70.15	2.21258e+09	0.0330547	57.5938	2.20762e+09	0.0355998	-103.9	0.02651	-47.1335	3546070000	3.54607
79.4094	2.184e+09	0.0325244	74.1312	2.18352e+09	0.0356539	78.6	2.21962e+09	0.0341948	62.7531	2.2043e+09	0.0343274	71.2688	2.20251e+09	0.0320213	58.5281	2.1976e+09	0.0355247	-103.6	0.02921	-46.6706	3537790000	3.53779
80.3469	2.17474e+09	0.032486	74.9594	2.17397e+09	0.0355399	79.6	2.2067e+09	0.0326397	63.5938	2.19125e+09	0.0338539	72.2656	2.19147e+09	0.0328675	59.4969	2.18847e+09	0.0356051	-103.5	0.02602	-46.2077	3528190000	3.52819
81.4313	2.16678e+09	0.0323124	75.8812	2.1657e+09	0.0356143	80.7281	2.19661e+09	0.0322931	64.7156	2.18181e+09	0.0350208	73.1531	2.18129e+09	0.0323261	60.3937	2.17837e+09	0.0356998	-103.4	0.02796	-45.7449	3517460000	3.51746
82.3406	2.15833e+09	0.0321883	76.8281	2.15566e+09	0.0356403	81.7438	2.18568e+09	0.0336877	65.7531	2.16784e+09	0.0346429	74.1719	2.17282e+09	0.0327853	61.425	2.16666e+09	0.0355915	-103	0.0271	-45.282	3507350000	3.50735
83.2531	2.1514e+09	0.032122	77.725	2.14727e+09	0.0353287	82.8187	2.1784e+09	0.0316116	66.8719	2.15901e+09	0.0352726	75.0281	2.16255e+09	0.0323254	62.6125	2.1574e+09	0.0356756	-102.8	0.02716	-44.8191	3497720000	3.49772
84.2125	2.14249e+09	0.0316623	78.7156	2.13953e+09	0.0351678	83.6906	2.16616e+09	0.0334824	67.9094	2.14665e+09	0.0349554	76.025	2.15343e+09	0.032515	63.7687	2.14411e+09	0.0358499	-102.5	0.02759	-44.3562	3490050000	3.49005
85.2156	2.13546e+09	0.0321153	79.5063	2.1301e+09	0.0350626	84.6687	2.15904e+09	0.0327621	68.75	2.13721e+09	0.0344758	77.0031	2.14382e+09	0.0320858	64.6719	2.13428e+09	0.0358638	-102.4	0.02841	-43.8933	3480880000	3.48088
86.3406	2.12864e+09	0.0316652	80.5	2.12134e+09	0.0345212	85.8438	2.1508e+09	0.0317406	69.65	2.12827e+09	0.0341069	77.9281	2.13555e+09	0.031855	65.4781	2.12345e+09	0.0356667	-101.8	0.02725	-43.4305	3471040000	3.47104
87.425	2.12107e+09	0.0316363	81.4656	2.11361e+09	0.0349259	87.0563	2.14079e+09	0.0323208	70.775	2.11823e+09	0.0346935	78.7688	2.12761e+09	0.0318602	66.4719	2.11412e+09	0.0358964	-101.7	0.0273	-42.9676	3463420000	3.46342
88.4344	2.11212e+09	0.0312229	82.3906	2.10562e+09	0.0346241	87.9313	2.1305e+09	0.0313515	71.8531	2.10544e+09	0.0344289	79.5375	2.12045e+09	0.0320916	67.4562	2.10491e+09	0.035679	-101.5	0.02771	-42.5047	3454610000	3.45461
89.175	2.10602e+09	0.0315445	83.2312	2.09752e+09	0.0344773	88.8937	2.1226e+09	0.0318207	73.0281	2.09541e+09	0.0346785	80.4719	2.11183e+09	0.0314837	68.4344	2.09537e+09	0.035966	-101.3	0.03026	-42.0418	3445030000	3.44503
90.1625	2.09867e+09	0.031255	84.0469	2.09015e+09	0.0346061	89.7281	2.11626e+09	0.0315144	74.1719	2.08252e+09	0.0338133	81.4688	2.10391e+09	0.0317957	69.25	2.08692e+09	0.0357253	-101.1	0.02688	-41.579	3434830000	3.43483
91.1281	2.09312e+09	0.0315968	84.9562	2.08191e+09	0.0344313	90.9	2.11054e+09	0.0318131	74.925	2.07503e+09	0.0342208	82.4812	2.09611e+09	0.0311788	70.0969	2.07902e+09	0.0352574	-100.6	0.02724	-41.1161	3424400000	3.4244
92.1188	2.08622e+09	0.0314354	85.9344	2.07365e+09	0.0346037	92.0781	2.10146e+09	0.0318596	76.1094	2.06388e+09	0.0331104	83.4688	2.08726e+09	0.0314969	71.0781	2.07013e+09	0.0359368	-100.5	0.02782	-40.6532	3415780000	3.41578
93.0625	2.0804e+09	0.0307968	86.9813	2.06612e+09	0.0343293	93.0219	2.09187e+09	0.0314758	77.3875	2.05379e+09	0.0331894	84.2875	2.08242e+09	0.0309991	72.0406	2.06087e+09	0.0362017	-100.1	0.03069	-40.1903	3406980000	3.40698
93.9719	2.07475e+09	0.0305764	87.8375	2.05828e+09	0.0341702	93.8281	2.08646e+09	0.0314109	78.3406	2.04242e+09	0.0335436	85.2625	2.07328e+09	0.0302452	73.1438	2.05265e+09	0.0351664	-99.8	0.02738	-39.7274	3398450000	3.39845
94.9156	2.06769e+09	0.0303287	88.6875	2.05089e+09	0.0339602	95.1437	2.0781e+09	0.02911	79.175	2.03481e+09	0.0334462	86.2281	2.06628e+09	0.03093	74.1625	2.04261e+09	0.0350101	-99.5	0.02864	-39.2646	3389950000	3.38995
95.9875	2.06135e+09	0.0300659	89.4656	2.04563e+09	0.0338434	96.05	2.07212e+09	0.0311143	79.9813	2.02795e+09	0.0335743	87.1875	2.05794e+09	0.0303774	74.9813	2.03458e+09	0.0358379	-99.4	0.02755	-38.8017	3382110000	3.38211
96.9563	2.05378e+09	0.0297528	90.4625	2.03745e+09	0.0335845	97.1937	2.06169e+09	0.0294906	80.875	2.02029e+09	0.0328716	88.0906	2.05081e+09	0.0304936	76.1437	2.02292e+09	0.0354294	-99.3	0.02827	-38.3388	3374120000	3.37412
98.0094	2.04951e+09	0.0300871	91.4312	2.03065e+09	0.0336444	98.3063	2.05258e+09	0.029755	81.8187	2.01276e+09	0.032789	89.05	2.04449e+09	0.0305581	77.0531	2.01566e+09	0.0352198	-99	0.03119	-37.8759	3365790000	3.36579
98.9625	2.04342e+09	0.0300792	92.4813	2.02337e+09	0.033635	99.3375	2.0504e+09	0.0318111	82.9281	2.00535e+09	0.0328858	90.1844	2.03511e+09	0.0299393	77.9406	2.01028e+09	0.035279	-98.7	0.02901	-37.413	3356980000	3.35698
100.153	2.03637e+09	0.0294483	93.3531	2.01625e+09	0.0334862	100.638	2.04316e+09	0.030204	84.0094	1.99793e+09	0.0321933	91.3062	2.02798e+09	0.0298138	78.8438	2.00162e+09	0.0352392	-98.6	0.02793	-36.9502	3348580000	3.34858
101.05	2.03021e+09	0.0299723	94.125	2.01026e+09	0.0331555	101.797	2.03118e+09	0.0296943	85.0438	1.98915e+09	0.0324822	92.2406	2.02096e+09	0.0300349	79.7094	1.99459e+09	0.035067	-98.3	0.02832	-36.4873	3340230000	3.34023
102.112	2.02532e+09	0.0296261	95.0625	2.00382e+09	0.0328872	102.703	2.02729e+09	0.0304211	86.0719	1.98049e+09	0.0318931	93.1594	2.01462e+09	0.0298322	80.7281	1.98728e+09	0.0350963	-98.2	0.02797	-36.0244	3330210000	3.33021
103.053	2.01934e+09	0.0295423	96.0312	1.99762e+09	0.0326987	103.6	2.02208e+09	0.0309151	87.0969	1.97251e+09	0.0322653	93.9469	2.00841e+09	0.0294796	81.6906	1.97987e+09	0.0346235	-97.9	0.03152	-35.5615	3321200000	3.3212
103.816	2.01464e+09	0.0297483	96.925	1.99107e+09	0.0329164	104.703	2.0132e+09	0.0300951	88.2	1.96535e+09	0.0319654	94.9781	2.00254e+09	0.0295237	82.5938	1.97284e+09	0.0346179	-97.8	0.02937	-35.0987	3313460000	3.31346
104.778	2.00885e+09	0.0296514	97.8375	1.98523e+09	0.0326722	105.878	2.00868e+09	0.0299051	89.2844	1.95563e+09	0.0317523	96.1312	1.99547e+09	0.029319	83.6688	1.96378e+09	0.0345086	-97.5	0.02786	-34.6358	3306300000	3.3063
105.891	2.00439e+09	0.0291848	98.725	1.97972e+09	0.0325751	106.897	2.00013e+09	0.0306097	90.4031	1.9492e+09	0.0312074	97.325	1.98807e+09	0.0292283	84.375	1.95874e+09	0.0340808	-97.2	0.02889	-34.1729	3299050000	3.29905
106.838	1.9985e+09	0.0295718	99.6813	1.97369e+09	0.0323206	107.784	1.99797e+09	0.0277677	91.4688	1.94232e+09	0.0311791	98.3438	1.98247e+09	0.0291805	85.3594	1.95134e+09	0.0343586	-97.1	0.02822	-33.71	3291120000	3.29112
107.709	1.99105e+09	0.0289962	100.772	1.96716e+09	0.0319709	108.603	1.99191e+09	0.0288422	92.4406	1.93484e+09	0.0311798	99.3375	1.97608e+09	0.0293194	86.3344	1.94541e+09	0.0342758	-96.9	0.02852	-33.2471	3283210000	3.28321
108.466	1.98837e+09	0.028819	101.669	1.96119e+09	0.0319785	109.666	1.98451e+09	0.0291626	93.4437	1.9294e+09	0.03103	100.256	1.96933e+09	0.0286599	87.3219	1.93908e+09	0.0341833	-96.8	0.03174	-32.7843	3275000000	3.275
109.397	1.9833e+09	0.0285577	102.578	1.95582e+09	0.0317805	110.866	1.97853e+09	0.0283744	94.2281	1.92097e+09	0.0319286	101.181	1.96344e+09	0.0285879	88.2594	1.93319e+09	0.0337496	-96.7	0.02926	-32.3214	3267140000	3.26714
110.503	1.9791e+09	0.0285328	103.381	1.94989e+09	0.0318607	112.175	1.97235e+09	0.0300778	95.4062	1.91548e+09	0.0310712	102.125	1.95746e+09	0.0284124	89.0281	1.92712e+09	0.0340799	-96.5	0.0282	-31.8585	3258770000	3.25877
111.419	1.97334e+09	0.0288138	104.416	1.94495e+09	0.0317602	113.063	1.96784e+09	0.0287077	96.5906	1.90986e+09	0.0305409	103.025	1.953e+09	0.0284975	89.9563	1.92252e+09	0.0334733	-96	0.02884	-31.3956	3250630000	3.25063
112.534	1.96946e+09	0.0286378	105.428	1.9385e+09	0.0318409	114.15	1.96293e+09	0.0290655	97.5187	1.90334e+09	0.0309606	103.816	1.94756e+09	0.0282319	90.9406	1.91635e+09	0.0334944	-95.8	0.02945	-30.9327	3242470000	3.24247
113.516	1.96248e+09	0.0283385	106.378	1.93358e+09	0.0316675	115.197	1.95637e+09	0.0283553	98.6375	1.89823e+09	0.0301525	104.772	1.94212e+09	0.0279557	91.9062	1.91039e+09	0.0332484	-95.7	0.03032	-30.4699	3235270000	3.23527
114.419	1.95751e+09	0.0282632	107.325	1.9277e+09	0.0315499	116.419	1.94939e+09	0.0282625	99.7906	1.89014e+09	0.0296512	105.719	1.93677e+09	0.0285721	93.0563	1.90428e+09	0.0332526	-95.4	0.02914	-30.007	3228710000	3.22871
115.5	1.95263e+09	0.0284127	108.122	1.92278e+09	0.0312215	117.303	1.94508e+09	0.0281496	101.359	1.88341e+09	0.0298674	106.681	1.93242e+09	0.027892	94.1531	1.89867e+09	0.032961	-94.8	0.02995	-29.5441	3220450000	3.22045
116.412	1.94706e+09	0.0277422	109.034	1.91816e+09	0.0311991	118.1	1.94018e+09	0.0278482	102.672	1.87615e+09	0.0294185	107.559	1.92738e+09	0.0276644	95.3531	1.89162e+09	0.0329097	-94.6	0.03075	-29.0812	3213520000	3.21352
117.278	1.94186e+09	0.0279714	109.922	1.91308e+09	0.0312129	119.272	1.93527e+09	0.0277699	103.409	1.8689e+09	0.0287463	108.566	1.92234e+09	0.028101	96.3781	1.88512e+09	0.0327672	-94.5	0.02908	-28.6184	3207260000	3.20726
118.222	1.93827e+09	0.0272627	110.888	1.90844e+09	0.0309967	120.666	1.92814e+09	0.0282116	104.366	1.86563e+09	0.0292599	109.547	1.91628e+09	0.0276468	97.2594	1.88057e+09	0.0325853	-94.3	0.02962	-28.1555	3200880000	3.20088
119.134	1.93352e+09	0.0278883	111.75	1.90317e+09	0.0308791	121.781	1.92265e+09	0.0278028	105.5	1.8603e+09	0.0293256	110.541	1.91028e+09	0.0275445	98.1219	1.87573e+09	0.0323032	-94	0.03021	-27.6926	3193990000	3.19399
120.334	1.92538e+09	0.0270298	112.7	1.89898e+09	0.0306775	122.694	1.91805e+09	0.0274541	106.475	1.85416e+09	0.0289225	111.463	1.90566e+09	0.02772	98.9406	1.86991e+09	0.032038	-93.8	0.02961	-27.2297	3186790000	3.18679
121.497	1.92072e+09	0.0272811	113.678	1.89392e+09	0.030651	123.728	1.91062e+09	0.0277932	107.431	1.85012e+09	0.0288355	112.394	1.90007e+09	0.0271884	99.8625	1.86579e+09	0.0321124	-93.7	0.03134	-26.7668	3178540000	3.17854
122.484	1.91645e+09	0.0274682	114.684	1.8891e+09	0.030454	124.809	1.90668e+09	0.027696	108.262	1.84456e+09	0.0286453	113.169	1.89676e+09	0.0276405	100.875	1.86057e+09	0.0318739	-93.5	0.02935	-26.304	3171880000	3.17188
123.447	1.91025e+09	0.0273586	115.578	1.88414e+09	0.0303363	125.872	1.90307e+09	0.02765	109.209	1.84033e+09	0.0287276	114.247	1.8918e+09	0.0268495	101.834	1.85634e+09	0.0317562	-93.2	0.03053	-25.8411	3165460000	3.16546
124.353	1.90403e+09	0.0275414	116.528	1.87959e+09	0.0302516	126.8	1.8982e+09	0.0275581	110.3	1.83466e+09	0.0286618	115.353	1.88718e+09	0.0277327	102.797	1.85088e+09	0.0317686	-92.7	0.03314	-25.3782	3159110000	3.15911
125.331	1.89852e+09	0.0269789	117.425	1.87543e+09	0.0303854	127.634	1.89313e+09	0.0272549	111.338	1.82981e+09	0.0280602	116.297	1.88142e+09	0.0271978	103.75	1.84673e+09	0.0315181	-92.6	0.02973	-24.9153	3152740000	3.15274
126.456	1.89417e+09	0.0267187	118.209	1.87066e+09	0.030193	128.547	1.88777e+09	0.0272249	112.3	1.8254e+09	0.0281847	117.222	1.87748e+09	0.0268729	104.681	1.84155e+09	0.0312824	-92.4	0.02936	-24.4524	3146170000	3.14617
127.344	1.88908e+09	0.0268768	119.188	1.86633e+09	0.0300996	129.469	1.88353e+09	0.0272308	113.312	1.82119e+09	0.0278482	118.006	1.8737e+09	0.0267572	105.647	1.83673e+09	0.031293	-92.2	0.03098	-23.9896	3139690000	3.13969
128.222	1.88472e+09	0.0268393	120.134	1.86204e+09	0.030177	130.387	1.87936e+09	0.026947	114.391	1.81596e+09	0.0278272	118.95	1.86826e+09	0.0267883	106.559	1.8326e+09	0.0311984	-91.7	0.03362	-23.5267	3133120000	3.13312
129.141	1.88048e+09	0.0269087	121.091	1.85751e+09	0.0297793	131.516	1.87483e+09	0.0268305	115.45	1.81053e+09	0.0277298	119.912	1.86435e+09	0.0266489	107.581	1.83507e+09	0.0309606	-91.6	0.02992	-23.0638	3126740000	3.12674
130.016	1.87581e+09	0.0267869	122.009	1.8535e+09	0.0297223	132.431	1.86979e+09	0.0266363	116.491	1.80568e+09	0.0277612	120.888	1.8602e+09	0.0269509	108.403	1.83038e+09	0.0306126	-91.5	0.03067	-22.6009	3121720000	3.12172
130.925	1.87166e+09	0.0268362	122.772	1.84865e+09	0.0297505	133.403	1.86618e+09	0.0265743	117.659	1.79944e+09	0.0275777	121.966	1.85597e+09	0.0266232	109.347	1.82513e+09	0.0305801	-91.3	0.03039	-22.1381	3114770000	3.11477
131.856	1.86749e+09	0.026595	123.7	1.84467e+09	0.0297708	134.378	1.86128e+09	0.0265622	118.756	1.79444e+09	0.027612	122.722	1.85116e+09	0.0265075	110.337	1.81952e+09	0.030402	-91.2	0.03071	-21.6752	3108450000	3.10845
132.766	1.86263e+09	0.0264678	124.591	1.84049e+09	0.0296354	135.747	1.85546e+09	0.0269341	119.934	1.78907e+09	0.0273144	123.641	1.84687e+09	0.0265659	111.456	1.81462e+09	0.0302634	-91.1	0.03077	-21.2123	3103510000	3.10351
133.738	1.85782e+09	0.026527	125.534	1.8359e+09	0.0295291	136.887	1.85112e+09	0.026703	120.906	1.78568e+09	0.0280213	124.653	1.84196e+09	0.0263209	112.506	1.80991e+09	0.0302638	-90.7	0.03398	-20.7494	3097670000	3.09767
134.622	1.85391e+09	0.0262933	126.509	1.83206e+09	0.0294823	137.844	1.84481e+09	0.0263161	121.778	1.78164e+09	0.0272172	125.6	1.83831e+09	0.0261936	113.341	1.80396e+09	0.0302613	-90.5	0.03052	-20.2865	3092220000	3.09222
135.544	1.8493e+09	0.0263654	127.369	1.8271e+09	0.0294022	138.822	1.83882e+09	0.028029	122.8	1.77683e+09	0.027714	126.528	1.83418e+09	0.0262726	114.253	1.80006e+09	0.0296224	-90.4	0.03081	-19.8237	3087790000	3.08779
136.434	1.84478e+09	0.0263374	128.291	1.8228e+09	0.0296178	139.744	1.83581e+09	0.0261201	123.822	1.77209e+09	0.0272728	127.35	1.83252e+09	0.0273693	115.175	1.795e+09	0.0299227	-90.3	0.03119	-19.3608	3081820000	3.08182
137.341	1.84051e+09	0.0257271	129.234	1.81862e+09	0.0293421	140.634	1.83208e+09	0.0262533	124.953	1.76762e+09	0.0271904	128.213	1.82885e+09	0.0262143	116.175	1.79027e+09	0.0301911	-90.2	0.03028	-18.8979	3076700000	3.0767
138.337	1.83406e+09	0.0253637	130.116	1.81451e+09	0.0290186	141.572	1.82745e+09	0.0260912	125.944	1.76339e+09	0.0270856	129.341	1.82446e+09	0.0255409	117.141	1.78622e+09	0.0298329	-89.9	0.03152	-18.435	3071850000	3.07185
139.522	1.82979e+09	0.025362	131.003	1.81066e+09	0.0290858	142.469	1.82385e+09	0.0263753	127.006	1.75839e+09	0.0274243	130.288	1.81977e+09	0.0258479	117.938	1.78262e+09	0.0289815	-89.7	0.03447	-17.9721	3067290000	3.06729
140.431	1.82589e+09	0.0265348	131.925	1.80701e+09	0.0290503	143.478	1.81805e+09	0.0262575	128.034	1.75298e+09	0.027103	131.144	1.81624e+09	0.0257069	119.197	1.77821e+09	0.0291361	-89.5	0.03113	-17.5093	3062380000	3.06238
141.469	1.82188e+09	0.0259548	132.753	1.80318e+09	0.0289194	144.759	1.8146e+09	0.0259264	129.253	1.74843e+09	0.0266029	131.997	1.81235e+09	0.0253755	120.166	1.77415e+09	0.0294504	-89.3	0.03157	-17.0464	3056440000	3.05644
142.45	1.81607e+09	0.0255348	133.766	1.79854e+09	0.0286146	145.734	1.80886e+09	0.0258053	130.175	1.74384e+09	0.0265196	132.909	1.80843e+09	0.0252184	121.15	1.77062e+09	0.0291682	-89.2	0.03078	-16.5835	3051170000	3.05117
143.541	1.81102e+09	0.0250869	134.7	1.79415e+09	0.0287326	146.625	1.80481e+09	0.0255511	131.266	1.74021e+09	0.0270984	133.894	1.80425e+09	0.0254323	122.034	1.76605e+09	0.0290817	-88.9	0.03478	-16.1206	3047760000	3.04776
144.494	1.80641e+09	0.0250801	135.591	1.78995e+09	0.0289714	147.5	1.80076e+09	0.0257552	132.203	1.73572e+09	0.0267119	134.897	1.80004e+09	0.0253316	122.769	1.76186e+09	0.0292182	-88.8	0.03181	-15.6578	3043390000	3.04339
145.422	1.80276e+09	0.0246805	136.528	1.78635e+09	0.0285402	148.516	1.79628e+09	0.025505	133.359	1.73006e+09	0.0271525	135.775	1.79632e+09	0.0253389	123.731	1.75771e+09	0.0289462	-88.7	0.0319	-15.1949	3037970000	3.03797
146.509	1.7988e+09	0.0264183	137.275	1.78241e+09	0.0284142	149.469	1.79536e+09	0.025444	134.303	1.72657e+09	0.0265311	136.637	1.7925e+09	0.0252806	124.906	1.75215e+09	0.0290553	-88.5	0.03131	-14.732	3033670000	3.03367
147.566	1.79276e+09	0.0248329	138.266	1.77771e+09	0.0284853	150.494	1.79071e+09	0.0265349	135.309	1.72306e+09	0.0261623	137.425	1.78878e+09	0.0250953	125.95	1.74766e+09	0.0290628	-88.2	0.03076	-14.2691	3029950000	3.02995
148.525	1.78902e+09	0.0252074	139.244	1.77386e+09	0.0284802	151.412	1.78568e+09	0.0254482	136.391	1.71994e+09	0.0262337	138.381	1.78448e+09	0.0252885	126.878	1.74315e+09	0.0287957	-88.1	0.03241	-13.8063	3025470000	3.02547
149.528	1.78507e+09	0.0247445	140.281	1.7704e+09	0.0283279	152.238	1.78222e+09	0.024953	137.272	1.7159e+09	0.0260736	139.366	1.78052e+09	0.0249249	127.734	1.73908e+09	0.0288017	-87.9	0.03488	-13.3434	3021370000	3.02137
150.406	1.77981e+09	0.0254625	141.238	1.76566e+09	0.0282113	153.206	1.7769e+09	0.0246264	138.428	1.71156e+09	0.025674	140.316	1.77687e+09	0.0246759	128.675	1.73487e+09	0.028806	-87.8	0.03216	-12.8805	3018010000	3.01801
151.278	1.77685e+09	0.0244288	142.056	1.76142e+09	0.0280716	154.116	1.77323e+09	0.024775	139.391	1.70442e+09	0.0265278	141.225	1.7729e+09	0.0248651	129.681	1.73079e+09	0.0287544	-87.6	0.03136	-12.4176	3013160000	3.01316
152.194	1.77195e+09	0.0250771	143.003	1.75748e+09	0.0278788	155.072	1.76929e+09	0.0248002	140.397	1.70288e+09	0.0256839	141.997	1.76941e+09	0.0243861	130.775	1.72692e+09	0.028372	-87.3	0.03229	-11.9547	3008710000	3.00871
153.331	1.76715e+09	0.0247967	143.938	1.75387e+09	0.0278987	156.019	1.76565e+09	0.0247821	141.481	1.69874e+09	0.0255006	142.919	1.76596e+09	0.0244624	131.784	1.72229e+09	0.029736	-87.2	0.03156	-11.4918	3004530000	3.00453
154.409	1.76398e+09	0.0244901	144.903	1.74949e+09	0.0277298	156.894	1.76148e+09	0.0244715	142.472	1.69249e+09	0.0255768	143.916	1.76171e+09	0.02474	132.572	1.71905e+09	0.0287248	-87	0.03386	-11.029	3000480000	3.00048
155.425	1.75957e+09	0.0244312	145.831	1.74539e+09	0.0279755	157.884	1.7564e+09	0.0245454	143.575	1.68955e+09	0.0262695	144.891	1.75758e+09	0.0244968	133.509	1.71584e+09	0.0285433	-86.9	0.03244	-10.5661	2996530000	2.99653
156.219	1.75408e+09	0.0253234	146.653	1.7416e+09	0.0277624	158.831	1.75231e+09	0.0246136	144.772	1.68656e+09	0.0267327	145.825	1.75373e+09	0.0243858	134.453	1.71083e+09	0.0283503	-86.4	0.03297	-10.1032	2993060000	2.99306
157.1	1.74986e+09	0.0245286	147.566	1.7376e+09	0.0276823	159.838	1.74876e+09	0.0242412	145.866	1.68218e+09	0.025582	146.672	1.75031e+09	0.0243744	135.356	1.70658e+09	0.0280962	-86.2	0.03184	-9.64034	2989630000	2.98963
158.234	1.74705e+09	0.0252889	148.541	1.73358e+09	0.027756	160.731	1.74429e+09	0.0247456	146.775	1.67601e+09	0.0268817	147.675	1.74526e+09	0.0244945	136.338	1.70275e+09	0.0281102	-86.1	0.03519	-9.17746	2985920000	2.98592
159.338	1.74212e+09	0.0244223	149.441	1.72979e+09	0.0275274	161.597	1.74062e+09	0.0244555	147.928	1.67317e+09	0.0257822	148.822	1.74361e+09	0.0247425	137.209	1.69931e+09	0.0280525	-85.9	0.03124	-8.71458	2982410000	2.98241
160.425	1.73811e+09	0.0245343	150.341	1.72648e+09	0.0274333	162.634	1.73602e+09	0.0248023	149.113	1.66906e+09	0.0250978	149.772	1.74088e+09	0.0240506	138.122	1.69828e+09	0.0278933	-85.8	0.03316	-8.2517	2978970000	2.97897
161.475	1.7329e+09	0.0253332	151.253	1.72272e+09	0.0275317	163.825	1.73136e+09	0.0243619	150.369	1.66149e+09	0.0246794	150.675	1.73705e+09	0.0235648	139.088	1.68511e+09	0.0351738	-85.3	0.03316	-7.78883	2975540000	2.97554
162.534	1.72771e+09	0.0238252	152.069	1.72003e+09	0.0273296	164.837	1.72682e+09	0.0248346	151.319	1.65756e+09	0.024698	151.447	1.73378e+09	0.0231773	140.022	1.69588e+09	0.0276574	-85.2	0.03392	-7.32595	2971950000	2.97195
163.519	1.72125e+09	0.0246846	153.1	1.71532e+09	0.0272576	165.778	1.7232e+09	0.0243772	152.312	1.65409e+09	0.0240442	152.338	1.73024e+09	0.0231372	140.897	1.69159e+09	0.0272191	-85.1	0.03243	-6.86307	2968390000	2.96839
164.409	1.71802e+09	0.0238478	154.016	1.71145e+09	0.0271055	166.628	1.72003e+09	0.0245468	153.403	1.64921e+09	0.0254233	153.334	1.72633e+09	0.023298	141.759	1.68727e+09	0.0275971	-84.8	0.03347	-6.40019	2964820000	2.96482
165.284	1.71328e+09	0.0244343	154.934	1.70721e+09	0.0270838	167.778	1.71491e+09	0.0242841	154.462	1.64716e+09	0.0241204	154.328	1.72266e+09	0.0232957	142.603	1.68348e+09	0.0273774	-84.4	0.0331	-5.93731	2961440000	2.96144
166.156	1.7108e+09	0.0239022	155.812	1.70351e+09	0.0271638	168.781	1.71268e+09	0.0242868	155.7	1.64208e+09	0.0252876	155.281	1.7187e+09	0.0230984	143.544	1.67856e+09	0.0276576	-84.3	0.03225	-5.47443	2958030000	2.95803
167.3	1.70496e+09	0.0237281	156.616	1.69944e+09	0.0268663	169.722	1.70899e+09	0.0236642	156.578	1.6372e+09	0.0242437	156.119	1.71519e+09	0.0232774	144.544	1.67598e+09	0.0272752	-84.1	0.03446	-5.01156	2954660000	2.95466
168.269	1.70082e+09	0.0241488	157.606	1.69597e+09	0.0270639	170.747	1.70393e+09	0.0236035	157.816	1.63448e+09	0.0252804	157.05	1.71141e+09	0.0230102	145.591	1.67242e+09	0.0270263	-83.8	0.03421	-4.54868	2951010000	2.95101
169.128	1.6978e+09	0.0239893	158.6	1.69204e+09	0.0269087	171.606	1.69992e+09	0.0237582	158.766	1.62689e+09	0.023924	158.088	1.7071e+09	0.0233713	146.559	1.66694e+09	0.0271972	-83.7	0.03411	-4.0858	2947480000	2.94748
170.128	1.69422e+09	0.0246706	159.572	1.68799e+09	0.0273468	172.709	1.69486e+09	0.0237466	159.85	1.62379e+09	0.0256562	159.075	1.70345e+09	0.0229633	147.447	1.66305e+09	0.027118	-83.3	0.03349	-3.62292	2944000000	2.944
170.978	1.688e+09	0.0236675	160.431	1.68488e+09	0.0265684	173.625	1.69051e+09	0.0235967	160.891	1.61719e+09	0.0247693	159.969	1.6999e+09	0.0229014	148.341	1.65871e+09	0.027193	-83.2	0.03732	-3.16004	2940420000	2.94042
171.931	1.6854e+09	0.0248824	161.213	1.68151e+09	0.0267389	174.591	1.6862e+09	0.0234777	161.988	1.61586e+09	0.0257766	160.825	1.69636e+09	0.0230106	149.303	1.65491e+09	0.026776	-83	0.03303	-2.69716	2936690000	2.93669
172.944	1.68141e+09	0.0246369	162.131	1.67765e+09	0.0267212	175.472	1.68141e+09	0.0236981	163.4	1.61406e+09	0.024462	161.709	1.69275e+09	0.0227248	150.237	1.65098e+09	0.0269243	-82.9	0.0347	-2.23428	2932900000	2.9329
173.869	1.67736e+09	0.0236605	163.113	1.67407e+09	0.0266551	176.378	1.67773e+09	0.0236304	164.375	1.60602e+09	0.0234785	162.609	1.68887e+09	0.022621	151.159	1.64681e+09	0.0270928	-82.6	0.03378	-1.77141	2929130000	2.92913
174.878	1.67194e+09	0.0232864	164.05	1.67009e+09	0.0265223	177.538	1.67713e+09	0.0244095	165.416	1.60284e+09	0.0222257	163.522	1.68523e+09	0.022417	152.056	1.64336e+09	0.0266448	-82.4	0.03302	-1.30853	2925580000	2.92558
175.794	1.6683e+09	0.0241248	164.947	1.66634e+09	0.0267355	178.447	1.66622e+09	0.0242572	166.147	1.60072e+09	0.026081	164.472	1.68136e+09	0.0225764	152.947	1.63919e+09	0.0271755	-82.2	0.03397	-0.84565	2922340000	2.92234
176.756	1.6637e+09	0.0244607	165.866	1.6622e+09	0.0266305	179.341	1.66318e+09	0.0237977	167.197	1.59587e+09	0.0256297	165.419	1.67783e+09	0.0225639	154.156	1.63761e+09	0.0263082	-82	0.03476	-0.38277	2919120000	2.91912
177.959	1.65842e+09	0.0245874	166.703	1.6588e+09	0.0266031	180.209	1.65901e+09	0.023768	168.403	1.59233e+09	0.0237253	166.219	1.67307e+09	0.0229666	155.306	1.63546e+09	0.0263279	-81.8	0.0349	0.08011	2915680000	2.91568
179.022	1.65165e+09	0.0234674	167.662	1.65499e+09	0.0266222	181.025	1.65588e+09	0.023647	169.488	1.58384e+09	0.0227701	167.178	1.6698e+09	0.022539	156.181	1.63097e+09	0.0259924	-81.4	0.03348	0.54299	2911790000	2.91179
179.95	1.64787e+09	0.0241028	168.594	1.65106e+09	0.0264739	182.037	1.65051e+09	0.0239624	170.453	1.58166e+09	0.0239957	168.166	1.66614e+09	0.0223516	157.131	1.62718e+09	0.0261199	-81.3	0.03461	1.00587	2907840000	2.90784
180.816	1.64453e+09	0.023789	169.519	1.64733e+09	0.026326	183.034	1.6465e+09	0.0236392	171.4	1.57871e+09	0.0244841	169.025	1.66176e+09	0.0223907	158.097	1.62276e+09	0.0262693	-81	0.03798	1.46874	2903980000	2.90398
181.772	1.63926e+09	0.024313	170.434	1.64413e+09	0.0262851	184.137	1.64224e+09	0.023849	172.503	1.57439e+09	0.0241562	169.934	1.65879e+09	0.0222905	159.019	1.6191e+09	0.0258846	-80.9	0.03354	1.93162	2900270000	2.90027
182.731	1.63477e+09	0.0243425	171.197	1.63973e+09	0.0262466	185.034	1.64067e+09	0.0237369	173.822	1.56616e+09	0.0251391	170.753	1.65583e+09	0.0218703	160.041	1.61575e+09	0.0260178	-80.8	0.03574	2.3945	2896910000	2.89691
183.728	1.63098e+09	0.0236971	172.184	1.63604e+09	0.0263988	185.825	1.63658e+09	0.0236022	174.772	1.5625e+09	0.0233667	171.659	1.6525e+09	0.0220677	160.85	1.61144e+09	0.0259751	-80.5	0.03372	2.85738	2893880000	2.89388
184.631	1.62663e+09	0.0236116	173.147	1.63234e+09	0.0260691	186.787	1.63268e+09	0.023229	175.738	1.56296e+09	0.0237674	172.641	1.6497e+09	0.0217204	161.694	1.60752e+09	0.0257702	-80.4	0.03449	3.32026	2890880000	2.89088
185.434	1.62285e+09	0.0244958	174.147	1.62816e+09	0.0261245	187.753	1.62763e+09	0.0234416	176.912	1.55523e+09	0.0247973	173.619	1.64546e+09	0.0215979	162.684	1.60614e+09	0.0260734	-80.2	0.03464	3.78314	2887980000	2.88798
186.341	1.61917e+09	0.0246037	174.975	1.62473e+09	0.0261105	188.825	1.62198e+09	0.0234516	177.809	1.548e+09	0.0252692	174.525	1.64129e+09	0.0216421	163.681	1.60198e+09	0.0255392	-80.1	0.03794	4.24601	2884910000	2.88491
187.319	1.61318e+09	0.0243838	175.728	1.62041e+09	0.0260831	189.781	1.61803e+09	0.023211	178.772	1.54618e+09	0.024547	175.419	1.63769e+09	0.0217206	164.603	1.59798e+09	0.0255406	-80	0.03645	4.70889	2881860000	2.88186
188.256	1.60958e+09	0.024507	176.666	1.61658e+09	0.0260508	190.631	1.6135e+09	0.0235213	179.825	1.5407e+09	0.0234245	176.225	1.63378e+09	0.0218433	165.519	1.59419e+09	0.0256449	-79.7	0.03425	5.17177	2878670000	2.87867
189.334	1.60475e+09	0.0242249	177.684	1.61232e+09	0.0260873	191.756	1.60701e+09	0.0234033	180.912	1.53642e+09	0.0241771	177.15	1.62939e+09	0.0221574	166.322	1.58978e+09	0.0257665	-79.6	0.0347	5.63465	2875130000	2.87513
190.156	1.5995e+09	0.0242578	178.625	1.60825e+09	0.0262319	192.931	1.60161e+09	0.0231509	182.078	1.53236e+09	0.023912	178.147	1.62561e+09	0.021633	167.306	1.58537e+09	0.0257159	-79.2	0.03649	6.09753	2871520000	2.87152
191.106	1.59478e+09	0.0243938	179.691	1.60386e+09	0.026025	193.947	1.59718e+09	0.0237717	183.306	1.52856e+09	0.0242799	179.094	1.62204e+09	0.0215006	168.278	1.58265e+09	0.0256177	-79.1	0.03626	6.56041	2868160000	2.86816
192.059	1.58945e+09	0.0242139	180.509	1.59997e+09	0.0259237	194.866	1.59214e+09	0.0238403	184.144	1.52156e+09	0.0253356	180.025	1.61787e+09	0.0214267	169.184	1.57896e+09	0.0254264	-78.9	0.03441	7.02329	2864340000	2.86434
192.975	1.58556e+09	0.0243537	181.397	1.59625e+09	0.0261913	195.75	1.57424e+09		185.047	1.5214e+09	0.0244689	180.825	1.61376e+09	0.0214163	170.122	1.57428e+09	0.0253844	-78.8	0.03554	7.48616	2860400000	2.8604
193.888	1.58083e+09	0.0246003	182.356	1.59186e+09	0.0260584	196.741	1.5806e+09	0.0241991	186.044	1.51552e+09	0.0239181	181.744	1.60987e+09	0.021539	170.944	1.57065e+09	0.0253301	-78.6	0.03475	7.94904	2857420000	2.85742
194.725	1.57637e+09	0.0247068	183.316	1.58752e+09	0.0260985	197.888	1.57606e+09	0.0244368	187.256	1.51235e+09	0.024267	182.641	1.60585e+09	0.0215137	171.906	1.56659e+09	0.0254523	-78.2	0.0371	8.41192	2854550000	2.85455
195.619	1.57183e+09	0.0247561	184.294	1.58361e+09	0.0259639	198.853	1.57165e+09	0.0241908	188.369	1.50599e+09	0.0248889	183.591	1.60171e+09	0.021519	173.009	1.56206e+09	0.0253111	-78	0.03678	8.8748	2851480000	2.85148
196.594	1.56669e+09	0.0249281	185.134	1.58151e+09	0.0263375	199.728	1.56698e+09	0.024477	189.219	1.50035e+09	0.0235979	184.491	1.59749e+09	0.0219324	173.953	1.55803e+09	0.0256454	-77.9	0.03518	9.33768	2847880000	2.84788
197.603	1.56176e+09	0.0244098	185.994	1.57787e+09	0.0258865	200.744	1.56181e+09	0.0241385	190.212	1.49647e+09	0.0240269	185.35	1.5932e+09	0.0214864	174.878	1.5547e+09	0.0250777	-77.7	0.03518	9.80056	2844330000	2.84433
198.512	1.55678e+09	0.0250144	186.947	1.57346e+09	0.0261244	201.781	1.5537e+09	0.0281518	191.15	1.49221e+09	0.0239887	186.422	1.5893e+09	0.0213746	175.744	1.55056e+09	0.0255686	-77.2	0.03759	10.2634	2841160000	2.84116
199.378	1.55267e+09	0.0246746	187.9	1.56977e+09	0.0260475	202.706	1.55121e+09	0.0243347	192.259	1.48743e+09	0.0246313	187.378	1.58557e+09	0.0217656	176.628	1.54588e+09	0.0250409	-77.1	0.03692	10.7263	2837650000	2.83765
200.175	1.54767e+09	0.0254951	188.812	1.56545e+09	0.0258943	203.625	1.54625e+09	0.0249262	193.153	1.4843e+09	0.0241943	188.328	1.5819e+09	0.0216302	177.625	1.54279e+09	0.0251673	-77	0.03529	11.1892	2833810000	2.83381
201.066	1.54282e+09	0.025076	189.794	1.56092e+09	0.0258648	204.453	1.54204e+09	0.0245949	194.109	1.47916e+09	0.0247686	189.212	1.57732e+09	0.0217185	178.547	1.53891e+09	0.0255633	-76.8	0.03547	11.6521	2829760000	2.82976
202.069	1.53758e+09	0.0250969	190.741	1.55609e+09	0.0258517	205.453	1.53588e+09	0.0245685	194.991	1.47541e+09	0.0249323	190.075	1.57223e+09	0.0216965	179.422	1.53777e+09	0.025153	-76.3	0.03972	12.115	2826030000	2.82603
203.038	1.53197e+09	0.0254677	191.694	1.55157e+09	0.0257637	206.425	1.53019e+09	0.0250071	196.109	1.46863e+09	0.0242571	191	1.56777e+09	0.0215382	180.266	1.53321e+09	0.024745	-76.2	0.03636	12.5778	2822590000	2.82259
203.994	1.52716e+09	0.0254097	192.656	1.54718e+09	0.0261855	207.413	1.52478e+09	0.0250753	197.203	1.46521e+09	0.0246777	192.009	1.56313e+09	0.0216861	181.141	1.52943e+09	0.0253089	-76.1	0.03668	13.0407	2819060000	2.81906
204.725	1.52223e+09	0.0253826	193.531	1.54268e+09	0.026217	208.347	1.51849e+09	0.0244844	198.438	1.45784e+09	0.0250117	192.938	1.55839e+09	0.0219914	182.175	1.52446e+09	0.0252671	-75.9	0.03586	13.5036	2815600000	2.8156
205.681	1.51719e+09	0.025349	194.412	1.53851e+09	0.0260101	209.325	1.51233e+09	0.0252306	199.388	1.45348e+09	0.0251131	193.944	1.55336e+09	0.0217626	183.119	1.51915e+09	0.026241	-75.4	0.03662	13.9665	2812100000	2.8121
206.559	1.51202e+09	0.0254323	195.181	1.5339e+09	0.0263705	210.212	1.50746e+09	0.0257728	200.166	1.44986e+09	0.0250661	194.784	1.54912e+09	0.0217742	184.044	1.51629e+09	0.0255016	-75.3	0.04041	14.4293	2808430000	2.80843
207.497	1.50653e+09	0.0259123	196.175	1.53061e+09	0.0265877	211.184	1.50024e+09	0.0258766	201.287	1.4469e+09	0.023796	195.784	1.54464e+09	0.0217573	185.003	1.51174e+09	0.0251438	-75.2	0.03759	14.8922	2804660000	2.80466
208.438	1.50122e+09	0.0258632	197.359	1.5251e+09	0.0261384	212.263	1.49458e+09	0.0261897	202.253	1.44073e+09	0.0240933	196.731	1.53941e+09	0.021838	185.994	1.50791e+09	0.025215	-75.1	0.03638	15.3551	2801180000	2.80118
209.319	1.49523e+09	0.0260746	198.447	1.5266e+09	0.0263698	213.406	1.48522e+09	0.0264494	203.312	1.43635e+09	0.0253122	197.738	1.53492e+09	0.0220644	187.1	1.50166e+09	0.0252281	-75	0.03621	15.818	2797860000	2.79786
210.209	1.48915e+09	0.0263733	199.381	1.52094e+09	0.0261029	214.234	1.48173e+09	0.026476	204.275	1.431e+09	0.0247984	198.713	1.52969e+09	0.0220026	188.219	1.49677e+09	0.025449	-74.6	0.03734	16.2809	2794210000	2.79421
211.297	1.48303e+09	0.0262855	200.166	1.51667e+09	0.0261579	215.428	1.47492e+09	0.0263701	205.113	1.4248e+09	0.024439	199.616	1.52538e+09	0.0228199	189.288	1.49529e+09	0.0258767	-74.5	0.04069	16.7437	2790080000	2.79008
212.325	1.47621e+09	0.0265802	201.056	1.51259e+09	0.0259461	216.55	1.46655e+09	0.0268256	206.394	1.42205e+09	0.0256661	200.619	1.51873e+09	0.0223646	190.072	1.49065e+09	0.0253571	-74.4	0.03918	17.2066	2785930000	2.78593
213.228	1.47063e+09	0.0271211	202.034	1.50817e+09	0.0259596	217.722	1.45902e+09	0.0268247	207.622	1.41368e+09	0.0253261	201.509	1.51301e+09	0.022895	191.075	1.48618e+09	0.0252273	-74.3	0.03659	17.6695	2781770000	2.78177
214.053	1.46378e+09	0.0271765	203.006	1.5038e+09	0.026267	218.75	1.45002e+09	0.0272076	208.528	1.40451e+09	0.026518	202.419	1.50875e+09	0.0227889	192.041	1.48227e+09	0.025558	-74	0.03665	18.1324	2777570000	2.77757
214.975	1.45762e+09	0.0270822	203.888	1.49918e+09	0.0257753	219.609	1.44355e+09	0.0277536	209.469	1.4036e+09	0.0259433	203.312	1.50459e+09	0.0226412	193.237	1.47689e+09	0.0252196	-73.7	0.03927	18.5953	2773640000	2.77364
215.903	1.45189e+09	0.0276138	204.662	1.49449e+09	0.0259828	220.806	1.43346e+09	0.0273104	210.428	1.39748e+09	0.0260528	204.172	1.5e+09	0.0228071	194.166	1.47256e+09	0.0256215	-73.5	0.03949	19.0581	2769940000	2.76994
216.859	1.445e+09	0.0278448	205.8	1.48849e+09	0.025926	221.772	1.42823e+09	0.0283687	211.669	1.38946e+09	0.0268905	205.066	1.49589e+09	0.0227625	194.947	1.4678e+09	0.0255735	-73.4	0.03755	19.521	2766440000	2.76644
217.806	1.4386e+09	0.0278246	206.772	1.48298e+09	0.0266818	222.681	1.42007e+09	0.0285699	212.881	1.38494e+09	0.0276506	206.178	1.4901e+09	0.0228783	195.847	1.46429e+09	0.0260352	-72.9	0.03799	19.9839	2762720000	2.76272
218.694	1.43235e+09	0.0278733	207.925	1.47729e+09	0.0260849	223.669	1.41119e+09	0.0284786	213.981	1.37922e+09	0.027839	207.172	1.48496e+09	0.0231426	196.784	1.45949e+09	0.0258917	-72.8	0.04138	20.4468	2758660000	2.75866
219.525	1.42627e+09	0.0285455	209.022	1.47155e+09	0.0263314	224.525	1.40414e+09	0.029527	215.116	1.37168e+09	0.0268795	208.428	1.47527e+09	0.0233507	197.809	1.45457e+09	0.0258468	-72.7	0.0374	20.9096	2754310000	2.75431
220.428	1.4194e+09	0.0289662	210.044	1.46601e+09	0.0278397	225.644	1.3966e+09	0.0296681	216.103	1.36697e+09	0.0262438	209.238	1.47185e+09	0.0232074	198.891	1.44958e+09	0.0257271	-72.6	0.04026	21.3725	2749750000	2.74975
221.481	1.41162e+09	0.0291456	211.172	1.45886e+09	0.0269931	226.556	1.38606e+09	0.0298892	217.219	1.35895e+09	0.0266996	210.128	1.46635e+09	0.0234285	199.863	1.44449e+09	0.025924	-72.5	0.03762	21.8354	2745370000	2.74537
222.453	1.40086e+09	0.0299545	212.047	1.45419e+09	0.0272522	227.616	1.37898e+09	0.0303118	218.331	1.35237e+09	0.0276139	211.116	1.46036e+09	0.0236196	200.834	1.43882e+09	0.0262213	-72.4	0.03796	22.2983	2741460000	2.74146
223.375	1.39429e+09	0.030165	212.938	1.44886e+09	0.0269418	228.747	1.36583e+09	0.0301096	219.309	1.34513e+09	0.0273679	212.231	1.45347e+09	0.0236112	201.884	1.43819e+09	0.0259476	-72.1	0.03989	22.7612	2737860000	2.73786
224.356	1.38629e+09	0.0299965	213.819	1.44305e+09	0.0270219	229.766	1.35637e+09	0.0309614	220.622	1.33891e+09	0.0286325	213.172	1.44729e+09	0.0239807	203.078	1.43535e+09	0.0261065	-71.8	0.04075	23.224	2734010000	2.73401
225.409	1.3782e+09	0.0306342	214.794	1.43702e+09	0.0271345	231.012	1.3462e+09	0.0321236	221.831	1.32938e+09	0.0286339	214.044	1.44163e+09	0.0240575	204.069	1.43009e+09	0.0265234	-71.7	0.03785	23.6869	2729740000	2.72974
226.403	1.37e+09	0.0312567	215.931	1.43046e+09	0.0274011	232.172	1.33319e+09	0.0328564	222.925	1.32048e+09	0.028656	215.1	1.43571e+09	0.0242524	204.819	1.42463e+09	0.0257703	-71.5	0.04292	24.1498	2725110000	2.72511
227.456	1.36035e+09	0.0311822	217.044	1.42321e+09	0.0276236	233.203	1.32073e+09	0.0332533	223.75	1.31303e+09	0.028537	216.034	1.42863e+09	0.0242509	205.972	1.41955e+09	0.0265727	-71.4	0.03824	24.6127	2720760000	2.72076
228.469	1.35174e+09	0.03168	217.969	1.41634e+09	0.0279373	234.072	1.30978e+09	0.0332609	224.925	1.30317e+09	0.030591	216.975	1.4233e+09	0.0251992	206.909	1.41484e+09	0.0262908	-71.2	0.0389	25.0755	2716760000	2.71676
229.578	1.34041e+09	0.0327114	218.872	1.41048e+09	0.0279887	235.244	1.2975e+09	0.0347624	226.109	1.29378e+09	0.0298994	217.856	1.41743e+09	0.0252528	207.866	1.41188e+09	0.0262545	-70.9	0.03989	25.5384	2712470000	2.71247
230.662	1.3299e+09	0.0332241	219.797	1.40341e+09	0.0282036	236.369	1.28483e+09	0.0355974	227.097	1.28723e+09	0.0304841	218.703	1.41174e+09	0.025291	208.891	1.40643e+09	0.0262322	-70.8	0.03827	26.0013	2707610000	2.70761
231.562	1.32053e+09	0.0337252	220.916	1.39645e+09	0.0283186	237.419	1.27174e+09	0.0365774	228.222	1.27845e+09	0.0314087	219.697	1.40375e+09	0.0255425	209.684	1.40215e+09	0.0263392	-70.7	0.0426	26.4642	2702640000	2.70264
232.481	1.3109e+09	0.0345022	221.831	1.38914e+09	0.0286065	238.388	1.25744e+09	0.0371284	229.297	1.26928e+09	0.0311638	220.744	1.39611e+09	0.0261404	210.659	1.39742e+09	0.0264891	-70.6	0.03835	26.9271	2698220000	2.69822
233.425	1.29959e+09	0.0348225	222.881	1.38128e+09	0.0289666	239.637	1.24069e+09	0.0408868	230.613	1.25841e+09	0.0316423	221.85	1.38847e+09	0.0264833	212.097	1.38998e+09	0.0267543	-70.4	0.03927	27.3899	2693880000	2.69388
234.538	1.28755e+09	0.0358592	223.928	1.37267e+09	0.0302443	240.772	1.22333e+09	0.0392534	231.6	1.24773e+09	0.0326309	222.841	1.3806e+09	0.0267825	213.219	1.38309e+09	0.0270005	-70.1	0.04029	27.8528	2689420000	2.68942
235.703	1.27323e+09	0.0360075	225.019	1.36484e+09	0.0299451	241.694	1.20959e+09	0.0413891	232.628	1.23997e+09	0.0333898	223.831	1.37174e+09	0.0272295	214.15	1.37636e+09	0.0274584	-70	0.03868	28.3157	2684820000	2.68482
236.684	1.26207e+09	0.0373833	226.116	1.35592e+09	0.0301146	242.753	1.19246e+09	0.0418908	233.447	1.22814e+09	0.0335515	224.738	1.36564e+09	0.0275964	215.178	1.37055e+09	0.0274698	-69.9	0.04312	28.7786	2680100000	2.6801
237.684	1.24972e+09	0.0389844	227.122	1.34573e+09	0.0308364	243.775	1.17293e+09	0.0439023	234.409	1.21928e+09	0.0334734	225.95	1.35428e+09	0.0274365	216.287	1.36456e+09	0.0277108	-69.8	0.03926	29.2415	2675330000	2.67533
238.606	1.23526e+09	0.0391248	228.034	1.33807e+09	0.030725	244.909	1.15463e+09	0.046067	235.325	1.20959e+09	0.034173	227.178	1.34421e+09	0.0277979	217.441	1.35752e+09	0.0274494	-69.6	0.03972	29.7043	2670970000	2.67097
239.784	1.21996e+09	0.0412919	229.122	1.3285e+09	0.0312996	245.991	1.13768e+09	0.0487273	236.534	1.19702e+09	0.0352346	228.141	1.33496e+09	0.0288576	218.384	1.35235e+09	0.0284753	-69.4	0.03929	30.1672	2667240000	2.66724
240.697	1.2047e+09	0.0439649	230.294	1.31656e+09	0.0314559	247.253	1.11422e+09	0.0502166	237.434	1.18633e+09	0.0357798	229.141	1.32448e+09	0.0288715	219.363	1.34473e+09	0.028164	-69.3	0.04265	30.6301	2662770000	2.66277
241.966	1.18693e+09	0.0431453	231.216	1.30764e+09	0.032414	248.269	1.08627e+09	0.053266	238.262	1.17512e+09	0.0373807	230.231	1.31531e+09	0.029698	220.322	1.33716e+09	0.0289545	-69.2	0.04338	31.093	2657290000	2.65729
243.009	1.16897e+09	0.0454853	232.05	1.29814e+09	0.032396	249.666	1.05713e+09	0.0576301	239.219	1.16346e+09	0.0369705	231.316	1.30501e+09	0.0300562	221.238	1.33249e+09	0.0295938	-69.1	0.03961	31.5558	2651710000	2.65171
244.044	1.15021e+09	0.0471766	233.131	1.28837e+09	0.0336794	250.888	1.02644e+09	0.0610596	240.363	1.14974e+09	0.0391738	232.4	1.29386e+09	0.0303325	222.341	1.32871e+09	0.029511	-68.6	0.03957	32.0187	2646570000	2.64657
245.128	1.13094e+09	0.049038	234.119	1.2776e+09	0.0342917	251.959	9.95303e+08	0.0657117	241.684	1.13251e+09	0.0409381	233.412	1.28189e+09	0.031503	223.269	1.31915e+09	0.0290108	-68.4	0.04349	32.4816	2641880000	2.64188
246.203	1.11052e+09	0.0512055	235.406	1.26386e+09	0.0352194	252.897	9.64138e+08	0.071032	242.772	1.11344e+09	0.0411563	234.491	1.27006e+09	0.0324614	224.219	1.31286e+09	0.0257049	-68.3	0.04204	32.9445	2637170000	2.63717
247.188	1.08999e+09	0.0536994	236.459	1.25221e+09	0.0354498	254.053	9.28773e+08	0.0780681	243.722	1.09193e+09	0.0439628	235.603	1.25828e+09	0.0335251	225.303	1.30223e+09	0.0299018	-68.2	0.03964	33.4074	2632270000	2.63227
248.231	1.06478e+09	0.055777	237.562	1.2367e+09	0.0369859	255.216	8.8657e+08	0.0850145	244.947	1.08176e+09	0.0450184	236.7	1.24385e+09	0.0336663	226.422	1.29417e+09	0.0297786	-67.8	0.0397	33.8702	2627470000	2.62747
249.391	1.03679e+09	0.0621338	238.622	1.22193e+09	0.0399763	256.309	8.42644e+08	0.0944741	246.287	1.05982e+09	0.047407	237.778	1.23182e+09	0.0351473	227.319	1.28779e+09	0.0304904	-67.7	0.03988	34.3331	2622540000	2.62254
250.512	1.00876e+09	0.063831	239.684	1.20773e+09	0.0388904	257.322	7.94623e+08	0.105138	247.366	1.03981e+09	0.0495104	238.706	1.21831e+09	0.0357252	228.366	1.27988e+09	0.0312155	-67.6	0.04342	34.796	2617430000	2.61743
251.634	9.77346e+08	0.0687238	240.819	1.19169e+09	0.0411704	258.334	7.41445e+08	0.117047	248.528	1.01562e+09	0.0523271	239.85	1.20362e+09	0.0367591	229.141	1.27139e+09	0.0310249	-67.5	0.04248	35.2589	2612000000	2.612
252.616	9.43703e+08	0.0754365	241.869	1.17741e+09	0.0410308	259.472	6.85111e+08	0.131151	249.728	9.89766e+08	0.0559646	241.019	1.18602e+09	0.0383908	230.394	1.26205e+09	0.0319481	-67.3	0.04027	35.7218	2606240000	2.60624
253.647	9.04727e+08	0.0811194	242.897	1.16219e+09	0.0434101	260.694	6.26005e+08	0.146638	250.641	9.67438e+08	0.059139	242.125	1.17167e+09	0.0399477	231.544	1.25185e+09	0.0325891	-66.9	0.04239	36.1846	2600960000	2.60096
254.9	8.60145e+08	0.0898174	243.903	1.14448e+09	0.0447033	261.809	5.67708e+08	0.159679	251.722	9.41759e+08	0.0629974	243.097	1.15431e+09	0.0402933	232.578	1.24266e+09	0.0332177	-66.8	0.04111	36.6475	2596190000	2.59619
256.041	8.11399e+08	0.100554	245.041	1.12599e+09	0.046191	262.919	5.1203e+08	0.173383	252.65	9.1288e+08	0.0676873	244.119	1.13819e+09	0.0425911	233.613	1.23319e+09	0.0340928	-66.7	0.0443	37.1104	2591430000	2.59143
257.05	7.62169e+08	0.112042	246.113	1.10581e+09	0.048526	264.091	4.59667e+08	0.186661	253.775	8.80778e+08	0.0729723	245.256	1.11936e+09	0.0446962	234.878	1.22022e+09	0.034228	-66.5	0.04064	37.5733	2586560000	2.58656
258.022	7.07186e+08	0.123192	247.013	1.08885e+09	0.0494903	265.306	4.12567e+08	0.196126	254.928	8.452e+08	0.0802143	246.447	1.09749e+09	0.0461642	236.075	1.20782e+09	0.0351904	-66.2	0.04044	38.0361	2581530000	2.58153
259.141	6.5162e+08	0.135417	247.878	1.06953e+09	0.0527059	266.413	3.70622e+08	0.203809	256.094	8.04282e+08	0.0889043	247.516	1.07616e+09	0.0494869	237.297	1.19497e+09	0.0359645	-66.1	0.04139	38.499	2576380000	2.57638
260.328	5.95319e+08	0.148132	248.925	1.04716e+09	0.055097	267.344	3.33813e+08	0.209459	257.125	7.61332e+08	0.100567	248.487	1.05456e+09	0.050944	238.231	1.18564e+09	0.0371211	-66	0.04511	38.9619	2570580000	2.57058
261.409	5.43071e+08	0.161309	250.122	1.01973e+09	0.0580088	268.759	2.96805e+08	0.212273	258.228	7.14022e+08	0.11034	249.584	1.03119e+09	0.0547764	239.369	1.17301e+09	0.0382385	-65.8	0.04308	39.4248	2564640000	2.56464
262.403	4.94354e+08	0.17076	251.231	9.94584e+08	0.0621641	269.909	2.60443e+08	0.21253	259.412	6.54369e+08	0.127483	250.703	1.00364e+09	0.0586357	240.428	1.15951e+09	0.0391525	-65.6	0.04112	39.8877	2558970000	2.55897
263.541	4.48486e+08	0.179734	252.456	9.63399e+08	0.0666524	270.978	2.35675e+08	0.210355	260.531	5.99498e+08	0.140786	251.891	9.74939e+08	0.0623628	241.416	1.14634e+09	0.0399791	-65.4	0.04149	40.3505	2553650000	2.55365
264.731	4.05203e+08	0.189555	253.466	9.30589e+08	0.0738149	271.931	2.13185e+08	0.204408	261.716	5.45607e+08	0.151825	252.938	9.43266e+08	0.0664011	242.45	1.13241e+09	0.0411411	-65.3	0.04173	40.8134	2548370000	2.54837
265.994	3.62218e+08	0.196668	254.741	8.89875e+08	0.080159	272.988	1.9458e+08	0.200917	262.856	4.9319e+08	0.165735	254	9.0878e+08	0.0725399	243.288	1.11915e+09	0.0417862	-65.2	0.04553	41.2763	2543150000	2.54315
267.125	3.25346e+08	0.19907	255.897	8.46669e+08	0.0879862	274.116	1.76439e+08	0.192926	264.084	4.36257e+08	0.181889	255.181	8.72414e+08	0.0800999	244.409	1.10318e+09	0.0444901	-65.1	0.0453	41.7392	2537870000	2.53787
268.262	2.90532e+08	0.203178	257.113	7.98418e+08	0.0995883	275.359	1.60709e+08	0.188378	265.3	3.91841e+08	0.190167	256.35	8.26215e+08	0.0890679	245.409	1.0902e+09	0.0457289	-65	0.04252	42.202	2532630000	2.53263
269.337	2.61338e+08	0.20475	258.128	7.43253e+08	0.112779	276.456	1.39666e+08	0.178281	266.425	3.46205e+08	0.201515	257.372	7.80006e+08	0.100256	246.475	1.0713e+09	0.0476943	-64.9	0.04203	42.6649	2527010000	2.52701
270.562	2.33954e+08	0.202837	259.269	6.87599e+08	0.126064	277.428	1.26095e+08	0.166031	267.369	3.11609e+08	0.205711	258.556	7.26613e+08	0.112561	247.481	1.05588e+09	0.0497447	-64.7	0.04199	43.1278	2521400000	2.5214
271.744	2.11259e+08	0.200936	260.387	6.30044e+08	0.138705	278.609	1.13614e+08	0.152291	268.534	2.77654e+08	0.209032	259.763	6.61002e+08	0.129473	248.556	1.03266e+09	0.0523859	-64.5	0.04623	43.5907	2516050000	2.51605
272.831	1.90109e+08	0.196913	261.413	5.75916e+08	0.154476	279.719	1.03532e+08	0.150365	269.728	2.48032e+08	0.209435	260.944	6.00494e+08	0.145447	249.747	1.00861e+09	0.0553493	-64.1	0.04179	44.0536	2510590000	2.51059
274.184	1.73259e+08	0.186729	262.366	5.26435e+08	0.166179	280.784	9.42463e+07	0.136439	270.803	2.18405e+08	0.216306	262.056	5.42184e+08	0.16106	250.894	9.8422e+08	0.0587661	-64	0.04232	44.5164	2504850000	2.50485
275.456	1.55104e+08	0.173981	263.5	4.75485e+08	0.177392	281.728	8.64322e+07	0.126048	271.825	1.98578e+08	0.20657	263.044	4.88221e+08	0.176021	251.956	9.58098e+08	0.0625157	-63.9	0.04402	44.9793	2498950000	2.49895
276.531	1.43328e+08	0.170376	264.603	4.29964e+08	0.190015	282.847	7.80062e+07	0.121577	272.891	1.77802e+08	0.202816	264.144	4.38148e+08	0.187159	252.969	9.29277e+08	0.066115	-63.5	0.04683	45.4422	2493100000	2.4931
277.531	1.33306e+08	0.162364	265.747	3.85739e+08	0.197302	284.062	7.23817e+07	0.106488	274.044	1.58115e+08	0.193878	265.234	3.92762e+08	0.199951	254.106	8.97753e+08	0.0715171	-63.3	0.04279	45.9051	2487720000	2.48772
278.659	1.24227e+08	0.150353	266.806	3.48105e+08	0.204036	285.328	6.68644e+07	0.0915535	275.294	1.42214e+08	0.186054	266.344	3.50107e+08	0.206613	255.309	8.61775e+08	0.0781857	-63.2	0.04291	46.368	2482600000	2.4826
279.537	1.17333e+08	0.143944	267.759	3.11753e+08	0.210057	286.359	6.30597e+07	0.0852464	276.306	1.29642e+08	0.179882	267.406	3.12177e+08	0.212721	256.416	8.22805e+08	0.0860806	-63.1	0.04235	46.8308	2477660000	2.47766
280.684	1.09991e+08	0.128557	268.959	2.78019e+08	0.212543	287.434	5.83317e+07	0.0723977	277.3	1.19149e+08	0.168378	268.669	2.75989e+08	0.217461	257.413	7.79497e+08	0.0960548	-63	0.04665	47.2937	2472470000	2.47247
281.862	1.03339e+08	0.12442	270.094	2.50108e+08	0.216053	288.816	5.49724e+07	0.0708701	278.416	1.09774e+08	0.157959	269.891	2.41637e+08	0.220877	258.472	7.3202e+08	0.108716	-62.6	0.04505	47.7566	2466980000	2.46698
282.994	9.75831e+07	0.114783	271.225	2.24215e+08	0.21497	289.906	5.13171e+07	0.0602566	279.613	1.00641e+08	0.145613	270.959	2.16456e+08	0.215004	259.753	6.68235e+08	0.123499	-62.4	0.0432	48.2195	2461310000	2.46131
284.072	9.25633e+07	0.0996891	272.2	2.02086e+08	0.212036	291.028	4.79048e+07	0.061558	280.6	9.37929e+07	0.137332	272.031	1.93769e+08	0.211244	260.828	6.13368e+08	0.13956	-62.2	0.04529	48.6823	2455310000	2.45531
285.219	8.81598e+07	0.0905228	273.328	1.82017e+08	0.206403	292.109	3.85055e+07	0.0631519	281.575	8.73512e+07	0.129	273.169	1.75166e+08	0.207785	261.988	5.56702e+08	0.152871	-61.9	0.04403	49.1452	2449080000	2.44908
286.384	8.43885e+07	0.0824791	274.419	1.65666e+08	0.198112	293.362	2.99202e+07	0.0744375	282.65	8.17255e+07	0.117396	274.219	1.59295e+08	0.198146	263.006	5.03486e+08	0.168418	-61.8	0.0475	49.6081	2443290000	2.44329
287.462	8.09797e+07	0.0754668	275.656	1.49532e+08	0.189231	294.509	2.80871e+07	0.0606539	283.831	7.64752e+07	0.109805	275.331	1.4516e+08	0.186437	264.178	4.51508e+08	0.179583	-61.6	0.04359	50.071	2438000000	2.438
288.634	7.82154e+07	0.0765718	276.681	1.36339e+08	0.177929	295.725	2.68734e+07	0.0696509	285.091	7.18936e+07	0.0964257	276.391	1.33891e+08	0.181979	265.312	4.05943e+08	0.1922	-61.5	0.04324	50.5339	2432380000	2.43238
289.747	7.58211e+07	0.076394	277.7	1.26346e+08	0.170802	296.628	2.56411e+07	0.0747647	286.125	6.76358e+07	0.0822249	277.388	1.22827e+08	0.170978	266.337	3.6522e+08	0.199145	-61.2	0.046	50.9967	2426510000	2.42651
290.841	7.31373e+07	0.0587596	278.741	1.16635e+08	0.161352	297.719	2.42358e+07	0.0558173	287.169	6.50821e+07	0.0794356	278.534	1.12095e+08	0.155689	267.291	3.28303e+08	0.205715	-60.9	0.04782	51.4596	2420900000	2.4209
291.822	7.00855e+07	0.0526766	279.784	1.08548e+08	0.155825	298.825	2.29414e+07	0.0720454	288.316	6.27724e+07	0.077598	279.6	1.01366e+08	0.142496	268.425	2.93479e+08	0.212166	-60.8	0.04365	51.9225	2415370000	2.41537
292.666	6.83114e+07	0.0506037	280.928	1.00187e+08	0.137235				289.334	5.93238e+07	0.0662111	280.722	8.8731e+07	0.133905	269.628	2.60777e+08	0.214315	-60.7	0.04398	52.3854	2409960000	2.40996
293.837	6.61584e+07	0.0483507	281.841	9.42928e+07	0.129451				290.359	5.56728e+07	0.0654049	281.694	7.93837e+07	0.126335	270.781	2.33142e+08	0.214046	-60.6	0.04337	52.8483	2404880000	2.40488
294.906	6.49144e+07	0.0496617	282.744	8.9284e+07	0.124977				291.256	5.22324e+07	0.0630631	282.762	7.21317e+07	0.116499	271.772	2.09075e+08	0.208602	-60.5	0.0465	53.3111	2399500000	2.3995
295.784	6.34335e+07	0.0500859	283.869	8.35557e+07	0.113919				292.391	4.98906e+07	0.0655706	283.928	6.46222e+07	0.101069	272.844	1.8736e+08	0.208808	-60.2	0.04874	53.774	2393850000	2.39385
296.997	6.08954e+07	0.0443045	284.922	7.8865e+07	0.101494				293.45	4.59968e+07	0.0604866	284.856	6.07054e+07	0.102446	274.122	1.62332e+08	0.200031	-60.1	0.04425	54.2369	2388440000	2.38844
297.997	5.76813e+07	0.0488432	286.006	7.42595e+07	0.0896467				294.512	4.09833e+07	0.0705371	285.975	5.63926e+07	0.0949954	275.278	1.41307e+08	0.191749	-60	0.04521	54.6998	2382750000	2.38275
299.15	5.43923e+07	0.0387248	287.016	7.15582e+07	0.089491				295.597	2.5221e+07	0.116055	286.734	5.09543e+07	0.0866641	276.281	1.26293e+08	0.18301	-59.9	0.04454	55.1626	2376000000	2.376
			288.106	6.81985e+07	0.0794258				296.591	2.13021e+07	0.112832	287.853	4.62668e+07	0.0837239	277.306	1.11778e+08	0.179306	-59.6	0.0487	55.6255	2369590000	2.36959
			289.244	6.23954e+07	0.0706544				297.931	2.12099e+07	0.12848	288.919	4.11492e+07	0.0674173	278.466	9.88646e+07	0.170679	-59.3	0.0447	56.0884	2364110000	2.36411
			290.3	5.98181e+07	0.0687242				299.216	1.90039e+07	0.121911	290.003	3.37491e+07	0.0731728	279.613	8.79279e+07	0.161793	-59.2	0.04551	56.5513	2359010000	2.35901
			291.309	5.66886e+07	0.0610287							291.059	2.79033e+07	0.0869645	280.669	7.72505e+07	0.152686	-59	0.04499	57.0142	2353540000	2.35354
			292.556	5.31821e+07	0.0576048							292.106	2.58339e+07	0.091617	281.703	6.69236e+07	0.142262	-58.7	0.04888	57.477	2347920000	2.34792
			293.691	5.00751e+07	0.0578738							293.216	2.38773e+07	0.0675133	282.772	5.94087e+07	0.130487	-58.5	0.04555	57.9399	2342460000	2.34246
			294.759	4.55912e+07	0.0699922							294.297	2.30252e+07	0.0877103	283.897	5.40262e+07	0.117623	-58.4	0.04516	58.4028	2336970000	2.33697
			295.788	3.91297e+07	0.0624902							295.309	2.10891e+07	0.0572704	285.097	4.877e+07	0.101618	-58.1	0.04484	58.8657	2331460000	2.33146
			296.781	2.9369e+07	0.0753812							296.309	2.05678e+07	0.0841265	286.163	4.49586e+07	0.0979341	-57.9	0.05007	59.3286	2325900000	2.3259
			297.828	2.72887e+07	0.0674433							297.484	1.88824e+07	0.0752679	286.962	4.0881e+07	0.090288	-57.8	0.04523	59.7914	2319930000	2.31993
			298.863	2.60648e+07	0.0508922							298.472	1.78254e+07	0.0878569	288.028	3.67855e+07	0.0851959	-57.7	0.04576	60.2543	2314210000	2.31421
															289.097	3.17924e+07	0.0824827	-57.5	0.0462	60.7172	2308710000	2.30871
															290	2.55345e+07	0.08633	-57.4	0.04586	61.1801	2303510000	2.30351
															291.006	2.30844e+07	0.0797074	-57.1	0.05021	61.6429	2298390000	2.29839
															292.031	2.16959e+07	0.0704736	-57	0.05012	62.1058	2293290000	2.29329
															293.156	2.06841e+07	0.0669157	-56.9	0.04596	62.5687	2288170000	2.28817
															294.25	1.98399e+07	0.0625372	-56.8	0.0461	63.0316	2282590000	2.28259
															295.397	1.88723e+07	0.0512471	-56.6	0.04613	63.4945	2277060000	2.27706
															296.278	1.81186e+07	0.0630476	-56.4	0.04975	63.9573	2271920000	2.27192
															297.331	1.73491e+07	0.0604743	-56.3	0.05094	64.4202	2266620000	2.26662
															298.456	1.60259e+07	0.0561356	-56.1	0.04692	64.8831	2260940000	2.26094
															299.562	1.43322e+07	0.0551646	-55.8	0.04629	65.346	2255180000	2.25518
																		-55.7	0.05083	65.8089	2249880000	2.24988
																		-55.6	0.05091	66.2717	2245170000	2.24517
																		-55.5	0.04794	66.7346	2240380000	2.24038
																		-55.4	0.04715	67.1975	2235170000	2.23517
																		-55.1	0.04918	67.6604	2229860000	2.22986
																		-54.9	0.04946	68.1232	2224720000	2.22472
																		-54.6	0.04771	68.5861	2219580000	2.21958
																		-54.4	0.05074	69.049	2214400000	2.2144
																		-54.2	0.04943	69.5119	2209290000	2.20929
																		-54	0.04755	69.9748	2204320000	2.20432
																		-53.8	0.0479	70.4376	2199640000	2.19964
																		-53.6	0.05124	70.9005	2195110000	2.19511
																		-53.5	0.04788	71.3634	2190470000	2.19047
																		-53.3	0.04742	71.8263	2185730000	2.18573
																		-53.2	0.04888	72.2892	2181070000	2.18107
																		-53.1	0.05202	72.752	2176390000	2.17639
																		-53	0.0484	73.2149	2171990000	2.17199
																		-52.8	0.0514	73.6778	2168130000	2.16813
																		-52.7	0.04826	74.1407	2164060000	2.16406
																		-52.5	0.0483	74.6035	2158310000	2.15831
																		-52.4	0.05255	75.0664	2152690000	2.15269
																		-52.3	0.04847	75.5293	2148540000	2.14854
																		-52	0.05221	75.9922	2144360000	2.14436
																		-51.9	0.04849	76.4551	2140150000	2.14015
																		-51.8	0.04833	76.9179	2135850000	2.13585
																		-51.6	0.04881	77.3808	2131790000	2.13179
																		-51.5	0.05284	77.8437	2127620000	2.12762
																		-51.2	0.05092	78.3066	2123290000	2.12329
																		-51.1	0.04823	78.7695	2119020000	2.11902
																		-51	0.04889	79.2323	2114400000	2.1144
																		-50.9	0.05133	79.6952	2109920000	2.10992
																		-50.6	0.05227	80.1581	2105870000	2.10587
																		-50.4	0.04945	80.621	2101970000	2.10197
																		-50.2	0.0506	81.0838	2098150000	2.09815
																		-49.9	0.05243	81.5467	2094270000	2.09427
																		-49.8	0.04987	82.0096	2090470000	2.09047
																		-49.6	0.05183	82.4725	2086880000	2.08688
																		-49.5	0.04966	82.9354	2083040000	2.08304
																		-49.4	0.05002	83.3982	2078740000	2.07874
																		-49.2	0.05267	83.8611	2074800000	2.0748
																		-49.1	0.05086	84.324	2071220000	2.07122
																		-48.9	0.0497	84.7869	2067470000	2.06747
																		-48.8	0.05452	85.2498	2063770000	2.06377
																		-48.6	0.05052	85.7126	2060400000	2.0604
																		-48.3	0.05216	86.1755	2057060000	2.05706
																		-48.2	0.04921	86.6384	2053610000	2.05361
																		-48.1	0.05199	87.1013	2050050000	2.05005
																		-47.9	0.05006	87.5641	2046240000	2.04624
																		-47.7	0.05062	88.027	2042420000	2.04242
																		-47.6	0.05026	88.4899	2038750000	2.03875
																		-47.5	0.05366	88.9528	2035090000	2.03509
																		-47.4	0.05024	89.4157	2031730000	2.03173
																		-47.3	0.05076	89.8785	2028550000	2.02855
																		-47	0.05073	90.3414	2025520000	2.02552
																		-46.9	0.05192	90.8043	2022670000	2.02267
																		-46.8	0.05501	91.2672	2019640000	2.01964
																		-46.7	0.0508	91.7301	2016370000	2.01637
																		-46.6	0.05073	92.1929	2013060000	2.01306
																		-46.3	0.04969	92.6558	2009770000	2.00977
																		-46.1	0.05277	93.1187	2006580000	2.00658
																		-46	0.04998	93.5816	2003430000	2.00343
																		-45.6	0.0522	94.0444	2000030000	2.00003
																		-45.5	0.05299	94.5073	1997000000	1.997
																		-45.4	0.05082	94.9702	1994160000	1.99416
																		-45	0.05228	95.4331	1991410000	1.99141
																		-44.9	0.05367	95.896	1988630000	1.98863
																		-44.8	0.05152	96.3588	1985540000	1.98554
																		-44.7	0.05074	96.8217	1982330000	1.98233
																		-44.3	0.05283	97.2846	1979320000	1.97932
																		-44.2	0.0539	97.7475	1976570000	1.97657
																		-44.1	0.05168	98.2104	1973830000	1.97383
																		-44	0.05127	98.6732	1971210000	1.97121
																		-43.8	0.05076	99.1361	1968580000	1.96858
																		-43.7	0.05203	99.599	1965900000	1.9659
																		-43.6	0.05541	100.062	1963200000	1.9632
																		-43.4	0.05193	100.525	1960540000	1.96054
																		-43	0.05326	100.988	1957610000	1.95761
																		-42.8	0.0517	101.451	1954740000	1.95474
																		-42.7	0.05444	101.913	1951950000	1.95195
																		-42.5	0.05145	102.376	1949440000	1.94944
																		-42.3	0.05283	102.839	1946700000	1.9467
																		-42.1	0.0513	103.302	1943640000	1.94364
																		-41.9	0.05386	103.765	1941000000	1.941
																		-41.8	0.0526	104.228	1938400000	1.9384
																		-41.6	0.05326	104.691	1935680000	1.93568
																		-41.5	0.05146	105.154	1933360000	1.93336
																		-41.2	0.05369	105.616	1931080000	1.93108
																		-41.1	0.05246	106.079	1928650000	1.92865
																		-41	0.05284	106.542	1925940000	1.92594
																		-40.6	0.05153	107.005	1923800000	1.9238
																		-40.5	0.05506	107.468	1921880000	1.92188
																		-40.4	0.05172	107.931	1919410000	1.91941
																		-40.3	0.05209	108.394	1916850000	1.91685
																		-40.1	0.05145	108.857	1914290000	1.91429
																		-40	0.05382	109.319	1911650000	1.91165
																		-39.9	0.05578	109.782	1909090000	1.90909
																		-39.6	0.05214	110.245	1906710000	1.90671
																		-39.5	0.05232	110.708	1904420000	1.90442
																		-39.3	0.05465	111.171	1902050000	1.90205
																		-39.1	0.0513	111.634	1899710000	1.89971
																		-39	0.05207	112.097	1897550000	1.89755
																		-38.9	0.05095	112.56	1895420000	1.89542
																		-38.8	0.05327	113.022	1892890000	1.89289
																		-38.7	0.05375	113.485	1890420000	1.89042
																		-38.6	0.05612	113.948	1888200000	1.8882
																		-38.4	0.05132	114.411	1885900000	1.8859
																		-38.3	0.05188	114.874	1883540000	1.88354
																		-38.2	0.0527	115.337	1881170000	1.88117
																		-38	0.05495	115.8	1878700000	1.8787
																		-37.8	0.05181	116.263	1876230000	1.87623
																		-37.7	0.05177	116.725	1873960000	1.87396
																		-37.6	0.05319	117.188	1871690000	1.87169
																		-37.5	0.05364	117.651	1869370000	1.86937
																		-37.4	0.05564	118.114	1867080000	1.86708
																		-37.2	0.0521	118.577	1864950000	1.86495
																		-37.1	0.05123	119.04	1862840000	1.86284
																		-37	0.05335	119.503	1860670000	1.86067
																		-36.8	0.05601	119.966	1858410000	1.85841
																		-36.6	0.05145	120.429	1856290000	1.85629
																		-36.5	0.05222	120.891	1854350000	1.85435
																		-36.4	0.05401	121.354	1852320000	1.85232
																		-36.2	0.05549	121.817	1850220000	1.85022
																		-36.1	0.05161	122.28	1847860000	1.84786
																		-36	0.05259	122.743	1845250000	1.84525
																		-35.9	0.05196	123.206	1842800000	1.8428
																		-35.6	0.05526	123.669	1840350000	1.84035
																		-35.5	0.052	124.132	1838090000	1.83809
																		-35.4	0.05177	124.594	1835920000	1.83592
																		-35.3	0.05256	125.057	1833870000	1.83387
																		-35	0.05432	125.52	1831890000	1.83189
																		-34.9	0.05092	125.983	1829990000	1.82999
																		-34.8	0.05323	126.446	1827900000	1.8279
																		-34.7	0.05114	126.909	1825690000	1.82569
																		-34.5	0.05116	127.372	1823410000	1.82341
																		-34.4	0.05483	127.835	1821110000	1.82111
																		-34.3	0.05162	128.297	1818910000	1.81891
																		-34.2	0.0533	128.76	1816880000	1.81688
																		-34	0.05094	129.223	1814910000	1.81491
																		-33.8	0.05293	129.686	1812740000	1.81274
																		-33.7	0.05245	130.149	1810590000	1.81059
																		-33.4	0.05041	130.612	1808700000	1.8087
																		-33.3	0.05558	131.075	1806810000	1.80681
																		-33.2	0.05285	131.538	1804820000	1.80482
																		-33.1	0.05071	132	1802660000	1.80266
																		-32.7	0.05281	132.463	1800450000	1.80045
																		-32.6	0.05138	132.926	1798420000	1.79842
																		-32.5	0.05076	133.389	1796440000	1.79644
																		-32.1	0.053	133.852	1794340000	1.79434
																		-32	0.05092	134.315	1792230000	1.79223
																		-31.9	0.05111	134.778	1790210000	1.79021
																		-31.6	0.05254	135.241	1788170000	1.78817
																		-31.4	0.05093	135.704	1786240000	1.78624
																		-31.2	0.05267	136.166	1784390000	1.78439
																		-31.1	0.05185	136.629	1782460000	1.78246
																		-30.7	0.05028	137.092	1780280000	1.78028
																		-30.6	0.05314	137.555	1778150000	1.77815
																		-30.5	0.05271	138.018	1776060000	1.77606
																		-30.4	0.05033	138.481	1773330000	1.77333
																		-30.2	0.05246	138.944	1770390000	1.77039
																		-30.1	0.05116	139.407	1769000000	1.769
																		-30	0.0527	139.869	1768620000	1.76862
																		-29.9	0.0502	140.332	1767320000	1.76732
																		-29.6	0.0521	140.795	1765310000	1.76531
																		-29.5	0.05092	141.258	1763230000	1.76323
																		-29.3	0.04961	141.721	1760960000	1.76096
																		-29.1	0.05554	142.184	1758650000	1.75865
																		-29	0.05118	142.647	1756530000	1.75653
																		-28.9	0.05017	143.11	1754500000	1.7545
																		-28.8	0.05066	143.572	1752530000	1.75253
																		-28.6	0.05459	144.035	1750910000	1.75091
																		-28.5	0.05255	144.498	1749270000	1.74927
																		-28.4	0.05081	144.961	1747480000	1.74748
																		-28.3	0.04982	145.424	1745490000	1.74549
																		-28.1	0.05175	145.887	1743440000	1.74344
																		-28	0.04984	146.35	1741180000	1.74118
																		-27.9	0.05148	146.813	1738880000	1.73888
																		-27.8	0.04992	147.275	1736820000	1.73682
																		-27.6	0.05478	147.738	1734850000	1.73485
																		-27.5	0.05004	148.201	1733170000	1.73317
																		-27.4	0.05078	148.664	1731590000	1.73159
																		-27.3	0.05053	149.127	1730130000	1.73013
																		-27.2	0.05186	149.59	1728340000	1.72834
																		-27.1	0.0502	150.053	1726170000	1.72617
																		-26.9	0.05053	150.516	1724020000	1.72402
																		-26.8	0.04981	150.978	1722020000	1.72202
																		-26.7	0.0511	151.441	1720050000	1.72005
																		-26.5	0.05139	151.904	1718180000	1.71818
																		-26.4	0.04971	152.367	1716210000	1.71621
																		-26.3	0.05387	152.83	1714100000	1.7141
																		-26.2	0.04929	153.293	1712220000	1.71222
																		-26	0.0503	153.756	1710760000	1.71076
																		-25.8	0.05107	154.219	1709340000	1.70934
																		-25.6	0.04924	154.682	1707690000	1.70769
																		-25.5	0.05049	155.144	1705920000	1.70592
																		-25.4	0.0499	155.607	1703940000	1.70394
																		-25.3	0.0533	156.07	1701610000	1.70161
																		-25.2	0.0491	156.533	1699360000	1.69936
																		-25.1	0.04915	156.996	1697510000	1.69751
																		-25	0.05004	157.459	1695780000	1.69578
																		-24.9	0.05008	157.922	1693960000	1.69396
																		-24.8	0.05227	158.385	1691840000	1.69184
																		-24.7	0.05002	158.847	1689720000	1.68972
																		-24.6	0.04937	159.31	1687990000	1.68799
																		-24.4	0.05105	159.773	1686340000	1.68634
																		-24.2	0.04913	160.236	1684330000	1.68433
																		-24.1	0.04912	160.699	1682080000	1.68208
																		-24	0.05111	161.162	1680080000	1.68008
																		-23.9	0.05259	161.625	1678280000	1.67828
																		-23.8	0.04915	162.088	1676670000	1.67667
																		-23.6	0.04895	162.55	1675120000	1.67512
																		-23.5	0.05067	163.013	1673350000	1.67335
																		-23.3	0.05047	163.476	1671410000	1.67141
																		-23.2	0.04901	163.939	1669190000	1.66919
																		-23	0.04903	164.402	1666980000	1.66698
																		-22.8	0.05021	164.865	1665050000	1.66505
																		-22.7	0.04867	165.328	1663160000	1.66316
																		-22.5	0.04828	165.791	1661270000	1.66127
																		-22.4	0.0506	166.253	1659280000	1.65928
																		-22.3	0.04897	166.716	1657300000	1.6573
																		-22.2	0.04808	167.179	1655290000	1.65529
																		-22	0.04998	167.642	1653530000	1.65353
																		-21.9	0.04879	168.105	1651920000	1.65192
																		-21.7	0.04773	168.568	1650110000	1.65011
																		-21.6	0.04834	169.031	1647980000	1.64798
																		-21.5	0.04992	169.494	1645880000	1.64588
																		-21.4	0.05023	169.957	1644180000	1.64418
																		-21.1	0.04865	170.419	1642260000	1.64226
																		-21	0.04934	170.882	1640030000	1.64003
																		-20.9	0.04974	171.345	1638130000	1.63813
																		-20.7	0.0484	171.808	1636400000	1.6364
																		-20.6	0.04801	172.271	1634630000	1.63463
																		-20.5	0.04952	172.734	1632730000	1.63273
																		-20.4	0.04774	173.197	1630600000	1.6306
																		-20.2	0.04822	173.66	1628430000	1.62843
																		-20.1	0.04812	174.122	1626350000	1.62635
																		-19.9	0.0491	174.585	1624350000	1.62435
																		-19.8	0.04865	175.048	1622500000	1.6225
																		-19.7	0.04684	175.511	1620680000	1.62068
																		-19.4	0.04864	175.974	1618660000	1.61866
																		-19.3	0.04881	176.437	1616410000	1.61641
																		-19	0.04849	176.9	1614510000	1.61451
																		-18.8	0.04773	177.363	1612620000	1.61262
																		-18.7	0.04687	177.825	1610190000	1.61019
																		-18.6	0.04745	178.288	1607720000	1.60772
																		-18.5	0.04838	178.751	1605750000	1.60575
																		-18.1	0.0467	179.214	1603950000	1.60395
																		-18	0.04814	179.677	1601960000	1.60196
																		-17.7	0.04748	180.14	1599810000	1.59981
																		-17.6	0.04799	180.603	1597790000	1.59779
																		-17.3	0.048	181.066	1595810000	1.59581
																		-17.2	0.04791	181.528	1593680000	1.59368
																		-17.1	0.04842	181.991	1591550000	1.59155
																		-17	0.04774	182.454	1589510000	1.58951
																		-16.9	0.04677	182.917	1587510000	1.58751
																		-16.8	0.04675	183.38	1585610000	1.58561
																		-16.7	0.04813	183.843	1583460000	1.58346
																		-16.6	0.04711	184.306	1581440000	1.58144
																		-16.5	0.04682	184.769	1579990000	1.57999
																		-16.4	0.0465	185.232	1578250000	1.57825
																		-16.2	0.0476	185.694	1576130000	1.57613
																		-16.1	0.04794	186.157	1574120000	1.57412
																		-16	0.0467	186.62	1572120000	1.57212
																		-15.9	0.04685	187.083	1570000000	1.57
																		-15.7	0.04866	187.546	1567920000	1.56792
																		-15.6	0.0465	188.009	1565820000	1.56582
																		-15.4	0.04667	188.472	1563740000	1.56374
																		-15.3	0.0483	188.935	1561620000	1.56162
																		-15.2	0.0461	189.397	1559540000	1.55954
																		-15.1	0.04593	189.86	1557140000	1.55714
																		-14.9	0.04776	190.323	1554760000	1.55476
																		-14.8	0.04798	190.786	1552500000	1.5525
																		-14.7	0.04571	191.249	1550250000	1.55025
																		-14.5	0.04813	191.712	1548000000	1.548
																		-14.4	0.04619	192.175	1545860000	1.54586
																		-14.2	0.04596	192.638	1543810000	1.54381
																		-14.1	0.04567	193.1	1541710000	1.54171
																		-14	0.0473	193.563	1539440000	1.53944
																		-13.8	0.04514	194.026	1537160000	1.53716
																		-13.7	0.04565	194.489	1534770000	1.53477
																		-13.6	0.04778	194.952	1532100000	1.5321
																		-13.4	0.04686	195.415	1528690000	1.52869
																		-13.3	0.04484	195.878	1525900000	1.5259
																		-13.2	0.04707	196.341	1524520000	1.52452
																		-13	0.05014	196.803	1523110000	1.52311
																		-12.9	0.0452	197.266	1521080000	1.52108
																		-12.8	0.04609	197.729	1519230000	1.51923
																		-12.7	0.04661	198.192	1517340000	1.51734
																		-12.5	0.04497	198.655	1515250000	1.51525
																		-12.4	0.04464	199.118	1512920000	1.51292
																		-12.3	0.04702	199.581	1510520000	1.51052
																		-12.2	0.04487	200.044	1507930000	1.50793
																		-12.1	0.04707	200.506	1505530000	1.50553
																		-11.8	0.04595	200.969	1503220000	1.50322
																		-11.6	0.04409	201.432	1501030000	1.50103
																		-11.3	0.04457	201.895	1498840000	1.49884
																		-11.2	0.04653	202.358	1496860000	1.49686
																		-10.8	0.04583	202.821	1494940000	1.49494
																		-10.4	0.04528	203.284	1492770000	1.49277
																		-10	0.04409	203.747	1490330000	1.49033
																		-9.8	0.04645	204.21	1487740000	1.48774
																		-9.6	0.04672	204.672	1484860000	1.48486
																		-9.5	0.0434	205.135	1482240000	1.48224
																		-9.3	0.04877	205.598	1480050000	1.48005
																		-9.1	0.04404	206.061	1477810000	1.47781
																		-8.6	0.04306	206.524	1475420000	1.47542
																		-8.4	0.04523	206.987	1472850000	1.47285
																		-7.8	0.04634	207.45	1470300000	1.4703
																		-7.6	0.04793	207.913	1467430000	1.46743
																		-7.5	0.04299	208.375	1464290000	1.46429
																		-7.1	0.04584	208.838	1461810000	1.46181
																		-7	0.04633	209.301	1459550000	1.45955
																		-6.7	0.04626	209.764	1456950000	1.45695
																		-6.4	0.04613	210.227	1454210000	1.45421
																		-5.9	0.04623	210.69	1451380000	1.45138
																		-5.4	0.04518	211.153	1448510000	1.44851
																		-5.1	0.04259	211.616	1445820000	1.44582
																		-5	0.04777	212.078	1443300000	1.4433
																		-4.5	0.04273	212.541	1440550000	1.44055
																		-4.4	0.04574	213.004	1437680000	1.43768
																		-4.1	0.04473	213.467	1434590000	1.43459
																		-4	0.04565	213.93	1431660000	1.43166
																		-3.9	0.0469	214.393	1428830000	1.42883
																		-3.3	0.04317	214.856	1426020000	1.42602
																		-3	0.04319	215.319	1423270000	1.42327
																		-2.9	0.0467	215.781	1420430000	1.42043
																		-2.8	0.04477	216.244	1417480000	1.41748
																		-2.7	0.04459	216.707	1414410000	1.41441
																		-2.1	0.04217	217.17	1411370000	1.41137
																		-1.8	0.04657	217.633	1408340000	1.40834
																		-1.6	0.04331	218.096	1405220000	1.40522
																		-1.3	0.04434	218.559	1401980000	1.40198
																		-0.6	0.04053	219.022	1398510000	1.39851
																		-0.5	0.04634	219.485	1395060000	1.39506
																		-0.4	0.04194	219.947	1391730000	1.39173
																		0.1	0.04457	220.41	1388520000	1.38852
																		0.4	0.04285	220.873	1385400000	1.3854
																		0.6	0.04168	221.336	1382310000	1.38231
																		0.7	0.04536	221.799	1379090000	1.37909
																		0.8	0.04037	222.262	1375460000	1.37546
																		1.1	0.04387	222.725	1371570000	1.37157
																		1.4	0.04353	223.188	1367580000	1.36758
																		1.9	0.04361	223.65	1363710000	1.36371
																		2	0.04467	224.113	1360090000	1.36009
																		2.1	0.04175	224.576	1356430000	1.35643
																		2.4	0.03988	225.039	1352710000	1.35271
																		2.6	0.04334	225.502	1348960000	1.34896
																		3.1	0.04371	225.965	1345030000	1.34503
																		3.2	0.04397	226.428	1341040000	1.34104
																		3.5	0.04087	226.891	1337240000	1.33724
																		3.7	0.03984	227.353	1333510000	1.33351
																		3.8	0.04022	227.816	1329590000	1.32959
																		4	0.0433	228.279	1325420000	1.32542
																		4.4	0.04332	228.742	1320850000	1.32085
																		4.9	0.0409	229.205	1316390000	1.31639
																		5.1	0.04125	229.668	1312250000	1.31225
																		5.2	0.03875	230.131	1308200000	1.3082
																		5.4	0.04377	230.594	1304090000	1.30409
																		5.5	0.04305	231.056	1299660000	1.29966
																		6.1	0.04181	231.519	1294880000	1.29488
																		6.2	0.04025	231.982	1290220000	1.29022
																		6.4	0.03871	232.445	1285710000	1.28571
																		6.6	0.04184	232.908	1280650000	1.28065
																		6.7	0.04318	233.371	1275270000	1.27527
																		7.3	0.04176	233.834	1270240000	1.27024
																		7.4	0.04098	234.297	1265330000	1.26533
																		7.5	0.04039	234.76	1260400000	1.2604
																		7.6	0.0376	235.222	1255390000	1.25539
																		8.4	0.04153	235.685	1250270000	1.25027
																		8.7	0.04205	236.148	1245050000	1.24505
																		8.8	0.04008	236.611	1239690000	1.23969
																		8.9	0.0386	237.074	1234080000	1.23408
																		9.1	0.03662	237.537	1228440000	1.22844
																		9.7	0.04166	238	1222290000	1.22229
																		9.8	0.04082	238.463	1215950000	1.21595
																		9.9	0.03832	238.925	1209950000	1.20995
																		10.2	0.03807	239.388	1204090000	1.20409
																		10.4	0.03621	239.851	1197990000	1.19799
																		10.6	0.04172	240.314	1191360000	1.19136
																		10.8	0.03989	240.777	1184660000	1.18466
																		10.9	0.04048	241.24	1178260000	1.17826
																		11.1	0.03748	241.703	1171920000	1.17192
																		11.4	0.03507	242.166	1164950000	1.16495
																		11.6	0.0384	242.628	1157400000	1.1574
																		11.8	0.04061	243.091	1149190000	1.14919
																		12	0.03497	243.554	1140840000	1.14084
																		12.2	0.03637	244.017	1133400000	1.1334
																		12.4	0.0396	244.48	1126540000	1.12654
																		12.7	0.03952	244.943	1119750000	1.11975
																		12.9	0.03728	245.406	1112120000	1.11212
																		13	0.03636	245.869	1103950000	1.10395
																		13.5	0.03635	246.331	1095560000	1.09556
																		13.7	0.03843	246.794	1086880000	1.08688
																		14	0.03651	247.257	1078040000	1.07804
																		14.2	0.03968	247.72	1067720000	1.06772
																		14.4	0.03601	248.183	1057080000	1.05708
																		14.8	0.03805	248.646	1046900000	1.0469
																		15	0.03749	249.109	1036870000	1.03687
																		15.1	0.03385	249.572	1026740000	1.02674
																		15.2	0.03979	250.035	1015860000	1.01586
																		15.3	0.0358	250.497	1004820000	1.00482
																		15.4	0.03518	250.96	993522000	0.993522
																		15.8	0.03818	251.423	981689000	0.981689
																		15.9	0.03742	251.886	969266000	0.969266
																		16.2	0.03649	252.349	955263000	0.955263
																		16.5	0.0353	252.812	940696000	0.940696
																		16.6	0.03585	253.275	926059000	0.926059
																		16.9	0.03817	253.738	911492000	0.911492
																		17	0.03286	254.2	896798000	0.896798
																		17.4	0.03511	254.663	881727000	0.881727
																		17.5	0.0356	255.126	865896000	0.865896
																		17.8	0.03733	255.589	848443000	0.848443
																		18	0.03262	256.052	830619000	0.830619
																		18.2	0.03817	256.515	811220000	0.81122
																		18.4	0.03442	256.978	790683000	0.790683
																		18.7	0.03523	257.441	768668000	0.768668
																		18.9	0.0322	257.903	745818000	0.745818
																		19.1	0.0367	258.366	723427000	0.723427
																		19.4	0.03385	258.829	700470000	0.70047
																		19.5	0.03805	259.292	677178000	0.677178
																		19.7	0.03504	259.755	653938000	0.653938
																		20	0.03465	260.218	630903000	0.630903
																		20.4	0.03379	260.681	607840000	0.60784
																		20.5	0.03789	261.144	584689000	0.584689
																		20.6	0.03393	261.606	561538000	0.561538
																		20.7	0.03494	262.069	538407000	0.538407
																		20.9	0.03192	262.532	515339000	0.515339
																		21.1	0.03722	262.995	493161000	0.493161
																		21.3	0.0334	263.458	472540000	0.47254
																		21.4	0.03813	263.921	452514000	0.452514
																		21.5	0.03431	264.384	433649000	0.433649
																		21.6	0.03305	264.847	415694000	0.415694
																		21.8	0.03182	265.309	398001000	0.398001
																		22	0.03622	265.772	380318000	0.380318
																		22.3	0.03538	266.235	362924000	0.362924
																		22.4	0.03349	266.698	345906000	0.345906
																		22.6	0.03262	267.161	328889000	0.328889
																		22.8	0.03142	267.624	313612000	0.313612
																		23	0.03597	268.087	300013000	0.300013
																		23.5	0.03536	268.55	286888000	0.286888
																		23.6	0.03313	269.013	274217000	0.274217
																		23.8	0.03118	269.475	261714000	0.261714
																		24	0.036	269.938	249619000	0.249619
																		24.5	0.03425	270.401	238504000	0.238504
																		24.6	0.0323	270.864	227669000	0.227669
																		24.7	0.03114	271.327	217570000	0.21757
																		25.1	0.0356	271.79	207523000	0.207523
																		25.4	0.03692	272.253	198293000	0.198293
																		25.6	0.03214	272.716	189732000	0.189732
																		25.7	0.03197	273.178	181782000	0.181782
																		26.2	0.03516	273.641	174360000	0.17436
																		26.3	0.03695	274.104	167052000	0.167052
																		26.5	0.0315	274.567	160471000	0.160471
																		26.6	0.03234	275.03	154023000	0.154023
																		26.7	0.03225	275.493	147632000	0.147632
																		27.1	0.03548	275.956	141376000	0.141376
																		27.3	0.03666	276.419	135176000	0.135176
																		27.5	0.03081	276.881	129621000	0.129621
																		27.7	0.03231	277.344	124286000	0.124286
																		27.9	0.03189	277.807	119751000	0.119751
																		28.1	0.03531	278.27	115365000	0.115365
																		28.4	0.0364	278.733	111101000	0.111101
																		28.5	0.03014	279.196	107094000	0.107094
																		28.7	0.03194	279.659	103107000	0.103107
																		28.9	0.03561	280.122	99180200	0.0991802
																		29	0.03184	280.584	95266400	0.0952664
																		29.4	0.03652	281.047	91555900	0.0915559
																		29.5	0.02985	281.51	87961300	0.0879613
																		29.6	0.03178	281.973	84783600	0.0847836
																		29.9	0.03507	282.436	81912600	0.0819126
																		30.1	0.03298	282.899	79166500	0.0791665
																		30.2	0.03203	283.362	76841700	0.0768417
																		30.4	0.03591	283.825	74523800	0.0745238
																		30.6	0.03053	284.288	72510400	0.0725104
																		30.7	0.03165	284.75	70590200	0.0705902
																		30.9	0.0351	285.213	68707500	0.0687075
																		31	0.03175	285.676	66941300	0.0669413
																		31.1	0.03202	286.139	65136900	0.0651369
																		31.2	0.03673	286.602	63241700	0.0632417
																		31.6	0.03077	287.065	61499300	0.0614993
																		31.8	0.0354	287.528	59935100	0.0599351
																		31.9	0.03215	287.991	58538700	0.0585387
																		32	0.03205	288.453	56901900	0.0569019
																		32.1	0.03618	288.916	55141000	0.055141
																		32.5	0.0316	289.379	53128100	0.0531281
																		32.8	0.0324	289.842	51174700	0.0511747
																		32.9	0.03249	290.305	49516100	0.0495161
																		33	0.03227	290.768	47944700	0.0479447
																		33.1	0.03595	291.231	46279400	0.0462794
																		33.7	0.03498	291.694	44724200	0.0447242
																		33.8	0.03043	292.156	43262400	0.0432624
																		33.9	0.03106	292.619	41929300	0.0419293
																		34	0.03235	293.082	40556700	0.0405567
																		34.1	0.03236	293.545	39391300	0.0393913
																		34.3	0.03589	294.008	38372600	0.0383726
																		34.7	0.0327	294.471	37316300	0.0373163
																		34.9	0.03263	294.934	35493000	0.035493
																		35.2	0.03168	295.397	33487300	0.0334873
																		35.3	0.03564	295.859	31975600	0.0319756
																		35.6	0.03268	296.322	30539600	0.0305396
																		35.8	0.03276	296.785	29176700	0.0291767
																		36	0.03143	297.248	28543300	0.0285433
																		36.1	0.03559	297.711	27855800	0.0278558
																		36.2	0.03203	298.174	27175800	0.0271758
																		36.4	0.03286	298.637	26457800	0.0264578
																		36.8	0.03328	299.1	25723000	0.025723
																		37.1	0.03183	299.562	24988200	0.0249882
																		37.3	0.03385			0
																		37.5	0.03293			0
																		37.8	0.03305			0
																		38.3	0.03157			0
																		38.4	0.0353			0
																		38.5	0.03256			0
																		38.8	0.03087			0
																		38.9	0.03328			0
																		39.3	0.03421			0
																		39.4	0.03245			0
																		39.5	0.03041			0
																		39.9	0.03291			0
																		40.1	0.03271			0
																		40.2	0.03224			0
																		40.3	0.03557			0
																		40.4	0.03504			0
																		40.5	0.03087			0
																		40.9	0.03341			0
																		41	0.03543			0
																		41.1	0.03206			0
																		41.4	0.0325			0
																		41.5	0.03473			0
																		41.7	0.0312			0
																		41.8	0.03387			0
																		41.9	0.03508			0
																		42.3	0.03319			0
																		42.4	0.03501			0
																		42.5	0.03246			0
																		42.7	0.03163			0
																		42.8	0.03357			0
																		42.9	0.0353			0
																		43.3	0.03402			0
																		43.5	0.03184			0
																		43.7	0.03142			0
																		43.8	0.03332			0
																		44.1	0.03503			0
																		44.2	0.03506			0
																		44.4	0.03248			0
																		44.5	0.03202			0
																		44.7	0.03383			0
																		45	0.03528			0
																		45.1	0.03502			0
																		45.4	0.03172			0
																		45.5	0.03345			0
																		46.1	0.03499			0
																		46.4	0.03221			0
																		46.5	0.03141			0
																		46.6	0.03258			0
																		46.7	0.03411			0
																		47.2	0.03499			0
																		47.5	0.03244			0
																		47.6	0.03157			0
																		47.7	0.03381			0
																		48.2	0.035			0
																		48.4	0.03303			0
																		48.5	0.03233			0
																		48.6	0.03381			0
																		48.7	0.03418			0
																		49	0.03513			0
																		49.1	0.03546			0
																		49.3	0.03254			0
																		49.4	0.03137			0
																		49.5	0.03331			0
																		50.1	0.03493			0
																		50.2	0.03231			0
																		50.3	0.03293			0
																		50.5	0.03394			0
																		50.9	0.03503			0
																		51.2	0.03234			0
																		51.3	0.0327			0
																		51.7	0.03425			0
																		51.9	0.03528			0
																		52.3	0.03305			0
																		52.4	0.03119			0
																		52.9	0.03497			0
																		53.3	0.03338			0
																		53.6	0.03196			0
																		53.8	0.03439			0
																		53.9	0.03569			0
																		54	0.0354			0
																		54.4	0.03328			0
																		54.7	0.0333			0
																		54.9	0.03506			0
																		55	0.03497			0
																		55.1	0.03292			0
																		55.4	0.03413			0
																		55.5	0.03349			0
																		55.7	0.03526			0
																		55.8	0.03545			0
																		56	0.03258			0
																		56.5	0.03438			0
																		56.7	0.03354			0
																		56.9	0.03437			0
																		57.4	0.03507			0
																		57.5	0.03425			0
																		57.6	0.03399			0
																		57.9	0.03427			0
																		58.5	0.03552			0
																		58.6	0.03446			0
																		58.7	0.033			0
																		58.8	0.03551			0
																		59	0.03315			0
																		59.4	0.03247			0
																		59.5	0.03561			0
																		59.7	0.03374			0
																		59.8	0.03333			0
																		60.1	0.03374			0
																		60.4	0.0357			0
																		60.5	0.03465			0
																		60.7	0.0334			0
																		61	0.03381			0
																		61.1	0.03403			0
																		61.4	0.03559			0
																		61.7	0.03404			0
																		62	0.03567			0
																		62.1	0.03563			0
																		62.2	0.03336			0
																		62.6	0.03445			0
																		62.8	0.03496			0
																		63.1	0.03378			0
																		63.3	0.03303			0
																		63.5	0.03349			0
																		63.6	0.03385			0
																		63.7	0.03586			0
																		63.8	0.03585			0
																		64	0.03396			0
																		64.3	0.03328			0
																		64.6	0.03456			0
																		64.7	0.03544			0
																		64.9	0.03335			0
																		65	0.03223			0
																		65.5	0.03576			0
																		65.6	0.03293			0
																		65.8	0.03464			0
																		66.1	0.0344			0
																		66.2	0.03286			0
																		66.5	0.0359			0
																		66.6	0.03594			0
																		66.8	0.03328			0
																		66.9	0.03527			0
																		67.1	0.03451			0
																		67.2	0.0336			0
																		67.5	0.03568			0
																		67.6	0.03596			0
																		67.7	0.03323			0
																		67.9	0.03496			0
																		68.1	0.03346			0
																		68.3	0.03315			0
																		68.4	0.03586			0
																		68.7	0.03353			0
																		68.8	0.03421			0
																		69.2	0.03576			0
																		69.3	0.03573			0
																		69.4	0.03326			0
																		69.6	0.03348			0
																		69.7	0.03411			0
																		70.1	0.03526			0
																		70.2	0.03441			0
																		70.7	0.03354			0
																		70.8	0.03469			0
																		70.9	0.03297			0
																		71.1	0.03594			0
																		71.2	0.03581			0
																		71.3	0.03202			0
																		71.9	0.03443			0
																		72	0.0345			0
																		72.2	0.03588			0
																		72.3	0.03287			0
																		73	0.03434			0
																		73.1	0.03412			0
																		73.2	0.03392			0
																		74	0.03343			0
																		74.1	0.03525			0
																		74.2	0.03387			0
																		74.9	0.03422			0
																		75	0.03411			0
																		75.1	0.03416			0
																		75.9	0.03561			0
																		76	0.03251			0
																		76.1	0.03427			0
																		76.3	0.03292			0
																		76.4	0.03265			0
																		76.8	0.03564			0
																		77	0.03209			0
																		77.1	0.03522			0
																		77.4	0.03319			0
																		77.5	0.03398			0
																		77.6	0.03275			0
																		77.7	0.03533			0
																		77.9	0.03356			0
																		78.3	0.03354			0
																		78.5	0.03235			0
																		78.6	0.03419			0
																		78.7	0.03517			0
																		78.8	0.03355			0
																		79.2	0.03345			0
																		79.4	0.03252			0
																		79.5	0.03358			0
																		79.6	0.03264			0
																		79.7	0.03507			0
																		80	0.03357			0
																		80.3	0.03249			0
																		80.5	0.033			0
																		80.7	0.0337			0
																		80.9	0.03287			0
																		81.4	0.03231			0
																		81.5	0.03336			0
																		81.7	0.03416			0
																		81.8	0.03279			0
																		82.3	0.03219			0
																		82.4	0.03462			0
																		82.5	0.03118			0
																		82.6	0.03462			0
																		82.8	0.03161			0
																		82.9	0.03289			0
																		83.2	0.03448			0
																		83.3	0.03212			0
																		83.5	0.0315			0
																		83.7	0.03399			0
																		84	0.0334			0
																		84.2	0.03166			0
																		84.3	0.031			0
																		84.4	0.03408			0
																		84.7	0.03276			0
																		85	0.03345			0
																		85.2	0.03212			0
																		85.3	0.03025			0
																		85.4	0.03436			0
																		85.8	0.03174			0
																		85.9	0.0346			0
																		86.1	0.03189			0
																		86.2	0.03093			0
																		86.3	0.03297			0
																		87	0.03433			0
																		87.1	0.0323			0
																		87.2	0.03038			0
																		87.3	0.03418			0
																		87.4	0.03164			0
																		87.8	0.03417			0
																		87.9	0.03135			0
																		88.1	0.03049			0
																		88.2	0.03197			0
																		88.3	0.03375			0
																		88.4	0.03122			0
																		88.7	0.03396			0
																		88.9	0.03182			0
																		89	0.03408			0
																		89.1	0.03056			0
																		89.2	0.03154			0
																		89.3	0.03175			0
																		89.5	0.03384			0
																		89.7	0.03151			0
																		90	0.03347			0
																		90.2	0.03059			0
																		90.4	0.03121			0
																		90.5	0.03358			0
																		90.9	0.03265			0
																		91.1	0.0316			0
																		91.3	0.02981			0
																		91.4	0.03364			0
																		91.5	0.03118			0
																		91.9	0.03325			0
																		92.1	0.03165			0
																		92.2	0.03003			0
																		92.4	0.03118			0
																		92.5	0.03363			0
																		93	0.03148			0
																		93.1	0.03202			0
																		93.2	0.02983			0
																		93.4	0.03226			0
																		93.8	0.03141			0
																		93.9	0.02948			0
																		94	0.03058			0
																		94.1	0.03316			0
																		94.2	0.03245			0
																		94.9	0.03033			0
																		95	0.02952			0
																		95.1	0.031			0
																		95.4	0.03199			0
																		96	0.03138			0
																		96.1	0.03021			0
																		96.4	0.03277			0
																		96.6	0.03054			0
																		96.9	0.03292			0
																		97	0.02975			0
																		97.2	0.02949			0
																		97.3	0.03091			0
																		97.5	0.03096			0
																		97.8	0.03267			0
																		98	0.03009			0
																		98.1	0.0323			0
																		98.3	0.02947			0
																		98.6	0.03015			0
																		98.7	0.03258			0
																		98.9	0.03204			0
																		99	0.03008			0
																		99.3	0.03056			0
																		99.7	0.03232			0
																		99.8	0.02965			0
																		99.9	0.03211			0
																		100.2	0.02945			0
																		100.3	0.02866			0
																		100.6	0.0302			0
																		100.8	0.03197			0
																		100.9	0.03187			0
																		101.1	0.02997			0
																		101.2	0.02859			0
																		101.4	0.02987			0
																		101.7	0.03198			0
																		101.8	0.03073			0
																		102.1	0.02902			0
																		102.6	0.03178			0
																		102.7	0.02992			0
																		102.8	0.03177			0
																		103	0.0285			0
																		103.1	0.02954			0
																		103.4	0.0303			0
																		103.6	0.03092			0
																		103.8	0.02983			0
																		104.4	0.03051			0
																		104.7	0.03069			0
																		104.8	0.02881			0
																		105.4	0.03184			0
																		105.5	0.02933			0
																		105.6	0.03129			0
																		105.7	0.02857			0
																		105.9	0.02955			0
																		106.4	0.03167			0
																		106.5	0.02892			0
																		106.6	0.0312			0
																		106.7	0.02789			0
																		106.8	0.02957			0
																		106.9	0.03061			0
																		107.3	0.03155			0
																		107.4	0.02884			0
																		107.6	0.02931			0
																		107.7	0.029			0
																		107.8	0.02777			0
																		108.1	0.03122			0
																		108.3	0.02865			0
																		108.4	0.03061			0
																		108.5	0.02882			0
																		108.6	0.02847			0
																		109	0.0312			0
																		109.2	0.02873			0
																		109.3	0.03058			0
																		109.4	0.02856			0
																		109.5	0.02765			0
																		109.7	0.02916			0
																		109.9	0.03121			0
																		110.3	0.02953			0
																		110.5	0.02803			0
																		110.9	0.02968			0
																		111.3	0.02806			0
																		111.4	0.02881			0
																		111.5	0.02899			0
																		111.8	0.03088			0
																		112.2	0.03008			0
																		112.3	0.02818			0
																		112.4	0.02719			0
																		112.5	0.02945			0
																		112.7	0.03068			0
																		113.1	0.02871			0
																		113.2	0.02764			0
																		113.3	0.02905			0
																		113.5	0.02834			0
																		113.7	0.03065			0
																		114.2	0.02796			0
																		114.3	0.02962			0
																		114.4	0.02805			0
																		114.7	0.03045			0
																		115.2	0.02914			0
																		115.4	0.02773			0
																		115.5	0.02807			0
																		115.6	0.03034			0
																		116.2	0.03019			0
																		116.3	0.0272			0
																		116.4	0.028			0
																		116.5	0.029			0
																		117.1	0.02983			0
																		117.2	0.02687			0
																		117.3	0.02806			0
																		117.4	0.03039			0
																		117.7	0.02758			0
																		117.9	0.02898			0
																		118	0.02676			0
																		118.1	0.02785			0
																		118.2	0.02873			0
																		118.8	0.02761			0
																		119	0.02679			0
																		119.1	0.02789			0
																		119.2	0.02962			0
																		119.3	0.02777			0
																		119.9	0.02698			0
																		120.1	0.03018			0
																		120.2	0.02945			0
																		120.3	0.02703			0
																		120.7	0.02821			0
																		120.9	0.02748			0
																		121.1	0.02978			0
																		121.2	0.02917			0
																		121.5	0.02728			0
																		121.8	0.02751			0
																		122	0.02847			0
																		122.5	0.02747			0
																		122.7	0.02698			0
																		122.8	0.02889			0
																		123.4	0.02736			0
																		123.6	0.02657			0
																		123.7	0.02884			0
																		123.8	0.02727			0
																		124.4	0.02754			0
																		124.6	0.02964			0
																		124.7	0.02632			0
																		124.8	0.0277			0
																		124.9	0.02906			0
																		125	0.02719			0
																		125.3	0.02698			0
																		125.5	0.02953			0
																		125.6	0.02619			0
																		125.9	0.02737			0
																		126	0.02906			0
																		126.5	0.02749			0
																		126.8	0.02756			0
																		126.9	0.0288			0
																		127	0.02742			0
																		127.3	0.02688			0
																		127.4	0.02839			0
																		127.6	0.02725			0
																		127.7	0.0288			0
																		128	0.0271			0
																		128.2	0.02653			0
																		128.3	0.02962			0
																		128.5	0.02722			0
																		128.7	0.02881			0
																		129.1	0.02691			0
																		129.2	0.02934			0
																		129.3	0.02607			0
																		129.5	0.02723			0
																		129.7	0.02875			0
																		130	0.02679			0
																		130.1	0.02902			0
																		130.2	0.02652			0
																		130.3	0.02585			0
																		130.4	0.02695			0
																		130.8	0.02837			0
																		130.9	0.02684			0
																		131	0.02909			0
																		131.1	0.02571			0
																		131.3	0.0271			0
																		131.5	0.02683			0
																		131.8	0.02974			0
																		131.9	0.02783			0
																		132	0.02538			0
																		132.2	0.02671			0
																		132.4	0.02664			0
																		132.6	0.02872			0
																		132.8	0.0277			0
																		132.9	0.02522			0
																		133.4	0.02686			0
																		133.5	0.02854			0
																		133.7	0.02653			0
																		133.8	0.02861			0
																		133.9	0.02543			0
																		134.3	0.02653			0
																		134.4	0.02656			0
																		134.5	0.02835			0
																		134.6	0.02629			0
																		134.7	0.02873			0
																		134.9	0.02533			0
																		135.3	0.02616			0
																		135.4	0.0281			0
																		135.5	0.02637			0
																		135.6	0.02897			0
																		135.7	0.02693			0
																		135.8	0.02534			0
																		136.3	0.02811			0
																		136.4	0.02629			0
																		136.5	0.02854			0
																		136.6	0.02528			0
																		136.9	0.0267			0
																		137.2	0.02805			0
																		137.3	0.02674			0
																		137.4	0.0251			0
																		137.8	0.02632			0
																		138.1	0.02789			0
																		138.3	0.02693			0
																		138.4	0.02548			0
																		138.8	0.02803			0
																		139.1	0.03517			0
																		139.2	0.02848			0
																		139.4	0.02573			0
																		139.5	0.02536			0
																		139.7	0.02612			0
																		140	0.02766			0
																		140.3	0.02651			0
																		140.4	0.02611			0
																		140.6	0.02625			0
																		140.9	0.02722			0
																		141.2	0.02654			0
																		141.5	0.02572			0
																		141.6	0.02609			0
																		141.8	0.0276			0
																		142	0.02439			0
																		142.1	0.02807			0
																		142.5	0.02583			0
																		142.6	0.02738			0
																		142.9	0.02446			0
																		143	0.02788			0
																		143.5	0.02634			0
																		143.6	0.02627			0
																		143.9	0.02632			0
																		144.5	0.02618			0
																		144.8	0.02633			0
																		144.9	0.02611			0
																		145.4	0.02468			0
																		145.6	0.02703			0
																		145.7	0.02581			0
																		145.8	0.02619			0
																		145.9	0.02558			0
																		146.5	0.02642			0
																		146.6	0.02638			0
																		146.7	0.02606			0
																		146.8	0.02688			0
																		147.4	0.02712			0
																		147.5	0.02576			0
																		147.6	0.02626			0
																		147.7	0.02449			0
																		147.9	0.02578			0
																		148.3	0.02719			0
																		148.5	0.02616			0
																		148.8	0.02474			0
																		149.1	0.0251			0
																		149.3	0.02678			0
																		149.4	0.02753			0
																		149.5	0.02509			0
																		149.8	0.02405			0
																		150.2	0.02692			0
																		150.3	0.02743			0
																		150.4	0.02507			0
																		150.5	0.02653			0
																		150.7	0.02356			0
																		151.2	0.02709			0
																		151.3	0.02555			0
																		151.4	0.02432			0
																		152.1	0.02699			0
																		152.2	0.02502			0
																		152.3	0.02359			0
																		152.9	0.02718			0
																		153.1	0.02726			0
																		153.2	0.02463			0
																		153.3	0.02405			0
																		153.4	0.02542			0
																		154	0.02711			0
																		154.1	0.02477			0
																		154.2	0.02631			0
																		154.3	0.0233			0
																		154.4	0.02449			0
																		154.5	0.02412			0
																		154.9	0.02708			0
																		155.1	0.0248			0
																		155.3	0.02472			0
																		155.4	0.02443			0
																		155.7	0.02529			0
																		155.8	0.02716			0
																		156	0.02478			0
																		156.1	0.02328			0
																		156.2	0.02566			0
																		156.6	0.02556			0
																		156.9	0.02447			0
																		157.1	0.02455			0
																		157.6	0.02706			0
																		157.8	0.02528			0
																		157.9	0.02455			0
																		158.1	0.02482			0
																		158.2	0.02529			0
																		158.6	0.02691			0
																		158.8	0.02427			0
																		159	0.02588			0
																		159.1	0.02296			0
																		159.3	0.02442			0
																		159.6	0.02735			0
																		159.8	0.02424			0
																		159.9	0.02566			0
																		160	0.02446			0
																		160.4	0.02555			0
																		160.7	0.02475			0
																		160.8	0.02301			0
																		160.9	0.02538			0
																		161.2	0.02674			0
																		161.5	0.02533			0
																		161.6	0.02446			0
																		161.7	0.02425			0
																		162	0.02578			0
																		162.1	0.02672			0
																		162.5	0.02383			0
																		162.6	0.02371			0
																		162.7	0.02607			0
																		163.1	0.02666			0
																		163.4	0.02446			0
																		163.5	0.02355			0
																		163.7	0.02554			0
																		163.8	0.02436			0
																		164.1	0.02652			0
																		164.4	0.02366			0
																		164.5	0.02258			0
																		164.6	0.02554			0
																		164.8	0.02483			0
																		164.9	0.02674			0
																		165.3	0.02443			0
																		165.4	0.0224			0
																		165.5	0.02564			0
																		165.8	0.02438			0
																		165.9	0.02663			0
																		166.1	0.02608			0
																		166.2	0.02344			0
																		166.3	0.02577			0
																		166.6	0.02455			0
																		166.7	0.0266			0
																		167.2	0.02408			0
																		167.3	0.02473			0
																		167.7	0.02662			0
																		167.8	0.02428			0
																		168.2	0.02235			0
																		168.3	0.02489			0
																		168.4	0.02373			0
																		168.6	0.02647			0
																		168.8	0.02429			0
																		169	0.02239			0
																		169.1	0.02399			0
																		169.2	0.02543			0
																		169.5	0.02455			0
																		169.7	0.02366			0
																		169.9	0.02229			0
																		170.1	0.02503			0
																		170.4	0.02629			0
																		170.5	0.024			0
																		170.7	0.0236			0
																		170.8	0.02187			0
																		170.9	0.02533			0
																		171	0.02367			0
																		171.2	0.02625			0
																		171.4	0.02448			0
																		171.6	0.02376			0
																		171.7	0.02207			0
																		171.9	0.02517			0
																		172.2	0.0264			0
																		172.5	0.02416			0
																		172.6	0.02172			0
																		172.7	0.02375			0
																		172.9	0.02464			0
																		173	0.02531			0
																		173.1	0.02607			0
																		173.6	0.0226			0
																		173.8	0.02514			0
																		173.9	0.02366			0
																		174	0.02565			0
																		174.1	0.02612			0
																		174.5	0.02164			0
																		174.6	0.02348			0
																		174.8	0.02337			0
																		174.9	0.02419			0
																		175	0.02611			0
																		175.4	0.02172			0
																		175.5	0.0237			0
																		175.7	0.02514			0
																		175.8	0.02412			0
																		176.2	0.02184			0
																		176.4	0.02363			0
																		176.6	0.02504			0
																		176.7	0.02605			0
																		176.8	0.02446			0
																		176.9	0.0248			0
																		177.2	0.02216			0
																		177.5	0.02441			0
																		177.6	0.02517			0
																		177.7	0.02609			0
																		177.8	0.02527			0
																		178	0.02459			0
																		178.1	0.02163			0
																		178.4	0.02426			0
																		178.5	0.02556			0
																		178.6	0.02623			0
																		178.8	0.02455			0
																		179	0.02347			0
																		179.1	0.0215			0
																		179.3	0.0238			0
																		179.4	0.02515			0
																		179.7	0.02602			0
																		179.8	0.02342			0
																		180	0.02277			0
																		180.2	0.02377			0
																		180.3	0.02474			0
																		180.5	0.02592			0
																		180.8	0.02261			0
																		180.9	0.02418			0
																		181	0.02365			0
																		181.1	0.02531			0
																		181.4	0.02619			0
																		181.7	0.02154			0
																		181.8	0.02431			0
																		182	0.02396			0
																		182.1	0.02391			0
																		182.2	0.02527			0
																		182.4	0.02606			0
																		182.6	0.02151			0
																		182.7	0.02434			0
																		183	0.02364			0
																		183.1	0.02624			0
																		183.3	0.02519			0
																		183.6	0.02152			0
																		183.7	0.0237			0
																		184	0.0255			0
																		184.1	0.02459			0
																		184.3	0.02596			0
																		184.5	0.02193			0
																		184.6	0.02361			0
																		185	0.02445			0
																		185.1	0.02634			0
																		185.4	0.023			0
																		185.8	0.0236			0
																		186	0.02501			0
																		186.3	0.0246			0
																		186.4	0.02137			0
																		186.8	0.02323			0
																		186.9	0.02612			0
																		187.1	0.02523			0
																		187.3	0.02432			0
																		187.4	0.02177			0
																		187.8	0.02344			0
																		187.9	0.02605			0
																		188.2	0.02545			0
																		188.3	0.02307			0
																		188.4	0.02489			0
																		188.8	0.02467			0
																		189.2	0.02266			0
																		189.3	0.02505			0
																		189.8	0.02454			0
																		190.1	0.02353			0
																		190.2	0.02415			0
																		190.6	0.02352			0
																		190.7	0.02585			0
																		191	0.02154			0
																		191.1	0.02481			0
																		191.2	0.02399			0
																		191.7	0.02576			0
																		191.8	0.0234			0
																		192	0.02363			0
																		192.1	0.02421			0
																		192.3	0.02463			0
																		192.7	0.02619			0
																		192.9	0.02257			0
																		193	0.02435			0
																		193.2	0.02471			0
																		193.5	0.02622			0
																		193.9	0.02338			0
																		194.1	0.02477			0
																		194.2	0.02562			0
																		194.4	0.02601			0
																		194.7	0.02471			0
																		194.8	0.02177			0
																		194.9	0.0247			0
																		195	0.02493			0
																		195.2	0.02637			0
																		195.6	0.02476			0
																		195.8	0.0239			0
																		196.1	0.02426			0
																		196.2	0.02659			0
																		196.6	0.02493			0
																		196.7	0.02302			0
																		196.8	0.02589			0
																		197.2	0.02468			0
																		197.4	0.02614			0
																		197.6	0.02441			0
																		197.7	0.02206			0
																		197.8	0.02585			0
																		197.9	0.02444			0
																		198.4	0.02569			0
																		198.5	0.02501			0
																		198.7	0.022			0
																		198.9	0.02496			0
																		199.4	0.02529			0
																		199.6	0.02282			0
																		199.7	0.02448			0
																		199.9	0.02592			0
																		200.2	0.02558			0
																		200.6	0.02236			0
																		200.7	0.02414			0
																		200.8	0.02622			0
																		201.1	0.02551			0
																		201.3	0.0238			0
																		201.5	0.02289			0
																		201.8	0.02815			0
																		201.9	0.02595			0
																		202	0.02596			0
																		202.1	0.0251			0
																		202.3	0.02409			0
																		202.4	0.02279			0
																		202.7	0.02433			0
																		203	0.02587			0
																		203.1	0.02611			0
																		203.3	0.02398			0
																		203.6	0.02493			0
																		203.9	0.02578			0
																		204	0.02541			0
																		204.1	0.02652			0
																		204.2	0.02281			0
																		204.3	0.0248			0
																		204.5	0.02459			0
																		204.7	0.02568			0
																		204.8	0.02577			0
																		205.1	0.0236			0
																		205.5	0.02457			0
																		205.7	0.02535			0
																		205.8	0.02593			0
																		206	0.02657			0
																		206.2	0.02288			0
																		206.4	0.02534			0
																		206.6	0.02543			0
																		206.8	0.02668			0
																		206.9	0.02629			0
																		207.2	0.02314			0
																		207.4	0.02508			0
																		207.5	0.02591			0
																		207.6	0.02533			0
																		207.9	0.02617			0
																		208.3	0.02448			0
																		208.4	0.0246			0
																		208.5	0.02652			0
																		208.9	0.02623			0
																		209	0.02633			0
																		209.2	0.02321			0
																		209.3	0.02565			0
																		209.5	0.02594			0
																		209.7	0.02634			0
																		210	0.02784			0
																		210.1	0.02343			0
																		210.2	0.02607			0
																		210.4	0.02605			0
																		210.7	0.02649			0
																		211.1	0.02362			0
																		211.2	0.02644			0
																		211.3	0.02629			0
																		211.7	0.02689			0
																		212	0.02725			0
																		212.1	0.02675			0
																		212.2	0.02361			0
																		212.3	0.02638			0
																		212.9	0.0273			0
																		213.2	0.02603			0
																		213.4	0.02645			0
																		213.8	0.02702			0
																		214	0.02595			0
																		214.1	0.02718			0
																		214.2	0.02697			0
																		214.8	0.02713			0
																		215	0.02708			0
																		215.1	0.02556			0
																		215.2	0.02747			0
																		215.4	0.02637			0
																		215.9	0.02751			0
																		216	0.02425			0
																		216.1	0.02624			0
																		216.3	0.02771			0
																		216.6	0.02683			0
																		216.9	0.02784			0
																		217	0.02641			0
																		217.2	0.0267			0
																		217.4	0.02745			0
																		217.7	0.02682			0
																		217.8	0.02782			0
																		217.9	0.02525			0
																		218	0.02794			0
																		218.3	0.02761			0
																		218.4	0.02848			0
																		218.7	0.02658			0
																		218.8	0.02721			0
																		218.9	0.02799			0
																		219.3	0.02737			0
																		219.4	0.02816			0
																		219.5	0.02855			0
																		219.6	0.02775			0
																		219.7	0.02554			0
																		219.8	0.0282			0
																		220.3	0.02895			0
																		220.4	0.02897			0
																		220.6	0.02863			0
																		220.7	0.02614			0
																		220.8	0.02731			0
																		220.9	0.02832			0
																		221.2	0.02959			0
																		221.5	0.02915			0
																		221.8	0.02854			0
																		221.9	0.02648			0
																		222.3	0.02951			0
																		222.5	0.02995			0
																		222.7	0.02857			0
																		222.8	0.02678			0
																		222.9	0.02882			0
																		223.3	0.02901			0
																		223.4	0.03017			0
																		223.7	0.02848			0
																		223.8	0.02789			0
																		223.9	0.03024			0
																		224.2	0.0257			0
																		224.4	0.03			0
																		224.5	0.02953			0
																		224.7	0.0276			0
																		224.9	0.03059			0
																		225	0.02995			0
																		225.3	0.0299			0
																		225.4	0.03063			0
																		225.6	0.02967			0
																		226	0.02744			0
																		226.1	0.03001			0
																		226.4	0.03052			0
																		226.6	0.02989			0
																		227.1	0.03066			0
																		227.2	0.0278			0
																		227.3	0.03049			0
																		227.5	0.03118			0
																		227.6	0.03031			0
																		228	0.03072			0
																		228.1	0.02886			0
																		228.2	0.03141			0
																		228.4	0.03122			0
																		228.5	0.03168			0
																		228.7	0.03011			0
																		229.1	0.0304			0
																		229.3	0.03116			0
																		229.6	0.03271			0
																		229.8	0.03096			0
																		230.2	0.0297			0
																		230.3	0.03146			0
																		230.4	0.03195			0
																		230.6	0.03164			0
																		230.7	0.03322			0
																		231	0.03212			0
																		231.2	0.03241			0
																		231.3	0.03006			0
																		231.5	0.03259			0
																		231.6	0.03318			0
																		232.1	0.0324			0
																		232.2	0.03286			0
																		232.4	0.03033			0
																		232.5	0.0345			0
																		232.6	0.03331			0
																		233.1	0.03368			0
																		233.2	0.03325			0
																		233.4	0.03329			0
																		233.6	0.03409			0
																		234.1	0.03377			0
																		234.4	0.03347			0
																		234.5	0.03416			0
																		234.9	0.03423			0
																		235.2	0.03476			0
																		235.3	0.03417			0
																		235.4	0.03522			0
																		235.6	0.03353			0
																		235.7	0.03601			0
																		236.1	0.03519			0
																		236.4	0.0356			0
																		236.5	0.03534			0
																		236.7	0.03553			0
																		237.3	0.03596			0
																		237.4	0.03618			0
																		237.6	0.03699			0
																		237.7	0.03898			0
																		237.8	0.03515			0
																		238.2	0.03712			0
																		238.3	0.03738			0
																		238.4	0.03713			0
																		238.6	0.03955			0
																		238.7	0.03573			0
																		239.2	0.03697			0
																		239.4	0.03824			0
																		239.6	0.04089			0
																		239.7	0.03889			0
																		239.8	0.04129			0
																		239.9	0.03676			0
																		240.4	0.03916			0
																		240.7	0.04396			0
																		240.8	0.04021			0
																		241	0.03839			0
																		241.4	0.03998			0
																		241.7	0.04117			0
																		241.9	0.04103			0
																		242	0.04315			0
																		242.1	0.03995			0
																		242.5	0.04114			0
																		242.8	0.04152			0
																		242.9	0.04341			0
																		243	0.04549			0
																		243.1	0.04029			0
																		243.3	0.04179			0
																		243.7	0.04396			0
																		243.8	0.0439			0
																		243.9	0.0447			0
[truncated: 231 more rows]

## Sheet: 5 Hz
1			2			3			4			5			6			Average		Average
Temp(C)	Modulus 5.	Tan Delta5.	Temp(C)	Modulus 5.	Tan Delta5.	Temp(C)	Modulus 5.	Tan Delta5.	Temp(C)	Modulus 5.	Tan Delta5.	Temp(C)	Modulus 5.	Tan Delta5.	Temp(C)	Modulus 5.	Tan Delta5.	Temp(C)	Tan Delta5.	Temp(C)	Modulus 5.
-161.456	5.33021e+09	0.0158701	-167.287	5.29591e+09	0.0192352	-171.097	5.3846e+09	0.0166902	-178.378	5.02508e+09	0.0168613	-172.306	5.21118e+09	0.0165059	-186.006	4.98991e+09	0.0185282	-186	0.02228	-186.006	5235000000	5.235
-159.95	5.32489e+09	0.0149961	-164.506	5.29451e+09	0.0177692	-168.069	5.37238e+09	0.0163829	-176.219	5.0297e+09	0.0159976	-168.387	5.20171e+09	0.0161013	-181.637	4.98349e+09	0.017945	-185.514	0.02213	-185.52	5234210000	5.23421
-158.044	5.31864e+09	0.0148979	-161.581	5.2843e+09	0.0178136	-165.122	5.36702e+09	0.0168639	-174.309	5.02296e+09	0.0158922	-165.709	5.18867e+09	0.0159491	-178.575	4.9768e+09	0.0180843	-185.028	0.02198	-185.034	5233410000	5.23341
-156.497	5.31263e+09	0.0147194	-159.3	5.2741e+09	0.018104	-162.275	5.35161e+09	0.0168394	-172.588	5.02038e+09	0.0157995	-162.853	5.17353e+09	0.0160392	-176.091	4.97042e+09	0.0178454	-184.542	0.02183	-184.548	5232610000	5.23261
-155.172	5.30249e+09	0.0148381	-157.134	5.2649e+09	0.0181921	-159.475	5.33762e+09	0.0168057	-170.906	5.01228e+09	0.0154673	-160.472	5.15964e+09	0.0162974	-174.2	4.9667e+09	0.0178506	-184.056	0.02168	-184.062	5231820000	5.23182
-153.938	5.29374e+09	0.0152048	-155.15	5.25168e+09	0.0181529	-157.181	5.32562e+09	0.0169076	-169.353	5.00633e+09	0.0159401	-158.356	5.14336e+09	0.0163302	-172.528	4.95627e+09	0.0178951	-183.57	0.02154	-183.576	5231020000	5.23102
-152.756	5.28706e+09	0.0150905	-153.228	5.23797e+09	0.018307	-154.863	5.31093e+09	0.0172764	-167.922	4.99682e+09	0.0156849	-156.372	5.13095e+09	0.0163187	-171.028	4.94971e+09	0.0183281	-183.083	0.02139	-183.09	5230230000	5.23023
-151.7	5.27963e+09	0.0150337	-151.428	5.22324e+09	0.0184984	-152.744	5.29636e+09	0.0174426	-166.588	4.98949e+09	0.0159964	-154.553	5.11958e+09	0.0166521	-169.503	4.93992e+09	0.0177594	-182.597	0.02124	-182.604	5229430000	5.22943
-150.522	5.27125e+09	0.0154987	-149.587	5.21282e+09	0.0183185	-150.878	5.28317e+09	0.0177184	-165.384	4.98288e+09	0.0160079	-152.825	5.10797e+09	0.0166828	-167.994	4.92645e+09	0.0182046	-182.111	0.02109	-182.118	5228640000	5.22864
-149.363	5.26396e+09	0.0153471	-147.887	5.20052e+09	0.0185807	-149.109	5.26914e+09	0.0179995	-164.159	4.97659e+09	0.0160078	-151.281	5.0946e+09	0.0169819	-166.637	4.9206e+09	0.0180859	-181.625	0.02094	-181.632	5227840000	5.22784
-148.197	5.2545e+09	0.015827	-146.363	5.18622e+09	0.0191604	-147.166	5.25295e+09	0.018373	-162.944	4.96801e+09	0.0163917	-149.766	5.08305e+09	0.0171749	-165.228	4.91001e+09	0.0182386	-181.139	0.0208	-181.146	5226990000	5.22699
-147.087	5.24411e+09	0.0156909	-144.969	5.17713e+09	0.0188111	-145.584	5.23937e+09	0.0183274	-161.775	4.9616e+09	0.0161814	-148.856	5.08247e+09	0.0173398	-163.628	4.89795e+09	0.0184212	-180.653	0.02067	-180.66	5226140000	5.22614
-145.947	5.23114e+09	0.0160696	-144.191	5.17718e+09	0.0191402	-144.444	5.23414e+09	0.0187224	-160.747	4.95635e+09	0.0164421	-148.384	5.07523e+09	0.0173709	-162.131	4.88661e+09	0.0186507	-180.167	0.02054	-180.174	5225280000	5.22528
-144.831	5.21769e+09	0.0167319	-143.3	5.17045e+09	0.0192232	-143.484	5.23095e+09	0.0182102	-159.644	4.94593e+09	0.0165788	-147.819	5.06927e+09	0.0172699	-160.978	4.87305e+09	0.0186306	-179.681	0.0204	-179.688	5224430000	5.22443
-143.544	5.20812e+09	0.016736	-142.419	5.16121e+09	0.0196215	-142.275	5.22539e+09	0.0187357	-158.509	4.93887e+09	0.0169138	-147.278	5.06588e+09	0.0176621	-159.697	4.86406e+09	0.018821	-179.195	0.02027	-179.201	5223580000	5.22358
-142.35	5.19458e+09	0.0164745	-141.647	5.14775e+09	0.0197863	-141.131	5.21491e+09	0.0187019	-157.275	4.92912e+09	0.0171272	-146.569	5.05712e+09	0.017678	-158.494	4.85826e+09	0.0186778	-178.709	0.02013	-178.715	5222720000	5.22272
-141.284	5.1845e+09	0.0166555	-140.759	5.13774e+09	0.019943	-140.022	5.20396e+09	0.0189064	-156.359	4.92131e+09	0.016895	-145.847	5.05072e+09	0.0175327	-157.259	4.84557e+09	0.0190637	-178.223	0.01999	-178.229	5221850000	5.22185
-140.141	5.17415e+09	0.0174024	-139.494	5.12365e+09	0.0201551	-138.913	5.19191e+09	0.0192702	-154.884	4.90969e+09	0.0172904	-144.841	5.03779e+09	0.0178466	-156.144	4.83371e+09	0.0192206	-177.737	0.01984	-177.743	5220960000	5.22096
-139.019	5.16125e+09	0.0174329	-138.069	5.10441e+09	0.0207728	-137.678	5.17923e+09	0.0195728	-153.547	4.89988e+09	0.0173684	-143.572	5.02755e+09	0.0180744	-154.991	4.82128e+09	0.019749	-177.25	0.0197	-177.257	5220080000	5.22008
-137.903	5.15123e+09	0.0174203	-136.737	5.08654e+09	0.0212088	-136.481	5.16559e+09	0.0193648	-152.259	4.89131e+09	0.0173265	-142.169	5.01391e+09	0.0182948	-153.766	4.80794e+09	0.0198241	-176.764	0.01955	-176.771	5219190000	5.21919
-136.853	5.14523e+09	0.0180509	-135.031	5.069e+09	0.0214507	-135.272	5.15241e+09	0.0200018	-150.759	4.87253e+09	0.0176413	-140.612	5.001e+09	0.0184365	-152.566	4.79558e+09	0.0200184	-176.278	0.01941	-176.285	5218310000	5.21831
-135.534	5.14033e+09	0.0176188	-133.553	5.04937e+09	0.0219497	-133.938	5.1372e+09	0.0199481	-149.306	4.85946e+09	0.0177643	-138.916	4.98567e+09	0.0187481	-151.478	4.78443e+09	0.0201823	-175.792	0.01929	-175.799	5217060000	5.21706
-134.294	5.13452e+09	0.0175583	-131.916	5.02718e+09	0.0223796	-132.697	5.12111e+09	0.0201818	-147.953	4.84947e+09	0.0186227	-137.272	4.96942e+09	0.018979	-149.281	4.77175e+09	0.0209432	-175.306	0.01918	-175.313	5215760000	5.21576
-133.016	5.12436e+09	0.0181148	-130.362	5.00821e+09	0.0224738	-131.275	5.10002e+09	0.0207959	-147.247	4.84456e+09	0.0182399	-135.659	4.95163e+09	0.0194323	-147.631	4.76626e+09	0.0206426	-174.82	0.01907	-174.827	5214470000	5.21447
-132.084	5.11675e+09	0.0177747	-128.775	4.98756e+09	0.023127	-129.984	5.08175e+09	0.0211567	-147.113	4.8391e+09	0.0184497	-133.972	4.93755e+09	0.0196008	-147.1	4.76578e+09	0.0205478	-174.334	0.01896	-174.341	5213170000	5.21317
-131.097	5.10737e+09	0.0182687	-127.028	4.96449e+09	0.0235056	-128.559	5.0627e+09	0.0216188	-146.925	4.83463e+09	0.0184629	-132.147	4.92126e+09	0.0200741	-147.1	4.76297e+09	0.0209137	-173.848	0.01885	-173.855	5211790000	5.21179
-130.141	5.09736e+09	0.0184418	-125.244	4.94156e+09	0.0238421	-127.1	5.04337e+09	0.0218875	-146.606	4.82552e+09	0.018467	-130.512	4.90481e+09	0.0207821	-147.1	4.75653e+09	0.0208172	-173.362	0.01874	-173.369	5210310000	5.21031
-129.153	5.07921e+09	0.0190237	-123.669	4.92484e+09	0.0237231	-125.272	5.02331e+09	0.0216694	-146.012	4.81938e+09	0.0187042	-128.866	4.88427e+09	0.0207721	-146.897	4.74689e+09	0.02072	-172.876	0.01863	-172.883	5208830000	5.20883
-128.075	5.06301e+09	0.0189392	-121.931	4.89943e+09	0.0241517	-123.378	5.00268e+09	0.022145	-145.287	4.8121e+09	0.0188611	-127.338	4.87174e+09	0.0208479	-146.269	4.73982e+09	0.0208848	-172.39	0.01852	-172.397	5207290000	5.20729
-126.894	5.05013e+09	0.019246	-120.128	4.87953e+09	0.0241834	-121.569	4.98527e+09	0.0219312	-144.119	4.80105e+09	0.0192241	-125.713	4.85084e+09	0.0209649	-145.397	4.72804e+09	0.0210152	-171.904	0.01842	-171.911	5205700000	5.2057
-125.566	5.03462e+09	0.0197185	-118.581	4.86195e+09	0.0242346	-120.016	4.96802e+09	0.0224212	-142.869	4.78868e+09	0.0195736	-124.144	4.83751e+09	0.02129	-144.456	4.71925e+09	0.021667	-171.417	0.01832	-171.425	5204100000	5.2041
-124.241	5.02066e+09	0.0195395	-116.909	4.84054e+09	0.0246032	-118.472	4.95137e+09	0.0225204	-141.666	4.77729e+09	0.0196792	-122.725	4.82208e+09	0.0212044	-143.353	4.70686e+09	0.021383	-170.931	0.01822	-170.939	5202480000	5.20248
-122.95	5.00273e+09	0.0198909	-115.444	4.82352e+09	0.0250062	-116.916	4.93534e+09	0.0229059	-140.231	4.76595e+09	0.0197454	-121.184	4.80395e+09	0.0213712	-142.275	4.6949e+09	0.0223366	-170.445	0.0181	-170.452	5200790000	5.20079
-121.594	4.98396e+09	0.0204512	-113.953	4.80484e+09	0.0250638	-115.097	4.91102e+09	0.0233037	-138.781	4.75447e+09	0.0198566	-119.675	4.78865e+09	0.0227925	-140.747	4.68062e+09	0.0218605	-169.959	0.01799	-169.966	5199110000	5.19911
-120.028	4.96183e+09	0.0205959	-112.591	4.78376e+09	0.0252847	-113.322	4.8907e+09	0.0232236	-137.353	4.73925e+09	0.0202584	-118.084	4.77066e+09	0.0219772	-139.516	4.6665e+09	0.0223918	-169.473	0.01788	-169.48	5197420000	5.19742
-118.666	4.94908e+09	0.0206522	-111.216	4.76627e+09	0.0257513	-111.219	4.86183e+09	0.0236965	-135.916	4.72756e+09	0.0204716	-116.647	4.75522e+09	0.021976	-137.85	4.65072e+09	0.0224547	-168.987	0.01779	-168.994	5195370000	5.19537
-117.319	4.93397e+09	0.0212039	-109.916	4.7475e+09	0.0259413	-109.706	4.84568e+09	0.0236886	-134.228	4.71064e+09	0.0207748	-115.247	4.7385e+09	0.0223918	-136.647	4.63937e+09	0.0230619	-168.501	0.0177	-168.508	5193260000	5.19326
-115.725	4.91859e+09	0.0213577	-108.662	4.73013e+09	0.0265402	-108.362	4.82905e+09	0.0240624	-132.6	4.69228e+09	0.0211516	-113.9	4.72038e+09	0.0224692	-135.175	4.62171e+09	0.0228765	-168.015	0.01761	-168.022	5191020000	5.19102
-114.425	4.89869e+09	0.0212683	-107.425	4.71658e+09	0.0265252	-106.981	4.81274e+09	0.024365	-131.134	4.67658e+09	0.0213461	-112.647	4.70335e+09	0.0227529	-133.772	4.60417e+09	0.0231612	-167.529	0.01753	-167.536	5189320000	5.18932
-113.481	4.8838e+09	0.0218233	-106.219	4.69638e+09	0.0271665	-105.6	4.79224e+09	0.0245481	-129.619	4.66294e+09	0.0215826	-111.159	4.68314e+09	0.0229867	-132.566	4.59261e+09	0.0239646	-167.043	0.01746	-167.05	5187650000	5.18765
-112.459	4.86542e+09	0.0216988	-104.987	4.67905e+09	0.0271227	-104.2	4.77989e+09	0.0249536	-128.162	4.65015e+09	0.021693	-109.719	4.6666e+09	0.0233407	-131.331	4.5799e+09	0.0237707	-166.557	0.0174	-166.564	5185950000	5.18595
-111.391	4.85037e+09	0.0219169	-103.603	4.66112e+09	0.0276489	-103.019	4.76322e+09	0.0252257	-126.784	4.63437e+09	0.0221052	-108.281	4.64829e+09	0.0234096	-130.034	4.56606e+09	0.0236363	-166.07	0.01732	-166.078	5184030000	5.18403
-110.391	4.83416e+09	0.0223058	-102.456	4.64251e+09	0.0282591	-101.759	4.74737e+09	0.0255585	-125.341	4.62112e+09	0.0219076	-106.934	4.6317e+09	0.0240286	-128.775	4.55714e+09	0.0240213	-165.584	0.01725	-165.592	5182090000	5.18209
-109.166	4.81569e+09	0.0225393	-101.347	4.62257e+09	0.0281825	-100.578	4.73137e+09	0.0256852	-123.666	4.60557e+09	0.0225777	-105.428	4.61163e+09	0.0241386	-127.428	4.53964e+09	0.024157	-165.098	0.01719	-165.106	5180140000	5.18014
-108.178	4.79775e+09	0.0226749	-100.084	4.60721e+09	0.0289259	-99.3844	4.71449e+09	0.0259019	-122.397	4.59583e+09	0.0216763	-103.906	4.59437e+09	0.0244603	-126.147	4.52943e+09	0.0243154	-164.612	0.01711	-164.62	5177920000	5.17792
-107.209	4.78086e+09	0.0232014	-98.975	4.58858e+09	0.0291678	-98.2031	4.69286e+09	0.0261682	-121.006	4.5772e+09	0.022638	-102.531	4.57457e+09	0.0246444	-124.884	4.51612e+09	0.0247943	-164.126	0.01707	-164.134	5175510000	5.17551
-105.688	4.76527e+09	0.0232888	-97.8906	4.57344e+09	0.0295543	-96.9125	4.67403e+09	0.026736	-119.613	4.56351e+09	0.022486	-101.084	4.55643e+09	0.0248649	-123.269	4.50365e+09	0.0245101	-163.64	0.01706	-163.648	5172890000	5.17289
-104.594	4.74698e+09	0.0236773	-96.7625	4.55891e+09	0.0298847	-95.7656	4.66135e+09	0.0266529	-118.359	4.54912e+09	0.0225914	-99.8187	4.53997e+09	0.02516	-122.119	4.49218e+09	0.0247886	-163.154	0.01705	-163.162	5170260000	5.17026
-103.537	4.73106e+09	0.0245161	-95.6969	4.54415e+09	0.0302949	-94.6469	4.6452e+09	0.0270786	-117.059	4.5361e+09	0.0229802	-98.3063	4.51725e+09	0.0255325	-120.897	4.47747e+09	0.024681	-162.668	0.01703	-162.676	5167700000	5.1677
-102.491	4.71305e+09	0.0240799	-94.625	4.52412e+09	0.0303459	-93.6687	4.62672e+09	0.0276387	-115.778	4.52261e+09	0.0228182	-97.0938	4.5012e+09	0.0260294	-119.769	4.46836e+09	0.0248236	-162.182	0.01699	-162.19	5165170000	5.16517
-101.478	4.69878e+09	0.0247722	-93.7188	4.50812e+09	0.0303965	-92.5938	4.60818e+09	0.0268011	-114.369	4.50778e+09	0.0228996	-95.7125	4.48315e+09	0.0264616	-118.481	4.45213e+09	0.0247749	-161.696	0.01694	-161.704	5162370000	5.16237
-100.475	4.68081e+09	0.025057	-92.675	4.49274e+09	0.0311698	-91.5531	4.59504e+09	0.0276976	-113.066	4.49121e+09	0.0240627	-94.4937	4.46935e+09	0.0265443	-117.491	4.44035e+09	0.0246925	-161.21	0.01693	-161.217	5159500000	5.1595
-99.4125	4.66678e+09	0.0254443	-91.6875	4.47746e+09	0.0314601	-90.4906	4.57997e+09	0.0276394	-111.816	4.47772e+09	0.0238465	-93.4625	4.45313e+09	0.0272121	-116.353	4.42605e+09	0.0251165	-160.724	0.01692	-160.731	5156790000	5.15679
-98.5563	4.65155e+09	0.0258062	-90.7156	4.46155e+09	0.0315065	-89.5062	4.56403e+09	0.0283493	-110.559	4.46458e+09	0.0238828	-92.375	4.4387e+09	0.0275079	-115.197	4.414e+09	0.0251887	-160.237	0.01691	-160.245	5153860000	5.15386
-97.5125	4.63846e+09	0.0255695	-89.725	4.44693e+09	0.0315919	-88.5406	4.5483e+09	0.0288923	-109.391	4.44888e+09	0.0241438	-91.3094	4.42206e+09	0.0277737	-113.85	4.40187e+09	0.0254934	-159.751	0.01692	-159.759	5150850000	5.15085
-96.5219	4.62383e+09	0.0260176	-88.8875	4.43076e+09	0.0324767	-87.5875	4.53297e+09	0.0290457	-108.309	4.43351e+09	0.0237535	-90.2094	4.40869e+09	0.0280669	-112.875	4.38743e+09	0.025767	-159.265	0.01694	-159.273	5148210000	5.14821
-95.3719	4.60616e+09	0.0264275	-87.9031	4.41773e+09	0.0324987	-86.2188	4.51176e+09	0.0298852	-107.197	4.41959e+09	0.0247055	-89.225	4.39301e+09	0.0287036	-111.737	4.37424e+09	0.025524	-158.779	0.01696	-158.787	5145660000	5.14566
-94.3062	4.58523e+09	0.0270784	-86.9844	4.39988e+09	0.0326186	-85.1312	4.49643e+09	0.0302673	-106.069	4.40669e+09	0.0247352	-88.2344	4.37912e+09	0.0285311	-110.653	4.36334e+09	0.0262045	-158.293	0.01699	-158.301	5142890000	5.14289
-93.2031	4.56367e+09	0.02735	-86.0906	4.3856e+09	0.0326375	-84.1219	4.48163e+09	0.0301112	-104.975	4.39219e+09	0.0249903	-87.1937	4.36462e+09	0.0287753	-109.538	4.34739e+09	0.025608	-157.807	0.01703	-157.815	5139860000	5.13986
-92.1969	4.54847e+09	0.0279181	-85.1813	4.36763e+09	0.0329583	-83	4.4689e+09	0.0301844	-103.875	4.37825e+09	0.0249575	-86.2375	4.35161e+09	0.0292489	-108.578	4.33782e+09	0.0262238	-157.321	0.01707	-157.329	5136790000	5.13679
-91.075	4.53361e+09	0.0281213	-84.1156	4.35033e+09	0.0338313	-81.9875	4.45344e+09	0.0305718	-102.825	4.36754e+09	0.0251624	-85.2094	4.3367e+09	0.0291563	-107.591	4.32323e+09	0.0264412	-156.835	0.01706	-156.843	5133480000	5.13348
-89.8719	4.51866e+09	0.0285549	-83.1594	4.33486e+09	0.0342189	-80.8906	4.43884e+09	0.0308507	-101.725	4.35299e+09	0.0255953	-84.3	4.321e+09	0.0295064	-106.228	4.30833e+09	0.0260268	-156.349	0.01706	-156.357	5129970000	5.12997
-88.7812	4.49887e+09	0.0289366	-82.0094	4.31019e+09	0.0341727	-79.7219	4.4223e+09	0.0313259	-100.488	4.33669e+09	0.0260401	-83.3219	4.30951e+09	0.0301774	-105.256	4.29648e+09	0.0267792	-155.863	0.01714	-155.871	5126280000	5.12628
-87.7844	4.48099e+09	0.029263	-80.9875	4.2967e+09	0.0344688	-78.8563	4.40645e+09	0.0318574	-99.3313	4.32201e+09	0.026456	-82.3562	4.29472e+09	0.030497	-104.244	4.28723e+09	0.0265632	-155.377	0.01724	-155.385	5122590000	5.12259
-86.8531	4.46793e+09	0.0296856	-80.1219	4.28032e+09	0.0349552	-77.8969	4.38915e+09	0.0320001	-98.3219	4.30867e+09	0.0259997	-81.3688	4.2786e+09	0.0308276	-103.35	4.27416e+09	0.0265365	-154.89	0.01734	-154.899	5118900000	5.1189
-85.8187	4.45226e+09	0.0304287	-79.2406	4.26365e+09	0.0354462	-77.0281	4.37657e+09	0.0321644	-97.2062	4.29335e+09	0.0265034	-80.4594	4.26355e+09	0.0313166	-102.406	4.2629e+09	0.0270238	-154.404	0.01739	-154.413	5115200000	5.1152
-84.7656	4.43724e+09	0.0305168	-78.0438	4.24039e+09	0.0359851	-76.1	4.36209e+09	0.0325889	-95.9938	4.27772e+09	0.0268885	-79.6031	4.25389e+09	0.0313864	-101.453	4.25325e+09	0.0268402	-153.918	0.01744	-153.927	5111470000	5.11147
-83.8094	4.41966e+09	0.0309161	-77.1125	4.22512e+09	0.0361053	-75.175	4.35064e+09	0.0330186	-94.8063	4.26208e+09	0.0273102	-78.6437	4.23564e+09	0.0317254	-100.525	4.24247e+09	0.0274036	-153.432	0.01746	-153.441	5107900000	5.1079
-82.8719	4.40593e+09	0.0310572	-76.275	4.21067e+09	0.0363506	-73.9937	4.32883e+09	0.0334708	-93.7594	4.24661e+09	0.0275745	-77.6594	4.21989e+09	0.031993	-99.5344	4.23124e+09	0.0275167	-152.946	0.01748	-152.955	5104350000	5.10435
-81.7719	4.3849e+09	0.0318756	-75.3	4.19627e+09	0.0365706	-72.6937	4.3134e+09	0.0337099	-92.6031	4.23135e+09	0.0277658	-76.7719	4.20502e+09	0.0322032	-98.7094	4.21868e+09	0.0275256	-152.46	0.01751	-152.468	5100560000	5.10056
-80.8156	4.37077e+09	0.0322727	-74.5	4.1783e+09	0.0370136	-71.6687	4.2991e+09	0.0347447	-91.45	4.21802e+09	0.027686	-75.8656	4.18684e+09	0.0326794	-97.7687	4.20846e+09	0.0279047	-151.974	0.01757	-151.982	5096410000	5.09641
-79.9625	4.35827e+09	0.0326875	-73.7156	4.16583e+09	0.0373827	-70.8469	4.28194e+09	0.0347012	-90.3563	4.20324e+09	0.0282503	-75.0031	4.17367e+09	0.0330869	-96.7344	4.19317e+09	0.0279168	-151.488	0.01764	-151.496	5092060000	5.09206
-79.1219	4.34292e+09	0.0327058	-72.8094	4.15052e+09	0.0378175	-70.0469	4.26832e+09	0.0347601	-89.3281	4.18607e+09	0.0287363	-74.2656	4.16142e+09	0.0333306	-95.7656	4.18064e+09	0.0283552	-151.002	0.01774	-151.01	5088270000	5.08827
-78.2438	4.33059e+09	0.0332513	-72.1438	4.1388e+09	0.0378406	-69.0719	4.25098e+09	0.0351991	-88.0781	4.17155e+09	0.0287992	-73.375	4.1459e+09	0.0337824	-94.8469	4.16947e+09	0.0284923	-150.516	0.01782	-150.524	5084650000	5.08465
-77.2031	4.31297e+09	0.0339288	-71.4531	4.12706e+09	0.0382108	-68.2062	4.23861e+09	0.0357065	-87.0062	4.15957e+09	0.0290721	-72.4969	4.13104e+09	0.0340278	-94.0156	4.15596e+09	0.0283944	-150.03	0.01786	-150.038	5081230000	5.08123
-76.1281	4.29989e+09	0.0340683	-70.6625	4.11197e+09	0.038833	-67.2906	4.22226e+09	0.0359726	-85.8906	4.14106e+09	0.0294415	-71.675	4.11898e+09	0.0346359	-93.1688	4.14791e+09	0.0286008	-149.544	0.01791	-149.552	5078040000	5.07804
-75.1844	4.28559e+09	0.0342444	-69.9469	4.09956e+09	0.0385754	-66.4719	4.21016e+09	0.0365296	-84.8344	4.13317e+09	0.030992	-70.8813	4.10471e+09	0.0348144	-92.2	4.13389e+09	0.0288914	-149.057	0.018	-149.066	5075120000	5.07512
-74.3625	4.27158e+09	0.0347652	-69.1531	4.08802e+09	0.0390744	-65.6031	4.1959e+09	0.0366889	-83.7125	4.11262e+09	0.0280448	-70.1219	4.09338e+09	0.0349404	-91.1813	4.11992e+09	0.0292285	-148.571	0.01811	-148.58	5071600000	5.0716
-73.5094	4.2573e+09	0.0351102	-68.2875	4.07337e+09	0.0395292	-64.9125	4.18322e+09	0.0372766	-82.575	4.09735e+09	0.0308903	-69.3562	4.07878e+09	0.0355359	-90.2781	4.10833e+09	0.0295224	-148.085	0.0182	-148.094	5067780000	5.06778
-72.6094	4.24062e+09	0.0352573	-67.475	4.0613e+09	0.0396116	-64.1375	4.17052e+09	0.0377493	-81.4375	4.08951e+09	0.0301739	-68.5781	4.06536e+09	0.0360257	-89.4656	4.09645e+09	0.0297545	-147.599	0.01821	-147.608	5064100000	5.0641
-71.7656	4.22764e+09	0.0354701	-66.6594	4.04915e+09	0.0399564	-63.2844	4.1575e+09	0.0380939	-80.1844	4.07326e+09	0.0299926	-67.7438	4.05414e+09	0.0361432	-88.6594	4.08603e+09	0.0292848	-147.113	0.0183	-147.122	5059290000	5.05929
-70.9031	4.21404e+09	0.0366101	-65.7906	4.03415e+09	0.0404891	-62.4437	4.14308e+09	0.0381434	-79.2219	4.0531e+09	0.0321452	-66.9344	4.04137e+09	0.0363706	-87.3406	4.06663e+09	0.030135	-146.627	0.01837	-146.636	5050740000	5.05074
-70.0594	4.19778e+09	0.036562	-65.075	4.02147e+09	0.0408247	-61.5813	4.12839e+09	0.0386368	-78.0281	4.04293e+09	0.0332316	-66.2	4.02746e+09	0.0369204	-86.3781	4.05338e+09	0.0306369	-146.141	0.01843	-146.15	5045820000	5.04582
-69.2719	4.18663e+09	0.0375576	-63.8594	4.00066e+09	0.0412821	-60.6906	4.11164e+09	0.0394684	-77.0969	4.03547e+09	0.0324957	-65.4062	4.01261e+09	0.0371626	-85.2937	4.03927e+09	0.0306479	-145.655	0.01848	-145.664	5040890000	5.04089
-68.3594	4.16884e+09	0.0379737	-62.9844	3.98782e+09	0.0418682	-60.0562	4.09719e+09	0.0394542	-76.075	4.01849e+09	0.0321523	-64.6969	3.99931e+09	0.0376405	-84.4	4.02462e+09	0.0306926	-145.169	0.01861	-145.178	5036170000	5.03617
-67.6437	4.15467e+09	0.037907	-62.1906	3.97425e+09	0.0422928	-59.3063	4.08448e+09	0.0403596	-75.1094	4.00746e+09	0.0332666	-63.9031	3.98859e+09	0.0381981	-83.3156	4.00861e+09	0.0312388	-144.683	0.01879	-144.692	5032260000	5.03226
-66.8594	4.1414e+09	0.0385497	-61.2	3.95822e+09	0.0429615	-58.4156	4.0698e+09	0.0404514	-74.2844	3.99325e+09	0.0331284	-63.0844	3.9734e+09	0.0385761	-82.2	3.99557e+09	0.0316458	-144.197	0.01887	-144.206	5029090000	5.02909
-65.9562	4.12667e+09	0.0395784	-60.4625	3.94499e+09	0.0431275	-57.525	4.05183e+09	0.0404622	-73.3594	3.98155e+09	0.0336397	-62.2437	3.96133e+09	0.0385472	-81.3219	3.98596e+09	0.0318449	-143.711	0.01885	-143.719	5025270000	5.02527
-65.2375	4.11063e+09	0.0398212	-59.5531	3.93003e+09	0.043596	-56.5844	4.03796e+09	0.0416443	-72.3531	3.96959e+09	0.0343168	-61.5	3.95003e+09	0.0389163	-80.4469	3.97383e+09	0.0319465	-143.224	0.0189	-143.233	5021040000	5.02104
-64.4625	4.09738e+09	0.040224	-58.6938	3.91321e+09	0.043753	-55.7719	4.0252e+09	0.0416777	-71.4375	3.95475e+09	0.0347199	-60.6031	3.93553e+09	0.0393198	-79.6312	3.96202e+09	0.0321693	-142.738	0.01905	-142.747	5016420000	5.01642
-63.5375	4.0789e+09	0.0412636	-57.85	3.89897e+09	0.0440757	-55.0875	4.00997e+09	0.0418839	-70.55	3.9432e+09	0.0346839	-59.8937	3.92192e+09	0.0401014	-78.7687	3.95263e+09	0.0327882	-142.252	0.01919	-142.261	5011660000	5.01166
-62.5938	4.05829e+09	0.0416255	-57.0875	3.88685e+09	0.0444961	-54.1875	3.99136e+09	0.0429936	-69.5781	3.9252e+09	0.0354206	-58.9625	3.90766e+09	0.0404831	-77.8781	3.93914e+09	0.0330258	-141.766	0.01921	-141.775	5006530000	5.00653
-61.7875	4.04395e+09	0.042084	-56.4188	3.87356e+09	0.0446976	-53.4781	3.98589e+09	0.0427233	-68.5781	3.90992e+09	0.0360649	-58.1	3.8901e+09	0.0407426	-77.0563	3.92399e+09	0.0333593	-141.28	0.01922	-141.289	5001870000	5.00187
-60.8969	4.02669e+09	0.0424301	-55.7438	3.86077e+09	0.0454	-52.525	3.96564e+09	0.042264	-67.7594	3.90114e+09	0.0364744	-57.4	3.87742e+09	0.0409782	-76.1969	3.91347e+09	0.0335335	-140.794	0.01928	-140.803	4997380000	4.99738
-60.2281	4.01097e+09	0.0429971	-55.0812	3.84869e+09	0.045841	-51.8531	3.95686e+09	0.043203	-66.7812	3.88728e+09	0.0364565	-56.6344	3.86698e+09	0.0412325	-75.3719	3.90092e+09	0.0338516	-140.308	0.0194	-140.317	4992680000	4.99268
-59.55	3.995e+09	0.0435869	-54.3906	3.83493e+09	0.0457904	-50.9906	3.94081e+09	0.0436046	-65.8469	3.87315e+09	0.0367152	-55.7812	3.85426e+09	0.041911	-74.5781	3.88825e+09	0.033547	-139.822	0.01952	-139.831	4987790000	4.98779
-58.65	3.9767e+09	0.0440763	-53.5594	3.82128e+09	0.0460719	-50.2031	3.9261e+09	0.0423753	-64.9719	3.8538e+09	0.0379427	-54.8687	3.83765e+09	0.0424545	-73.6531	3.87101e+09	0.0347546	-139.336	0.01961	-139.345	4982770000	4.98277
-57.8781	3.96459e+09	0.0448804	-52.8094	3.80748e+09	0.0468813	-49.4062	3.90501e+09	0.0456954	-63.9938	3.83721e+09	0.0388255	-54.0188	3.82502e+09	0.0427604	-72.8625	3.86189e+09	0.034841	-138.85	0.0197	-138.859	4977790000	4.97779
-56.9844	3.94898e+09	0.044975	-52	3.79311e+09	0.0470634	-48.6406	3.89352e+09	0.0464011	-63.2062	3.83024e+09	0.0389574	-53.325	3.8117e+09	0.0436553	-72.0812	3.85116e+09	0.0351864	-138.364	0.01979	-138.373	4972740000	4.97274
-56.2563	3.9331e+09	0.0451846	-51.1969	3.77866e+09	0.0474116	-47.8812	3.87123e+09	0.0468965	-62.3938	3.81137e+09	0.039141	-52.6656	3.80108e+09	0.0432818	-71.2219	3.83783e+09	0.0356541	-137.877	0.01988	-137.887	4967660000	4.96766
-55.5969	3.91873e+09	0.045608	-50.5812	3.76394e+09	0.0477709	-47.3	3.87517e+09	0.0456284	-61.5938	3.80309e+09	0.0398535	-51.8156	3.78667e+09	0.0440755	-70.4375	3.8262e+09	0.0353052	-137.391	0.02003	-137.401	4962800000	4.9628
-54.8938	3.9042e+09	0.0462909	-49.8875	3.75255e+09	0.0479807	-46.625	3.84784e+09	0.04526	-60.8469	3.78607e+09	0.0398915	-51.1313	3.77339e+09	0.0446752	-69.7531	3.81168e+09	0.0359669	-136.905	0.02016	-136.915	4958010000	4.95801
-54.1594	3.89287e+09	0.0464317	-49.1531	3.73728e+09	0.048591	-46.0312	3.84325e+09	0.046249	-60.0438	3.77582e+09	0.0398388	-50.4312	3.76162e+09	0.0445969	-69.0563	3.80114e+09	0.0364193	-136.419	0.0202	-136.429	4953440000	4.95344
-53.125	3.87334e+09	0.0471252	-48.325	3.72606e+09	0.0488806	-45.4594	3.82995e+09	0.0471686	-59.1625	3.76303e+09	0.0410381	-49.5688	3.74565e+09	0.0453186	-68.3	3.78848e+09	0.0367639	-135.933	0.02026	-135.943	4948900000	4.9489
-52.3625	3.85753e+09	0.0477656	-47.5125	3.71168e+09	0.0492174	-44.8031	3.81315e+09	0.0478154	-58.4688	3.7465e+09	0.0418021	-48.9406	3.73362e+09	0.0451604	-67.5406	3.777e+09	0.0368656	-135.447	0.02031	-135.457	4944290000	4.94429
-51.5281	3.84308e+09	0.0480564	-46.8781	3.69828e+09	0.0493704	-44.1406	3.79177e+09	0.0466256	-57.8062	3.73446e+09	0.0409502	-48.225	3.72198e+09	0.0464683	-66.8156	3.76725e+09	0.0373234	-134.961	0.02035	-134.97	4939660000	4.93966
-50.8594	3.82677e+09	0.0486683	-46.1031	3.68445e+09	0.0498118	-43.3719	3.7815e+09	0.0498135	-56.9031	3.72029e+09	0.04134	-47.6125	3.71013e+09	0.0457004	-66.0594	3.75076e+09	0.0379131	-134.475	0.02041	-134.484	4934780000	4.93478
-50.2031	3.81392e+09	0.0488871	-45.5875	3.67243e+09	0.0502511	-42.75	3.76895e+09	0.0486288	-56.0531	3.70787e+09	0.0429767	-46.8625	3.69337e+09	0.0468314	-65.3406	3.74157e+09	0.037935	-133.989	0.0205	-133.998	4929690000	4.92969
-49.55	3.8015e+09	0.0491343	-45.0156	3.66256e+09	0.0504183	-42.0813	3.75587e+09	0.0476372	-55.4625	3.69113e+09	0.0431375	-46.25	3.68477e+09	0.0470822	-64.7125	3.731e+09	0.0388242	-133.503	0.02065	-133.512	4924420000	4.92442
-48.7563	3.78505e+09	0.0497528	-44.1844	3.64645e+09	0.0505664	-41.5094	3.7523e+09	0.0510505	-54.6375	3.68071e+09	0.0434796	-45.6094	3.6688e+09	0.0475498	-64.0156	3.71929e+09	0.0386725	-133.017	0.02082	-133.026	4919210000	4.91921
-48.1031	3.77205e+09	0.0499958	-43.3563	3.63203e+09	0.0504787	-41.0625	3.72795e+09	0.0503757	-53.8469	3.66445e+09	0.044083	-45.0375	3.65988e+09	0.0471043	-63.3375	3.7074e+09	0.0388781	-132.531	0.02091	-132.54	4913940000	4.91394
-47.5344	3.76003e+09	0.0500431	-42.675	3.61853e+09	0.0511543	-40.3406	3.7311e+09	0.0492969	-53.15	3.65202e+09	0.0447281	-44.3375	3.64549e+09	0.0481534	-62.6375	3.69522e+09	0.0392945	-132.044	0.02097	-132.054	4908530000	4.90853
-46.8094	3.74695e+09	0.0501633	-41.8562	3.60353e+09	0.051377	-39.5469	3.70893e+09	0.0482862	-52.4594	3.63736e+09	0.0443021	-43.7562	3.63489e+09	0.0480132	-61.9156	3.6874e+09	0.0401645	-131.558	0.02109	-131.568	4903020000	4.90302
-46.0719	3.73057e+09	0.0511951	-41.1812	3.58977e+09	0.0512382	-38.9031	3.69513e+09	0.0502361	-51.7562	3.62619e+09	0.0448944	-43.0094	3.6223e+09	0.0480408	-61.1625	3.67403e+09	0.0401884	-131.072	0.0212	-131.082	4897570000	4.89757
-45.4625	3.71779e+09	0.0511901	-40.4844	3.57619e+09	0.052188	-38.3656	3.68636e+09	0.0506119	-51.1531	3.61376e+09	0.0455922	-42.45	3.61049e+09	0.0481367	-60.5438	3.66118e+09	0.0400992	-130.586	0.02128	-130.596	4892170000	4.89217
-44.9125	3.70515e+09	0.0518887	-39.9656	3.56472e+09	0.0522637	-37.7969	3.67651e+09	0.0503816	-50.4469	3.60197e+09	0.0452657	-41.7938	3.59614e+09	0.0484582	-59.8656	3.6496e+09	0.0405155	-130.1	0.02135	-130.11	4886540000	4.88654
-44.25	3.69009e+09	0.0520826	-39.3063	3.55125e+09	0.0522466	-37.1531	3.65649e+09	0.0504935	-49.7812	3.58908e+09	0.0457871	-41.1313	3.58105e+09	0.0489567	-59.1688	3.63964e+09	0.0412822	-129.614	0.02149	-129.624	4880540000	4.88054
-43.6031	3.67694e+09	0.0525283	-38.6875	3.54277e+09	0.0527543	-36.4875	3.65183e+09	0.0520012	-49.05	3.57544e+09	0.0465199	-40.4125	3.56976e+09	0.0493175	-58.5125	3.62698e+09	0.0416706	-129.128	0.02163	-129.138	4874630000	4.87463
-42.9594	3.66326e+09	0.0526508	-38.0125	3.52957e+09	0.0528427	-36.1063	3.63898e+09	0.0523267	-48.3438	3.56293e+09	0.0471424	-39.6219	3.55271e+09	0.0496089	-57.6562	3.61333e+09	0.0420113	-128.642	0.0217	-128.652	4869010000	4.86901
-42.3469	3.64915e+09	0.0529274	-37.5406	3.51909e+09	0.0525034	-35.4656	3.63007e+09	0.0507876	-47.65	3.54876e+09	0.0471893	-39.0719	3.54299e+09	0.0500197	-56.8125	3.60082e+09	0.0423514	-128.156	0.02175	-128.166	4863220000	4.86322
-41.5938	3.63389e+09	0.0531307	-37.0125	3.50984e+09	0.0530173	-34.9219	3.61896e+09	0.0509984	-46.9562	3.53593e+09	0.0473128	-38.3781	3.53287e+09	0.0498124	-56.1406	3.59117e+09	0.0425058	-127.67	0.02184	-127.68	4857490000	4.85749
-41.0906	3.6208e+09	0.0534387	-36.425	3.49873e+09	0.0532259	-34.45	3.61042e+09	0.0514763	-46.1063	3.52191e+09	0.0481545	-37.7344	3.51853e+09	0.050123	-55.4062	3.57703e+09	0.0431482	-127.184	0.02193	-127.194	4851900000	4.8519
-40.4562	3.60831e+09	0.0539962	-35.9594	3.48803e+09	0.0531778	-33.75	3.59771e+09	0.0513587	-45.5969	3.51031e+09	0.0481737	-37.0969	3.50695e+09	0.0501777	-54.6344	3.56417e+09	0.0435418	-126.698	0.02199	-126.708	4846430000	4.84643
-39.8594	3.59551e+09	0.0541751	-35.4844	3.47938e+09	0.0532942	-33.0906	3.58503e+09	0.0512749	-44.875	3.49832e+09	0.0486737	-36.4688	3.49603e+09	0.0503525	-53.825	3.55203e+09	0.0439203	-126.211	0.02203	-126.222	4841120000	4.84112
-39.3375	3.58469e+09	0.0546449	-34.9656	3.46907e+09	0.0533253	-32.4875	3.57605e+09	0.0513362	-44.2687	3.48614e+09	0.0488193	-35.9094	3.48464e+09	0.0508115	-52.95	3.53709e+09	0.0439763	-125.725	0.02209	-125.735	4835640000	4.83564
-38.6375	3.57263e+09	0.0544601	-34.3719	3.45989e+09	0.0532407	-31.9125	3.56029e+09	0.0508622	-43.6812	3.47625e+09	0.0494782	-35.3687	3.472e+09	0.0510288	-52.2688	3.52574e+09	0.0443627	-125.239	0.02214	-125.249	4830520000	4.83052
-37.9875	3.55947e+09	0.0544184	-33.7406	3.44725e+09	0.0531981	-31.3594	3.54667e+09	0.0512442	-43.0156	3.46423e+09	0.0498932	-34.6625	3.46426e+09	0.0516542	-51.5531	3.51218e+09	0.0446681	-124.753	0.02221	-124.763	4825690000	4.82569
-37.3781	3.54616e+09	0.0547137	-33.2375	3.438e+09	0.0532419	-30.7375	3.53987e+09	0.0519136	-42.3188	3.45051e+09	0.0500777	-33.9969	3.44903e+09	0.0506571	-50.8656	3.5009e+09	0.04547	-124.267	0.02225	-124.277	4821030000	4.82103
-36.7594	3.53431e+09	0.0549843	-32.6156	3.42755e+09	0.0534247	-30.0906	3.52807e+09	0.0514578	-41.5938	3.43876e+09	0.0501252	-33.3594	3.43877e+09	0.0516434	-50.2219	3.49065e+09	0.0456105	-123.781	0.02231	-123.791	4815970000	4.81597
-36.2469	3.51969e+09	0.0552979	-32.1375	3.41826e+09	0.0531874	-29.5031	3.51987e+09	0.0505879	-41	3.42682e+09	0.0509312	-32.6969	3.4255e+09	0.0513225	-49.5062	3.47912e+09	0.0461795	-123.295	0.0223	-123.305	4810720000	4.81072
-35.6344	3.50722e+09	0.0554248	-31.6031	3.40927e+09	0.0536508	-28.875	3.50936e+09	0.0516271	-40.275	3.41423e+09	0.0507814	-32.0906	3.41519e+09	0.0513846	-48.8531	3.46915e+09	0.0460154	-122.809	0.0223	-122.819	4805330000	4.80533
-34.975	3.49796e+09	0.0560588	-31.0562	3.39721e+09	0.0532513	-28.3375	3.49681e+09	0.0511964	-39.5719	3.4035e+09	0.0512646	-31.6313	3.4065e+09	0.050951	-48.1281	3.4553e+09	0.0466537	-122.323	0.02232	-122.333	4799810000	4.79981
-34.3687	3.4842e+09	0.0557109	-30.5688	3.38834e+09	0.0535853	-27.75	3.49191e+09	0.0515696	-38.8344	3.38779e+09	0.0516169	-31.0875	3.39559e+09	0.0512031	-47.4219	3.44281e+09	0.0471859	-121.837	0.02243	-121.847	4793840000	4.79384
-33.7531	3.47375e+09	0.0555095	-30.0812	3.37978e+09	0.0532554	-27.2344	3.48057e+09	0.0513264	-38.2219	3.3761e+09	0.0517583	-30.4344	3.38524e+09	0.0513496	-46.6875	3.42971e+09	0.0474303	-121.351	0.02252	-121.361	4787970000	4.78797
-33.25	3.46442e+09	0.0560734	-29.5219	3.37196e+09	0.0531031	-26.7937	3.47333e+09	0.0515553	-37.5562	3.36559e+09	0.0519951	-29.9156	3.37509e+09	0.0513911	-46.0562	3.41716e+09	0.0477597	-120.864	0.02264	-120.875	4782190000	4.78219
-32.6719	3.45221e+09	0.0560631	-28.975	3.36264e+09	0.0529274	-26.3844	3.46467e+09	0.0516796	-37.0219	3.35503e+09	0.0523147	-29.2719	3.36556e+09	0.0513985	-45.4156	3.4057e+09	0.0478212	-120.378	0.02275	-120.389	4776980000	4.77698
-32.0719	3.44185e+09	0.0558619	-28.4031	3.35176e+09	0.0531854	-25.775	3.4551e+09	0.0509204	-36.475	3.34475e+09	0.0525185	-28.8312	3.35775e+09	0.0516796	-44.7437	3.39364e+09	0.0474179	-119.892	0.02286	-119.903	4771860000	4.77186
-31.6313	3.4306e+09	0.0559955	-27.85	3.34325e+09	0.0524762	-25.2156	3.44705e+09	0.0510643	-35.9406	3.33339e+09	0.0526042	-28.1375	3.34666e+09	0.051192	-44.0469	3.38392e+09	0.0481988	-119.406	0.02287	-119.417	4766670000	4.76667
-31.2156	3.42249e+09	0.0561621	-27.3281	3.33325e+09	0.0527289	-24.5906	3.43705e+09	0.0512931	-35.2844	3.32239e+09	0.0525353	-27.5469	3.33684e+09	0.051165	-43.4031	3.3697e+09	0.0490823	-118.92	0.02285	-118.931	4761250000	4.76125
-30.6406	3.4123e+09	0.0562549	-26.825	3.32468e+09	0.0528599	-24.0562	3.4286e+09	0.0510626	-34.7656	3.31304e+09	0.0530993	-27.075	3.3301e+09	0.0514324	-42.8062	3.35918e+09	0.0490161	-118.434	0.02284	-118.445	4755740000	4.75574
-30.2	3.40312e+09	0.0558717	-26.4219	3.31711e+09	0.0529687	-23.5844	3.4209e+09	0.0505564	-34.2375	3.30426e+09	0.0532705	-26.6656	3.32003e+09	0.0513138	-42.2719	3.34793e+09	0.0492099	-117.948	0.0229	-117.959	4750260000	4.75026
-29.6031	3.39384e+09	0.0556662	-26.0156	3.3094e+09	0.0527611	-23.0375	3.41263e+09	0.0506793	-33.6812	3.29416e+09	0.0530286	-26.1844	3.31228e+09	0.0517038	-41.6406	3.33909e+09	0.0490413	-117.462	0.02299	-117.473	4744830000	4.74483
-29.1313	3.38367e+09	0.0561639	-25.5031	3.30158e+09	0.0524775	-22.4531	3.404e+09	0.0505592	-33.15	3.28523e+09	0.0531775	-25.6437	3.30403e+09	0.0513037	-41.1344	3.32886e+09	0.0495214	-116.976	0.02309	-116.986	4739430000	4.73943
-28.5625	3.37547e+09	0.0553831	-24.975	3.29255e+09	0.0523627	-22	3.39681e+09	0.0503395	-32.6688	3.27767e+09	0.0534752	-25.1406	3.29582e+09	0.051374	-40.6375	3.31855e+09	0.0498408	-116.49	0.02317	-116.5	4733870000	4.73387
-28.1031	3.36567e+09	0.0555764	-24.55	3.28436e+09	0.0522289	-21.5812	3.38939e+09	0.0502461	-32.0625	3.26625e+09	0.0529173	-24.7094	3.28934e+09	0.0514206	-40.1219	3.31051e+09	0.0502928	-116.004	0.02324	-116.014	4728350000	4.72835
-27.6438	3.35866e+09	0.0555855	-24.1187	3.27767e+09	0.0523318	-21.0531	3.38178e+09	0.0504537	-31.6219	3.25887e+09	0.0536082	-24.2406	3.28213e+09	0.0511812	-39.4906	3.29952e+09	0.0502776	-115.518	0.02331	-115.528	4722690000	4.72269
-27.2125	3.34913e+09	0.0553502	-23.5969	3.27162e+09	0.0520632	-20.5812	3.37238e+09	0.0503306	-31.1313	3.24908e+09	0.0538173	-23.775	3.27486e+09	0.0514775	-38.95	3.28953e+09	0.0503749	-115.031	0.02335	-115.042	4716710000	4.71671
-26.7375	3.34126e+09	0.0553336	-23.2	3.26427e+09	0.051804	-20.125	3.36875e+09	0.0499192	-30.5219	3.23937e+09	0.0535719	-23.2469	3.26687e+09	0.050975	-38.3094	3.27861e+09	0.050704	-114.545	0.02338	-114.556	4710850000	4.71085
-26.3031	3.33448e+09	0.0552557	-22.7688	3.25859e+09	0.0518669	-19.7031	3.36337e+09	0.0500249	-30.0375	3.23076e+09	0.0535117	-22.7312	3.26134e+09	0.0508628	-37.775	3.26932e+09	0.0503886	-114.059	0.02348	-114.07	4704860000	4.70486
-25.7781	3.32629e+09	0.0549783	-22.3219	3.25256e+09	0.0517523	-19.2906	3.35638e+09	0.0502698	-29.575	3.22285e+09	0.0536091	-22.175	3.25279e+09	0.0507076	-37.1469	3.2584e+09	0.0508394	-113.573	0.02365	-113.584	4698340000	4.69834
-25.25	3.31761e+09	0.0551635	-21.9312	3.24584e+09	0.0516311	-18.6812	3.34961e+09	0.0497176	-29.0031	3.21424e+09	0.053643	-21.725	3.2452e+09	0.0509985	-36.5531	3.24869e+09	0.0509114	-113.087	0.02378	-113.098	4691330000	4.69133
-24.8062	3.31052e+09	0.055026	-21.4688	3.23748e+09	0.0513492	-18.1469	3.34039e+09	0.0495403	-28.5	3.20778e+09	0.053702	-21.4	3.2379e+09	0.0509862	-35.975	3.23555e+09	0.0512468	-112.601	0.0238	-112.612	4684460000	4.68446
-24.3719	3.30229e+09	0.0546911	-21.0656	3.23396e+09	0.0510633	-17.7125	3.33565e+09	0.0494198	-27.9031	3.19596e+09	0.0531621	-20.8594	3.2344e+09	0.0506732	-35.3781	3.22528e+09	0.0509815	-112.115	0.02384	-112.126	4678160000	4.67816
-23.8781	3.29351e+09	0.0546924	-20.6906	3.22686e+09	0.0511891	-17.175	3.32674e+09	0.0490537	-27.4406	3.18939e+09	0.0534921	-20.3938	3.22625e+09	0.05024	-34.8906	3.2171e+09	0.051269	-111.629	0.0239	-111.64	4671990000	4.67199
-23.275	3.28554e+09	0.0545485	-20.1594	3.2218e+09	0.051222	-16.8	3.3238e+09	0.0488002	-26.9188	3.18271e+09	0.0534685	-19.8687	3.21763e+09	0.0502681	-34.3156	3.20624e+09	0.051463	-111.143	0.02404	-111.154	4665880000	4.66588
-22.8438	3.27787e+09	0.0552286	-19.7844	3.21422e+09	0.0508236	-16.3875	3.31728e+09	0.0487834	-26.5063	3.1745e+09	0.0535661	-19.4094	3.21321e+09	0.0502206	-33.7156	3.19815e+09	0.0516312	-110.657	0.02415	-110.668	4659940000	4.65994
-22.4156	3.27055e+09	0.0546442	-19.325	3.20761e+09	0.0504945	-15.975	3.31084e+09	0.0488334	-26	3.16595e+09	0.0532648	-18.9812	3.20632e+09	0.0498601	-33.1375	3.18699e+09	0.0513884	-110.171	0.02418	-110.182	4653520000	4.65352
-22.0063	3.26259e+09	0.0542572	-18.8438	3.20127e+09	0.05044	-15.6062	3.30538e+09	0.0489248	-25.4281	3.15936e+09	0.0532216	-18.5812	3.20146e+09	0.0502575	-32.575	3.17883e+09	0.0518573	-109.684	0.02422	-109.696	4647100000	4.6471
-21.5063	3.20324e+09	0.0533587	-18.475	3.19565e+09	0.0505327	-15.1469	3.29939e+09	0.0482166	-24.8594	3.14916e+09	0.0531853	-18.1219	3.19463e+09	0.0500661	-32.0406	3.16836e+09	0.051744	-109.198	0.02432	-109.21	4640690000	4.64069
-20.85	3.24621e+09	0.053871	-18.0281	3.18932e+09	0.0503062	-14.6906	3.29297e+09	0.0479328	-24.3906	3.14137e+09	0.0533053	-17.6469	3.18969e+09	0.0498688	-31.5906	3.16165e+09	0.052125	-108.712	0.02442	-108.724	4634120000	4.63412
-19.3469	3.23038e+09	0.0534668	-17.675	3.18481e+09	0.0503708	-14.2344	3.28874e+09	0.0486205	-23.9562	3.13506e+09	0.0530303	-17.2	3.18292e+09	0.0496359	-31.1969	3.15342e+09	0.0518322	-108.226	0.02448	-108.237	4627500000	4.6275
-17.225	3.20747e+09	0.0532899	-17.2938	3.17831e+09	0.0501165	-13.7781	3.28323e+09	0.04767	-23.475	3.12885e+09	0.0531107	-16.8656	3.17726e+09	0.0497354	-30.7156	3.14741e+09	0.0520742	-107.74	0.02466	-107.751	4621030000	4.62103
-14.7969	3.18498e+09	0.0524953	-16.95	3.17252e+09	0.0503483	-13.3031	3.27091e+09	0.0477457	-22.95	3.12279e+09	0.0530566	-16.4844	3.17329e+09	0.0498301	-30.1531	3.13635e+09	0.0517332	-107.254	0.02483	-107.265	4614620000	4.61462
-12.9969	3.17035e+09	0.0520721	-16.5531	3.16777e+09	0.0496895	-12.8062	3.27004e+09	0.0474657	-22.4156	3.11306e+09	0.0525376	-16.0125	3.16848e+09	0.0488631	-29.5938	3.12865e+09	0.0517128	-106.768	0.02491	-106.779	4608460000	4.60846
-12.0687	3.15621e+09	0.0518567	-16.2	3.16171e+09	0.0496299	-12.4313	3.26401e+09	0.0478114	-22.0062	3.10414e+09	0.0526564	-15.6156	3.1626e+09	0.0493645	-29.0281	3.11833e+09	0.0520102	-106.282	0.02495	-106.293	4602180000	4.60218
-10.8125	3.14107e+09	0.0514016	-15.8813	3.15842e+09	0.0494727	-12.0875	3.26002e+09	0.0469769	-21.5031	3.10019e+09	0.0521194	-15.2	3.15843e+09	0.0488391	-28.4437	3.11072e+09	0.0521726	-105.796	0.02504	-105.807	4595920000	4.59592
-9.26562	3.12686e+09	0.0505564	-15.3906	3.15315e+09	0.0496918	-11.625	3.25553e+09	0.046753	-20.9781	3.09161e+09	0.0522249	-14.8313	3.15387e+09	0.0490856	-27.9656	3.10248e+09	0.0514921	-105.31	0.02517	-105.321	4589520000	4.58952
-7.5875	3.11076e+09	0.050953	-15.0531	3.14817e+09	0.0492433	-11.25	3.2501e+09	0.0469563	-20.4625	3.08477e+09	0.0523124	-14.3875	3.14868e+09	0.0486601	-27.4187	3.09579e+09	0.0518933	-104.824	0.02525	-104.835	4583590000	4.58359
-6.39063	3.09422e+09	0.0502583	-14.1844	3.1396e+09	0.0495828	-10.7906	3.24566e+09	0.0471419	-19.9062	3.07752e+09	0.0518899	-14.0687	3.14481e+09	0.0486885	-26.875	3.08767e+09	0.0516431	-104.338	0.02535	-104.349	4577850000	4.57785
-5.00313	3.08303e+09	0.0492478	-12.8	3.12344e+09	0.048827	-10.4313	3.24074e+09	0.0468727	-19.4156	3.0705e+09	0.051799	-13.6594	3.13968e+09	0.0478669	-26.4281	3.07761e+09	0.0515525	-103.851	0.02547	-103.863	4571520000	4.57152
-3.89687	3.06961e+09	0.0490512	-10.3844	3.10273e+09	0.0487772	-9.98125	3.23433e+09	0.0462007	-18.95	3.06496e+09	0.0517841	-13.3063	3.13578e+09	0.048329	-26	3.07164e+09	0.0515433	-103.365	0.02559	-103.377	4564750000	4.56475
-2.9	3.05981e+09	0.0490287	-8.4375	3.08636e+09	0.0484617	-9.5125	3.23033e+09	0.0465107	-18.4594	3.06039e+09	0.0514642	-12.925	3.13348e+09	0.0480799	-25.425	3.06428e+09	0.0514751	-102.879	0.02568	-102.891	4557960000	4.55796
-1.8375	3.04698e+09	0.0485555	-6.97812	3.07517e+09	0.0481587	-9.12812	3.22505e+09	0.046035	-18.0031	3.05221e+09	0.0514394	-12.5	3.12971e+09	0.0477322	-24.9094	3.05778e+09	0.0513612	-102.393	0.0258	-102.405	4551130000	4.55113
-0.5125	3.03748e+09	0.0476584	-5.875	3.06284e+09	0.0481389	-8.55312	3.22004e+09	0.0455175	-17.5781	3.04709e+09	0.0517946	-12.2031	3.12558e+09	0.0476544	-24.3594	3.04927e+09	0.0512771	-101.907	0.0259	-101.919	4544600000	4.5446
0.728125	3.02813e+09	0.0484511	-4.41875	3.05187e+09	0.0477471	-7.50313	3.21052e+09	0.0464266	-17.125	3.04321e+09	0.0511411	-11.8281	3.12018e+09	0.0473271	-23.7969	3.0413e+09	0.0512745	-101.421	0.026	-101.433	4537990000	4.53799
2.0125	3.01855e+09	0.0467619	-2.79062	3.0363e+09	0.0473445	-5.0875	3.18698e+09	0.0452147	-16.6656	3.0357e+09	0.0512073	-10.775	3.10969e+09	0.047587	-23.3344	3.03458e+09	0.0507983	-100.935	0.02616	-100.947	4531340000	4.53134
3.20938	3.01119e+09	0.045891	-1.26875	3.0211e+09	0.0470276	-3.04688	3.17137e+09	0.0450081	-16.1313	3.02913e+09	0.0512272	-8.37187	3.08956e+09	0.0466442	-22.775	3.02744e+09	0.0510754	-100.449	0.02633	-100.461	4524750000	4.52475
4.42812	3.00234e+09	0.0457951	0.11875	3.00975e+09	0.0464612	-1.60938	3.15941e+09	0.0447479	-15.7031	3.02368e+09	0.0509777	-6.35625	3.07296e+09	0.046742	-22.3844	3.02043e+09	0.0504985	-99.9628	0.02647	-99.9745	4518470000	4.51847
5.44375	2.99565e+09	0.0454907	1.44687	2.99683e+09	0.0461103	-0.359375	3.14623e+09	0.0444627	-15.3094	3.02001e+09	0.0504825	-4.54688	3.0616e+09	0.0459419	-21.9375	3.015e+09	0.0504129	-99.4767	0.02659	-99.4885	4511750000	4.51175
6.65938	2.99188e+09	0.0442673	2.59375	2.98697e+09	0.0456817	0.640625	3.13626e+09	0.0436956	-14.875	3.01471e+09	0.0503857	-3.3	3.05315e+09	0.0452334	-20.9937	3.00131e+09	0.0506463	-98.9906	0.02667	-99.0024	4504090000	4.50409
7.5375	2.98161e+09	0.0443178	4.03438	2.97854e+09	0.0449547	2.05625	3.12238e+09	0.0428974	-14.4656	3.00995e+09	0.0505578	-2.05	3.04304e+09	0.0448019	-19.425	2.98637e+09	0.0504151	-98.5045	0.02674	-98.5164	4496680000	4.49668
8.7625	2.97571e+09	0.0435439	5.09063	2.96917e+09	0.04483	3.78437	3.10885e+09	0.042223	-13.975	3.00633e+09	0.0502153	-0.609375	3.02879e+09	0.0438698	-17.0156	2.96127e+09	0.0499713	-98.0184	0.02684	-98.0303	4490040000	4.49004
9.75312	2.9711e+09	0.0426073	6.075	2.96166e+09	0.0442159	5.08125	3.09763e+09	0.0419674	-13.5687	3.00158e+09	0.0500215	0.83125	3.01634e+09	0.0433121	-14.9031	2.94377e+09	0.0499961	-97.5323	0.02697	-97.5443	4483560000	4.48356
10.9219	2.96331e+09	0.0424031	7.28125	2.95228e+09	0.0433014	6.43125	3.08529e+09	0.0419858	-13.1594	2.9964e+09	0.0499654	2.37188	3.00261e+09	0.0427139	-13.3688	2.93168e+09	0.0496843	-97.0463	0.02713	-97.0582	4476790000	4.47679
11.7781	2.95466e+09	0.0417376	8.41563	2.94385e+09	0.043367	7.45	3.07289e+09	0.0412537	-12.6562	2.99325e+09	0.0494899	3.7125	2.99229e+09	0.0418091	-12.3469	2.92013e+09	0.0492204	-96.5602	0.02726	-96.5722	4470290000	4.47029
12.725	2.95125e+09	0.0409681	9.84375	2.93365e+09	0.0428074	8.80625	3.05772e+09	0.0395091	-12.325	2.98854e+09	0.0495048	5.16875	2.98179e+09	0.0408684	-11.225	2.90488e+09	0.0491748	-96.0741	0.02741	-96.0861	4463880000	4.46388
13.9906	2.94371e+09	0.0400015	10.7937	2.92639e+09	0.0423247	9.90625	3.04948e+09	0.0398358	-11.75	2.98329e+09	0.0490919	6.35938	2.97128e+09	0.0403427	-9.55625	2.88988e+09	0.0486911	-95.588	0.02755	-95.6001	4457340000	4.45734
14.9937	2.93114e+09	0.0392785	11.5813	2.9208e+09	0.041783	11.1437	3.03371e+09	0.0386835	-9.81562	2.96596e+09	0.0487012	7.55312	2.95915e+09	0.0397381	-7.83438	2.8747e+09	0.0482211	-95.1019	0.02766	-95.114	4450250000	4.45025
15.8656	2.93064e+09	0.0395746	12.4062	2.91276e+09	0.0415355	12.2344	3.02538e+09	0.0389484	-7.07812	2.94856e+09	0.0482623	9.06875	2.946e+09	0.0394052	-6.7375	2.86411e+09	0.0478155	-94.6158	0.02778	-94.6279	4442800000	4.4428
16.6187	2.922e+09	0.0389654	13.7281	2.90414e+09	0.0407526	13.5375	3.01369e+09	0.0380929	-5.40938	2.93759e+09	0.0483598	10.3719	2.93782e+09	0.0382283	-5.41875	2.85162e+09	0.0477838	-94.1297	0.02792	-94.1419	4434560000	4.43456
17.5281	2.9142e+09	0.037975	14.7906	2.89397e+09	0.0405254	15.2906	3.00092e+09	0.0370023	-4.05	2.92712e+09	0.0471818	11.3656	2.9301e+09	0.0376619	-4.01562	2.83737e+09	0.0476341	-93.6436	0.02808	-93.6558	4426690000	4.42669
18.7344	2.90717e+09	0.0371444	15.8437	2.88665e+09	0.0405078	16.6094	2.98756e+09	0.0362972	-2.73125	2.91803e+09	0.0469687	12.025	2.92268e+09	0.0370417	-2.67812	2.8257e+09	0.0470882	-93.1576	0.02817	-93.1698	4419550000	4.41955
19.7312	2.89714e+09	0.037066	16.9	2.87735e+09	0.0392133	17.4719	2.97963e+09	0.0363166	-1.32188	2.90511e+09	0.0458207	12.9125	2.9139e+09	0.036716	-1.3	2.8139e+09	0.0465967	-92.6715	0.02827	-92.6837	4412420000	4.41242
20.6844	2.89122e+09	0.0364357	17.8406	2.86696e+09	0.0393629	18.3625	2.97549e+09	0.0374461	0.409375	2.89104e+09	0.0456234	13.9875	2.90492e+09	0.0360053	0.06875	2.80459e+09	0.0462737	-92.1854	0.02844	-92.1977	4405580000	4.40558
21.4813	2.88276e+09	0.0360075	19.0719	2.85499e+09	0.0391323	19.3875	2.96438e+09	0.034976	2.075	2.87631e+09	0.0444397	15.0969	2.89565e+09	0.0355855	1.08438	2.79686e+09	0.0463332	-91.6993	0.02859	-91.7116	4398920000	4.39892
22.4312	2.87375e+09	0.0357451	20.0344	2.84631e+09	0.038963	20.6125	2.95284e+09	0.0353712	3.53438	2.8649e+09	0.0433636	16.1875	2.88698e+09	0.0349968	1.93125	2.7888e+09	0.0458486	-91.2132	0.02869	-91.2256	4392080000	4.39208
23.5906	2.86437e+09	0.0350757	21.1344	2.83433e+09	0.0386924	21.6312	2.94293e+09	0.0343387	4.85313	2.85387e+09	0.0426716	16.9906	2.87836e+09	0.0347253	3.08438	2.77874e+09	0.0454591	-90.7271	0.0288	-90.7395	4385450000	4.38545
24.5375	2.8551e+09	0.0345501	21.9531	2.82583e+09	0.0384225	22.6219	2.93142e+09	0.0343242	6.2375	2.84127e+09	0.0418084	17.9781	2.86869e+09	0.0346099	4.38438	2.76782e+09	0.0449331	-90.241	0.02895	-90.2535	4378830000	4.37883
25.7	2.84543e+09	0.0342496	23.0219	2.81717e+09	0.0381484	23.6375	2.92132e+09	0.0340823	7.375	2.83553e+09	0.0413319	18.9406	2.85858e+09	0.0339952	5.45937	2.75866e+09	0.0449305	-89.7549	0.02915	-89.7674	4371420000	4.37142
26.6406	2.83302e+09	0.0342513	24.025	2.80718e+09	0.0376989	24.6156	2.91227e+09	0.0338774	8.8875	2.82418e+09	0.0405593	19.9656	2.84948e+09	0.0338642	6.58125	2.75046e+09	0.044196	-89.2689	0.02939	-89.2813	4363360000	4.36336
27.6938	2.82081e+09	0.0336264	25.1219	2.79742e+09	0.0371799	25.5937	2.90412e+09	0.0337217	10.1938	2.81584e+09	0.0398606	20.9281	2.84091e+09	0.0336907	7.41875	2.74244e+09	0.0441452	-88.7828	0.02948	-88.7953	4355960000	4.35596
28.9594	2.80902e+09	0.0334202	26.1812	2.78545e+09	0.03696	26.6938	2.89312e+09	0.0335473	11.5687	2.80544e+09	0.0383278	21.8094	2.83104e+09	0.0329573	8.65937	2.73357e+09	0.0436821	-88.2967	0.02956	-88.3092	4348890000	4.34889
30.0656	2.79453e+09	0.033192	27.0906	2.77376e+09	0.0368576	27.6594	2.87994e+09	0.0328775	13.0406	2.79033e+09	0.0382718	22.7625	2.82186e+09	0.0327951	9.725	2.72437e+09	0.043267	-87.8106	0.02968	-87.8232	4341740000	4.34174
31.0281	2.78448e+09	0.0335091	28.0531	2.76254e+09	0.0364177	28.6844	2.87339e+09	0.0333524	14.3781	2.77715e+09	0.0377203	23.7594	2.81251e+09	0.0324732	10.6312	2.71621e+09	0.0430539	-87.3245	0.02986	-87.3371	4334500000	4.3345
31.9219	2.77185e+09	0.0336958	28.9344	2.75338e+09	0.0365672	29.6219	2.86246e+09	0.0324016	15.4062	2.77021e+09	0.0373961	24.6656	2.80302e+09	0.0325633	11.7594	2.70741e+09	0.0427245	-86.8384	0.03005	-86.8511	4327340000	4.32734
32.9219	2.76031e+09	0.0334688	29.8563	2.74361e+09	0.0364818	30.7062	2.85524e+09	0.032748	16.4563	2.76099e+09	0.0369583	25.6812	2.79478e+09	0.03185	12.9469	2.69648e+09	0.0415885	-86.3524	0.03027	-86.365	4320000000	4.32
34.0719	2.74886e+09	0.0330547	30.9312	2.73071e+09	0.0366436	31.6125	2.84485e+09	0.031984	17.4375	2.75008e+09	0.0364334	26.5063	2.78481e+09	0.0320651	14.1625	2.68762e+09	0.0415849	-85.8663	0.03041	-85.879	4312640000	4.31264
35.1531	2.73675e+09	0.0330444	31.8062	2.71946e+09	0.0363344	32.5406	2.83645e+09	0.0321926	18.3969	2.74273e+09	0.0359683	27.5188	2.77463e+09	0.0318363	15.2094	2.67904e+09	0.0412138	-85.3802	0.03059	-85.3929	4305900000	4.3059
36.1875	2.72229e+09	0.0330323	32.7562	2.70871e+09	0.0363894	33.8656	2.81913e+09	0.0327808	19.3781	2.7331e+09	0.0355174	28.4594	2.76681e+09	0.0313688	16.2031	2.67094e+09	0.0411797	-84.8941	0.03079	-84.9069	4298950000	4.29895
37.3375	2.70992e+09	0.0327739	33.6719	2.69634e+09	0.0362127	35.1688	2.80594e+09	0.0327038	20.3656	2.72674e+09	0.0352522	29.5437	2.75611e+09	0.0316283	16.925	2.66214e+09	0.0405453	-84.408	0.03075	-84.4208	4290970000	4.29097
38.4562	2.69741e+09	0.0332057	34.6562	2.68638e+09	0.0359671	35.9531	2.79045e+09	0.0329847	21.3219	2.71774e+09	0.0353107	30.5562	2.74527e+09	0.0310956	18.2469	2.64989e+09	0.0395395	-83.9219	0.0307	-83.9347	4283340000	4.28334
39.3906	2.68623e+09	0.032347	35.5812	2.67512e+09	0.0363887	37.1219	2.77579e+09	0.0329664	22.3156	2.70699e+09	0.0343437	31.6063	2.73222e+09	0.0308597	19.5063	2.64089e+09	0.0397983	-83.4358	0.03087	-83.4487	4276430000	4.27643
40.2437	2.67451e+09	0.0325025	36.3937	2.66556e+09	0.0362602	38.3281	2.76121e+09	0.0322691	23.5031	2.69655e+09	0.0339753	32.7906	2.71914e+09	0.0311677	20.5188	2.63045e+09	0.0397951	-82.9497	0.03119	-82.9626	4269540000	4.26954
41.4406	2.65965e+09	0.033049	37.4875	2.6529e+09	0.0361105	39.2563	2.74932e+09	0.032607	24.5063	2.68699e+09	0.0342271	33.7781	2.70653e+09	0.0313612	21.3687	2.6211e+09	0.0395999	-82.4637	0.03147	-82.4766	4261920000	4.26192
42.4844	2.64951e+09	0.0326635	38.3813	2.63951e+09	0.0361493	40.05	2.73269e+09	0.0333399	25.6156	2.67644e+09	0.0339266	34.6656	2.69596e+09	0.0312846	22.2812	2.61111e+09	0.0395478	-81.9776	0.03156	-81.9905	4254640000	4.25464
43.4656	2.63745e+09	0.0322737	39.2656	2.62993e+09	0.0358207	41.0656	2.7232e+09	0.0322213	26.4781	2.66746e+09	0.0338356	35.6063	2.68594e+09	0.0312843	23.475	2.60044e+09	0.0387811	-81.4915	0.03164	-81.5045	4248370000	4.24837
44.3812	2.6253e+09	0.0324708	40.4125	2.61837e+09	0.0352355	42.3281	2.70756e+09	0.0337402	27.9469	2.65232e+09	0.0334484	36.4	2.67457e+09	0.0311643	24.4656	2.58955e+09	0.0384033	-81.0054	0.03175	-81.0184	4241670000	4.24167
45.4438	2.6124e+09	0.0327344	41.5	2.60619e+09	0.0356028	43.2844	2.69091e+09	0.0326406	29.0031	2.64096e+09	0.0334281	37.4875	2.66075e+09	0.0314047	25.4312	2.57944e+09	0.0374303	-80.5193	0.03191	-80.5324	4234340000	4.23434
46.4188	2.60034e+09	0.0327318	42.4094	2.5936e+09	0.0353767	44.4594	2.6796e+09	0.0333186	30.1562	2.62852e+09	0.033318	38.7875	2.64733e+09	0.0316178	26.2781	2.57086e+09	0.0377804	-80.0332	0.0321	-80.0463	4227090000	4.22709
47.4844	2.58922e+09	0.0323802	43.3188	2.58353e+09	0.0355071	45.5406	2.66171e+09	0.032746	31.0969	2.61796e+09	0.0331779	39.5281	2.63604e+09	0.0318527	27.2937	2.55981e+09	0.038007	-79.5472	0.0324	-79.5602	4219080000	4.21908
48.3937	2.57769e+09	0.0329215	44.1625	2.57267e+09	0.0352663	46.6344	2.649e+09	0.0324023	32.0344	2.60675e+09	0.0331454	40.5375	2.62229e+09	0.0316254	28.425	2.54842e+09	0.0379668	-79.0611	0.03274	-79.0742	4210790000	4.21079
49.2719	2.56689e+09	0.0332484	44.9562	2.56246e+09	0.035191	47.675	2.63966e+09	0.032996	33.0281	2.59523e+09	0.0334438	41.6969	2.60812e+09	0.031925	29.3531	2.53864e+09	0.0374688	-78.575	0.03299	-78.5881	4203390000	4.20339
50.3031	2.55489e+09	0.0326865	46.075	2.54789e+09	0.0354028	48.5562	2.63099e+09	0.0339018	34.0062	2.58307e+09	0.0330367	42.7156	2.59647e+09	0.0320611	30.3656	2.53139e+09	0.0372739	-78.0889	0.03321	-78.1021	4195940000	4.19594
51.2594	2.53852e+09	0.032749	47.1844	2.53717e+09	0.0353537	49.5031	2.61073e+09	0.0324433	34.9156	2.57228e+09	0.0334693	43.6687	2.58424e+09	0.0321756	31.15	2.52226e+09	0.0374225	-77.6028	0.0333	-77.616	4188590000	4.18859
52.3125	2.52814e+09	0.0318741	48.2375	2.52432e+09	0.0349724	50.3375	2.60356e+09	0.0338423	35.7594	2.56149e+09	0.0336015	44.475	2.57327e+09	0.0319823	32.1156	2.51222e+09	0.0373405	-77.1167	0.03336	-77.13	4181270000	4.18127
53.2969	2.51342e+09	0.0327605	49.0531	2.51345e+09	0.0353474	51.2406	2.58958e+09	0.0332061	36.7969	2.55064e+09	0.0336135	45.4438	2.56111e+09	0.0317788	33.1469	2.50204e+09	0.0368765	-76.6306	0.03344	-76.6439	4173850000	4.17385
54.3563	2.50508e+09	0.0328272	50.0656	2.50048e+09	0.035212	52.3312	2.57428e+09	0.0345757	37.7906	2.54058e+09	0.0338171	46.4813	2.54779e+09	0.0318971	34.2531	2.49175e+09	0.0368157	-76.1445	0.03355	-76.1579	4166270000	4.16627
55.0875	2.49252e+09	0.0316605	50.9188	2.48876e+09	0.0352168	53.3188	2.56309e+09	0.0340709	38.8656	2.52667e+09	0.0340662	47.55	2.53324e+09	0.0317908	35.325	2.48262e+09	0.0364896	-75.6585	0.03377	-75.6718	4159130000	4.15913
56.0344	2.47896e+09	0.0319185	51.9187	2.4783e+09	0.0351373	54.3719	2.54715e+09	0.0334977	39.8813	2.51513e+09	0.0337751	48.4594	2.52204e+09	0.0318135	36.05	2.4737e+09	0.0361386	-75.1724	0.03398	-75.1857	4152140000	4.15214
56.9469	2.46852e+09	0.0320664	52.8687	2.46663e+09	0.035347	55.3813	2.53685e+09	0.0297955	40.9156	2.50301e+09	0.0343373	49.3656	2.51081e+09	0.0320383	37.2969	2.46178e+09	0.0361834	-74.6863	0.03411	-74.6997	4143530000	4.14353
57.8562	2.45877e+09	0.0320282	53.9375	2.45526e+09	0.0349459	56.5375	2.51851e+09	0.0320729	41.7875	2.49058e+09	0.033706	50.2031	2.49919e+09	0.0323306	38.4156	2.45015e+09	0.0359833	-74.2002	0.03434	-74.2136	4135010000	4.13501
59.0375	2.44473e+09	0.0327325	55.025	2.44047e+09	0.0353442	57.5438	2.50815e+09	0.0331529	42.8	2.48118e+09	0.034086	51.2219	2.48706e+09	0.0321816	39.2562	2.44171e+09	0.0358751	-73.7141	0.03462	-73.7276	4127210000	4.12721
59.8375	2.43302e+09	0.0325386	55.8375	2.42942e+09	0.0350396	58.6	2.4934e+09	0.0321106	43.8094	2.46959e+09	0.0336476	52.375	2.47348e+09	0.0317458	40.2875	2.43169e+09	0.0357514	-73.228	0.03479	-73.2415	4120020000	4.12002
60.7062	2.42249e+09	0.0323685	56.8656	2.41792e+09	0.0357528	59.6969	2.47434e+09	0.0352877	44.6875	2.45667e+09	0.0339671	53.55	2.4575e+09	0.0322404	41.0187	2.42318e+09	0.0358288	-72.7419	0.03495	-72.7555	4112870000	4.11287
61.6531	2.41133e+09	0.0324148	57.9313	2.40443e+09	0.0353073	60.9875	2.46833e+09	0.0310646	45.5375	2.44591e+09	0.034279	54.6813	2.44378e+09	0.0320161	41.8844	2.41353e+09	0.0355164	-72.2559	0.03518	-72.2694	4105590000	4.10559
62.6063	2.40033e+09	0.0324796	58.7781	2.39316e+09	0.0349759	62.075	2.44518e+09	0.0358779	46.7375	2.43258e+09	0.0335683	55.4719	2.43235e+09	0.0324285	42.8781	2.4026e+09	0.0355182	-71.7698	0.03546	-71.7834	4098120000	4.09812
63.4906	2.38954e+09	0.0323621	60.0656	2.37802e+09	0.0352372	63.1	2.43603e+09	0.0333559	47.7375	2.4215e+09	0.0336442	56.6812	2.41806e+09	0.0325101	44.1219	2.39207e+09	0.0355787	-71.2837	0.03571	-71.2973	4089970000	4.08997
64.6031	2.37781e+09	0.0321153	61.1313	2.36682e+09	0.0350932	64.0125	2.423e+09	0.0343379	48.7156	2.41048e+09	0.0342076	57.6313	2.40482e+09	0.0320721	45.0906	2.38081e+09	0.0350041	-70.7976	0.03584	-70.8113	4081740000	4.08174
65.6312	2.36472e+09	0.0324222	62.0469	2.35608e+09	0.0351821	64.8563	2.41045e+09	0.0328494	49.5375	2.39886e+09	0.0341371	58.7219	2.3934e+09	0.032235	46.1156	2.3673e+09	0.0355218	-70.3115	0.03587	-70.3252	4073560000	4.07356
66.8156	2.34978e+09	0.0322455	62.8344	2.34592e+09	0.0353352	66.075	2.39718e+09	0.0336134	50.5406	2.38769e+09	0.0341028	59.4344	2.38313e+09	0.0324342	47.1844	2.35795e+09	0.0349356	-69.8254	0.03613	-69.8392	4064800000	4.0648
67.6531	2.34159e+09	0.0326494	63.7375	2.3353e+09	0.0355186	67.0906	2.38938e+09	0.0328267	51.6813	2.37242e+09	0.0342087	60.1375	2.37195e+09	0.0323655	48.175	2.34674e+09	0.0349937	-69.3393	0.0365	-69.3531	4056800000	4.0568
68.6531	2.33011e+09	0.0325538	64.625	2.32429e+09	0.0350812	68.05	2.37379e+09	0.0350769	52.8875	2.35995e+09	0.034157	61.075	2.36143e+09	0.0324825	49.025	2.33766e+09	0.0352721	-68.8533	0.03677	-68.867	4048770000	4.04877
69.6219	2.31923e+09	0.0318411	65.5062	2.31488e+09	0.03509	68.7969	2.36442e+09	0.0333306	53.8031	2.34806e+09	0.0345523	62.1656	2.34773e+09	0.0323969	50.0688	2.32667e+09	0.0352647	-68.3672	0.03701	-68.381	4040940000	4.04094
70.8719	2.30606e+09	0.0317759	66.575	2.30275e+09	0.0347704	69.5875	2.35673e+09	0.032438	54.7406	2.33804e+09	0.0340923	63.3312	2.33504e+09	0.0321288	50.9281	2.31677e+09	0.0350879	-67.8811	0.03711	-67.8949	4033560000	4.03356
72.0344	2.29407e+09	0.031939	67.575	2.29287e+09	0.0348723	70.7188	2.35135e+09	0.0342177	55.5406	2.32571e+09	0.0347806	64.2906	2.32339e+09	0.0320928	51.9062	2.30637e+09	0.0351069	-67.395	0.03722	-67.4089	4025940000	4.02594
73.0687	2.28418e+09	0.0320571	68.4281	2.28359e+09	0.0346543	71.9656	2.33236e+09	0.0334822	56.475	2.31538e+09	0.0343074	65.0469	2.31429e+09	0.0325319	52.9312	2.29622e+09	0.0349213	-66.9089	0.03746	-66.9228	4018590000	4.01859
73.9812	2.27297e+09	0.0320102	69.2031	2.27247e+09	0.0350134	73.0469	2.31492e+09	0.0332047	57.4187	2.30368e+09	0.0342128	66.1844	2.30102e+09	0.0319283	54.0187	2.28365e+09	0.0349701	-66.4228	0.03778	-66.4368	4010400000	4.0104
74.9938	2.2626e+09	0.0320221	70.1625	2.26139e+09	0.0349595	74.1	2.30751e+09	0.033106	58.6031	2.29043e+09	0.0336383	67.1844	2.28978e+09	0.0321694	54.9406	2.27515e+09	0.0348668	-65.9367	0.03804	-65.9507	4001990000	4.00199
76.2812	2.2515e+09	0.0319312	71.1688	2.25125e+09	0.0346592	75.0656	2.29934e+09	0.0320443	59.7437	2.27766e+09	0.033324	68.3219	2.27752e+09	0.032246	55.725	2.26523e+09	0.0349794	-65.4506	0.03826	-65.4647	3993170000	3.99317
77.575	2.23885e+09	0.0316336	72.2188	2.24165e+09	0.0351751	76.3594	2.27746e+09	0.0334477	60.5469	2.26535e+09	0.0345065	69.3719	2.2667e+09	0.0321263	56.65	2.25561e+09	0.0349488	-64.9646	0.03865	-64.9786	3984080000	3.98408
78.4781	2.2315e+09	0.0316775	73.15	2.23254e+09	0.0346822	77.5094	2.27534e+09	0.0349684	61.7156	2.25447e+09	0.0344557	70.15	2.25411e+09	0.0314268	57.5938	2.24544e+09	0.0349303	-64.4785	0.03897	-64.4925	3975880000	3.97588
79.4094	2.22309e+09	0.031749	74.1312	2.22236e+09	0.0347431	78.6	2.26221e+09	0.032779	62.7531	2.24392e+09	0.033661	71.2688	2.24464e+09	0.0320968	58.5281	2.23692e+09	0.034974	-63.9924	0.03924	-64.0065	3967750000	3.96775
80.3469	2.21342e+09	0.0316454	74.9594	2.21309e+09	0.0343887	79.6	2.25495e+09	0.0336462	63.5938	2.23048e+09	0.0338476	72.2656	2.23312e+09	0.0319117	59.4969	2.22642e+09	0.0347611	-63.5063	0.03948	-63.5204	3960070000	3.96007
81.4313	2.20477e+09	0.0316488	75.8812	2.20376e+09	0.034454	80.7281	2.23701e+09	0.0313593	64.7156	2.21909e+09	0.0345489	73.1531	2.2239e+09	0.0309059	60.3937	2.21455e+09	0.0346806	-63.0202	0.03967	-63.0344	3951790000	3.95179
82.3406	2.19693e+09	0.031294	76.8281	2.1944e+09	0.0341159	81.7438	2.22545e+09	0.0325211	65.7531	2.20781e+09	0.0343106	74.1719	2.21286e+09	0.0315518	61.425	2.20595e+09	0.0349256	-62.5341	0.03983	-62.5483	3942940000	3.94294
83.2531	2.18963e+09	0.0306777	77.725	2.18639e+09	0.0342864	82.8187	2.21391e+09	0.0313729	66.8719	2.19652e+09	0.0343587	75.0281	2.20417e+09	0.0311298	62.6125	2.19382e+09	0.0347263	-62.0481	0.04013	-62.0623	3935520000	3.93552
84.2125	2.18171e+09	0.0311876	78.7156	2.17671e+09	0.0345499	83.6906	2.21493e+09	0.030628	67.9094	2.18493e+09	0.034299	76.025	2.19355e+09	0.0310084	63.7687	2.18093e+09	0.0349507	-61.562	0.04041	-61.5762	3927950000	3.92795
85.2156	2.1731e+09	0.0307594	79.5063	2.16813e+09	0.0339162	84.6687	2.20035e+09	0.0319565	68.75	2.17707e+09	0.0338436	77.0031	2.18512e+09	0.0313038	64.6719	2.17139e+09	0.0348722	-61.0759	0.04061	-61.0902	3918900000	3.9189
86.3406	2.16471e+09	0.0305998	80.5	2.15838e+09	0.034476	85.8438	2.19306e+09	0.0340703	69.65	2.16805e+09	0.0330729	77.9281	2.17535e+09	0.0311455	65.4781	2.16189e+09	0.0349923	-60.5898	0.04076	-60.6041	3909660000	3.90966
87.425	2.15626e+09	0.0305816	81.4656	2.15099e+09	0.033849	87.0563	2.17858e+09	0.0316629	70.775	2.15446e+09	0.0334341	78.7688	2.16683e+09	0.0305753	66.4719	2.1521e+09	0.0353713	-60.1037	0.041	-60.1181	3900530000	3.90053
88.4344	2.14972e+09	0.0304628	82.3906	2.1438e+09	0.0341398	87.9313	2.16921e+09	0.0328723	71.8531	2.1428e+09	0.0334964	79.5375	2.15915e+09	0.0308517	67.4562	2.14242e+09	0.0350753	-59.6176	0.04144	-59.632	3892050000	3.89205
89.175	2.14146e+09	0.0307293	83.2312	2.13366e+09	0.0338344	88.8937	2.16742e+09	0.0305889	73.0281	2.13181e+09	0.0334954	80.4719	2.1518e+09	0.0308125	68.4344	2.13436e+09	0.0345938	-59.1315	0.04179	-59.1459	3883830000	3.88383
90.1625	2.13524e+09	0.0301049	84.0469	2.12714e+09	0.0333201	89.7281	2.15839e+09	0.0306421	74.1719	2.1223e+09	0.0328598	81.4688	2.14317e+09	0.0309846	69.25	2.12438e+09	0.034986	-58.6454	0.04202	-58.6599	3874290000	3.87429
91.1281	2.12883e+09	0.0299633	84.9562	2.11923e+09	0.0337034	90.9	2.14475e+09	0.0309402	74.925	2.11357e+09	0.0324972	82.4812	2.13339e+09	0.0304573	70.0969	2.11556e+09	0.0346538	-58.1594	0.04216	-58.1738	3865490000	3.86549
92.1188	2.12061e+09	0.0303057	85.9344	2.10944e+09	0.0335195	92.0781	2.13692e+09	0.0293651	76.1094	2.10225e+09	0.0327552	83.4688	2.1268e+09	0.0304797	71.0781	2.10674e+09	0.0348916	-57.6733	0.04225	-57.6878	3856970000	3.85697
93.0625	2.11424e+09	0.0301373	86.9813	2.10125e+09	0.0332723	93.0219	2.13244e+09	0.0313381	77.3875	2.08857e+09	0.0327951	84.2875	2.1197e+09	0.0306935	72.0406	2.09852e+09	0.0345367	-57.1872	0.04246	-57.2017	3849130000	3.84913
93.9719	2.1085e+09	0.029781	87.8375	2.09511e+09	0.0334796	93.8281	2.12033e+09	0.0320183	78.3406	2.08395e+09	0.0328164	85.2625	2.11226e+09	0.0299627	73.1438	2.08896e+09	0.0348165	-56.7011	0.04275	-56.7157	3841260000	3.84126
94.9156	2.10165e+09	0.0295758	88.6875	2.08703e+09	0.0335606	95.1437	2.1135e+09	0.0294771	79.175	2.07157e+09	0.0324685	86.2281	2.10336e+09	0.030352	74.1625	2.07893e+09	0.0348183	-56.215	0.04309	-56.2296	3833120000	3.83312
95.9875	2.09445e+09	0.0297509	89.4656	2.08059e+09	0.0334694	96.05	2.10753e+09	0.0297319	79.9813	2.06444e+09	0.0325239	87.1875	2.09629e+09	0.0303608	74.9813	2.07021e+09	0.0346078	-55.7289	0.04341	-55.7436	3823910000	3.82391
96.9563	2.08769e+09	0.0290767	90.4625	2.07138e+09	0.03242	97.1937	2.09696e+09	0.0297244	80.875	2.05781e+09	0.032252	88.0906	2.08801e+09	0.0300171	76.1437	2.05982e+09	0.03436	-55.2428	0.04371	-55.2575	3814200000	3.8142
98.0094	2.08126e+09	0.028745	91.4312	2.0647e+09	0.0327925	98.3063	2.08872e+09	0.0294992	81.8187	2.04933e+09	0.0321642	89.05	2.07981e+09	0.0298176	77.0531	2.05213e+09	0.0340996	-54.7568	0.04397	-54.7715	3805550000	3.80555
98.9625	2.07536e+09	0.0287595	92.4813	2.05605e+09	0.0325236	99.3375	2.08278e+09	0.0269016	82.9281	2.04035e+09	0.0312906	90.1844	2.07146e+09	0.0295718	77.9406	2.04511e+09	0.034193	-54.2707	0.04421	-54.2854	3797130000	3.79713
100.153	2.06915e+09	0.0288751	93.3531	2.05025e+09	0.0320488	100.638	2.07654e+09	0.0284781	84.0094	2.03227e+09	0.0317994	91.3062	2.06195e+09	0.029452	78.8438	2.03844e+09	0.0345155	-53.7846	0.04443	-53.7993	3789280000	3.78928
101.05	2.06131e+09	0.0291003	94.125	2.04311e+09	0.032279	101.797	2.06766e+09	0.029751	85.0438	2.02498e+09	0.0313457	92.2406	2.05602e+09	0.0292871	79.7094	2.03048e+09	0.0342463	-53.2985	0.04471	-53.3133	3780960000	3.78096
102.112	2.05627e+09	0.0286956	95.0625	2.03712e+09	0.0324168	102.703	2.06313e+09	0.029045	86.0719	2.01425e+09	0.0314875	93.1594	2.0501e+09	0.0291107	80.7281	2.0226e+09	0.0338477	-52.8124	0.04476	-52.8272	3771820000	3.77182
103.053	2.04947e+09	0.0287137	96.0312	2.03063e+09	0.0318939	103.6	2.0555e+09	0.030257	87.0969	2.00697e+09	0.0311352	93.9469	2.04385e+09	0.0290497	81.6906	2.01465e+09	0.033806	-52.3263	0.04495	-52.3412	3762930000	3.76293
103.816	2.0443e+09	0.0284122	96.925	2.02382e+09	0.0318271	104.703	2.05027e+09	0.030523	88.2	1.99898e+09	0.031625	94.9781	2.03668e+09	0.0289384	82.5938	2.00877e+09	0.033623	-51.8402	0.0453	-51.8551	3754860000	3.75486
104.778	2.03765e+09	0.0281039	97.8375	2.01688e+09	0.0317895	105.878	2.04146e+09	0.0293164	89.2844	1.98969e+09	0.0311925	96.1312	2.02968e+09	0.0286989	83.6688	1.99907e+09	0.0339473	-51.3541	0.04564	-51.3691	3745700000	3.7457
105.891	2.03215e+09	0.0274084	98.725	2.01091e+09	0.0316715	106.897	2.03385e+09	0.0297522	90.4031	1.98125e+09	0.0315396	97.325	2.02121e+09	0.0290894	84.375	1.99392e+09	0.0336847	-50.8681	0.04588	-50.883	3736160000	3.73616
106.838	2.02657e+09	0.0286291	99.6813	2.00449e+09	0.0315824	107.784	2.02977e+09	0.0282687	91.4688	1.97355e+09	0.0304854	98.3438	2.01512e+09	0.028088	85.3594	1.98518e+09	0.0336211	-50.382	0.0458	-50.397	3727290000	3.72729
107.709	2.02339e+09	0.0279736	100.772	1.99741e+09	0.0314591	108.603	2.02384e+09	0.0291708	92.4406	1.96867e+09	0.031022	99.3375	2.00759e+09	0.0285625	86.3344	1.97931e+09	0.0333464	-49.8959	0.04621	-49.9109	3718150000	3.71815
108.466	2.01618e+09	0.0281257	101.669	1.99213e+09	0.0311371	109.666	2.01629e+09	0.0285261	93.4437	1.96291e+09	0.0304354	100.256	2.00085e+09	0.0277801	87.3219	1.97274e+09	0.0335056	-49.4098	0.04683	-49.4248	3708420000	3.70842
109.397	2.01108e+09	0.0279821	102.578	1.98618e+09	0.0307247	110.866	2.01284e+09	0.0273924	94.2281	1.95693e+09	0.0300917	101.181	1.99595e+09	0.0277931	88.2594	1.96697e+09	0.0332256	-48.9237	0.04705	-48.9388	3699790000	3.69979
110.503	2.00655e+09	0.0272425	103.381	1.98113e+09	0.0308865	112.175	2.00358e+09	0.0276552	95.4062	1.94757e+09	0.0290508	102.125	1.99043e+09	0.0275762	89.0281	1.96104e+09	0.0331818	-48.4376	0.04745	-48.4527	3691140000	3.69114
111.419	2.00045e+09	0.0270533	104.416	1.97529e+09	0.0306752	113.063	1.99868e+09	0.0274477	96.5906	1.94012e+09	0.0293832	103.025	1.98352e+09	0.0275522	89.9563	1.95574e+09	0.0328454	-47.9515	0.04766	-47.9667	3681210000	3.68121
112.534	1.99518e+09	0.0266357	105.428	1.9671e+09	0.030315	114.15	1.9918e+09	0.0276764	97.5187	1.93426e+09	0.0298502	103.816	1.97842e+09	0.0273689	90.9406	1.94861e+09	0.0332039	-47.4655	0.04759	-47.4806	3673450000	3.67345
113.516	1.98927e+09	0.0272407	106.378	1.96305e+09	0.0305177	115.197	1.98707e+09	0.0272807	98.6375	1.93045e+09	0.0284231	104.772	1.97275e+09	0.0276374	91.9062	1.94259e+09	0.0326971	-46.9794	0.04772	-46.9946	3663660000	3.66366
114.419	1.98318e+09	0.0269888	107.325	1.95624e+09	0.029982	116.419	1.97785e+09	0.0276154	99.7906	1.92012e+09	0.0292519	105.719	1.96708e+09	0.0277206	93.0563	1.9354e+09	0.0325432	-46.4933	0.048	-46.5085	3653670000	3.65367
115.5	1.97874e+09	0.0265396	108.122	1.95198e+09	0.0303474	117.303	1.97479e+09	0.0272122	101.359	1.9124e+09	0.0279607	106.681	1.96271e+09	0.0273297	94.1531	1.92888e+09	0.0319753	-46.0072	0.04842	-46.0225	3645140000	3.64514
116.412	1.97333e+09	0.0264786	109.034	1.94605e+09	0.0300477	118.1	1.97003e+09	0.0272359	102.672	1.9047e+09	0.0287354	107.559	1.95702e+09	0.0268225	95.3531	1.92159e+09	0.0317739	-45.5211	0.04869	-45.5364	3634580000	3.63458
117.278	1.96797e+09	0.0262279	109.922	1.9405e+09	0.0298211	119.272	1.96447e+09	0.0277524	103.409	1.89773e+09	0.0279616	108.566	1.95177e+09	0.0268695	96.3781	1.91642e+09	0.0318402	-45.035	0.04884	-45.0504	3625240000	3.62524
118.222	1.96334e+09	0.0266488	110.888	1.93597e+09	0.029813	120.666	1.95613e+09	0.0268202	104.366	1.89225e+09	0.0284996	109.547	1.94514e+09	0.026686	97.2594	1.91145e+09	0.0316819	-44.5489	0.049	-44.5643	3614980000	3.61498
119.134	1.95854e+09	0.0260979	111.75	1.93138e+09	0.0296763	121.781	1.9517e+09	0.0267364	105.5	1.88758e+09	0.0283859	110.541	1.94005e+09	0.026697	98.1219	1.90621e+09	0.0317001	-44.0629	0.04915	-44.0782	3605030000	3.60503
120.334	1.95153e+09	0.0258164	112.7	1.92607e+09	0.0292644	122.694	1.94507e+09	0.0267203	106.475	1.88288e+09	0.0285875	111.463	1.93438e+09	0.0260915	98.9406	1.90079e+09	0.031762	-43.5768	0.04974	-43.5922	3596320000	3.59632
121.497	1.94616e+09	0.0261001	113.678	1.92084e+09	0.0291155	123.728	1.94004e+09	0.0265083	107.431	1.87879e+09	0.0278571	112.394	1.92881e+09	0.025823	99.8625	1.89537e+09	0.0312123	-43.0907	0.04992	-43.1061	3587310000	3.58731
122.484	1.94087e+09	0.0264354	114.684	1.91509e+09	0.029382	124.809	1.93411e+09	0.0265332	108.262	1.87295e+09	0.0273214	113.169	1.92439e+09	0.0264385	100.875	1.88927e+09	0.0313988	-42.6046	0.04992	-42.6201	3577530000	3.57753
123.447	1.93459e+09	0.0256222	115.578	1.91071e+09	0.0289636	125.872	1.93137e+09	0.026573	109.209	1.86819e+09	0.0272412	114.247	1.91922e+09	0.0265252	101.834	1.88423e+09	0.0313578	-42.1185	0.04992	-42.134	3567910000	3.56791
124.353	1.92853e+09	0.0255237	116.528	1.90517e+09	0.0286862	126.8	1.92625e+09	0.0260534	110.3	1.86224e+09	0.0277672	115.353	1.91384e+09	0.0258296	102.797	1.87957e+09	0.0309067	-41.6324	0.05042	-41.648	3559850000	3.55985
125.331	1.92343e+09	0.0255269	117.425	1.90125e+09	0.0283331	127.634	1.92179e+09	0.0257167	111.338	1.85715e+09	0.0272332	116.297	1.90928e+09	0.0255623	103.75	1.8744e+09	0.0306635	-41.1463	0.05072	-41.1619	3547780000	3.54778
126.456	1.9191e+09	0.0255607	118.209	1.89641e+09	0.0286461	128.547	1.91383e+09	0.028036	112.3	1.85292e+09	0.027075	117.222	1.90347e+09	0.0261595	104.681	1.8692e+09	0.0309338	-40.6603	0.05091	-40.6759	3539440000	3.53944
127.344	1.91438e+09	0.0250373	119.188	1.89223e+09	0.0286557	129.469	1.91235e+09	0.0260019	113.312	1.8471e+09	0.0269311	118.006	1.90102e+09	0.0254503	105.647	1.86513e+09	0.0307844	-40.1742	0.05099	-40.1898	3531440000	3.53144
128.222	1.90911e+09	0.0256099	120.134	1.88741e+09	0.0279103	130.387	1.90732e+09	0.0254099	114.391	1.8401e+09	0.0274368	118.95	1.89467e+09	0.0249628	106.559	1.86089e+09	0.0302784	-39.6881	0.05103	-39.7037	3521360000	3.52136
129.141	1.90462e+09	0.0253014	121.091	1.88302e+09	0.0279301	131.516	1.90127e+09	0.0255725	115.45	1.83604e+09	0.0267595	119.912	1.89119e+09	0.0252071	107.581	1.86298e+09	0.0303916	-39.202	0.05132	-39.2177	3511760000	3.51176
130.016	1.89981e+09	0.0250231	122.009	1.87874e+09	0.0283824	132.431	1.89811e+09	0.0255727	116.491	1.83136e+09	0.0257287	120.888	1.88662e+09	0.0258999	108.403	1.85752e+09	0.0298103	-38.7159	0.05161	-38.7316	3503270000	3.50327
130.925	1.89469e+09	0.0243725	122.772	1.87353e+09	0.0281638	133.403	1.89338e+09	0.0252689	117.659	1.82447e+09	0.0261646	121.966	1.8816e+09	0.0250554	109.347	1.85215e+09	0.0297214	-38.2298	0.05168	-38.2456	3494510000	3.49451
131.856	1.89065e+09	0.024364	123.7	1.86988e+09	0.0282688	134.378	1.88768e+09	0.0247959	118.756	1.82002e+09	0.0255171	122.722	1.87796e+09	0.0248491	110.337	1.84631e+09	0.0300935	-37.7437	0.05168	-37.7595	3485120000	3.48512
132.766	1.88592e+09	0.0248668	124.591	1.86495e+09	0.0288165	135.747	1.88271e+09	0.0249132	119.934	1.8155e+09	0.0266141	123.641	1.87222e+09	0.0250466	111.456	1.84057e+09	0.0290316	-37.2577	0.05185	-37.2735	3474930000	3.47493
133.738	1.88167e+09	0.0239647	125.534	1.86117e+09	0.0277486	136.887	1.87692e+09	0.02482	120.906	1.81099e+09	0.0258125	124.653	1.86883e+09	0.0247603	112.506	1.83533e+09	0.0290595	-36.7716	0.05218	-36.7874	3466510000	3.46651
134.622	1.87616e+09	0.0242919	126.509	1.85652e+09	0.0276532	137.844	1.87124e+09	0.0249998	121.778	1.80747e+09	0.0263736	125.6	1.86368e+09	0.0250491	113.341	1.83047e+09	0.0293961	-36.2855	0.05247	-36.3014	3456560000	3.45656
135.544	1.8732e+09	0.0239397	127.369	1.85163e+09	0.0275183	138.822	1.86656e+09	0.0252868	122.8	1.80086e+09	0.0254152	126.528	1.85949e+09	0.0245963	114.253	1.82595e+09	0.0293867	-35.7994	0.05246	-35.8153	3446300000	3.4463
136.434	1.86783e+09	0.0243055	128.291	1.84764e+09	0.0272843	139.744	1.86348e+09	0.0244921	123.822	1.79617e+09	0.0261564	127.35	1.85877e+09	0.0243729	115.175	1.82013e+09	0.028894	-35.3133	0.05243	-35.3293	3437610000	3.43761
137.341	1.86371e+09	0.0242069	129.234	1.8428e+09	0.027422	140.634	1.85713e+09	0.0250046	124.953	1.79138e+09	0.0252705	128.213	1.85209e+09	0.0264072	116.175	1.81735e+09	0.0289813	-34.8272	0.05271	-34.8432	3429430000	3.42943
138.337	1.85719e+09	0.0243935	130.116	1.83933e+09	0.0272762	141.572	1.85472e+09	0.0247217	125.944	1.78752e+09	0.0254244	129.341	1.84963e+09	0.0241199	117.141	1.81121e+09	0.0289543	-34.3411	0.0527	-34.3571	3420480000	3.42048
139.522	1.85355e+09	0.0242994	131.003	1.83494e+09	0.0270088	142.469	1.84947e+09	0.0248789	127.006	1.78277e+09	0.0253233	130.288	1.84491e+09	0.0238471	117.938	1.80751e+09	0.0287637	-33.8551	0.05262	-33.8711	3411730000	3.41173
140.431	1.8494e+09	0.0242477	131.925	1.83026e+09	0.0271621	143.478	1.84379e+09	0.0243195	128.034	1.77648e+09	0.0256954	131.144	1.84161e+09	0.0238799	119.197	1.80238e+09	0.0283431	-33.369	0.0528	-33.385	3403080000	3.40308
141.469	1.84448e+09	0.0241055	132.753	1.82637e+09	0.0270264	144.759	1.83936e+09	0.024578	129.253	1.77231e+09	0.0250549	131.997	1.83838e+09	0.0239487	120.166	1.79945e+09	0.0287257	-32.8829	0.05284	-32.899	3394310000	3.39431
142.45	1.83951e+09	0.023798	133.766	1.82181e+09	0.0269432	145.734	1.83499e+09	0.0242428	130.175	1.7682e+09	0.0251302	132.909	1.83354e+09	0.0232826	121.15	1.79558e+09	0.0280153	-32.3968	0.05282	-32.4129	3385760000	3.38576
143.541	1.83487e+09	0.0242683	134.7	1.8175e+09	0.0268533	146.625	1.82966e+09	0.0237317	131.266	1.76399e+09	0.024696	133.894	1.82902e+09	0.023966	122.034	1.79106e+09	0.0279715	-31.9107	0.05273	-31.9269	3376050000	3.37605
144.494	1.82975e+09	0.0238213	135.591	1.81308e+09	0.0270864	147.5	1.82605e+09	0.0243391	132.203	1.75928e+09	0.0247412	134.897	1.82403e+09	0.0234564	122.769	1.78701e+09	0.0279024	-31.4246	0.05292	-31.4408	3366280000	3.36628
145.422	1.82441e+09	0.0236573	136.528	1.80945e+09	0.0268327	148.516	1.82246e+09	0.0242296	133.359	1.7538e+09	0.0246215	135.775	1.82084e+09	0.0237711	123.731	1.78129e+09	0.0279413	-30.9385	0.05303	-30.9548	3357600000	3.3576
146.509	1.82094e+09	0.0236082	137.275	1.80524e+09	0.0265758	149.469	1.82042e+09	0.0239817	134.303	1.75123e+09	0.0245374	136.637	1.81757e+09	0.0234683	124.906	1.77612e+09	0.0277239	-30.4524	0.05302	-30.4687	3349510000	3.34951
147.566	1.81589e+09	0.0233435	138.266	1.80079e+09	0.0265051	150.494	1.81553e+09	0.0245908	135.309	1.74647e+09	0.0245311	137.425	1.81343e+09	0.0229324	125.95	1.77149e+09	0.0275202	-29.9664	0.05282	-29.9827	3340820000	3.34082
148.525	1.81101e+09	0.0236169	139.244	1.79619e+09	0.026236	151.412	1.81063e+09	0.0241192	136.391	1.74411e+09	0.0240054	138.381	1.80848e+09	0.0240002	126.878	1.76718e+09	0.0273705	-29.4803	0.05271	-29.4966	3333380000	3.33338
149.528	1.80531e+09	0.0234155	140.281	1.79282e+09	0.0261601	152.238	1.80726e+09	0.0241445	137.272	1.7374e+09	0.0240214	139.366	1.80448e+09	0.0229918	127.734	1.76311e+09	0.0275036	-28.9942	0.05294	-29.0105	3325030000	3.32503
150.406	1.80173e+09	0.023614	141.238	1.78745e+09	0.025931	153.206	1.80273e+09	0.0236889	138.428	1.73339e+09	0.0243636	140.316	1.80243e+09	0.0233503	128.675	1.75977e+09	0.0274575	-28.5081	0.05287	-28.5245	3317100000	3.3171
151.278	1.79724e+09	0.0235823	142.056	1.78324e+09	0.0261963	154.116	1.79846e+09	0.0237217	139.391	1.73216e+09	0.0229469	141.225	1.79819e+09	0.0226098	129.681	1.75451e+09	0.0275601	-28.022	0.0526	-28.0384	3308760000	3.30876
152.194	1.79287e+09	0.023499	143.003	1.77921e+09	0.0262648	155.072	1.79432e+09	0.0230608	140.397	1.72528e+09	0.025096	141.997	1.79388e+09	0.0232849	130.775	1.75072e+09	0.0272623	-27.5359	0.05267	-27.5524	3301180000	3.30118
153.331	1.78851e+09	0.0230142	143.938	1.77597e+09	0.0260048	156.019	1.78975e+09	0.0236522	141.481	1.72291e+09	0.0243932	142.919	1.79042e+09	0.0228853	131.784	1.7463e+09	0.0271843	-27.0498	0.05269	-27.0663	3293050000	3.29305
154.409	1.78419e+09	0.0232758	144.903	1.77083e+09	0.0264001	156.894	1.78562e+09	0.0238192	142.472	1.71575e+09	0.0257807	143.916	1.78508e+09	0.0234708	132.572	1.74315e+09	0.0273201	-26.5638	0.05274	-26.5803	3283890000	3.28389
155.425	1.78018e+09	0.0232607	145.831	1.76718e+09	0.0257247	157.884	1.78166e+09	0.0237212	143.575	1.71516e+09	0.0245436	144.891	1.78176e+09	0.0224623	133.509	1.73901e+09	0.0266018	-26.0777	0.05261	-26.0942	3275600000	3.2756
156.219	1.77536e+09	0.0232376	146.653	1.76329e+09	0.0263452	158.831	1.77626e+09	0.0238008	144.772	1.71032e+09	0.0225992	145.825	1.77914e+09	0.0228206	134.453	1.73419e+09	0.0269285	-25.5916	0.05243	-25.6082	3268480000	3.26848
157.1	1.7699e+09	0.0230425	147.566	1.7581e+09	0.0262145	159.838	1.77196e+09	0.0234024	145.866	1.70722e+09	0.0260579	146.672	1.77551e+09	0.0225535	135.356	1.73069e+09	0.0268571	-25.1055	0.05243	-25.1221	3261010000	3.26101
158.234	1.76594e+09	0.0229223	148.541	1.75528e+09	0.0259013	160.731	1.76906e+09	0.0230454	146.775	1.70152e+09	0.0255338	147.675	1.76996e+09	0.0223593	136.338	1.72627e+09	0.0267791	-24.6194	0.05239	-24.6361	3253050000	3.25305
159.338	1.76114e+09	0.0229798	149.441	1.75136e+09	0.0259471	161.597	1.76463e+09	0.0231822	147.928	1.69912e+09	0.0237893	148.822	1.76834e+09	0.0221625	137.209	1.72264e+09	0.0270552	-24.1333	0.05229	-24.15	3245250000	3.24525
160.425	1.75623e+09	0.0229813	150.341	1.74827e+09	0.0257333	162.634	1.75922e+09	0.0237844	149.113	1.69281e+09	0.0264414	149.772	1.76315e+09	0.0226412	138.122	1.72184e+09	0.0266748	-23.6472	0.05215	-23.6639	3238190000	3.23819
161.475	1.75253e+09	0.0230682	151.253	1.74416e+09	0.026179	163.825	1.75517e+09	0.0233155	150.369	1.68309e+09	0.0235329	150.675	1.76135e+09	0.0230803	139.088	1.72255e+09	0.027223	-23.1612	0.05202	-23.1779	3231110000	3.23111
162.534	1.74638e+09	0.0231411	152.069	1.74003e+09	0.0256613	164.837	1.75038e+09	0.0235833	151.319	1.67718e+09	0.0262576	151.447	1.75899e+09	0.0229657	140.022	1.71904e+09	0.0262999	-22.6751	0.052	-22.6918	3224190000	3.22419
163.519	1.74314e+09	0.0228078	153.1	1.73619e+09	0.0253477	165.778	1.7467e+09	0.0228336	152.312	1.67387e+09	0.0232915	152.338	1.7543e+09	0.0228581	140.897	1.71441e+09	0.0261067	-22.189	0.05173	-22.2058	3216190000	3.21619
164.409	1.73769e+09	0.0232112	154.016	1.73298e+09	0.025548	166.628	1.74365e+09	0.0236282	153.403	1.67099e+09	0.0248554	153.334	1.75087e+09	0.0216771	141.759	1.7104e+09	0.0262285	-21.7029	0.05155	-21.7197	3203540000	3.20354
165.284	1.73386e+09	0.0227609	154.934	1.72759e+09	0.0254819	167.778	1.73806e+09	0.0222925	154.462	1.67013e+09	0.023408	154.328	1.74531e+09	0.0229631	142.603	1.70551e+09	0.0259808	-21.2168	0.05147	-21.2337	3196380000	3.19638
166.156	1.72995e+09	0.0226616	155.812	1.72456e+09	0.02531	168.781	1.73586e+09	0.0224754	155.7	1.66161e+09	0.0238652	155.281	1.74101e+09	0.0222712	143.544	1.70324e+09	0.0264203	-20.7307	0.05146	-20.7476	3194790000	3.19479
167.3	1.72579e+09	0.0229902	156.616	1.72071e+09	0.0256234	169.722	1.73186e+09	0.0224331	156.578	1.6647e+09	0.0237443	156.119	1.73757e+09	0.0216905	144.544	1.69874e+09	0.0261897	-20.2446	0.05131	-20.2616	3188860000	3.18886
168.269	1.72025e+09	0.0226345	157.606	1.71592e+09	0.0251499	170.747	1.72815e+09	0.0227441	157.816	1.65413e+09	0.0228001	157.05	1.73367e+09	0.0218636	145.591	1.69474e+09	0.0263207	-19.7586	0.05116	-19.7755	3182560000	3.18256
169.128	1.71638e+09	0.0229847	158.6	1.71277e+09	0.0252169	171.606	1.72371e+09	0.0224993	158.766	1.64924e+09	0.0243564	158.088	1.73131e+09	0.0219986	146.559	1.68951e+09	0.0260115	-19.2725	0.05108	-19.2894	3176420000	3.17642
170.128	1.7126e+09	0.0225762	159.572	1.70889e+09	0.0254223	172.709	1.71792e+09	0.0229087	159.85	1.6453e+09	0.0239946	159.075	1.72617e+09	0.0224081	147.447	1.68646e+09	0.0257747	-18.7864	0.05095	-18.8034	3170630000	3.17063
170.978	1.70832e+09	0.022765	160.431	1.70522e+09	0.025174	173.625	1.7133e+09	0.0225804	160.891	1.64308e+09	0.0258068	159.969	1.72427e+09	0.0218732	148.341	1.68242e+09	0.0263079	-18.3003	0.05087	-18.3173	3164370000	3.16437
171.931	1.70397e+09	0.0226154	161.213	1.70093e+09	0.0250989	174.591	1.70902e+09	0.022703	161.988	1.63852e+09	0.0220671	160.825	1.71951e+09	0.0215506	149.303	1.67777e+09	0.0259492	-17.8142	0.0508	-17.8313	3158210000	3.15821
172.944	1.69911e+09	0.0230514	162.131	1.69809e+09	0.0254542	175.472	1.70462e+09	0.0224224	163.4	1.63224e+09	0.0246872	161.709	1.71581e+09	0.0211188	150.237	1.67278e+09	0.0256191	-17.3281	0.05063	-17.3452	3152080000	3.15208
173.869	1.69573e+09	0.022237	163.113	1.69344e+09	0.0250786	176.378	1.70038e+09	0.0225613	164.375	1.62588e+09	0.0225898	162.609	1.71104e+09	0.0219794	151.159	1.66947e+09	0.0256088	-16.842	0.0505	-16.8592	3145970000	3.14597
174.878	1.69177e+09	0.022451	164.05	1.68964e+09	0.0249583	177.538	1.69326e+09	0.0233956	165.416	1.62274e+09	0.0237156	163.522	1.70702e+09	0.0208857	152.056	1.66513e+09	0.0256465	-16.356	0.05037	-16.3731	3140260000	3.14026
175.794	1.68763e+09	0.0224851	164.947	1.68563e+09	0.0249526	178.447	1.68964e+09	0.0236335	166.147	1.62231e+09	0.0236453	164.472	1.7037e+09	0.0214427	152.947	1.66157e+09	0.0255505	-15.8699	0.05021	-15.8871	3134610000	3.13461
176.756	1.68189e+09	0.0223499	165.866	1.6822e+09	0.0254717	179.341	1.68669e+09	0.0226055	167.197	1.61563e+09	0.0241249	165.419	1.69996e+09	0.0211806	154.156	1.66325e+09	0.0259347	-15.3838	0.05011	-15.401	3129290000	3.12929
177.959	1.67672e+09	0.0226341	166.703	1.67849e+09	0.0254351	180.209	1.68231e+09	0.0222831	168.403	1.61119e+09	0.0234599	166.219	1.6954e+09	0.0217981	155.306	1.65753e+09	0.0251359	-14.8977	0.04989	-14.915	3123830000	3.12383
179.022	1.67148e+09	0.0227728	167.662	1.67416e+09	0.0247163	181.025	1.67797e+09	0.022456	169.488	1.60888e+09	0.0238116	167.178	1.69248e+09	0.0205274	156.181	1.65326e+09	0.0251647	-14.4116	0.04988	-14.4289	3118900000	3.1189
179.95	1.66734e+09	0.0227079	168.594	1.67059e+09	0.0252672	182.037	1.67312e+09	0.0224513	170.453	1.60333e+09	0.0217443	168.166	1.68829e+09	0.0213037	157.131	1.64898e+09	0.025105	-13.9255	0.04967	-13.9428	3114240000	3.11424
180.816	1.66381e+09	0.0222287	169.519	1.66713e+09	0.024816	183.034	1.66899e+09	0.0223771	171.4	1.59674e+09	0.023591	169.025	1.68532e+09	0.0205096	158.097	1.64414e+09	0.0250255	-13.4394	0.04949	-13.4568	3108350000	3.10835
181.772	1.65883e+09	0.0226254	170.434	1.66374e+09	0.0246743	184.137	1.6643e+09	0.0223393	172.503	1.59373e+09	0.0225462	169.934	1.68165e+09	0.0204404	159.019	1.64115e+09	0.025159	-12.9534	0.04931	-12.9707	3103650000	3.10365
182.731	1.65443e+09	0.0224302	171.197	1.65918e+09	0.0248104	185.034	1.66359e+09	0.0220881	173.822	1.58697e+09	0.0231548	170.753	1.67863e+09	0.0218004	160.041	1.63718e+09	0.0247534	-12.4673	0.04917	-12.4847	3098360000	3.09836
183.728	1.64977e+09	0.0224298	172.184	1.65558e+09	0.0248376	185.825	1.66041e+09	0.0220743	174.772	1.58894e+09	0.0215096	171.659	1.67497e+09	0.0206569	160.85	1.6332e+09	0.0246362	-11.9812	0.04891	-11.9986	3092450000	3.09245
184.631	1.64559e+09	0.0225113	173.147	1.65065e+09	0.0245903	186.787	1.65522e+09	0.021693	175.738	1.57951e+09	0.021783	172.641	1.673e+09	0.0207788	161.694	1.62901e+09	0.0249079	-11.4951	0.04882	-11.5126	3087130000	3.08713
185.434	1.6422e+09	0.0224513	174.147	1.64667e+09	0.0243818	187.753	1.65054e+09	0.0218753	176.912	1.57259e+09	0.0224998	173.619	1.66687e+09	0.0206658	162.684	1.6273e+09	0.0246972	-11.009	0.04882	-11.0265	3081990000	3.08199
186.341	1.6379e+09	0.0224629	174.975	1.64354e+09	0.0249078	188.825	1.64438e+09	0.0215375	177.809	1.56873e+09	0.0236009	174.525	1.66412e+09	0.0202648	163.681	1.62376e+09	0.0248072	-10.5229	0.04871	-10.5405	3077300000	3.0773
187.319	1.63346e+09	0.0222444	175.728	1.63958e+09	0.0245535	189.781	1.64061e+09	0.0218121	178.772	1.56581e+09	0.0226528	175.419	1.65901e+09	0.0204701	164.603	1.61956e+09	0.0249903	-10.0368	0.04847	-10.0544	3072590000	3.07259
188.256	1.62806e+09	0.0225353	176.666	1.63531e+09	0.0248224	190.631	1.63659e+09	0.0220967	179.825	1.5604e+09	0.0240047	176.225	1.65532e+09	0.0204433	165.519	1.61569e+09	0.0248676	-9.55075	0.04838	-9.56836	3068380000	3.06838
189.334	1.6239e+09	0.0227563	177.684	1.63165e+09	0.0244798	191.756	1.62919e+09	0.0220934	180.912	1.55735e+09	0.0226674	177.15	1.65093e+09	0.0208741	166.322	1.61062e+09	0.0245484	-9.06466	0.0482	-9.0823	3064010000	3.06401
190.156	1.61919e+09	0.0223858	178.625	1.62722e+09	0.0248883	192.931	1.62448e+09	0.0221098	182.078	1.55379e+09	0.0226941	178.147	1.64703e+09	0.0206102	167.306	1.60668e+09	0.0242902	-8.57858	0.04806	-8.59625	3059940000	3.05994
191.106	1.61597e+09	0.0224825	179.691	1.62305e+09	0.0245873	193.947	1.62046e+09	0.0222679	183.306	1.54107e+09	0.0228418	179.094	1.64361e+09	0.0202995	168.278	1.60389e+09	0.0248221	-8.09249	0.04809	-8.11019	3055880000	3.05588
192.059	1.61074e+09	0.0222625	180.509	1.61958e+09	0.0243274	194.866	1.6155e+09	0.0222589	184.144	1.54272e+09	0.0232361	180.025	1.63933e+09	0.0203205	169.184	1.59946e+09	0.0245924	-7.60641	0.04813	-7.62414	3051830000	3.05183
192.975	1.60602e+09	0.0220375	181.397	1.6154e+09	0.0241873	195.75	1.60682e+09	0.0238224	185.047	1.5401e+09	0.0220676	180.825	1.63535e+09	0.0198856	170.122	1.595e+09	0.0246691	-7.12032	0.04801	-7.13808	3047370000	3.04737
193.888	1.60102e+09	0.0228526	182.356	1.61088e+09	0.0245739	196.741	1.60359e+09	0.0225497	186.044	1.53612e+09	0.0226216	181.744	1.63194e+09	0.0204289	170.944	1.59166e+09	0.024477	-6.63423	0.0479	-6.65203	3042670000	3.04267
194.725	1.59694e+09	0.0227217	183.316	1.60786e+09	0.0245125	197.888	1.60024e+09	0.0228246	187.256	1.53023e+09	0.0214861	182.641	1.62925e+09	0.0203292	171.906	1.58707e+09	0.0245766	-6.14815	0.04779	-6.16597	3038170000	3.03817
195.619	1.59191e+09	0.0225837	184.294	1.60328e+09	0.0246059	198.853	1.59627e+09	0.022576	188.369	1.52497e+09	0.0228692	183.591	1.62447e+09	0.0202116	173.009	1.58283e+09	0.0243669	-5.66206	0.04764	-5.67992	3034130000	3.03413
196.594	1.58734e+09	0.022519	185.134	1.6004e+09	0.0245974	199.728	1.59045e+09	0.0224923	189.219	1.52022e+09	0.0226286	184.491	1.61942e+09	0.0205397	173.953	1.57951e+09	0.0243038	-5.17598	0.04745	-5.19386	3030200000	3.0302
197.603	1.58268e+09	0.0233557	185.994	1.59724e+09	0.0242458	200.744	1.58553e+09	0.022349	190.212	1.51709e+09	0.0227134	185.35	1.61503e+09	0.0203639	174.878	1.57519e+09	0.0248121	-4.68989	0.04727	-4.70781	3026130000	3.02613
198.512	1.57741e+09	0.0224658	186.947	1.59273e+09	0.0248318	201.781	1.58027e+09	0.0228169	191.15	1.51242e+09	0.0225829	186.422	1.61031e+09	0.0201042	175.744	1.57106e+09	0.0242484	-4.2038	0.0471	-4.22175	3021860000	3.02186
199.378	1.57407e+09	0.0226315	187.9	1.5885e+09	0.0246506	202.706	1.57568e+09	0.0223366	192.259	1.50863e+09	0.0225645	187.378	1.60761e+09	0.0203084	176.628	1.56684e+09	0.0241673	-3.71772	0.04697	-3.7357	3017660000	3.01766
200.175	1.56922e+09	0.0229039	188.812	1.58564e+09	0.0241834	203.625	1.57122e+09	0.0228191	193.153	1.50521e+09	0.0223544	188.328	1.60392e+09	0.0197829	177.625	1.56406e+09	0.0236612	-3.23163	0.04685	-3.24964	3013650000	3.01365
201.066	1.56501e+09	0.0228901	189.794	1.57993e+09	0.0240126	204.453	1.56651e+09	0.0229272	194.109	1.50023e+09	0.0221173	189.212	1.59956e+09	0.0201948	178.547	1.56155e+09	0.0243972	-2.74555	0.04673	-2.76359	3009450000	3.00945
202.069	1.55896e+09	0.0227644	190.741	1.57574e+09	0.0242508	205.453	1.56023e+09	0.0230072	194.991	1.49788e+09	0.0215392	190.075	1.59374e+09	0.0203746	179.422	1.55837e+09	0.0239377	-2.25946	0.04654	-2.27753	3004910000	3.00491
203.038	1.5531e+09	0.0232113	191.694	1.57232e+09	0.0243293	206.425	1.55563e+09	0.0231354	196.109	1.48987e+09	0.0220894	191	1.58992e+09	0.0207332	180.266	1.5543e+09	0.0240545	-1.77337	0.04634	-1.79148	3000320000	3.00032
203.994	1.54874e+09	0.0232822	192.656	1.56755e+09	0.0243702	207.413	1.54905e+09	0.0230039	197.203	1.48483e+09	0.0226674	192.009	1.58469e+09	0.0202671	181.141	1.55005e+09	0.0237686	-1.28729	0.0461	-1.30542	2995910000	2.99591
204.725	1.54484e+09	0.0233589	193.531	1.5641e+09	0.0243525	208.347	1.54386e+09	0.023363	198.438	1.4795e+09	0.0231962	192.938	1.57985e+09	0.020369	182.175	1.54579e+09	0.0240087	-0.8012	0.04592	-0.81937	2991790000	2.99179
205.681	1.53943e+09	0.0224941	194.412	1.55854e+09	0.0241438	209.325	1.53838e+09	0.0242865	199.388	1.47474e+09	0.0231322	193.944	1.57631e+09	0.0203047	183.119	1.53977e+09	0.0245215	-0.31512	0.04577	-0.33331	2987730000	2.98773
206.559	1.5336e+09	0.0236021	195.181	1.55494e+09	0.0247497	210.212	1.53308e+09	0.0242336	200.166	1.46896e+09	0.0211563	194.784	1.57138e+09	0.0203838	184.044	1.53617e+09	0.0237198	0.17097	0.04568	0.15274	2983710000	2.98371
207.497	1.52995e+09	0.0236268	196.175	1.55017e+09	0.0242067	211.184	1.52627e+09	0.0237224	201.287	1.46757e+09	0.0253476	195.784	1.56655e+09	0.0204766	185.003	1.53212e+09	0.0241936	0.65706	0.04559	0.6388	2979510000	2.97951
208.438	1.52395e+09	0.0234369	197.359	1.55006e+09	0.0253466	212.263	1.5201e+09	0.0241905	202.253	1.46454e+09	0.0219473	196.731	1.56194e+09	0.0205373	185.994	1.52787e+09	0.0240717	1.14314	0.04534	1.12485	2975260000	2.97526
209.319	1.51842e+09	0.02436	198.447	1.54734e+09	0.0241216	213.406	1.51289e+09	0.0250229	203.312	1.45846e+09	0.022914	197.738	1.55721e+09	0.0203814	187.1	1.52266e+09	0.0240534	1.62923	0.04503	1.6109	2970890000	2.97089
210.209	1.51216e+09	0.0237767	199.381	1.54252e+09	0.0238822	214.234	1.50819e+09	0.023956	204.275	1.45374e+09	0.0239759	198.713	1.55161e+09	0.0208872	188.219	1.51774e+09	0.0240025	2.11532	0.04474	2.09696	2966650000	2.96665
211.297	1.50715e+09	0.0242674	200.166	1.53917e+09	0.0240668	215.428	1.50128e+09	0.0243089	205.113	1.44861e+09	0.0232108	199.616	1.5476e+09	0.0205029	189.288	1.51601e+09	0.0236152	2.6014	0.04449	2.58301	2962800000	2.9628
212.325	1.5003e+09	0.0240053	201.056	1.53455e+09	0.0242856	216.55	1.49279e+09	0.0245596	206.394	1.44032e+09	0.0232056	200.619	1.54191e+09	0.0203485	190.072	1.51198e+09	0.0238337	3.08749	0.04421	3.06907	2959220000	2.95922
213.228	1.47937e+09		202.034	1.53008e+09	0.0240982	217.722	1.48526e+09	0.024857	207.622	1.4397e+09	0.0222568	201.509	1.53662e+09	0.0213648	191.075	1.50671e+09	0.0238954	3.57357	0.04397	3.55512	2955610000	2.95561
214.053	1.48888e+09	0.024576	203.006	1.5261e+09	0.0240537	218.75	1.47802e+09	0.0254089	208.528	1.43238e+09	0.0257273	202.419	1.53208e+09	0.0213167	192.041	1.50339e+09	0.0238242	4.05966	0.04378	4.04118	2951920000	2.95192
214.975	1.48194e+09	0.0250072	203.888	1.52185e+09	0.024414	219.609	1.47114e+09	0.0256744	209.469	1.4255e+09	0.0239717	203.312	1.5278e+09	0.0208254	193.237	1.49798e+09	0.0238017	4.54575	0.04363	4.52723	2947980000	2.94798
215.903	1.47644e+09	0.0257425	204.662	1.51637e+09	0.0243592	220.806	1.46145e+09	0.0260909	210.428	1.41891e+09	0.0239624	204.172	1.52318e+09	0.0212038	194.166	1.49327e+09	0.0240303	5.03183	0.04349	5.01329	2944060000	2.94406
216.859	1.47065e+09	0.0259233	205.8	1.51127e+09	0.0243308	221.772	1.45567e+09	0.0263797	211.669	1.41276e+09	0.0241843	205.066	1.51968e+09	0.021371	194.947	1.48942e+09	0.0241125	5.51792	0.04331	5.49934	2940100000	2.9401
217.806	1.46453e+09	0.0258678	206.772	1.50567e+09	0.0243786	222.681	1.44865e+09	0.0270835	212.881	1.40912e+09	0.0250333	206.178	1.51377e+09	0.0209043	195.847	1.48579e+09	0.0235815	6.004	0.04304	5.9854	2936440000	2.93644
218.694	1.45841e+09	0.0258684	207.925	1.50028e+09	0.0244484	223.669	1.44039e+09	0.0268065	213.981	1.40303e+09	0.0244726	207.172	1.50866e+09	0.0211514	196.784	1.48091e+09	0.0246467	6.49009	0.04276	6.47145	2932890000	2.93289
219.525	1.45254e+09	0.0264178	209.022	1.49493e+09	0.0244602	224.525	1.43461e+09	0.0279829	215.116	1.39636e+09	0.0254319	208.428	1.50104e+09	0.0217698	197.809	1.4767e+09	0.0241874	6.97618	0.04253	6.95751	2928630000	2.92863
220.428	1.44503e+09	0.0262626	210.044	1.48844e+09	0.0250815	225.644	1.42502e+09	0.027514	216.103	1.39091e+09	0.0254186	209.238	1.49507e+09	0.0215392	198.891	1.47055e+09	0.0246014	7.46226	0.04236	7.44356	2924050000	2.92405
221.481	1.43924e+09	0.027367	211.172	1.48299e+09	0.0252173	226.556	1.4172e+09	0.0281283	217.219	1.3833e+09	0.0250931	210.128	1.49069e+09	0.0218159	199.863	1.46569e+09	0.0241955	7.94835	0.04212	7.92962	2920130000	2.92013
222.453	1.42885e+09	0.0272435	212.047	1.47859e+09	0.0250662	227.616	1.40742e+09	0.028231	218.331	1.3754e+09	0.0261508	211.116	1.48529e+09	0.0220394	200.834	1.46139e+09	0.0243709	8.43443	0.04187	8.41567	2916340000	2.91634
223.375	1.42257e+09	0.0276571	212.938	1.47338e+09	0.0251584	228.747	1.39661e+09	0.0287115	219.309	1.36938e+09	0.0249266	212.231	1.47856e+09	0.0222069	201.884	1.46227e+09	0.0246375	8.92052	0.04162	8.90173	2912580000	2.91258
224.356	1.41455e+09	0.0280675	213.819	1.46799e+09	0.0252272	229.766	1.38885e+09	0.0297196	220.622	1.36221e+09	0.0260861	213.172	1.47184e+09	0.021882	203.078	1.45679e+09	0.0244134	9.40661	0.04141	9.38778	2909220000	2.90922
225.409	1.40791e+09	0.0282409	214.794	1.46181e+09	0.0253809	231.012	1.3785e+09	0.0301607	221.831	1.35509e+09	0.0267857	214.044	1.46661e+09	0.0220661	204.069	1.45257e+09	0.0245347	9.89269	0.04119	9.87384	2905880000	2.90588
226.403	1.39797e+09	0.0294773	215.931	1.45531e+09	0.0254159	232.172	1.36542e+09	0.030558	222.925	1.34615e+09	0.026312	215.1	1.46212e+09	0.0228895	204.819	1.44755e+09	0.0243287	10.3788	0.0409	10.3599	2901930000	2.90193
227.456	1.39076e+09	0.0292586	217.044	1.44842e+09	0.0251137	233.203	1.35431e+09	0.0310031	223.75	1.34153e+09	0.0269834	216.034	1.45472e+09	0.0234887	205.972	1.44164e+09	0.0247926	10.8649	0.04061	10.846	2897820000	2.89782
228.469	1.38119e+09	0.0296174	217.969	1.4418e+09	0.0260642	234.072	1.34468e+09	0.0310192	224.925	1.32901e+09	0.0264327	216.975	1.44953e+09	0.0234185	206.909	1.43916e+09	0.024617	11.3509	0.04032	11.332	2893720000	2.89372
229.578	1.37151e+09	0.0305921	218.872	1.43682e+09	0.0258216	235.244	1.33229e+09	0.0325972	226.109	1.32104e+09	0.0267243	217.856	1.44348e+09	0.0229976	207.866	1.43543e+09	0.0248238	11.837	0.04008	11.8181	2889390000	2.88939
230.662	1.36094e+09	0.0314297	219.797	1.43059e+09	0.0265887	236.369	1.321e+09	0.0336449	227.097	1.3116e+09	0.026102	218.703	1.43761e+09	0.0232276	208.891	1.4293e+09	0.0245856	12.3231	0.03986	12.3041	2885250000	2.88525
231.562	1.35244e+09	0.0314967	220.916	1.42393e+09	0.0265584	237.419	1.30789e+09	0.0347159	228.222	1.3054e+09	0.0296299	219.697	1.43104e+09	0.02401	209.684	1.42577e+09	0.024904	12.8092	0.03957	12.7902	2881240000	2.88124
232.481	1.3431e+09	0.0313237	221.831	1.4164e+09	0.0269342	238.388	1.29518e+09	0.0350794	229.297	1.29729e+09	0.0292788	220.744	1.42249e+09	0.024285	210.659	1.42069e+09	0.0247008	13.2953	0.03933	13.2762	2877340000	2.87734
233.425	1.33257e+09	0.0325728	222.881	1.40879e+09	0.0265095	239.637	1.27902e+09	0.0362301	230.613	1.2853e+09	0.0300589	221.85	1.4162e+09	0.0243458	212.097	1.41307e+09	0.0248691	13.7814	0.03909	13.7623	2873580000	2.87358
234.538	1.32074e+09	0.0336996	223.928	1.40068e+09	0.0274151	240.772	1.26401e+09	0.0377493	231.6	1.27787e+09	0.0307923	222.841	1.4077e+09	0.0247073	213.219	1.40659e+09	0.0253762	14.2675	0.03888	14.2483	2869370000	2.86937
235.703	1.30829e+09	0.0344814	225.019	1.39469e+09	0.0283003	241.694	1.25011e+09	0.0383752	232.628	1.26854e+09	0.0309995	223.831	1.39946e+09	0.0254757	214.15	1.4015e+09	0.0256773	14.7536	0.03867	14.7344	2865040000	2.86504
236.684	1.29726e+09	0.0351173	226.116	1.38542e+09	0.0287556	242.753	1.2337e+09	0.0398403	233.447	1.25925e+09	0.0316091	224.738	1.39243e+09	0.0253163	215.178	1.39447e+09	0.0256768	15.2396	0.03852	15.2204	2861420000	2.86142
237.684	1.28513e+09	0.0361551	227.122	1.37587e+09	0.0290973	243.775	1.21673e+09	0.0414943	234.409	1.24916e+09	0.0323264	225.95	1.38321e+09	0.0255359	216.287	1.38908e+09	0.0257308	15.7257	0.03842	15.7065	2858070000	2.85807
238.606	1.27168e+09	0.0373133	228.034	1.36737e+09	0.0289197	244.909	1.19936e+09	0.0437501	235.325	1.24231e+09	0.0322172	227.178	1.37286e+09	0.0267284	217.441	1.38291e+09	0.0259401	16.2118	0.03818	16.1926	2853920000	2.85392
239.784	1.2571e+09	0.0386083	229.122	1.3582e+09	0.0291898	245.991	1.18279e+09	0.0456613	236.534	1.23123e+09	0.0333065	228.141	1.36443e+09	0.0269209	218.384	1.37616e+09	0.026285	16.6979	0.03784	16.6786	2848850000	2.84885
240.697	1.24292e+09	0.0401983	230.294	1.34899e+09	0.0295909	247.253	1.15851e+09	0.0480363	237.434	1.22026e+09	0.0338132	229.141	1.35452e+09	0.0276304	219.363	1.37006e+09	0.0264922	17.184	0.03758	17.1647	2843980000	2.84398
241.966	1.22644e+09	0.0409548	231.216	1.33929e+09	0.0301907	248.269	1.13689e+09	0.050769	238.262	1.20957e+09	0.0351647	230.231	1.34607e+09	0.0280362	220.322	1.36308e+09	0.0270448	17.6701	0.03744	17.6507	2839520000	2.83952
243.009	1.21033e+09	0.0421988	232.05	1.33166e+09	0.0309708	249.666	1.10826e+09	0.0541915	239.219	1.198e+09	0.0347734	231.316	1.33605e+09	0.0285943	221.238	1.35745e+09	0.0268955	18.1562	0.03735	18.1368	2835660000	2.83566
244.044	1.19282e+09	0.0446381	233.131	1.32005e+09	0.0316806	250.888	1.08177e+09	0.0576857	240.363	1.18576e+09	0.0350865	232.4	1.32492e+09	0.0287149	222.341	1.35086e+09	0.0275269	18.6422	0.03715	18.6228	2831580000	2.83158
245.128	1.17463e+09	0.0470058	234.119	1.30981e+09	0.0324152	251.959	1.05384e+09	0.0617395	241.684	1.1656e+09	0.0374224	233.412	1.31469e+09	0.0294128	223.269	1.3455e+09	0.0271922	19.1283	0.03687	19.1089	2827000000	2.827
246.203	1.15591e+09	0.0485115	235.406	1.29681e+09	0.0337447	252.897	1.0254e+09	0.0669178	242.772	1.15243e+09	0.0391675	234.491	1.30358e+09	0.0309328	224.219	1.33796e+09	0.027394	19.6144	0.03672	19.5949	2822610000	2.82261
247.188	1.13778e+09	0.0507457	236.459	1.28512e+09	0.0334897	254.053	9.91674e+08	0.0722816	243.722	1.13974e+09	0.041197	235.603	1.29182e+09	0.0309407	225.303	1.32962e+09	0.0277621	20.1005	0.03666	20.081	2818430000	2.81843
248.231	1.11441e+09	0.0530863	237.562	1.27363e+09	0.0348534	255.216	9.54916e+08	0.0792795	244.947	1.12245e+09	0.0434394	236.7	1.27896e+09	0.0320772	226.422	1.32231e+09	0.0281742	20.5866	0.03658	20.567	2814100000	2.8141
249.391	1.08765e+09	0.0581455	238.622	1.25773e+09	0.0362566	256.309	9.15063e+08	0.0881582	246.287	1.10144e+09	0.0448685	237.778	1.26658e+09	0.0323128	227.319	1.31621e+09	0.0286659	21.0727	0.03639	21.0531	2809240000	2.80924
250.512	1.0632e+09	0.060457	239.684	1.24474e+09	0.0361586	257.322	8.71176e+08	0.0983871	247.366	1.08346e+09	0.0465138	238.706	1.25454e+09	0.0337001	228.366	1.30819e+09	0.028792	21.5588	0.03612	21.5391	2804140000	2.80414
251.634	1.03495e+09	0.0647457	240.819	1.2314e+09	0.0378795	258.334	8.2239e+08	0.110391	248.528	1.06112e+09	0.0498404	239.85	1.24039e+09	0.0346255	229.141	1.30103e+09	0.0297094	22.0448	0.03594	22.0252	2799030000	2.79903
252.616	1.00227e+09	0.0715361	241.869	1.21756e+09	0.0389735	259.472	7.69316e+08	0.123384	249.728	1.03887e+09	0.0529799	241.019	1.22516e+09	0.0361225	230.394	1.2908e+09	0.0298622	22.5309	0.0358	22.5113	2794280000	2.79428
253.647	9.68429e+08	0.0762578	242.897	1.20174e+09	0.0404456	260.694	7.12531e+08	0.138498	250.641	1.01766e+09	0.0555456	242.125	1.21077e+09	0.0373211	231.544	1.28168e+09	0.0309211	23.017	0.03562	22.9973	2789930000	2.78993
254.9	9.2579e+08	0.0879026	243.903	1.18611e+09	0.0418324	261.809	6.58106e+08	0.153976	251.722	9.93631e+08	0.059781	243.097	1.19488e+09	0.0385707	232.578	1.27321e+09	0.0309433	23.5031	0.03541	23.4834	2785470000	2.78547
256.041	8.82805e+08	0.0948967	245.041	1.16848e+09	0.0438373	262.919	5.98162e+08	0.170998	252.65	9.69006e+08	0.0648497	244.119	1.17963e+09	0.040186	233.613	1.26389e+09	0.0316767	23.9892	0.03529	23.9694	2780680000	2.78068
257.05	8.37417e+08	0.104571	246.113	1.1507e+09	0.044956	264.091	5.4631e+08	0.184948	253.775	9.40005e+08	0.0693014	245.256	1.16143e+09	0.0416129	234.878	1.25195e+09	0.03258	24.4753	0.03519	24.4555	2775890000	2.77589
258.022	7.86646e+08	0.116875	247.013	1.13526e+09	0.0476298	265.306	4.95161e+08	0.199388	254.928	9.04959e+08	0.0748855	246.447	1.14168e+09	0.0441986	236.075	1.24015e+09	0.0329757	24.9614	0.03498	24.9415	2771420000	2.77142
259.141	7.34091e+08	0.130518	247.878	1.11766e+09	0.0495295	266.413	4.4949e+08	0.212648	256.094	8.70465e+08	0.0844753	247.516	1.1217e+09	0.0460896	237.297	1.22909e+09	0.0339906	25.4474	0.03477	25.4276	2766950000	2.76695
260.328	6.79994e+08	0.14434	248.925	1.09664e+09	0.0521464	267.344	4.07643e+08	0.222084	257.125	8.28882e+08	0.0912937	248.487	1.1025e+09	0.0483065	238.231	1.22005e+09	0.0351092	25.9335	0.03473	25.9136	2761980000	2.76198
261.409	6.28011e+08	0.15776	250.122	1.07187e+09	0.0556569	268.759	3.5473e+08	0.242609	258.228	7.85421e+08	0.10465	249.584	1.07939e+09	0.0509739	239.369	1.20823e+09	0.0350493	26.4196	0.03475	26.3997	2756470000	2.75647
262.403	5.79865e+08	0.170077	251.231	1.0484e+09	0.0592283	269.909	3.20074e+08	0.24119	259.412	7.30179e+08	0.117693	250.703	1.05519e+09	0.0541367	240.428	1.19547e+09	0.036996	26.9057	0.03467	26.8858	2750930000	2.75093
263.541	5.30462e+08	0.183841	252.456	1.01906e+09	0.0632028	270.978	2.90067e+08	0.243787	260.531	6.80365e+08	0.132738	251.891	1.02783e+09	0.058361	241.416	1.18362e+09	0.0379035	27.3918	0.03451	27.3718	2745380000	2.74538
264.731	4.83554e+08	0.196212	253.466	9.88038e+08	0.0684649	271.931	2.61932e+08	0.246674	261.716	6.27181e+08	0.148687	252.938	9.99534e+08	0.0626741	242.45	1.1707e+09	0.0387614	27.8779	0.03437	27.8579	2740320000	2.74032
265.994	4.34978e+08	0.208572	254.741	9.51142e+08	0.0747621	272.988	2.37003e+08	0.244464	262.856	5.74665e+08	0.164072	254	9.68888e+08	0.0677816	243.288	1.15878e+09	0.0398745	28.364	0.03434	28.3439	2735820000	2.73582
267.125	3.89565e+08	0.219588	255.897	9.13326e+08	0.0834605	274.116	2.14737e+08	0.243022	264.084	5.16407e+08	0.181526	255.181	9.33719e+08	0.0748126	244.409	1.14355e+09	0.0410937	28.85	0.03431	28.83	2731080000	2.73108
268.262	3.52278e+08	0.226908	257.113	8.63831e+08	0.0943881	275.359	1.87694e+08	0.23549	265.3	4.62765e+08	0.196645	256.35	8.91848e+08	0.0828809	245.409	1.13036e+09	0.0431771	29.3361	0.03417	29.316	2725780000	2.72578
269.337	3.18767e+08	0.231872	258.128	8.17715e+08	0.104706	276.456	1.64666e+08	0.228122	266.425	4.19029e+08	0.212273	257.372	8.48229e+08	0.0943634	246.475	1.11357e+09	0.0446656	29.8222	0.03407	29.8021	2720760000	2.72076
270.562	2.83387e+08	0.236893	259.269	7.6564e+08	0.117756	277.428	1.48047e+08	0.218478	267.369	3.79201e+08	0.220974	258.556	7.93721e+08	0.106014	247.481	1.09717e+09	0.0467607	30.3083	0.03404	30.2881	2715960000	2.71596
271.744	2.53726e+08	0.238777	260.387	7.13787e+08	0.131703	278.609	1.32684e+08	0.209598	268.534	3.39688e+08	0.23044	259.763	7.38587e+08	0.12051	248.556	1.07776e+09	0.0488219	30.7944	0.03406	30.7742	2710830000	2.71083
272.831	2.29894e+08	0.236419	261.413	6.61839e+08	0.146216	279.719	1.18986e+08	0.1984	269.728	3.0399e+08	0.239634	260.944	6.82505e+08	0.136306	249.747	1.05582e+09	0.0515843	31.2805	0.03398	31.2602	2705030000	2.70503
274.184	2.06083e+08	0.233182	262.366	6.13212e+08	0.159981	280.784	1.07295e+08	0.184864	270.803	2.72333e+08	0.244082	262.056	6.26103e+08	0.153944	250.894	1.03329e+09	0.0550394	31.7666	0.03391	31.7463	2699190000	2.69919
275.456	1.85392e+08	0.223831	263.5	5.61445e+08	0.174837	281.728	9.73887e+07	0.175912	271.825	2.43665e+08	0.248328	263.044	5.72786e+08	0.169966	251.956	1.01084e+09	0.0577217	32.2527	0.03394	32.2324	2693830000	2.69383
276.531	1.69036e+08	0.218564	264.603	5.12693e+08	0.189542	282.847	8.69942e+07	0.165926	272.891	2.16663e+08	0.246675	264.144	5.21807e+08	0.185698	252.969	9.84747e+08	0.0628043	32.7387	0.03396	32.7184	2688490000	2.68849
277.531	1.55514e+08	0.209088	265.747	4.66412e+08	0.20291	284.062	7.9264e+07	0.147833	274.044	1.91757e+08	0.242628	265.234	4.73169e+08	0.201408	254.106	9.55327e+08	0.0678504	33.2248	0.03394	33.2045	2682720000	2.68272
278.659	1.44395e+08	0.197383	266.806	4.23415e+08	0.216146	285.328	7.37096e+07	0.141908	275.294	1.7024e+08	0.237576	266.344	4.27264e+08	0.216158	255.309	9.22822e+08	0.073389	33.7109	0.03391	33.6905	2676980000	2.67698
279.537	1.35777e+08	0.192606	267.759	3.81601e+08	0.2305	286.359	6.8508e+07	0.123732	276.306	1.54945e+08	0.229411	267.406	3.83826e+08	0.22732	256.416	8.86557e+08	0.0809115	34.197	0.03386	34.1766	2671700000	2.6717
280.684	1.25581e+08	0.184428	268.959	3.43214e+08	0.234833	287.434	6.31926e+07	0.114454	277.3	1.40565e+08	0.221764	268.669	3.39472e+08	0.238924	257.413	8.48349e+08	0.0898047	34.6831	0.03385	34.6626	2666530000	2.66653
281.862	1.16262e+08	0.170265	270.094	3.07297e+08	0.242146	288.816	5.85341e+07	0.10154	278.416	1.28126e+08	0.215112	269.891	2.99184e+08	0.246896	258.472	8.02768e+08	0.100879	35.1692	0.03388	35.1487	2661260000	2.66126
282.994	1.09744e+08	0.159046	271.225	2.75643e+08	0.246887	289.906	5.50367e+07	0.0909323	279.613	1.16376e+08	0.20049	270.959	2.67937e+08	0.252891	259.753	7.43987e+08	0.116328	35.6553	0.03391	35.6347	2654780000	2.65478
284.072	1.03389e+08	0.146388	272.2	2.47969e+08	0.250234	291.028	5.02022e+07	0.0880209	280.6	1.07154e+08	0.192396	272.031	2.38958e+08	0.255142	260.828	6.92832e+08	0.130835	36.1413	0.03388	36.1208	2648270000	2.64827
285.219	9.7561e+07	0.13465	273.328	2.22357e+08	0.249766	292.109	4.02984e+07	0.0884159	281.575	9.87015e+07	0.182142	273.169	2.14548e+08	0.253942	261.988	6.38674e+08	0.146429	36.6274	0.03385	36.6069	2642680000	2.64268
286.384	9.20364e+07	0.121048	274.419	2.01675e+08	0.246421	293.362	3.12739e+07	0.0917949	282.65	9.15537e+07	0.168781	274.219	1.93931e+08	0.249667	263.006	5.85985e+08	0.162089	37.1135	0.03385	37.0929	2637220000	2.63722
287.462	8.77165e+07	0.112813	275.656	1.80004e+08	0.242325	294.509	2.96898e+07	0.0966168	283.831	8.47643e+07	0.156517	275.331	1.76211e+08	0.244132	264.178	5.33961e+08	0.17835	37.5996	0.03383	37.579	2631730000	2.63173
288.634	8.38125e+07	0.105266	276.681	1.63601e+08	0.232845	295.725	2.83004e+07	0.0874926	285.091	7.85506e+07	0.142567	276.391	1.6018e+08	0.23718	265.312	4.85061e+08	0.193039	38.0857	0.03384	38.065	2626010000	2.62601
289.747	8.06827e+07	0.0940665	277.7	1.49797e+08	0.224722	296.628	2.63982e+07	0.0876264	286.125	7.42034e+07	0.128673	277.388	1.44875e+08	0.226471	266.337	4.42083e+08	0.206504	38.5718	0.03385	38.5511	2620270000	2.62027
290.841	7.73916e+07	0.0919693	278.741	1.37024e+08	0.213531	297.719	2.49061e+07	0.0880743	287.169	7.0149e+07	0.118641	278.534	1.30592e+08	0.2121	267.291	4.00649e+08	0.219051	39.0579	0.03379	39.0371	2614520000	2.61452
291.822	7.44407e+07	0.0777718	279.784	1.26144e+08	0.206221	298.825	2.36297e+07	0.0755482	288.316	6.68563e+07	0.109678	279.6	1.17083e+08	0.201579	268.425	3.58489e+08	0.229339	39.5439	0.03375	39.5232	2608320000	2.60832
292.666	7.21696e+07	0.073613	280.928	1.15926e+08	0.194534				289.334	6.31897e+07	0.100292	280.722	1.00424e+08	0.188949	269.628	3.20068e+08	0.238201	40.03	0.03376	40.0092	2601870000	2.60187
293.837	7.01139e+07	0.0686863	281.841	1.07354e+08	0.178974				290.359	5.90226e+07	0.0916008	281.694	8.91672e+07	0.177349	270.781	2.8749e+08	0.242657	40.5161	0.03372	40.4953	2596240000	2.59624
294.906	6.78164e+07	0.0624929	282.744	1.00477e+08	0.170089				291.256	5.52758e+07	0.0899561	282.762	8.04255e+07	0.168672	271.772	2.576e+08	0.247856	41.0022	0.03375	40.9813	2590650000	2.59065
295.784	6.64381e+07	0.0601004	283.869	9.32704e+07	0.160138				292.391	5.16956e+07	0.0817127	283.928	7.14312e+07	0.153361	272.844	2.28969e+08	0.248772	41.4883	0.0338	41.4674	2584740000	2.58474
296.997	6.34554e+07	0.0565279	284.922	8.72485e+07	0.152897				293.45	4.78784e+07	0.0841977	284.856	6.59644e+07	0.141638	274.122	1.95323e+08	0.248443	41.9744	0.03382	41.9534	2578960000	2.57896
297.997	5.97963e+07	0.0545585	286.006	8.24939e+07	0.134205				294.512	4.24556e+07	0.0870092	285.975	6.05415e+07	0.132704	275.278	1.71069e+08	0.242239	42.4605	0.03386	42.4395	2573400000	2.5734
299.15	5.61682e+07	0.0519322	287.016	7.78217e+07	0.124332				295.597	2.5032e+07	0.155549	286.734	5.47238e+07	0.132439	276.281	1.51192e+08	0.23723	42.9466	0.03377	42.9256	2567480000	2.56748
			288.106	7.32412e+07	0.121038				296.591	2.21886e+07	0.136676	287.853	4.93664e+07	0.12436	277.306	1.31632e+08	0.229719	43.4326	0.03367	43.4116	2561650000	2.56165
			289.244	6.76714e+07	0.10703				297.931	2.08101e+07	0.120728	288.919	4.37775e+07	0.109879	278.466	1.15763e+08	0.220938	43.9187	0.03368	43.8977	2556030000	2.55603
			290.3	6.40875e+07	0.0984369				299.216	1.94398e+07	0.134315	290.003	3.53917e+07	0.114769	279.613	1.01712e+08	0.213456	44.4048	0.03371	44.3837	2550020000	2.55002
			291.309	6.09003e+07	0.0923882							291.059	2.95317e+07	0.114686	280.669	8.78944e+07	0.205834	44.8909	0.03366	44.8698	2543630000	2.54363
			292.556	5.67589e+07	0.0950327							292.106	2.71928e+07	0.104682	281.703	7.5033e+07	0.19377	45.377	0.03366	45.3558	2537200000	2.5372
			293.691	5.25431e+07	0.0760115							293.216	2.49747e+07	0.0970483	282.772	6.68492e+07	0.182928	45.8631	0.03367	45.8419	2531010000	2.53101
			294.759	4.721e+07	0.0823557							294.297	2.31803e+07	0.0971394	283.897	6.02117e+07	0.168768	46.3492	0.03361	46.328	2525300000	2.5253
			295.788	4.09617e+07	0.0846875							295.309	2.19478e+07	0.0841722	285.097	5.4254e+07	0.160529	46.8352	0.03351	46.814	2520090000	2.52009
			296.781	2.99525e+07	0.0848924							296.309	2.08095e+07	0.0913919	286.163	4.94457e+07	0.143697	47.3213	0.03349	47.3001	2514920000	2.51492
			297.828	2.87299e+07	0.0750488							297.484	1.95106e+07	0.0763743	286.962	4.459e+07	0.136201	47.8074	0.03354	47.7861	2509370000	2.50937
			298.863	2.73653e+07	0.0715749							298.472	1.83272e+07	0.101576	288.028	4.00099e+07	0.127993	48.2935	0.03371	48.2722	2503730000	2.50373
															289.097	3.42035e+07	0.116351	48.7796	0.03386	48.7582	2497660000	2.49766
															290	2.77947e+07	0.11799	49.2657	0.0338	49.2443	2490860000	2.49086
															291.006	2.48834e+07	0.11668	49.7518	0.03378	49.7303	2484630000	2.48463
															292.031	2.34175e+07	0.0986437	50.2378	0.03389	50.2164	2479040000	2.47904
															293.156	2.17389e+07	0.105703	50.7239	0.03383	50.7024	2472640000	2.47264
															294.25	2.10825e+07	0.0875949	51.21	0.03377	51.1885	2466090000	2.46609
															295.397	1.96003e+07	0.0881136	51.6961	0.03378	51.6746	2460310000	2.46031
															296.278	1.92595e+07	0.0702252	52.1822	0.03378	52.1606	2454830000	2.45483
															297.331	1.81598e+07	0.0622184	52.6683	0.03381	52.6467	2449080000	2.44908
															298.456	1.68115e+07	0.0791087	53.1544	0.03388	53.1327	2443120000	2.44312
															299.562	1.49567e+07	0.0512425	53.6404	0.0339	53.6188	2437250000	2.43725
																		54.1265	0.03383	54.1048	2431620000	2.43162
																		54.6126	0.03358	54.5909	2425870000	2.42587
																		55.0987	0.03324	55.0769	2419460000	2.41946
																		55.5848	0.03321	55.563	2412810000	2.41281
																		56.0709	0.03338	56.049	2406600000	2.4066
																		56.557	0.03357	56.5351	2400770000	2.40077
																		57.043	0.03366	57.0211	2395120000	2.39512
																		57.5291	0.03364	57.5072	2389410000	2.38941
																		58.0152	0.03351	57.9933	2383780000	2.38378
																		58.5013	0.03343	58.4793	2378120000	2.37812
																		58.9874	0.03361	58.9654	2372010000	2.37201
																		59.4735	0.03382	59.4514	2365540000	2.36554
																		59.9596	0.03383	59.9375	2359160000	2.35916
																		60.4457	0.03367	60.4235	2353570000	2.35357
																		60.9317	0.03342	60.9096	2348910000	2.34891
																		61.4178	0.03371	61.3957	2343130000	2.34313
																		61.9039	0.03403	61.8817	2336890000	2.33689
																		62.39	0.03399	62.3678	2331210000	2.33121
																		62.8761	0.03374	62.8538	2325820000	2.32582
																		63.3622	0.03371	63.3399	2319860000	2.31986
																		63.8483	0.03383	63.8259	2313890000	2.31389
																		64.3343	0.03375	64.312	2308190000	2.30819
																		64.8204	0.03368	64.798	2302410000	2.30241
																		65.3065	0.03371	65.2841	2296800000	2.2968
																		65.7926	0.03373	65.7701	2291310000	2.29131
																		66.2787	0.0337	66.2562	2286030000	2.28603
																		66.7648	0.03364	66.7422	2280980000	2.28098
																		67.2508	0.03369	67.2283	2275950000	2.27595
																		67.7369	0.03387	67.7144	2270490000	2.27049
																		68.223	0.03386	68.2004	2265100000	2.2651
																		68.7091	0.03362	68.6865	2259690000	2.25969
																		69.1952	0.03344	69.1725	2254140000	2.25414
																		69.6813	0.0332	69.6586	2248760000	2.24876
																		70.1674	0.03325	70.1446	2243470000	2.24347
																		70.6535	0.03344	70.6307	2239010000	2.23901
																		71.1395	0.03347	71.1167	2233950000	2.23395
																		71.6256	0.03344	71.6028	2228710000	2.22871
																		72.1117	0.03342	72.0888	2223440000	2.22344
																		72.5978	0.03335	72.5749	2218240000	2.21824
																		73.0839	0.03322	73.061	2213090000	2.21309
																		73.57	0.03318	73.547	2208380000	2.20838
																		74.0561	0.03318	74.0331	2203640000	2.20364
																		74.5421	0.033	74.5191	2198700000	2.1987
																		75.0282	0.0328	75.0052	2193700000	2.1937
																		75.5143	0.03285	75.4912	2188530000	2.18853
																		76.0004	0.03292	75.9773	2183290000	2.18329
																		76.4865	0.03298	76.4633	2178390000	2.17839
																		76.9726	0.03306	76.9494	2174420000	2.17442
																		77.4587	0.03316	77.4355	2170440000	2.17044
																		77.9447	0.03304	77.9215	2166260000	2.16626
																		78.4308	0.03287	78.4076	2161910000	2.16191
																		78.9169	0.03281	78.8936	2156980000	2.15698
																		79.403	0.03281	79.3797	2152230000	2.15223
																		79.8891	0.03273	79.8657	2147500000	2.1475
																		80.3752	0.03255	80.3518	2142690000	2.14269
																		80.8613	0.0324	80.8378	2138250000	2.13825
																		81.3474	0.03245	81.3239	2133970000	2.13397
																		81.8334	0.03242	81.81	2129620000	2.12962
																		82.3195	0.03221	82.296	2125460000	2.12546
																		82.8056	0.03197	82.7821	2121130000	2.12113
																		83.2917	0.03187	83.2681	2117660000	2.11766
																		83.7778	0.03189	83.7542	2114320000	2.11432
																		84.2639	0.03201	84.2402	2109890000	2.10989
																		84.7499	0.03202	84.7263	2105480000	2.10548
																		85.236	0.03207	85.2123	2101520000	2.10152
																		85.7221	0.03221	85.6984	2097470000	2.09747
																		86.2082	0.03209	86.1844	2093300000	2.0933
																		86.6943	0.0319	86.6705	2089360000	2.08936
																		87.1804	0.03178	87.1565	2085460000	2.08546
																		87.6665	0.03191	87.6426	2081590000	2.08159
																		88.1526	0.03186	88.1287	2077970000	2.07797
																		88.6386	0.03164	88.6147	2074430000	2.07443
																		89.1247	0.03151	89.1008	2070400000	2.0704
																		89.6108	0.03141	89.5868	2066560000	2.06656
																		90.0969	0.03128	90.0729	2062680000	2.06268
																		90.583	0.03122	90.5589	2058640000	2.05864
																		91.0691	0.03114	91.045	2054880000	2.05488
																		91.5552	0.03096	91.531	2051430000	2.05143
																		92.0412	0.03086	92.0171	2048130000	2.04813
																		92.5273	0.03097	92.5032	2045050000	2.04505
																		93.0134	0.03102	92.9892	2042090000	2.04209
																		93.4995	0.03094	93.4753	2038260000	2.03826
																		93.9856	0.03083	93.9613	2034260000	2.03426
																		94.4717	0.03058	94.4474	2030980000	2.03098
																		94.9578	0.03033	94.9334	2027760000	2.02776
																		95.4438	0.03019	95.4195	2024570000	2.02457
																		95.9299	0.03018	95.9055	2021540000	2.02154
																		96.416	0.03017	96.3916	2018240000	2.01824
																		96.9021	0.03016	96.8777	2014770000	2.01477
																		97.3882	0.03015	97.3637	2011410000	2.01141
																		97.8743	0.02996	97.8498	2008370000	2.00837
																		98.3604	0.02973	98.3358	2005460000	2.00546
																		98.8465	0.02953	98.8219	2002350000	2.00235
																		99.3325	0.02939	99.3079	1999060000	1.99906
																		99.8186	0.02943	99.794	1995910000	1.99591
																		100.305	0.02941	100.28	1993030000	1.99303
																		100.791	0.02946	100.766	1990030000	1.99003
																		101.277	0.02946	101.252	1987090000	1.98709
																		101.763	0.02948	101.738	1984240000	1.98424
																		102.249	0.02936	102.224	1981470000	1.98147
																		102.735	0.02929	102.71	1978440000	1.97844
																		103.221	0.02929	103.196	1974880000	1.97488
																		103.707	0.02929	103.682	1971660000	1.97166
																		104.193	0.02934	104.168	1968850000	1.96885
																		104.679	0.02937	104.655	1966040000	1.96604
																		105.166	0.02921	105.141	1963190000	1.96319
																		105.652	0.02907	105.627	1960480000	1.96048
																		106.138	0.02903	106.113	1957940000	1.95794
																		106.624	0.02909	106.599	1955320000	1.95532
																		107.11	0.02891	107.085	1953160000	1.95316
																		107.596	0.02862	107.571	1951220000	1.95122
																		108.082	0.02855	108.057	1948140000	1.94814
																		108.568	0.02857	108.543	1944910000	1.94491
																		109.054	0.02846	109.029	1941950000	1.94195
																		109.54	0.02839	109.515	1939010000	1.93901
																		110.026	0.02832	110.001	1936510000	1.93651
																		110.513	0.02818	110.487	1934260000	1.93426
																		110.999	0.02793	110.973	1931730000	1.93173
																		111.485	0.02777	111.459	1928900000	1.9289
																		111.971	0.0277	111.945	1926260000	1.92626
																		112.457	0.0276	112.431	1923640000	1.92364
																		112.943	0.02768	112.917	1920900000	1.9209
																		113.429	0.02779	113.404	1918120000	1.91812
																		113.915	0.02784	113.89	1915310000	1.91531
																		114.401	0.02785	114.376	1912510000	1.91251
																		114.887	0.02764	114.862	1910130000	1.91013
																		115.373	0.02743	115.348	1907850000	1.90785
																		115.859	0.02732	115.834	1905400000	1.9054
																		116.346	0.02721	116.32	1902760000	1.90276
																		116.832	0.02718	116.806	1900050000	1.90005
																		117.318	0.02713	117.292	1897490000	1.89749
																		117.804	0.02712	117.778	1895090000	1.89509
																		118.29	0.02705	118.264	1892670000	1.89267
																		118.776	0.02693	118.75	1890310000	1.89031
																		119.262	0.02696	119.236	1888110000	1.88811
																		119.748	0.02696	119.722	1885900000	1.8859
																		120.234	0.02689	120.208	1883590000	1.88359
																		120.72	0.02679	120.694	1881270000	1.88127
																		121.206	0.02675	121.18	1879150000	1.87915
																		121.692	0.02679	121.666	1876930000	1.87693
																		122.179	0.02673	122.153	1874260000	1.87426
																		122.665	0.02659	122.639	1871300000	1.8713
																		123.151	0.02654	123.125	1868590000	1.86859
																		123.637	0.02657	123.611	1865980000	1.86598
																		124.123	0.02655	124.097	1863560000	1.86356
																		124.609	0.0265	124.583	1861210000	1.86121
																		125.095	0.02636	125.069	1859030000	1.85903
																		125.581	0.02631	125.555	1857000000	1.857
																		126.067	0.02624	126.041	1854950000	1.85495
																		126.553	0.02612	126.527	1852690000	1.85269
																		127.039	0.02599	127.013	1850540000	1.85054
																		127.526	0.02602	127.499	1848100000	1.8481
																		128.012	0.02646	127.985	1845180000	1.84518
																		128.498	0.02659	128.471	1842680000	1.84268
																		128.984	0.02621	128.957	1840830000	1.84083
																		129.47	0.02588	129.443	1838940000	1.83894
																		129.956	0.02576	129.929	1836640000	1.83664
																		130.442	0.02559	130.415	1834370000	1.83437
																		130.928	0.02548	130.901	1832160000	1.83216
																		131.414	0.02547	131.388	1829960000	1.82996
																		131.9	0.02549	131.874	1827810000	1.82781
																		132.386	0.02549	132.36	1825600000	1.8256
																		132.872	0.02539	132.846	1823280000	1.82328
																		133.359	0.02525	133.332	1821040000	1.82104
																		133.845	0.02521	133.818	1818840000	1.81884
																		134.331	0.02518	134.304	1816460000	1.81646
																		134.817	0.02514	134.79	1814210000	1.81421
																		135.303	0.02515	135.276	1812230000	1.81223
																		135.789	0.02515	135.762	1810360000	1.81036
																		136.275	0.02508	136.248	1808300000	1.8083
																		136.761	0.02502	136.734	1805940000	1.80594
																		137.247	0.02497	137.22	1803280000	1.80328
																		137.733	0.02502	137.706	1801120000	1.80112
																		138.219	0.02514	138.192	1799060000	1.79906
																		138.706	0.02511	138.678	1797470000	1.79747
																		139.192	0.02485	139.164	1796110000	1.79611
																		139.678	0.02471	139.65	1794390000	1.79439
																		140.164	0.02489	140.137	1792170000	1.79217
																		140.65	0.02491	140.623	1789710000	1.78971
																		141.136	0.02473	141.109	1787690000	1.78769
																		141.622	0.02476	141.595	1785570000	1.78557
																		142.108	0.02492	142.081	1782820000	1.78282
																		142.594	0.02493	142.567	1780360000	1.78036
																		143.08	0.02487	143.053	1778620000	1.77862
																		143.566	0.02482	143.539	1776890000	1.77689
																		144.052	0.02466	144.025	1774800000	1.7748
																		144.539	0.02444	144.511	1772680000	1.77268
																		145.025	0.02443	144.997	1770630000	1.77063
																		145.511	0.02463	145.483	1768740000	1.76874
																		145.997	0.02475	145.969	1766760000	1.76676
																		146.483	0.02466	146.455	1764340000	1.76434
																		146.969	0.02457	146.941	1762040000	1.76204
																		147.455	0.02444	147.427	1759970000	1.75997
																		147.941	0.02435	147.913	1758150000	1.75815
																		148.427	0.02453	148.399	1756310000	1.75631
																		148.913	0.02465	148.886	1754370000	1.75437
																		149.399	0.02459	149.372	1752010000	1.75201
																		149.885	0.02444	149.858	1749550000	1.74955
																		150.372	0.02433	150.344	1747370000	1.74737
																		150.858	0.02459	150.83	1745190000	1.74519
																		151.344	0.02477	151.316	1742890000	1.74289
																		151.83	0.02446	151.802	1740700000	1.7407
																		152.316	0.02415	152.288	1738580000	1.73858
																		152.802	0.02406	152.774	1736750000	1.73675
																		153.288	0.02403	153.26	1735230000	1.73523
																		153.774	0.02413	153.746	1733820000	1.73382
																		154.26	0.02415	154.232	1732270000	1.73227
																		154.746	0.02396	154.718	1730010000	1.73001
																		155.232	0.02384	155.204	1727640000	1.72764
																		155.719	0.02384	155.69	1725260000	1.72526
																		156.205	0.02384	156.176	1723560000	1.72356
																		156.691	0.02385	156.662	1721700000	1.7217
																		157.177	0.02374	157.148	1719110000	1.71911
																		157.663	0.02363	157.635	1716830000	1.71683
																		158.149	0.02371	158.121	1714780000	1.71478
																		158.635	0.0239	158.607	1712630000	1.71263
																		159.121	0.02395	159.093	1710530000	1.71053
																		159.607	0.02383	159.579	1708720000	1.70872
																		160.093	0.02374	160.065	1706920000	1.70692
																		160.579	0.0238	160.551	1704920000	1.70492
																		161.065	0.02377	161.037	1702810000	1.70281
																		161.552	0.02352	161.523	1700690000	1.70069
																		162.038	0.0234	162.009	1698580000	1.69858
																		162.524	0.02364	162.495	1696410000	1.69641
																		163.01	0.02365	162.981	1694460000	1.69446
																		163.496	0.02358	163.467	1692550000	1.69255
																		163.982	0.02348	163.953	1690290000	1.69029
																		164.468	0.02345	164.439	1687920000	1.68792
																		164.954	0.02347	164.925	1685920000	1.68592
																		165.44	0.02348	165.411	1684030000	1.68403
																		165.926	0.02351	165.897	1682070000	1.68207
																		166.412	0.02358	166.383	1679940000	1.67994
																		166.899	0.02346	166.87	1677860000	1.67786
																		167.385	0.02328	167.356	1675740000	1.67574
																		167.871	0.02322	167.842	1673690000	1.67369
																		168.357	0.02327	168.328	1671880000	1.67188
																		168.843	0.02324	168.814	1670150000	1.67015
																		169.329	0.02318	169.3	1668290000	1.66829
																		169.815	0.02303	169.786	1666280000	1.66628
																		170.301	0.02296	170.272	1664210000	1.66421
																		170.787	0.02313	170.758	1661930000	1.66193
																		171.273	0.02319	171.244	1659400000	1.6594
																		171.759	0.02309	171.73	1657290000	1.65729
																		172.245	0.02306	172.216	1655460000	1.65546
																		172.732	0.02307	172.702	1653420000	1.65342
																		173.218	0.023	173.188	1651030000	1.65103
																		173.704	0.02292	173.674	1648830000	1.64883
																		174.19	0.02278	174.16	1647260000	1.64726
																		174.676	0.02275	174.646	1645760000	1.64576
																		175.162	0.02275	175.132	1643280000	1.64328
																		175.648	0.02267	175.619	1640490000	1.64049
																		176.134	0.02272	176.105	1637980000	1.63798
																		176.62	0.02284	176.591	1635450000	1.63545
																		177.106	0.02295	177.077	1633200000	1.6332
																		177.592	0.02304	177.563	1631170000	1.63117
																		178.078	0.02314	178.049	1629290000	1.62929
																		178.565	0.02312	178.535	1627440000	1.62744
																		179.051	0.02297	179.021	1625520000	1.62552
																		179.537	0.02297	179.507	1623440000	1.62344
																		180.023	0.02293	179.993	1621220000	1.62122
																		180.509	0.02271	180.479	1619110000	1.61911
																		180.995	0.02258	180.965	1616950000	1.61695
																		181.481	0.02267	181.451	1614850000	1.61485
																		181.967	0.02275	181.937	1612810000	1.61281
																		182.453	0.02278	182.423	1610390000	1.61039
																		182.939	0.02281	182.909	1607740000	1.60774
																		183.425	0.02278	183.395	1605280000	1.60528
																		183.912	0.02277	183.881	1603580000	1.60358
																		184.398	0.02277	184.368	1601820000	1.60182
																		184.884	0.02267	184.854	1600120000	1.60012
																		185.37	0.02264	185.34	1598220000	1.59822
																		185.856	0.02261	185.826	1596190000	1.59619
																		186.342	0.02255	186.312	1593920000	1.59392
																		186.828	0.02249	186.798	1591700000	1.5917
																		187.314	0.02244	187.284	1589580000	1.58958
																		187.8	0.02252	187.77	1587330000	1.58733
																		188.286	0.02253	188.256	1585080000	1.58508
																		188.772	0.02249	188.742	1583090000	1.58309
																		189.258	0.0225	189.228	1581010000	1.58101
																		189.745	0.02252	189.714	1578610000	1.57861
																		190.231	0.02258	190.2	1576240000	1.57624
																		190.717	0.02265	190.686	1574050000	1.57405
																		191.203	0.02266	191.172	1571760000	1.57176
																		191.689	0.0226	191.658	1569520000	1.56952
																		192.175	0.02256	192.144	1567320000	1.56732
																		192.661	0.02254	192.63	1565090000	1.56509
																		193.147	0.02253	193.117	1562970000	1.56297
																		193.633	0.0226	193.603	1560760000	1.56076
																		194.119	0.02262	194.089	1558300000	1.5583
																		194.605	0.02259	194.575	1555900000	1.5559
																		195.091	0.02265	195.061	1553420000	1.55342
																		195.578	0.02276	195.547	1550490000	1.55049
																		196.064	0.02279	196.033	1547880000	1.54788
																		196.55	0.02284	196.519	1545900000	1.5459
																		197.036	0.02302	197.005	1544130000	1.54413
																		197.522	0.02313	197.491	1542380000	1.54238
																		198.008	0.02303	197.977	1540330000	1.54033
																		198.494	0.02295	198.463	1538040000	1.53804
																		198.98	0.02293	198.949	1535640000	1.53564
																		199.466	0.02283	199.435	1533170000	1.53317
																		199.952	0.02262	199.921	1530430000	1.53043
																		200.438	0.02269	200.407	1528040000	1.52804
																		200.925	0.0231	200.893	1525960000	1.52596
																		201.411	0.02341	201.379	1524170000	1.52417
																		201.897	0.02316	201.865	1522290000	1.52229
																		202.383	0.0229	202.352	1520000000	1.52
																		202.869	0.02294	202.838	1517550000	1.51755
																		203.355	0.02306	203.324	1515160000	1.51516
																		203.841	0.02326	203.81	1512800000	1.5128
																		204.327	0.02338	204.296	1510140000	1.51014
																		204.813	0.02329	204.782	1507340000	1.50734
																		205.299	0.0232	205.268	1504710000	1.50471
																		205.785	0.02316	205.754	1502080000	1.50208
																		206.271	0.02326	206.24	1499440000	1.49944
																		206.758	0.02328	206.726	1497210000	1.49721
																		207.244	0.02324	207.212	1495230000	1.49523
																		207.73	0.02335	207.698	1493020000	1.49302
																		208.216	0.02372	208.184	1490090000	1.49009
																		208.702	0.02394	208.67	1487070000	1.48707
																		209.188	0.02396	209.156	1484070000	1.48407
																		209.674	0.02397	209.642	1481160000	1.48116
																		210.16	0.02396	210.128	1478240000	1.47824
																		210.646	0.02396	210.614	1475530000	1.47553
																		211.132	0.02401	211.101	1472930000	1.47293
																		211.618	0.02405	211.587	1470250000	1.47025
																		212.105	0.02413	212.073	1467650000	1.46765
																		212.591	0.02427	212.559	1464240000	1.46424
																		213.077	0.0244	213.045	1460010000	1.46001
																		213.563	0.02443	213.531	1457480000	1.45748
																		214.049	0.02437	214.017	1456070000	1.45607
																		214.535	0.02455	214.503	1453250000	1.45325
																		215.021	0.02475	214.989	1450300000	1.4503
																		215.507	0.02491	215.475	1447390000	1.44739
																		215.993	0.02503	215.961	1444350000	1.44435
																		216.479	0.02503	216.447	1441340000	1.44134
																		216.965	0.02502	216.933	1438370000	1.43837
																		217.451	0.02512	217.419	1435220000	1.43522
																		217.938	0.0253	217.905	1431870000	1.43187
																		218.424	0.02541	218.391	1428570000	1.42857
																		218.91	0.02541	218.877	1425410000	1.42541
																		219.396	0.02558	219.363	1422110000	1.42211
																		219.882	0.02583	219.85	1418680000	1.41868
																		220.368	0.02598	220.336	1415170000	1.41517
																		220.854	0.02615	220.822	1411960000	1.41196
																		221.34	0.02634	221.308	1408970000	1.40897
																		221.826	0.02651	221.794	1405680000	1.40568
																		222.312	0.02656	222.28	1401790000	1.40179
																		222.798	0.02657	222.766	1398080000	1.39808
																		223.284	0.02671	223.252	1394570000	1.39457
																		223.771	0.02696	223.738	1390880000	1.39088
																		224.257	0.02715	224.224	1387020000	1.38702
																		224.743	0.02725	224.71	1383310000	1.38331
																		225.229	0.02732	225.196	1379650000	1.37965
																		225.715	0.02747	225.682	1375880000	1.37588
																		226.201	0.02773	226.168	1371930000	1.37193
																		226.687	0.0279	226.654	1367780000	1.36778
																		227.173	0.02804	227.14	1363730000	1.36373
																		227.659	0.02833	227.626	1359850000	1.35985
																		228.145	0.02868	228.112	1355790000	1.35579
																		228.631	0.0289	228.599	1351530000	1.35153
																		229.118	0.02919	229.085	1347320000	1.34732
																		229.604	0.02942	229.571	1343350000	1.34335
																		230.09	0.02965	230.057	1339240000	1.33924
																		230.576	0.0299	230.543	1334940000	1.33494
																		231.062	0.03018	231.029	1330610000	1.33061
																		231.548	0.03044	231.515	1326120000	1.32612
																		232.034	0.03055	232.001	1321440000	1.32144
																		232.52	0.03067	232.487	1316640000	1.31664
																		233.006	0.03104	232.973	1311590000	1.31159
																		233.492	0.03141	233.459	1306490000	1.30649
																		233.978	0.03178	233.945	1301450000	1.30145
																		234.464	0.03225	234.431	1296460000	1.29646
																		234.951	0.03255	234.917	1291700000	1.2917
																		235.437	0.03281	235.403	1286890000	1.28689
																		235.923	0.03308	235.889	1281840000	1.28184
																		236.409	0.03339	236.375	1276770000	1.27677
																		236.895	0.0338	236.861	1271380000	1.27138
																		237.381	0.0342	237.347	1265880000	1.26588
																		237.867	0.03468	237.834	1259970000	1.25997
																		238.353	0.03523	238.32	1253630000	1.25363
																		238.839	0.03552	238.806	1247480000	1.24748
																		239.325	0.03572	239.292	1241630000	1.24163
																		239.811	0.03613	239.778	1235760000	1.23576
																		240.298	0.03679	240.264	1229590000	1.22959
																		240.784	0.03746	240.75	1223150000	1.22315
																		241.27	0.03797	241.236	1216560000	1.21656
																		241.756	0.03845	241.722	1209950000	1.20995
																		242.242	0.03903	242.208	1203260000	1.20326
																		242.728	0.03967	242.694	1196120000	1.19612
																		243.214	0.04046	243.18	1188720000	1.18872
																		243.7	0.04131	243.666	1181340000	1.18134
																		244.186	0.04215	244.152	1174000000	1.174
																		244.672	0.04303	244.638	1166620000	1.16662
																		245.158	0.04385	245.124	1159200000	1.1592
																		245.644	0.04457	245.61	1151450000	1.15145
																		246.131	0.0453	246.096	1143490000	1.14349
																		246.617	0.04626	246.583	1135070000	1.13507
																		247.103	0.04724	247.069	1126420000	1.12642
																		247.589	0.04828	247.555	1117080000	1.11708
																		248.075	0.04945	248.041	1107280000	1.10728
																		248.561	0.05075	248.527	1097490000	1.09749
																		249.047	0.05211	249.013	1087620000	1.08762
																		249.533	0.05345	249.499	1077740000	1.07774
																		250.019	0.05476	249.985	1067580000	1.06758
																		250.505	0.05613	250.471	1057130000	1.05713
																		250.991	0.05774	250.957	1046350000	1.04635
																		251.477	0.0594	251.443	1035010000	1.03501
																		251.964	0.06129	251.929	1022960000	1.02296
																		252.45	0.0637	252.415	1009480000	1.00948
																		252.936	0.06613	252.901	995514000	0.995514
																		253.422	0.06839	253.387	981495000	0.981495
																		253.908	0.07087	253.873	967465000	0.967465
																		254.394	0.07371	254.359	952878000	0.952878
																		254.88	0.0767	254.845	938087000	0.938087
																		255.366	0.07991	255.332	922582000	0.922582
																		255.852	0.08341	255.818	905973000	0.905973
																		256.338	0.08716	256.304	888126000	0.888126
																		256.824	0.09157	256.79	868008000	0.868008
																		257.311	0.09645	257.276	847348000	0.847348
																		257.797	0.10196	257.762	825327000	0.825327
																		258.283	0.1074	258.248	803277000	0.803277
																		258.769	0.1128	258.734	780864000	0.780864
																		259.255	0.11837	259.22	758401000	0.758401
																		259.741	0.12424	259.706	736095000	0.736095
																		260.227	0.1306	260.192	713607000	0.713607
																		260.713	0.13717	260.678	690723000	0.690723
																		261.199	0.14381	261.164	667369000	0.667369
																		261.685	0.15041	261.65	643860000	0.64386
																		262.171	0.15715	262.136	619787000	0.619787
																		262.657	0.16427	262.622	595472000	0.595472
																		263.144	0.17115	263.108	572044000	0.572044
																		263.63	0.17757	263.594	550110000	0.55011
																		264.116	0.18386	264.08	528561000	0.528561
																		264.602	0.19001	264.567	507656000	0.507656
																		265.088	0.19602	265.053	487125000	0.487125
																		265.574	0.20204	265.539	467089000	0.467089
																		266.06	0.2081	266.025	447437000	0.447437
																		266.546	0.21385	266.511	427516000	0.427516
																		267.032	0.21913	266.997	406980000	0.40698
																		267.518	0.22419	267.483	387329000	0.387329
																		268.004	0.22876	267.969	369904000	0.369904
																		268.49	0.23275	268.455	353104000	0.353104
																		268.977	0.23596	268.941	337368000	0.337368
																		269.463	0.23852	269.427	322190000	0.32219
																		269.949	0.24068	269.913	307368000	0.307368
																		270.435	0.24267	270.399	293333000	0.293333
																		270.921	0.24453	270.885	279598000	0.279598
																		271.407	0.24621	271.371	265984000	0.265984
																		271.893	0.24754	271.857	252477000	0.252477
																		272.379	0.2473	272.343	240437000	0.240437
																		272.865	0.24679	272.829	228955000	0.228955
																		273.351	0.24595	273.316	218374000	0.218374
																		273.837	0.24474	273.802	208333000	0.208333
																		274.324	0.24305	274.288	198633000	0.198633
																		274.81	0.2406	274.774	189720000	0.18972
																		275.296	0.23815	275.26	180838000	0.180838
																		275.782	0.23522	275.746	172381000	0.172381
																		276.268	0.2319	276.232	164097000	0.164097
																		276.754	0.22785	276.718	156135000	0.156135
																		277.24	0.22347	277.204	148595000	0.148595
																		277.726	0.21923	277.69	142037000	0.142037
																		278.212	0.21479	278.176	136168000	0.136168
																		278.698	0.21013	278.662	130404000	0.130404
																		279.184	0.20597	279.148	124925000	0.124925
																		279.67	0.20182	279.634	119472000	0.119472
																		280.157	0.19735	280.12	114063000	0.114063
																		280.643	0.19276	280.606	108712000	0.108712
																		281.129	0.18718	281.092	103740000	0.10374
																		281.615	0.18127	281.578	98841300	0.0988413
																		282.101	0.17609	282.065	94809400	0.0948094
																		282.587	0.17131	282.551	91151700	0.0911517
																		283.073	0.16603	283.037	87801500	0.0878015
																		283.559	0.16023	283.523	84721100	0.0847211
																		284.045	0.15467	284.009	81722900	0.0817229
																		284.531	0.15035	284.495	79187300	0.0791873
																		285.017	0.14601	284.981	76712700	0.0767127
																		285.503	0.14008	285.467	74468500	0.0744685
																		285.99	0.13341	285.953	72222100	0.0722221
																		286.476	0.12863	286.439	69693300	0.0696933
																		286.962	0.12467	286.925	67257500	0.0672575
																		287.448	0.12112	287.411	65164800	0.0651648
																		287.934	0.11767	287.897	63297500	0.0632975
																		288.42	0.11291	288.383	61301000	0.061301
																		288.906	0.10763	288.869	59226500	0.0592265
																		289.392	0.10452	289.355	56959200	0.0569592
																		289.878	0.10239	289.841	54662900	0.0546629
																		290.364	0.10079	290.327	52625000	0.052625
																		290.85	0.09953	290.814	50754700	0.0507547
																		291.337	0.09627	291.3	48876100	0.0488761
																		291.823	0.09247	291.786	47069200	0.0470692
																		292.309	0.09082	292.272	45342600	0.0453426
																		292.795	0.09014	292.758	43707300	0.0437073
																		293.281	0.08848	293.244	42120600	0.0421206
																		293.767	0.08617	293.73	40897100	0.0408971
																		294.253	0.08545	294.216	39617400	0.0396174
																		294.739	0.08689	294.702	37969800	0.0379698
																		295.225	0.09024	295.188	35743500	0.0357435
																		295.711	0.09246	295.674	33743000	0.033743
																		296.197	0.08974	296.16	32239400	0.0322394
																		296.683	0.08657	296.646	30597400	0.0305974
																		297.17	0.08313	297.132	29685100	0.0296851
																		297.656	0.08183	297.618	28916300	0.0289163
																		298.142	0.08352	298.104	28151900	0.0281519
																		298.628	0.08536	298.59	27405400	0.0274054
																		299.114	0.08484	299.076	26630800	0.0266308
																		299.6	0.08432	299.562	25856300	0.0258563

## Sheet: 10 Hz
1			2			3			4			5			6			Average		Average
Temp(C)	Modulus 10.	Tan Delta10.	Temp(C)	Modulus 10.	Tan Delta10.	Temp(C)	Modulus 10.	Tan Delta10.	Temp(C)	Modulus 10.	Tan Delta10.	Temp(C)	Modulus 10.	Tan Delta10.	Temp(C)	Modulus 10.	Tan Delta10.	Temp(C)	Tan Delta10.	Temp(C)	Modulus 10.
-161.456	5.34775e+09	0.0147554	-167.287	5.31259e+09	0.0185171	-171.097	5.39579e+09	0.0161925	-178.378	5.03618e+09	0.0166592	-172.306	5.2192e+09	0.0158687	-186.006	5.00008e+09	0.018276	-186	0.01828	-186.006	5254670000	5.25467
-159.95	5.3403e+09	0.0139347	-164.506	5.30621e+09	0.0171613	-168.069	5.38557e+09	0.0159709	-176.219	5.03891e+09	0.0157654	-168.387	5.21593e+09	0.0152877	-181.637	4.98764e+09	0.0177345	-181.6	0.01773	-185.52	5253610000	5.25361
-158.044	5.33454e+09	0.0142936	-161.581	5.29817e+09	0.0174773	-165.122	5.38178e+09	0.0156852	-174.309	5.03369e+09	0.015255	-165.709	5.20128e+09	0.0156436	-178.575	4.98655e+09	0.0176546	-178.6	0.01765	-185.034	5252550000	5.25255
-156.497	5.32811e+09	0.0139057	-159.3	5.2904e+09	0.0171843	-162.275	5.36597e+09	0.0162734	-172.588	5.02968e+09	0.0152025	-162.853	5.18577e+09	0.0151976	-176.091	4.97947e+09	0.0178891	-178.4	0.01666	-184.548	5251500000	5.2515
-155.172	5.31536e+09	0.0145187	-157.134	5.28016e+09	0.0177098	-159.475	5.35355e+09	0.0161326	-170.906	5.02322e+09	0.015606	-160.472	5.17184e+09	0.0157495	-174.2	4.96936e+09	0.0175448	-176.2	0.01577	-184.062	5250440000	5.25044
-153.938	5.30913e+09	0.0145068	-155.15	5.26484e+09	0.0173927	-157.181	5.34016e+09	0.0163622	-169.353	5.01518e+09	0.0157011	-158.356	5.15706e+09	0.0180121	-172.528	4.96618e+09	0.0172902	-176.1	0.01789	-183.576	5249390000	5.24939
-152.756	5.30907e+09	0.0144576	-153.228	5.25392e+09	0.0175503	-154.863	5.32493e+09	0.0164569	-167.922	5.00803e+09	0.0154625	-156.372	5.14675e+09	0.0159616	-171.028	4.95732e+09	0.0174759	-174.3	0.01525	-183.09	5248330000	5.24833
-151.7	5.29641e+09	0.0146338	-151.428	5.24119e+09	0.0178898	-152.744	5.31059e+09	0.0163962	-166.588	5.00091e+09	0.0153556	-154.553	5.1354e+09	0.0162693	-169.503	4.94959e+09	0.0175761	-174.2	0.01754	-182.604	5247280000	5.24728
-150.522	5.28734e+09	0.0147481	-149.587	5.22448e+09	0.0182974	-150.878	5.29767e+09	0.0173058	-165.384	4.99734e+09	0.0155645	-152.825	5.12427e+09	0.0160353	-167.994	4.93778e+09	0.0175967	-172.6	0.0152	-182.118	5246220000	5.24622
-149.363	5.28255e+09	0.0149804	-147.887	5.2166e+09	0.0187103	-149.109	5.28627e+09	0.0176342	-164.159	4.98922e+09	0.01524	-151.281	5.11153e+09	0.0162393	-166.637	4.92968e+09	0.0175746	-172.5	0.01729	-181.632	5245170000	5.24517
-148.197	5.27167e+09	0.0154836	-146.363	5.20741e+09	0.0185348	-147.166	5.27029e+09	0.0178664	-162.944	4.9819e+09	0.0155988	-149.766	5.09859e+09	0.0167348	-165.228	4.9196e+09	0.0174997	-172.3	0.01587	-181.146	5244310000	5.24431
-147.087	5.26262e+09	0.0151154	-144.969	5.19545e+09	0.0186573	-145.584	5.25696e+09	0.0180449	-161.775	4.97319e+09	0.0159416	-148.856	5.09928e+09	0.0167263	-163.628	4.90865e+09	0.0180934	-171.1	0.01619	-180.66	5243460000	5.24346
-145.947	5.24896e+09	0.0157687	-144.191	5.19522e+09	0.0189475	-144.444	5.25173e+09	0.0177576	-160.747	4.9689e+09	0.0155307	-148.384	5.09134e+09	0.0171884	-162.131	4.899e+09	0.0181557	-171	0.01748	-180.174	5242610000	5.24261
-144.831	5.23726e+09	0.0156916	-143.3	5.18914e+09	0.018982	-143.484	5.24886e+09	0.0181024	-159.644	4.96047e+09	0.016377	-147.819	5.0877e+09	0.0171214	-160.978	4.88718e+09	0.0179306	-170.9	0.01561	-179.688	5241750000	5.24175
-143.544	5.22098e+09	0.0157555	-142.419	5.18072e+09	0.0193692	-142.275	5.24405e+09	0.0181534	-158.509	4.95412e+09	0.0163807	-147.278	5.0831e+09	0.0169213	-159.697	4.8783e+09	0.0183161	-169.5	0.01758	-179.201	5240900000	5.2409
-142.35	5.21243e+09	0.0162618	-141.647	5.16976e+09	0.0193232	-141.131	5.23277e+09	0.0183279	-157.275	4.94066e+09	0.0161484	-146.569	5.0748e+09	0.0175826	-158.494	4.87018e+09	0.0180861	-169.4	0.0157	-178.715	5240050000	5.24005
-141.284	5.20118e+09	0.0164073	-140.759	5.15822e+09	0.0197862	-140.022	5.22264e+09	0.0183737	-156.359	4.9343e+09	0.0161115	-145.847	5.0672e+09	0.0173426	-157.259	4.8588e+09	0.0186285	-168.4	0.01529	-178.229	5239050000	5.23905
-140.141	5.19435e+09	0.0168778	-139.494	5.14739e+09	0.0193774	-138.913	5.20959e+09	0.0186786	-154.884	4.92441e+09	0.0169395	-144.841	5.05613e+09	0.0176148	-156.144	4.84941e+09	0.0193477	-168.1	0.01597	-177.743	5237990000	5.23799
-139.019	5.18386e+09	0.0163361	-138.069	5.12394e+09	0.0199988	-137.678	5.19811e+09	0.0190787	-153.547	4.91257e+09	0.0167109	-143.572	5.04453e+09	0.0176133	-154.991	4.8368e+09	0.019121	-168	0.0176	-177.257	5236940000	5.23694
-137.903	5.17488e+09	0.0167408	-136.737	5.10605e+09	0.0208301	-136.481	5.18588e+09	0.0195012	-152.259	4.90177e+09	0.0172716	-142.169	5.03446e+09	0.0185342	-153.766	4.82295e+09	0.020286	-167.9	0.01546	-176.771	5235880000	5.23588
-136.853	5.16576e+09	0.0169568	-135.031	5.08942e+09	0.020685	-135.272	5.17101e+09	0.0198145	-150.759	4.88876e+09	0.0176739	-140.612	5.01966e+09	0.0176735	-152.566	4.809e+09	0.0191336	-167.3	0.01852	-176.285	5234830000	5.23483
-135.534	5.16053e+09	0.0167861	-133.553	5.06956e+09	0.0214407	-133.938	5.15498e+09	0.0197073	-149.306	4.87441e+09	0.0179375	-138.916	5.0023e+09	0.0184848	-151.478	4.79704e+09	0.0201732	-166.6	0.01647	-175.799	5233370000	5.23337
-134.294	5.15536e+09	0.0168457	-131.916	5.0471e+09	0.0220793	-132.697	5.14277e+09	0.0203761	-147.953	4.86483e+09	0.0178419	-137.272	4.98729e+09	0.019265	-149.281	4.78746e+09	0.0202958	-165.7	0.01564	-175.313	5231790000	5.23179
-133.016	5.14394e+09	0.0178055	-130.362	5.02868e+09	0.0221617	-131.275	5.12146e+09	0.0204082	-147.247	4.8618e+09	0.017544	-135.659	4.97276e+09	0.0189915	-147.631	4.78589e+09	0.0202192	-165.4	0.01556	-174.827	5230200000	5.2302
-132.084	5.13801e+09	0.0180888	-128.775	5.01031e+09	0.0222842	-129.984	5.10477e+09	0.02071	-147.113	4.85692e+09	0.018394	-133.972	4.95678e+09	0.0189935	-147.1	4.78392e+09	0.0203235	-165.2	0.0175	-174.341	5228620000	5.22862
-131.097	5.1271e+09	0.017788	-127.028	4.98312e+09	0.0227442	-128.559	5.08454e+09	0.0209941	-146.925	4.84933e+09	0.0181996	-132.147	4.94047e+09	0.0194183	-147.1	4.78022e+09	0.020015	-165.1	0.01569	-173.855	5227270000	5.22727
-130.141	5.11652e+09	0.0181408	-125.244	4.96184e+09	0.023578	-127.1	5.06193e+09	0.0210114	-146.606	4.84331e+09	0.0183446	-130.512	4.92425e+09	0.0205532	-147.1	4.77327e+09	0.0203819	-164.5	0.01716	-173.369	5226000000	5.226
-129.153	5.10078e+09	0.0182339	-123.669	4.9469e+09	0.0235012	-125.272	5.04489e+09	0.0216012	-146.012	4.83639e+09	0.0185884	-128.866	4.90634e+09	0.0203286	-146.897	4.76476e+09	0.0201932	-164.2	0.01524	-172.883	5224730000	5.22473
-128.075	5.08726e+09	0.0185524	-121.931	4.9222e+09	0.0236354	-123.378	5.02577e+09	0.0208281	-145.287	4.82702e+09	0.0188461	-127.338	4.89205e+09	0.0202874	-146.269	4.75289e+09	0.0202384	-163.6	0.01809	-172.397	5223320000	5.22332
-126.894	5.07194e+09	0.0189195	-120.128	4.9034e+09	0.0236185	-121.569	5.01285e+09	0.0213469	-144.119	4.81797e+09	0.0188225	-125.713	4.87043e+09	0.0208204	-145.397	4.7442e+09	0.0209474	-162.9	0.0154	-171.911	5221610000	5.22161
-125.566	5.05733e+09	0.0190399	-118.581	4.88469e+09	0.024027	-120.016	4.99119e+09	0.0220163	-142.869	4.80761e+09	0.0191971	-124.144	4.85839e+09	0.020835	-144.456	4.73151e+09	0.0213053	-162.3	0.01627	-171.425	5219890000	5.21989
-124.241	5.04169e+09	0.0194172	-116.909	4.86687e+09	0.0240688	-118.472	4.97543e+09	0.0218481	-141.666	4.79316e+09	0.0192188	-122.725	4.84398e+09	0.0206525	-143.353	4.72155e+09	0.0217454	-162.1	0.01816	-170.939	5218180000	5.21818
-122.95	5.02347e+09	0.0191688	-115.444	4.85016e+09	0.0240924	-116.916	4.95929e+09	0.0221076	-140.231	4.7812e+09	0.0195506	-121.184	4.82724e+09	0.0210829	-142.275	4.71065e+09	0.0222071	-161.8	0.01594	-170.452	5216430000	5.21643
-121.594	5.00725e+09	0.0193192	-113.953	4.82641e+09	0.02517	-115.097	4.93534e+09	0.0225955	-138.781	4.77231e+09	0.0199587	-119.675	4.81296e+09	0.0206824	-140.747	4.69736e+09	0.0218866	-161.6	0.01748	-169.966	5214680000	5.21468
-120.028	4.98866e+09	0.0199263	-112.591	4.80938e+09	0.0256024	-113.322	4.91459e+09	0.0229349	-137.353	4.75932e+09	0.01976	-118.084	4.79449e+09	0.0210976	-139.516	4.68288e+09	0.0217652	-161.5	0.01476	-169.48	5212910000	5.21291
-118.666	4.97103e+09	0.0205895	-111.216	4.79147e+09	0.0253906	-111.219	4.88983e+09	0.0234171	-135.916	4.74608e+09	0.0204014	-116.647	4.77997e+09	0.0214848	-137.85	4.66895e+09	0.0222876	-161	0.01793	-168.994	5210940000	5.21094
-117.319	4.95646e+09	0.0208205	-109.916	4.77282e+09	0.0257294	-109.706	4.87102e+09	0.0231449	-134.228	4.72658e+09	0.0202785	-115.247	4.76043e+09	0.0217392	-136.647	4.65731e+09	0.022909	-160.7	0.01553	-168.508	5208980000	5.20898
-115.725	4.94255e+09	0.0206436	-108.662	4.76018e+09	0.0256267	-108.362	4.85689e+09	0.0239361	-132.6	4.71441e+09	0.0201525	-113.9	4.74515e+09	0.0220381	-135.175	4.63897e+09	0.0226842	-160.5	0.01575	-168.022	5206740000	5.20674
-114.425	4.9224e+09	0.0203613	-107.425	4.74302e+09	0.0254536	-106.981	4.84081e+09	0.023607	-131.134	4.69737e+09	0.0205752	-112.647	4.72562e+09	0.0219359	-133.772	4.62623e+09	0.0226772	-160	0.01393	-167.536	5204690000	5.20469
-113.481	4.90575e+09	0.0214981	-106.219	4.7249e+09	0.0261755	-105.6	4.82239e+09	0.0240106	-129.619	4.68327e+09	0.0208735	-111.159	4.70783e+09	0.0222918	-132.566	4.60958e+09	0.0234253	-159.7	0.01832	-167.05	5202640000	5.20264
-112.459	4.89386e+09	0.0216632	-104.987	4.70424e+09	0.0262286	-104.2	4.80598e+09	0.0240784	-128.162	4.67333e+09	0.0215839	-109.719	4.69316e+09	0.0225315	-131.331	4.59791e+09	0.0232884	-159.6	0.01638	-166.564	5200590000	5.20059
-111.391	4.87253e+09	0.0214769	-103.603	4.68581e+09	0.0273778	-103.019	4.79075e+09	0.0248632	-126.784	4.65438e+09	0.0215614	-108.281	4.67224e+09	0.0232313	-130.034	4.58467e+09	0.0230179	-159.5	0.01613	-166.078	5198630000	5.19863
-110.391	4.8574e+09	0.021464	-102.456	4.66697e+09	0.0270188	-101.759	4.77456e+09	0.0249419	-125.341	4.63919e+09	0.0218282	-106.934	4.65687e+09	0.0234082	-128.775	4.57574e+09	0.0236737	-159.3	0.01718	-165.592	5196680000	5.19668
-109.166	4.84321e+09	0.0220009	-101.347	4.65156e+09	0.0279101	-100.578	4.76083e+09	0.024931	-123.666	4.62341e+09	0.0218178	-105.428	4.63729e+09	0.0235768	-127.428	4.55864e+09	0.0235937	-158.5	0.01724	-165.106	5194560000	5.19456
-108.178	4.82747e+09	0.0224619	-100.084	4.63275e+09	0.0283281	-99.3844	4.74234e+09	0.0251477	-122.397	4.61264e+09	0.0218074	-103.906	4.61912e+09	0.0241247	-126.147	4.54658e+09	0.0245229	-158.4	0.01801	-164.62	5191990000	5.19199
-107.209	4.80535e+09	0.0229969	-98.975	4.62047e+09	0.0282104	-98.2031	4.72279e+09	0.0255777	-121.006	4.59967e+09	0.0223558	-102.531	4.60108e+09	0.0240508	-124.884	4.53874e+09	0.0247283	-158	0.01429	-164.134	5189390000	5.18939
-105.688	4.79081e+09	0.0227552	-97.8906	4.60137e+09	0.0291756	-96.9125	4.70425e+09	0.0258901	-119.613	4.58681e+09	0.0217136	-101.084	4.58338e+09	0.0239078	-123.269	4.52147e+09	0.0244364	-157.3	0.01739	-163.648	5186840000	5.18684
-104.594	4.77261e+09	0.0232016	-96.7625	4.58706e+09	0.0291129	-95.7656	4.69047e+09	0.0263938	-118.359	4.57088e+09	0.0222733	-99.8187	4.56705e+09	0.0245098	-122.119	4.51494e+09	0.0245003	-157.2	0.01636	-163.162	5184320000	5.18432
-103.537	4.75726e+09	0.0232678	-95.6969	4.57081e+09	0.0294425	-94.6469	4.67206e+09	0.0267075	-117.059	4.55827e+09	0.0224242	-98.3063	4.54637e+09	0.0255168	-120.897	4.50102e+09	0.0244887	-157.1	0.01771	-162.676	5181720000	5.18172
-102.491	4.7388e+09	0.023747	-94.625	4.55659e+09	0.029519	-93.6687	4.65389e+09	0.0265705	-115.778	4.54885e+09	0.0228902	-97.0938	4.52898e+09	0.0257409	-119.769	4.48946e+09	0.0239984	-156.5	0.01391	-162.19	5179060000	5.17906
-101.478	4.72471e+09	0.024125	-93.7188	4.53892e+09	0.0304396	-92.5938	4.6401e+09	0.026862	-114.369	4.5272e+09	0.0225648	-95.7125	4.5128e+09	0.0258793	-118.481	4.47404e+09	0.0248172	-156.4	0.01604	-161.704	5176240000	5.17624
-100.475	4.70918e+09	0.0247076	-92.675	4.5237e+09	0.0303511	-91.5531	4.62369e+09	0.0270773	-113.066	4.51066e+09	0.0233219	-94.4937	4.4976e+09	0.0257555	-117.491	4.46196e+09	0.0243508	-156.1	0.01935	-161.217	5173580000	5.17358
-99.4125	4.69781e+09	0.0242571	-91.6875	4.50584e+09	0.0302833	-90.4906	4.61012e+09	0.0275366	-111.816	4.50208e+09	0.0237373	-93.4625	4.48216e+09	0.0261503	-116.353	4.44824e+09	0.0245131	-155.2	0.01596	-160.731	5171030000	5.17103
-98.5563	4.67941e+09	0.0252359	-90.7156	4.49552e+09	0.0305278	-89.5062	4.59551e+09	0.0273506	-110.559	4.48546e+09	0.0234748	-92.375	4.46811e+09	0.0268003	-115.197	4.4386e+09	0.0248355	-155	0.01912	-160.245	5168300000	5.1683
-97.5125	4.66745e+09	0.0248266	-89.725	4.47615e+09	0.0315128	-88.5406	4.57936e+09	0.0277049	-109.391	4.47002e+09	0.0236584	-91.3094	4.45145e+09	0.0272582	-113.85	4.4242e+09	0.0252996	-154.9	0.0167	-159.759	5165580000	5.16558
-96.5219	4.65291e+09	0.0253085	-88.8875	4.46593e+09	0.0315326	-87.5875	4.56822e+09	0.0280997	-108.309	4.45942e+09	0.0239434	-90.2094	4.43576e+09	0.027162	-112.875	4.41174e+09	0.025282	-154.6	0.01627	-159.273	5163040000	5.16304
-95.3719	4.63409e+09	0.025453	-87.9031	4.44823e+09	0.0313486	-86.2188	4.54664e+09	0.0286794	-107.197	4.44382e+09	0.0243146	-89.225	4.42503e+09	0.0278145	-111.737	4.39615e+09	0.0256586	-153.9	0.01451	-158.787	5160370000	5.16037
-94.3062	4.61475e+09	0.0260431	-86.9844	4.43084e+09	0.0320403	-85.1312	4.53238e+09	0.0287886	-106.069	4.43024e+09	0.0241403	-88.2344	4.40914e+09	0.0275964	-110.653	4.38644e+09	0.0252152	-153.8	0.02029	-158.301	5157450000	5.15745
-93.2031	4.59509e+09	0.026348	-86.0906	4.41862e+09	0.0314624	-84.1219	4.51666e+09	0.0295857	-104.975	4.41694e+09	0.0245552	-87.1937	4.39712e+09	0.0280751	-109.538	4.37282e+09	0.0252924	-153.5	0.01671	-157.815	5154260000	5.15426
-92.1969	4.57952e+09	0.0274984	-85.1813	4.40007e+09	0.0320603	-83	4.50118e+09	0.0290643	-103.875	4.40652e+09	0.0250542	-86.2375	4.3813e+09	0.0283987	-108.578	4.35987e+09	0.0260212	-153.2	0.01755	-157.329	5151010000	5.15101
-91.075	4.56426e+09	0.0271492	-84.1156	4.38348e+09	0.03309	-81.9875	4.48662e+09	0.0296027	-102.825	4.39154e+09	0.0246688	-85.2094	4.36907e+09	0.028273	-107.591	4.34752e+09	0.0260163	-152.8	0.01525	-156.843	5147930000	5.14793
-89.8719	4.54752e+09	0.0281533	-83.1594	4.36748e+09	0.0334342	-80.8906	4.4702e+09	0.0294589	-101.725	4.38109e+09	0.0250954	-84.3	4.35345e+09	0.0287748	-106.228	4.33376e+09	0.0256258	-152.7	0.0164	-156.357	5144640000	5.14464
-88.7812	4.53222e+09	0.0283249	-82.0094	4.34163e+09	0.0335724	-79.7219	4.45545e+09	0.0298114	-100.488	4.36287e+09	0.0252813	-83.3219	4.34276e+09	0.029435	-105.256	4.32209e+09	0.026091	-152.6	0.01913	-155.871	5140850000	5.14085
-87.7844	4.5105e+09	0.0288224	-80.9875	4.32853e+09	0.03334	-78.8563	4.43987e+09	0.0309745	-99.3313	4.3467e+09	0.0252032	-82.3562	4.32904e+09	0.0289801	-104.244	4.3139e+09	0.0257974	-152.3	0.01727	-155.385	5136980000	5.13698
-86.8531	4.49923e+09	0.0286568	-80.1219	4.31159e+09	0.0341338	-77.8969	4.42415e+09	0.0311356	-98.3219	4.33494e+09	0.0255661	-81.3688	4.3106e+09	0.0295274	-103.35	4.30139e+09	0.0260454	-151.7	0.01463	-154.899	5133400000	5.1334
-85.8187	4.48698e+09	0.0289281	-79.2406	4.29589e+09	0.0344838	-77.0281	4.41379e+09	0.0311709	-97.2062	4.32034e+09	0.0262363	-80.4594	4.29654e+09	0.0300707	-102.406	4.28821e+09	0.0263361	-151.5	0.02017	-154.413	5129840000	5.12984
-84.7656	4.46744e+09	0.0297713	-78.0438	4.2762e+09	0.0350927	-76.1	4.39827e+09	0.0318289	-95.9938	4.30359e+09	0.0260769	-79.6031	4.28744e+09	0.0305006	-101.453	4.27854e+09	0.0269135	-151.4	0.01789	-153.927	5126280000	5.12628
-83.8094	4.45513e+09	0.029335	-77.1125	4.25747e+09	0.0347852	-75.175	4.38449e+09	0.0321855	-94.8063	4.2919e+09	0.0266061	-78.6437	4.26839e+09	0.0307027	-100.525	4.26813e+09	0.0269041	-151.3	0.01624	-153.441	5123100000	5.1231
-82.8719	4.4403e+09	0.0296674	-76.275	4.24624e+09	0.036025	-73.9937	4.36314e+09	0.0326444	-93.7594	4.27482e+09	0.026519	-77.6594	4.25423e+09	0.0310828	-99.5344	4.25656e+09	0.0269805	-150.9	0.01731	-152.955	5119880000	5.11988
-81.7719	4.42228e+09	0.0304757	-75.3	4.22779e+09	0.0359632	-72.6937	4.34824e+09	0.0328762	-92.6031	4.2608e+09	0.0271259	-76.7719	4.24016e+09	0.0319483	-98.7094	4.24793e+09	0.0273	-150.8	0.01767	-152.468	5115940000	5.11594
-80.8156	4.40293e+09	0.0304031	-74.5	4.21301e+09	0.0360921	-71.6687	4.33501e+09	0.0330164	-91.45	4.24583e+09	0.0274513	-75.8656	4.22315e+09	0.0314752	-97.7687	4.23168e+09	0.0271713	-150.5	0.01475	-151.982	5111580000	5.11158
-79.9625	4.39302e+09	0.0314284	-73.7156	4.20287e+09	0.0364739	-70.8469	4.32018e+09	0.0336974	-90.3563	4.23409e+09	0.0276829	-75.0031	4.20926e+09	0.0319785	-96.7344	4.21966e+09	0.027484	-149.8	0.01673	-151.496	5107360000	5.10736
-79.1219	4.37864e+09	0.0315306	-72.8094	4.18652e+09	0.0364795	-70.0469	4.3052e+09	0.033965	-89.3281	4.21585e+09	0.0276373	-74.2656	4.19442e+09	0.0326274	-95.7656	4.21079e+09	0.0271559	-149.6	0.0183	-151.01	5103700000	5.1037
-78.2438	4.36748e+09	0.0321131	-72.1438	4.17634e+09	0.0366881	-69.0719	4.29139e+09	0.0345437	-88.0781	4.20097e+09	0.0273989	-73.375	4.18324e+09	0.0324066	-94.8469	4.19628e+09	0.0278088	-149.4	0.01498	-150.524	5100020000	5.10002
-77.2031	4.34938e+09	0.0325651	-71.4531	4.16292e+09	0.036777	-68.2062	4.27632e+09	0.0341583	-87.0062	4.19205e+09	0.028397	-72.4969	4.16693e+09	0.032606	-94.0156	4.18324e+09	0.0283048	-149.3	0.01912	-150.038	5096580000	5.09658
-76.1281	4.3377e+09	0.0319685	-70.6625	4.14866e+09	0.0372379	-67.2906	4.25968e+09	0.0353663	-85.8906	4.1784e+09	0.0267403	-71.675	4.15538e+09	0.0335461	-93.1688	4.1782e+09	0.028089	-149.1	0.01763	-149.552	5093500000	5.0935
-75.1844	4.32281e+09	0.032734	-69.9469	4.13646e+09	0.0371523	-66.4719	4.2496e+09	0.0346847	-84.8344	4.15606e+09	0.0310666	-70.8813	4.14198e+09	0.0338859	-92.2	4.16008e+09	0.0286328	-148.9	0.01673	-149.066	5091140000	5.09114
-74.3625	4.3086e+09	0.033342	-69.1531	4.1244e+09	0.0378787	-65.6031	4.23595e+09	0.0352913	-83.7125	4.15038e+09	0.0319059	-70.1219	4.13015e+09	0.0338954	-91.1813	4.15031e+09	0.0283925	-148.4	0.01719	-148.58	5087940000	5.08794
-73.5094	4.29161e+09	0.0336164	-68.2875	4.11204e+09	0.0382794	-64.9125	4.22498e+09	0.0358969	-82.575	4.13212e+09	0.0280061	-69.3562	4.11581e+09	0.0339421	-90.2781	4.13568e+09	0.0285888	-148.2	0.01548	-148.094	5084660000	5.08466
-72.6094	4.28185e+09	0.0343311	-67.475	4.10107e+09	0.0384597	-64.1375	4.21174e+09	0.0362162	-81.4375	4.12092e+09	0.0316405	-68.5781	4.10348e+09	0.034563	-89.4656	4.12433e+09	0.0294302	-148	0.01784	-147.608	5081760000	5.08176
-71.7656	4.2661e+09	0.0342109	-66.6594	4.08725e+09	0.0385099	-63.2844	4.19703e+09	0.0363537	-80.1844	4.09678e+09	0.0307468	-67.7438	4.0929e+09	0.0348379	-88.6594	4.11387e+09	0.0296445	-147.9	0.01871	-147.122	5077130000	5.07713
-70.9031	4.25163e+09	0.0351048	-65.7906	4.07226e+09	0.0389927	-62.4437	4.18545e+09	0.036624	-79.2219	4.09705e+09	0.0314744	-66.9344	4.08055e+09	0.0355297	-87.3406	4.09632e+09	0.0295496	-147.8	0.01712	-146.636	5068560000	5.06856
-70.0594	4.23977e+09	0.0359575	-65.075	4.05892e+09	0.0394645	-61.5813	4.17178e+09	0.0369042	-78.0281	4.08543e+09	0.0310809	-66.2	4.06656e+09	0.0355801	-86.3781	4.08113e+09	0.0295103	-147.6	0.02022	-146.15	5063130000	5.06313
-69.2719	4.22325e+09	0.0362396	-63.8594	4.04251e+09	0.0395973	-60.6906	4.1544e+09	0.0381352	-77.0969	4.06682e+09	0.0298132	-65.4062	4.05332e+09	0.0354836	-85.2937	4.06894e+09	0.0300328	-147.3	0.01692	-145.664	5058160000	5.05816
-68.3594	4.20799e+09	0.0359325	-62.9844	4.02963e+09	0.0400601	-60.0562	4.14042e+09	0.0380207	-76.075	4.05158e+09	0.0327776	-64.6969	4.0392e+09	0.0365284	-84.4	4.05671e+09	0.0297074	-147.2	0.0177	-145.178	5053410000	5.05341
-67.6437	4.19527e+09	0.0367379	-62.1906	4.01372e+09	0.0409849	-59.3063	4.12662e+09	0.0385277	-75.1094	4.04171e+09	0.0320567	-63.9031	4.02766e+09	0.0365618	-83.3156	4.03678e+09	0.0309637	-147.1	0.01884	-144.692	5049260000	5.04926
-66.8594	4.18232e+09	0.0367018	-61.2	3.99626e+09	0.0411816	-58.4156	4.11703e+09	0.0390859	-74.2844	4.02652e+09	0.0329369	-63.0844	4.01562e+09	0.0373024	-82.2	4.02734e+09	0.030683	-146.9	0.01919	-144.206	5045630000	5.04563
-65.9562	4.16486e+09	0.0375859	-60.4625	3.98845e+09	0.0410893	-57.525	4.09666e+09	0.0395028	-73.3594	4.01537e+09	0.0330986	-62.2437	4.00477e+09	0.0367936	-81.3219	4.01485e+09	0.0306874	-146.6	0.01796	-143.719	5041690000	5.04169
-65.2375	4.15319e+09	0.0386379	-59.5531	3.96995e+09	0.0418383	-56.5844	4.07897e+09	0.0399695	-72.3531	4.00233e+09	0.033144	-61.5	3.99257e+09	0.0368808	-80.4469	4.00309e+09	0.0312579	-146.4	0.01853	-143.233	5038030000	5.03803
-64.4625	4.13787e+09	0.0391102	-58.6938	3.95441e+09	0.042448	-55.7719	4.0658e+09	0.0396774	-71.4375	3.98896e+09	0.0334466	-60.6031	3.97775e+09	0.0379322	-79.6312	3.99382e+09	0.0315667	-146.3	0.02024	-142.747	5034210000	5.03421
-63.5375	4.12418e+09	0.0390734	-57.85	3.94047e+09	0.0425354	-55.0875	4.05872e+09	0.0403905	-70.55	3.97918e+09	0.0338429	-59.8937	3.96526e+09	0.0384522	-78.7687	3.98131e+09	0.0315744	-146	0.01859	-142.261	5029980000	5.02998
-62.5938	4.10514e+09	0.0400399	-57.0875	3.92795e+09	0.0427252	-54.1875	4.03476e+09	0.040642	-69.5781	3.96451e+09	0.0339912	-58.9625	3.94898e+09	0.0387486	-77.8781	3.97226e+09	0.032141	-145.9	0.01577	-141.775	5024760000	5.02476
-61.7875	4.08866e+09	0.0400937	-56.4188	3.91594e+09	0.0433454	-53.4781	4.03082e+09	0.0425339	-68.5781	3.94899e+09	0.0339839	-58.1	3.92954e+09	0.0393773	-77.0563	3.95706e+09	0.0318764	-145.8	0.01734	-141.289	5019810000	5.01981
-60.8969	4.06972e+09	0.0408032	-55.7438	3.90356e+09	0.0439257	-52.525	4.02098e+09	0.0399046	-67.7594	3.93581e+09	0.0347809	-57.4	3.92313e+09	0.0396939	-76.1969	3.94575e+09	0.03321	-145.6	0.01804	-140.803	5015360000	5.01536
-60.2281	4.05573e+09	0.0413024	-55.0812	3.89164e+09	0.0443948	-51.8531	4.0126e+09	0.0405614	-66.7812	3.92134e+09	0.0354608	-56.6344	3.90678e+09	0.0402716	-75.3719	3.93086e+09	0.0331487	-145.4	0.02095	-140.317	5011000000	5.011
-59.55	4.04055e+09	0.0415592	-54.3906	3.8773e+09	0.0438449	-50.9906	3.98247e+09	0.0429687	-65.8469	3.90633e+09	0.0356826	-55.7812	3.89543e+09	0.039861	-74.5781	3.91995e+09	0.0328425	-145.3	0.01885	-139.831	5006520000	5.00652
-58.65	4.02357e+09	0.0421244	-53.5594	3.8661e+09	0.0443345	-50.2031	3.96977e+09	0.0436925	-64.9719	3.887e+09	0.0362121	-54.8687	3.8815e+09	0.0410305	-73.6531	3.90443e+09	0.0337453	-145	0.01866	-139.345	5001740000	5.00174
-57.8781	4.01525e+09	0.0433175	-52.8094	3.85136e+09	0.0448376	-49.4062	3.95805e+09	0.0451301	-63.9938	3.87607e+09	0.0369673	-54.0188	3.86929e+09	0.0415443	-72.8625	3.89737e+09	0.0332687	-144.8	0.01665	-138.859	4996760000	4.99676
-56.9844	3.99532e+09	0.0439644	-52	3.83941e+09	0.0450062	-48.6406	3.93048e+09	0.0450795	-63.2062	3.8622e+09	0.0380354	-53.325	3.85575e+09	0.0417578	-72.0812	3.88437e+09	0.0342444	-144.5	0.02131	-138.373	4991910000	4.99191
-56.2563	3.98287e+09	0.0439971	-51.1969	3.8227e+09	0.0457245	-47.8812	3.92796e+09	0.0429485	-62.3938	3.85302e+09	0.0376892	-52.6656	3.84591e+09	0.0418035	-71.2219	3.86893e+09	0.0339398	-144.4	0.01776	-137.887	4987100000	4.9871
-55.5969	3.96789e+09	0.0437406	-50.5812	3.81139e+09	0.045902	-47.3	3.92129e+09	0.0447776	-61.5938	3.84333e+09	0.038862	-51.8156	3.83195e+09	0.0424736	-70.4375	3.86183e+09	0.0343301	-144.2	0.01895	-137.401	4982260000	4.98226
-54.8938	3.95474e+09	0.0436276	-49.8875	3.79899e+09	0.0459812	-46.625	3.91519e+09	0.0461553	-60.8469	3.82682e+09	0.0379242	-51.1313	3.82089e+09	0.0425488	-69.7531	3.8456e+09	0.0350886	-144.1	0.01882	-136.915	4977380000	4.97738
-54.1594	3.93799e+09	0.0451391	-49.1531	3.78711e+09	0.0463853	-46.0312	3.89653e+09	0.045228	-60.0438	3.81026e+09	0.0390872	-50.4312	3.80615e+09	0.0426532	-69.0563	3.83642e+09	0.0356685	-143.6	0.01761	-136.429	4972910000	4.97291
-53.125	3.91844e+09	0.045123	-48.325	3.7738e+09	0.0469609	-45.4594	3.87921e+09	0.0461204	-59.1625	3.80171e+09	0.039194	-49.5688	3.79257e+09	0.0433483	-68.3	3.82281e+09	0.0350605	-143.5	0.01693	-135.943	4968310000	4.96831
-52.3625	3.90949e+09	0.0453891	-47.5125	3.75641e+09	0.0475286	-44.8031	3.87127e+09	0.0467065	-58.4688	3.79112e+09	0.0397471	-48.9406	3.78059e+09	0.0437748	-67.5406	3.81301e+09	0.0355112	-143.4	0.02175	-135.457	4963520000	4.96352
-51.5281	3.88965e+09	0.0460897	-46.8781	3.74769e+09	0.0477218	-44.1406	3.85233e+09	0.0481469	-57.8062	3.77474e+09	0.0408595	-48.225	3.76743e+09	0.0436465	-66.8156	3.80238e+09	0.0357488	-143.3	0.01898	-134.97	4958780000	4.95878
-50.8594	3.87689e+09	0.0467657	-46.1031	3.73246e+09	0.0480218	-43.3719	3.82718e+09	0.0483784	-56.9031	3.76095e+09	0.0401432	-47.6125	3.75754e+09	0.0448898	-66.0594	3.78782e+09	0.0360625	-142.9	0.0192	-134.484	4953940000	4.95394
-50.2031	3.86429e+09	0.0467662	-45.5875	3.72199e+09	0.0484651	-42.75	3.82116e+09	0.0469415	-56.0531	3.74805e+09	0.0408999	-46.8625	3.74112e+09	0.0446655	-65.3406	3.77789e+09	0.0361491	-142.4	0.01782	-133.998	4949030000	4.94903
-49.55	3.85239e+09	0.04693	-45.0156	3.71183e+09	0.048523	-42.0813	3.80393e+09	0.0483691	-55.4625	3.73503e+09	0.0412264	-46.25	3.73251e+09	0.0447148	-64.7125	3.76842e+09	0.0372559	-142.3	0.02018	-133.512	4944120000	4.94412
-48.7563	3.83782e+09	0.0478531	-44.1844	3.69783e+09	0.0486564	-41.5094	3.7918e+09	0.0477534	-54.6375	3.72026e+09	0.0426894	-45.6094	3.71986e+09	0.0455256	-64.0156	3.75715e+09	0.0372927	-142.2	0.01853	-133.026	4939040000	4.93904
-48.1031	3.82138e+09	0.0482282	-43.3563	3.68286e+09	0.0495957	-41.0625	3.78961e+09	0.0475419	-53.8469	3.70565e+09	0.0420837	-45.0375	3.7078e+09	0.045704	-63.3375	3.74733e+09	0.0375343	-141.7	0.01922	-132.54	4934010000	4.93401
-47.5344	3.81214e+09	0.0478284	-42.675	3.6685e+09	0.0489194	-40.3406	3.77829e+09	0.0496099	-53.15	3.69308e+09	0.0423219	-44.3375	3.69565e+09	0.0460251	-62.6375	3.73478e+09	0.0379174	-141.6	0.01932	-132.054	4928700000	4.9287
-46.8094	3.79857e+09	0.0490147	-41.8562	3.65608e+09	0.0493759	-39.5469	3.77151e+09	0.0462625	-52.4594	3.68126e+09	0.0431214	-43.7562	3.6857e+09	0.0463101	-61.9156	3.7251e+09	0.0380323	-141.3	0.01641	-131.568	4923070000	4.92307
-46.0719	3.78563e+09	0.0495465	-41.1812	3.64209e+09	0.0502306	-38.9031	3.74984e+09	0.0499	-51.7562	3.66976e+09	0.0434562	-43.0094	3.67154e+09	0.0468232	-61.1625	3.71192e+09	0.0383162	-141.1	0.01833	-131.082	4917540000	4.91754
-45.4625	3.77106e+09	0.0495981	-40.4844	3.62824e+09	0.0503293	-38.3656	3.73697e+09	0.0492115	-51.1531	3.65897e+09	0.0438909	-42.45	3.66071e+09	0.0469047	-60.5438	3.7005e+09	0.0388572	-140.8	0.01979	-130.596	4912250000	4.91225
-44.9125	3.75694e+09	0.0503563	-39.9656	3.61799e+09	0.0511183	-37.7969	3.72629e+09	0.0499866	-50.4469	3.64497e+09	0.0447564	-41.7938	3.64903e+09	0.0471251	-59.8656	3.6871e+09	0.0392292	-140.7	0.02189	-130.11	4906890000	4.90689
-44.25	3.74405e+09	0.0501163	-39.3063	3.60441e+09	0.0510908	-37.1531	3.71918e+09	0.0484433	-49.7812	3.6366e+09	0.0442244	-41.1313	3.63272e+09	0.047417	-59.1688	3.67794e+09	0.0397627	-140.6	0.01767	-129.624	4901290000	4.90129
-43.6031	3.73334e+09	0.0501117	-38.6875	3.5959e+09	0.0513207	-36.4875	3.70952e+09	0.0497876	-49.05	3.62271e+09	0.0448943	-40.4125	3.62077e+09	0.0475512	-58.5125	3.66626e+09	0.0395887	-140.2	0.01955	-129.138	4895910000	4.89591
-42.9594	3.71507e+09	0.0505425	-38.0125	3.58167e+09	0.0518092	-36.1063	3.70079e+09	0.0505699	-48.3438	3.6097e+09	0.0451189	-39.6219	3.60712e+09	0.048503	-57.6562	3.65562e+09	0.040384	-140.1	0.01688	-128.652	4890650000	4.89065
-42.3469	3.70318e+09	0.0515767	-37.5406	3.57328e+09	0.0516543	-35.4656	3.68075e+09	0.0505109	-47.65	3.59695e+09	0.0455132	-39.0719	3.59501e+09	0.0484169	-56.8125	3.63931e+09	0.040803	-140	0.01837	-128.166	4884800000	4.8848
-41.5938	3.68922e+09	0.0516345	-37.0125	3.56096e+09	0.0514783	-34.9219	3.66966e+09	0.0506282	-46.9562	3.58313e+09	0.0460384	-38.3781	3.58429e+09	0.0492956	-56.1406	3.63117e+09	0.0408831	-139.5	0.02058	-127.68	4878350000	4.87835
-41.0906	3.67476e+09	0.0522887	-36.425	3.55171e+09	0.0513742	-34.45	3.66286e+09	0.050219	-46.1063	3.56923e+09	0.0463533	-37.7344	3.57165e+09	0.0489235	-55.4062	3.61971e+09	0.0419708	-139	0.01634	-127.194	4871910000	4.87191
-40.4562	3.66002e+09	0.0521692	-35.9594	3.54347e+09	0.0517713	-33.75	3.65056e+09	0.0504293	-45.5969	3.55873e+09	0.0469507	-37.0969	3.56013e+09	0.0495262	-54.6344	3.60438e+09	0.0425389	-138.9	0.01858	-126.708	4866090000	4.86609
-39.8594	3.65028e+09	0.0528521	-35.4844	3.53398e+09	0.052854	-33.0906	3.64115e+09	0.0511684	-44.875	3.54613e+09	0.0473324	-36.4688	3.54859e+09	0.0502839	-53.825	3.59204e+09	0.0420184	-138.8	0.01996	-126.222	4860790000	4.86079
-39.3375	3.63808e+09	0.0526018	-34.9656	3.5255e+09	0.0522182	-32.4875	3.62621e+09	0.0515044	-44.2687	3.53686e+09	0.0475458	-35.9094	3.53471e+09	0.049638	-52.95	3.5778e+09	0.0421029	-138.1	0.02	-125.735	4855700000	4.8557
-38.6375	3.62491e+09	0.0532953	-34.3719	3.51124e+09	0.0527302	-31.9125	3.61577e+09	0.0516541	-43.6812	3.52445e+09	0.0481732	-35.3687	3.52814e+09	0.0499501	-52.2688	3.56554e+09	0.042663	-137.9	0.01951	-125.249	4851060000	4.85106
-37.9875	3.61262e+09	0.0538335	-33.7406	3.49961e+09	0.0523364	-31.3594	3.60764e+09	0.0512173	-43.0156	3.51343e+09	0.0486512	-34.6625	3.51475e+09	0.0502015	-51.5531	3.5575e+09	0.0432731	-137.7	0.01908	-124.763	4846540000	4.84654
-37.3781	3.60207e+09	0.0541388	-33.2375	3.49225e+09	0.0533322	-30.7375	3.59799e+09	0.0509339	-42.3188	3.49939e+09	0.0482194	-33.9969	3.50384e+09	0.0496895	-50.8656	3.54467e+09	0.0439917	-137.4	0.01976	-124.277	4841750000	4.84175
-36.7594	3.5893e+09	0.0535583	-32.6156	3.48096e+09	0.0529982	-30.0906	3.58508e+09	0.0511095	-41.5938	3.48931e+09	0.0492345	-33.3594	3.49268e+09	0.0505804	-50.2219	3.53392e+09	0.0434228	-137.3	0.01927	-123.791	4836630000	4.83663
-36.2469	3.57459e+09	0.0545213	-32.1375	3.47051e+09	0.0528977	-29.5031	3.57274e+09	0.0511017	-41	3.47366e+09	0.0495051	-32.6969	3.47851e+09	0.0510853	-49.5062	3.52506e+09	0.0444153	-136.9	0.01696	-123.305	4831260000	4.83126
-35.6344	3.56195e+09	0.0545539	-31.6031	3.46124e+09	0.0533283	-28.875	3.56155e+09	0.0516813	-40.275	3.46253e+09	0.0499397	-32.0906	3.46958e+09	0.0510512	-48.8531	3.51589e+09	0.0446532	-136.7	0.02083	-122.819	4826430000	4.82643
-34.975	3.55362e+09	0.054432	-31.0562	3.45303e+09	0.0528518	-28.3375	3.55294e+09	0.0519195	-39.5719	3.45068e+09	0.0498445	-31.6313	3.46213e+09	0.0511498	-48.1281	3.4991e+09	0.0447709	-136.6	0.02291	-122.333	4821710000	4.82171
-34.3687	3.53898e+09	0.0550292	-30.5688	3.44404e+09	0.0528779	-27.75	3.54487e+09	0.0509966	-38.8344	3.43741e+09	0.0509496	-31.0875	3.44886e+09	0.050822	-47.4219	3.48493e+09	0.0453141	-136.5	0.0195	-121.847	4816710000	4.81671
-33.7531	3.5279e+09	0.055346	-30.0812	3.4344e+09	0.0535807	-27.2344	3.53478e+09	0.0514155	-38.2219	3.42748e+09	0.0509366	-30.4344	3.43715e+09	0.0513082	-46.6875	3.47639e+09	0.0459309	-135.9	0.0204	-121.361	4811520000	4.81152
-33.25	3.51876e+09	0.0551583	-29.5219	3.42528e+09	0.0537035	-26.7937	3.52472e+09	0.0520714	-37.5562	3.41423e+09	0.0507957	-29.9156	3.42727e+09	0.0515165	-46.0562	3.46053e+09	0.0458472	-135.7	0.01899	-120.875	4806110000	4.80611
-32.6719	3.50859e+09	0.0550902	-28.975	3.41414e+09	0.0531573	-26.3844	3.51913e+09	0.0517819	-37.0219	3.4051e+09	0.0520614	-29.2719	3.41671e+09	0.0515947	-45.4156	3.45082e+09	0.0461079	-135.5	0.01679	-120.389	4800830000	4.80083
-32.0719	3.49785e+09	0.0553733	-28.4031	3.40436e+09	0.0532889	-25.775	3.51206e+09	0.0509878	-36.475	3.39701e+09	0.0519842	-28.8312	3.40899e+09	0.0512379	-44.7437	3.43928e+09	0.0464389	-135.3	0.01981	-119.903	4795530000	4.79553
-31.6313	3.48601e+09	0.0555197	-27.85	3.39489e+09	0.0535237	-25.2156	3.50034e+09	0.0515473	-35.9406	3.38485e+09	0.0515808	-28.1375	3.39763e+09	0.0512852	-44.0469	3.42517e+09	0.046508	-135.2	0.02268	-119.417	4790030000	4.79003
-31.2156	3.47766e+09	0.0553438	-27.3281	3.38582e+09	0.0527024	-24.5906	3.48838e+09	0.0520923	-35.2844	3.37213e+09	0.0515369	-27.5469	3.38814e+09	0.052087	-43.4031	3.41243e+09	0.0463314	-135	0.02069	-118.931	4784230000	4.78423
-30.6406	3.46574e+09	0.0558315	-26.825	3.37651e+09	0.0531474	-24.0562	3.47973e+09	0.0509068	-34.7656	3.36431e+09	0.052235	-27.075	3.38123e+09	0.0520136	-42.8062	3.4012e+09	0.0469589	-134.3	0.01685	-118.445	4778540000	4.77854
-30.2	3.45732e+09	0.0558249	-26.4219	3.36806e+09	0.0530571	-23.5844	3.47767e+09	0.0515219	-34.2375	3.35472e+09	0.0522421	-26.6656	3.36999e+09	0.0514006	-42.2719	3.39367e+09	0.0475195	-134.2	0.02028	-117.959	4773240000	4.77324
-29.6031	3.44868e+09	0.0555235	-26.0156	3.36296e+09	0.053194	-23.0375	3.46418e+09	0.051254	-33.6812	3.34497e+09	0.0525615	-26.1844	3.3645e+09	0.0516959	-41.6406	3.38229e+09	0.0474806	-134	0.01899	-117.473	4768060000	4.76806
-29.1313	3.43869e+09	0.0563428	-25.5031	3.35461e+09	0.0530711	-22.4531	3.45431e+09	0.0507049	-33.15	3.33605e+09	0.053035	-25.6437	3.35478e+09	0.0518684	-41.1344	3.37347e+09	0.0486774	-133.9	0.01971	-116.986	4763050000	4.76305
-28.5625	3.42771e+09	0.0560484	-24.975	3.3442e+09	0.0531136	-22	3.44225e+09	0.0524167	-32.6688	3.32841e+09	0.0529313	-25.1406	3.34663e+09	0.0517873	-40.6375	3.36602e+09	0.0482403	-133.8	0.02268	-116.5	4757910000	4.75791
-28.1031	3.42034e+09	0.0554705	-24.55	3.3371e+09	0.0535169	-21.5812	3.43734e+09	0.0512377	-32.0625	3.31847e+09	0.0536317	-24.7094	3.33828e+09	0.0521526	-40.1219	3.3574e+09	0.0483074	-133.6	0.02144	-116.014	4752720000	4.75272
-27.6438	3.41007e+09	0.0560815	-24.1187	3.33e+09	0.0527224	-21.0531	3.43514e+09	0.0506174	-31.6219	3.30794e+09	0.0531926	-24.2406	3.33049e+09	0.0519284	-39.4906	3.34514e+09	0.0485731	-133	0.01781	-115.528	4747060000	4.74706
-27.2125	3.40446e+09	0.0556494	-23.5969	3.32232e+09	0.0530295	-20.5812	3.42237e+09	0.05123	-31.1313	3.2996e+09	0.0529995	-23.775	3.32438e+09	0.0517484	-38.95	3.33709e+09	0.0484626	-132.7	0.02038	-115.042	4740510000	4.74051
-26.7375	3.39301e+09	0.0556602	-23.2	3.3146e+09	0.0530216	-20.125	3.41663e+09	0.0505985	-30.5219	3.29009e+09	0.053089	-23.2469	3.31824e+09	0.0520198	-38.3094	3.32414e+09	0.0491014	-132.6	0.02179	-114.556	4733980000	4.73398
-26.3031	3.38782e+09	0.0560176	-22.7688	3.30897e+09	0.0527728	-19.7031	3.4124e+09	0.0509108	-30.0375	3.28138e+09	0.0530686	-22.7312	3.30923e+09	0.0522152	-37.775	3.31703e+09	0.0492879	-132.1	0.01876	-114.07	4727460000	4.72746
-25.7781	3.37849e+09	0.0552962	-22.3219	3.30163e+09	0.0531109	-19.2906	3.40873e+09	0.050242	-29.575	3.27403e+09	0.0535639	-22.175	3.3002e+09	0.0518447	-37.1469	3.3082e+09	0.049781	-131.9	0.02208	-113.584	4720880000	4.72088
-25.25	3.36964e+09	0.0558509	-21.9312	3.29432e+09	0.0521188	-18.6812	3.39609e+09	0.0507391	-29.0031	3.26575e+09	0.0537011	-21.725	3.2928e+09	0.0516938	-36.5531	3.29548e+09	0.0495469	-131.3	0.02185	-113.098	4714550000	4.71455
-24.8062	3.35869e+09	0.0557918	-21.4688	3.288e+09	0.0522933	-18.1469	3.3897e+09	0.0507475	-28.5	3.25684e+09	0.0540831	-21.4	3.28627e+09	0.0514144	-35.975	3.28353e+09	0.0506936	-131.1	0.01919	-112.612	4708730000	4.70873
-24.3719	3.35292e+09	0.0554616	-21.0656	3.28079e+09	0.0518875	-17.7125	3.3826e+09	0.0505675	-27.9031	3.24644e+09	0.0535497	-20.8594	3.28146e+09	0.0512517	-35.3781	3.27528e+09	0.0502957	-130.5	0.02055	-112.126	4702690000	4.70269
-23.8781	3.34302e+09	0.0553977	-20.6906	3.27629e+09	0.0525996	-17.175	3.37402e+09	0.0507308	-27.4406	3.24057e+09	0.0535572	-20.3938	3.27368e+09	0.0514363	-34.8906	3.2639e+09	0.0508512	-130.4	0.02216	-111.64	4696320000	4.69632
-23.275	3.33483e+09	0.0555914	-20.1594	3.26772e+09	0.0520368	-16.8	3.36845e+09	0.0507558	-26.9188	3.23083e+09	0.0540221	-19.8687	3.26673e+09	0.0515351	-34.3156	3.25551e+09	0.051218	-130.1	0.01814	-111.154	4690100000	4.6901
-22.8438	3.32819e+09	0.054824	-19.7844	3.26172e+09	0.0520488	-16.3875	3.36214e+09	0.0499385	-26.5063	3.22193e+09	0.0537358	-19.4094	3.25946e+09	0.0510487	-33.7156	3.24463e+09	0.0510772	-130	0.02187	-110.668	4684080000	4.68408
-22.4156	3.32013e+09	0.0547833	-19.325	3.25493e+09	0.0517551	-15.975	3.35575e+09	0.0500282	-26	3.21281e+09	0.0538858	-18.9812	3.25301e+09	0.0513128	-33.1375	3.23522e+09	0.0508291	-129.6	0.02087	-110.182	4677930000	4.67793
-22.0063	3.31321e+09	0.0555302	-18.8438	3.2473e+09	0.0522116	-15.6062	3.34995e+09	0.0504256	-25.4281	3.20534e+09	0.0533096	-18.5812	3.24405e+09	0.0510922	-32.575	3.22767e+09	0.0511246	-129.2	0.01823	-109.696	4672080000	4.67208
-21.5063	3.30543e+09	0.0549792	-18.475	3.24232e+09	0.051701	-15.1469	3.34489e+09	0.0492267	-24.8594	3.19726e+09	0.0537135	-18.1219	3.23978e+09	0.0510664	-32.0406	3.21719e+09	0.0510846	-128.9	0.02033	-109.21	4666270000	4.66627
-20.85	3.29544e+09	0.0549711	-18.0281	3.23696e+09	0.0514502	-14.6906	3.33997e+09	0.0502413	-24.3906	3.1912e+09	0.0539561	-17.6469	3.23347e+09	0.050952	-31.5906	3.21117e+09	0.0505658	-128.8	0.02298	-108.724	4660270000	4.66027
-19.3469	3.27751e+09	0.0546016	-17.675	3.22937e+09	0.0519146	-14.2344	3.33511e+09	0.0498047	-23.9562	3.18284e+09	0.0537954	-17.2	3.22852e+09	0.050591	-31.1969	3.20057e+09	0.0515617	-128.6	0.02099	-108.237	4653980000	4.65398
-17.225	3.24952e+09	0.0547622	-17.2938	3.22446e+09	0.0515874	-13.7781	3.32831e+09	0.0487762	-23.475	3.17604e+09	0.0539844	-16.8656	3.22287e+09	0.0506954	-30.7156	3.19306e+09	0.0522027	-128.2	0.02158	-107.751	4647060000	4.64706
-14.7969	3.22918e+09	0.0543781	-16.95	3.21668e+09	0.0509666	-13.3031	3.32388e+09	0.0492271	-22.95	3.16893e+09	0.0536376	-16.4844	3.21737e+09	0.0508521	-30.1531	3.18448e+09	0.0521591	-128.1	0.01855	-107.265	4640170000	4.64017
-12.9969	3.21239e+09	0.0538838	-16.5531	3.21294e+09	0.0512209	-12.8062	3.31438e+09	0.0489073	-22.4156	3.16082e+09	0.0539568	-16.0125	3.21313e+09	0.0504967	-29.5938	3.17618e+09	0.0518485	-127.4	0.02359	-106.779	4634280000	4.63428
-12.0687	3.19677e+09	0.0534688	-16.2	3.20557e+09	0.0514786	-12.4313	3.31348e+09	0.0482326	-22.0062	3.15337e+09	0.0536138	-15.6156	3.20723e+09	0.0508281	-29.0281	3.1675e+09	0.0521997	-127.3	0.02029	-106.293	4628360000	4.62836
-10.8125	3.17999e+09	0.0529907	-15.8813	3.20221e+09	0.0513288	-12.0875	3.30422e+09	0.0484317	-21.5031	3.14581e+09	0.0536039	-15.2	3.20111e+09	0.049809	-28.4437	3.15873e+09	0.0512356	-127.1	0.02101	-105.807	4622180000	4.62218
-9.26562	3.16234e+09	0.0524535	-15.3906	3.19592e+09	0.0511354	-11.625	3.29906e+09	0.0489496	-20.9781	3.13651e+09	0.0533481	-14.8313	3.19654e+09	0.050366	-27.9656	3.15149e+09	0.0522993	-127	0.02274	-105.321	4615620000	4.61562
-7.5875	3.14732e+09	0.0515256	-15.0531	3.1904e+09	0.0507725	-11.25	3.29393e+09	0.0478701	-20.4625	3.13004e+09	0.0533959	-14.3875	3.19105e+09	0.0502778	-27.4187	3.1424e+09	0.051754	-126.9	0.01892	-104.835	4609460000	4.60946
-6.39063	3.13262e+09	0.0518562	-14.1844	3.18079e+09	0.0508218	-10.7906	3.28701e+09	0.0484873	-19.9062	3.12412e+09	0.0529282	-14.0687	3.18722e+09	0.0492049	-26.875	3.13374e+09	0.0519019	-126.8	0.02156	-104.349	4603780000	4.60378
-5.00313	3.11871e+09	0.0511352	-12.8	3.16403e+09	0.0507707	-10.4313	3.28377e+09	0.0483245	-19.4156	3.11586e+09	0.0530984	-13.6594	3.18208e+09	0.0501694	-26.4281	3.12583e+09	0.0514747	-126.1	0.02452	-103.863	4597730000	4.59773
-3.89687	3.10623e+09	0.0508113	-10.3844	3.14001e+09	0.0503039	-9.98125	3.27849e+09	0.0479887	-18.95	3.10861e+09	0.0528532	-13.3063	3.17907e+09	0.0498756	-26	3.11853e+09	0.0515283	-125.7	0.02082	-103.377	4590870000	4.59087
-2.9	3.09433e+09	0.0504252	-8.4375	3.12284e+09	0.0498609	-9.5125	3.27507e+09	0.0457588	-18.4594	3.10314e+09	0.0525207	-12.925	3.17575e+09	0.0499388	-25.425	3.11052e+09	0.0519223	-125.6	0.01904	-102.891	4583720000	4.58372
-1.8375	3.08318e+09	0.0494761	-6.97812	3.11117e+09	0.049393	-9.12812	3.26939e+09	0.046822	-18.0031	3.09629e+09	0.0525843	-12.5	3.16925e+09	0.0488704	-24.9094	3.10285e+09	0.0516224	-125.3	0.02171	-102.405	4577000000	4.577
-0.5125	3.06968e+09	0.0492649	-5.875	3.10037e+09	0.0494337	-8.55312	3.26189e+09	0.0471013	-17.5781	3.09194e+09	0.0527926	-12.2031	3.16663e+09	0.0489172	-24.3594	3.09467e+09	0.0523819	-125.2	0.02358	-101.919	4571120000	4.57112
0.728125	3.05993e+09	0.0486775	-4.41875	3.08548e+09	0.0494097	-7.50313	3.25001e+09	0.0466108	-17.125	3.0849e+09	0.0526633	-11.8281	3.16021e+09	0.0490705	-23.7969	3.08711e+09	0.0512887	-124.9	0.02473	-101.433	4565040000	4.56504
2.0125	3.05005e+09	0.0474942	-2.79062	3.06888e+09	0.0489062	-5.0875	3.22478e+09	0.047472	-16.6656	3.07933e+09	0.0524804	-10.775	3.14813e+09	0.0489188	-23.3344	3.07858e+09	0.0515347	-124.2	0.01942	-100.947	4558550000	4.55855
3.20938	3.04011e+09	0.0479404	-1.26875	3.0535e+09	0.0480902	-3.04688	3.21089e+09	0.0467012	-16.1313	3.07082e+09	0.0524396	-8.37187	3.12715e+09	0.0485106	-22.775	3.07213e+09	0.0516262	-124.1	0.02083	-100.461	4551930000	4.55193
4.42812	3.03112e+09	0.0464709	0.11875	3.04186e+09	0.0480085	-1.60938	3.19514e+09	0.0468006	-15.7031	3.06656e+09	0.0523556	-6.35625	3.11109e+09	0.0476656	-22.3844	3.06572e+09	0.051886	-123.7	0.02266	-99.9745	4545550000	4.54555
5.44375	3.02618e+09	0.0468697	1.44687	3.02892e+09	0.0477393	-0.359375	3.18448e+09	0.0458818	-15.3094	3.06103e+09	0.0522764	-4.54688	3.09953e+09	0.0477415	-21.9375	3.05875e+09	0.0514958	-123.4	0.02083	-99.4885	4539370000	4.53937
6.65938	3.01622e+09	0.0464536	2.59375	3.01748e+09	0.0475677	0.640625	3.16884e+09	0.0450828	-14.875	3.05689e+09	0.0516034	-3.3	3.09046e+09	0.046586	-20.9937	3.0428e+09	0.0512481	-123.3	0.02444	-99.0024	4532590000	4.53259
7.5375	3.0113e+09	0.0459911	4.03438	3.00683e+09	0.046779	2.05625	3.15736e+09	0.0444349	-14.4656	3.05228e+09	0.0521057	-2.05	3.07816e+09	0.046176	-19.425	3.02547e+09	0.0515603	-123	0.01917	-98.5164	4525060000	4.52506
8.7625	3.0064e+09	0.0444001	5.09063	2.99754e+09	0.0455204	3.78437	3.14174e+09	0.0431999	-13.975	3.04602e+09	0.0517149	-0.609375	3.06379e+09	0.0456269	-17.0156	3.0013e+09	0.0503207	-122.7	0.02065	-98.0303	4517880000	4.51788
9.75312	2.99945e+09	0.0439955	6.075	2.99065e+09	0.0461782	5.08125	3.12984e+09	0.0448304	-13.5687	3.04243e+09	0.0515581	0.83125	3.04811e+09	0.0445659	-14.9031	2.98341e+09	0.0508212	-122.4	0.02181	-97.5443	4511230000	4.51123
10.9219	2.9892e+09	0.0434297	7.28125	2.98267e+09	0.0456732	6.43125	3.11782e+09	0.0424176	-13.1594	3.03855e+09	0.0514584	2.37188	3.03576e+09	0.0441116	-13.3688	2.97042e+09	0.0503744	-122.1	0.0245	-97.0582	4504700000	4.5047
11.7781	2.98176e+09	0.0431025	8.41563	2.9679e+09	0.0446513	7.45	3.10518e+09	0.0422881	-12.6562	3.0327e+09	0.0512617	3.7125	3.0258e+09	0.0437573	-12.3469	2.95933e+09	0.0506515	-121.9	0.02364	-96.5722	4498430000	4.49843
12.725	2.97511e+09	0.042741	9.84375	2.96046e+09	0.0434393	8.80625	3.09265e+09	0.041078	-12.325	3.02802e+09	0.0508546	5.16875	3.0141e+09	0.0429681	-11.225	2.94372e+09	0.0506941	-121.6	0.02033	-96.0861	4492100000	4.4921
13.9906	2.96893e+09	0.0413011	10.7937	2.95282e+09	0.0427199	9.90625	3.08065e+09	0.0406698	-11.75	3.02077e+09	0.0510568	6.35938	3.00185e+09	0.0417986	-9.55625	2.92751e+09	0.0497176	-121.2	0.02108	-95.6001	4485730000	4.48573
14.9937	2.96191e+09	0.0411673	11.5813	2.94585e+09	0.0427075	11.1437	3.07117e+09	0.0424759	-9.81562	3.00225e+09	0.0502139	7.55312	2.99013e+09	0.0409132	-7.83438	2.90992e+09	0.0496323	-121	0.02236	-95.114	4478830000	4.47883
15.8656	2.95627e+09	0.0405046	12.4062	2.94287e+09	0.0427729	12.2344	3.05492e+09	0.0408387	-7.07812	2.98307e+09	0.0499524	9.06875	2.97633e+09	0.0401288	-6.7375	2.89916e+09	0.049943	-120.9	0.02449	-94.6279	4471670000	4.47167
16.6187	2.95029e+09	0.0397068	13.7281	2.92896e+09	0.0418058	13.5375	3.04322e+09	0.0389267	-5.40938	2.97067e+09	0.0495281	10.3719	2.96774e+09	0.0396211	-5.41875	2.88248e+09	0.0493133	-120.1	0.02362	-94.1419	4463380000	4.46338
17.5281	2.94043e+09	0.039472	14.7906	2.9218e+09	0.0427953	15.2906	3.02872e+09	0.0385247	-4.05	2.96174e+09	0.0488482	11.3656	2.96139e+09	0.0390146	-4.01562	2.86987e+09	0.0485175	-120	0.02098	-93.6558	4455770000	4.45577
18.7344	2.93183e+09	0.0386798	15.8437	2.91114e+09	0.0412611	16.6094	3.01846e+09	0.0390243	-2.73125	2.95066e+09	0.0479025	12.025	2.95304e+09	0.038855	-2.67812	2.85794e+09	0.0484299	-119.8	0.024	-93.1698	4449540000	4.44954
19.7312	2.91968e+09	0.0379176	16.9	2.90189e+09	0.0404289	17.4719	3.01308e+09	0.038	-1.32188	2.93726e+09	0.0479565	12.9125	2.94523e+09	0.0383118	-1.3	2.84481e+09	0.0482172	-119.7	0.02068	-92.6837	4442520000	4.44252
20.6844	2.91564e+09	0.0378769	17.8406	2.89202e+09	0.0401996	18.3625	3.00306e+09	0.036097	0.409375	2.91945e+09	0.0466378	13.9875	2.93428e+09	0.0378567	0.06875	2.83419e+09	0.0474973	-119.6	0.02171	-92.1977	4434900000	4.4349
21.4813	2.90847e+09	0.0372961	19.0719	2.87877e+09	0.0410579	19.3875	2.99172e+09	0.0363601	2.075	2.90713e+09	0.0460077	15.0969	2.92481e+09	0.0371763	1.08438	2.82597e+09	0.0475401	-118.7	0.02059	-91.7116	4427960000	4.42796
22.4312	2.89868e+09	0.0367007	20.0344	2.87033e+09	0.0401796	20.6125	2.98059e+09	0.0370827	3.53438	2.89475e+09	0.0454265	16.1875	2.91625e+09	0.0364688	1.93125	2.81705e+09	0.0477198	-118.6	0.02403	-91.2256	4421860000	4.42186
23.5906	2.89059e+09	0.036242	21.1344	2.85795e+09	0.0397134	21.6312	2.97024e+09	0.0358185	4.85313	2.88257e+09	0.0440985	16.9906	2.90727e+09	0.0361773	3.08438	2.80665e+09	0.0469652	-118.5	0.02334	-90.7395	4415560000	4.41556
24.5375	2.87863e+09	0.0360711	21.9531	2.84989e+09	0.0392521	22.6219	2.9583e+09	0.0355432	6.2375	2.87184e+09	0.0438849	17.9781	2.89707e+09	0.0363737	4.38438	2.79571e+09	0.0460042	-118.4	0.02227	-90.2535	4408320000	4.40832
25.7	2.8636e+09	0.036055	23.0219	2.84079e+09	0.0389514	23.6375	2.94941e+09	0.0342194	7.375	2.86487e+09	0.0429495	18.9406	2.88751e+09	0.0353508	5.45937	2.78671e+09	0.0462008	-118.1	0.0211	-89.7674	4400930000	4.40093
26.6406	2.85515e+09	0.0353679	24.025	2.82973e+09	0.0391032	24.6156	2.94312e+09	0.0349138	8.8875	2.853e+09	0.0422179	19.9656	2.87871e+09	0.035133	6.58125	2.77741e+09	0.0459031	-117.5	0.02435	-89.2813	4394100000	4.3941
27.6938	2.84229e+09	0.0342981	25.1219	2.81705e+09	0.0384387	25.5937	2.9297e+09	0.0341259	10.1938	2.84346e+09	0.0410162	20.9281	2.86787e+09	0.03447	7.41875	2.76829e+09	0.045365	-117.3	0.02082	-88.7953	4387270000	4.38727
28.9594	2.82889e+09	0.0347907	26.1812	2.80786e+09	0.0388009	26.6938	2.91719e+09	0.0346278	11.5687	2.83134e+09	0.0401506	21.8094	2.85943e+09	0.0342337	8.65937	2.75779e+09	0.0451767	-117.1	0.02242	-88.3092	4379570000	4.37957
30.0656	2.81662e+09	0.0342843	27.0906	2.79592e+09	0.0383802	27.6594	2.91025e+09	0.0344152	13.0406	2.81859e+09	0.0396259	22.7625	2.85031e+09	0.0341411	9.725	2.7495e+09	0.0444962	-116.9	0.02309	-87.8232	4372500000	4.3725
31.0281	2.80482e+09	0.0346607	28.0531	2.78528e+09	0.0380201	28.6844	2.89881e+09	0.0342764	14.3781	2.80715e+09	0.0390495	23.7594	2.83961e+09	0.034243	10.6312	2.743e+09	0.0444474	-116.6	0.02148	-87.3371	4366120000	4.36612
31.9219	2.79293e+09	0.0337728	28.9344	2.77471e+09	0.0381983	29.6219	2.89027e+09	0.0336577	15.4062	2.7988e+09	0.0387197	24.6656	2.8315e+09	0.0336806	11.7594	2.73029e+09	0.0435403	-116.4	0.02451	-86.8511	4359170000	4.35917
32.9219	2.7823e+09	0.0344348	29.8563	2.76236e+09	0.0377307	30.7062	2.87858e+09	0.033854	16.4563	2.78891e+09	0.0383432	25.6812	2.82266e+09	0.0335992	12.9469	2.72207e+09	0.0430051	-115.8	0.02289	-86.365	4352230000	4.35223
34.0719	2.76829e+09	0.0340856	30.9312	2.75144e+09	0.0375713	31.6125	2.86999e+09	0.0344278	17.4375	2.778e+09	0.0378227	26.5063	2.81174e+09	0.0335254	14.1625	2.71102e+09	0.0421159	-115.7	0.02064	-85.879	4345810000	4.34581
35.1531	2.75462e+09	0.0341185	31.8062	2.73871e+09	0.0378715	32.5406	2.86084e+09	0.0339846	18.3969	2.7702e+09	0.037531	27.5188	2.80182e+09	0.0330394	15.2094	2.7004e+09	0.0422708	-115.4	0.02409	-85.3929	4338080000	4.33808
36.1875	2.74303e+09	0.0340782	32.7562	2.72837e+09	0.037848	33.8656	2.84678e+09	0.0346395	19.3781	2.76029e+09	0.0370657	28.4594	2.79217e+09	0.0327046	16.2031	2.69397e+09	0.0424467	-115.2	0.02329	-84.9069	4329980000	4.32998
37.3375	2.73022e+09	0.033241	33.6719	2.71767e+09	0.0373828	35.1688	2.82948e+09	0.0336532	20.3656	2.75243e+09	0.036401	29.5437	2.78164e+09	0.0323417	16.925	2.68454e+09	0.0420294	-115.1	0.0226	-84.4208	4323170000	4.32317
38.4562	2.71558e+09	0.0336342	34.6562	2.70434e+09	0.0365638	35.9531	2.81066e+09	0.0346114	21.3219	2.74475e+09	0.0361568	30.5562	2.77085e+09	0.0323426	18.2469	2.67249e+09	0.0413436	-114.4	0.02146	-83.9347	4316730000	4.31673
39.3906	2.70372e+09	0.0341271	35.5812	2.69487e+09	0.0371058	37.1219	2.79941e+09	0.0339882	22.3156	2.73142e+09	0.0364616	31.6063	2.75537e+09	0.0322017	19.5063	2.66295e+09	0.0413016	-114	0.02517	-83.4487	4309770000	4.30977
40.2437	2.69334e+09	0.0334765	36.3937	2.68468e+09	0.0369654	38.3281	2.78684e+09	0.0333702	23.5031	2.72178e+09	0.0356544	32.7906	2.74307e+09	0.0326787	20.5188	2.65153e+09	0.0407472	-113.9	0.02367	-82.9626	4302540000	4.30254
41.4406	2.67821e+09	0.03363	37.4875	2.67124e+09	0.0363429	39.2563	2.76908e+09	0.0346719	24.5063	2.71253e+09	0.0356864	33.7781	2.73042e+09	0.0321501	21.3687	2.64281e+09	0.0410285	-113.5	0.0215	-82.4766	4295200000	4.2952
42.4844	2.66795e+09	0.0330098	38.3813	2.65858e+09	0.0365168	40.05	2.76044e+09	0.0351178	25.6156	2.70187e+09	0.0351581	34.6656	2.71945e+09	0.0320525	22.2812	2.63238e+09	0.0401086	-113.3	0.02293	-81.9905	4287810000	4.28781
43.4656	2.65306e+09	0.0329932	39.2656	2.64841e+09	0.0366433	41.0656	2.7433e+09	0.0328277	26.4781	2.69355e+09	0.0350897	35.6063	2.70855e+09	0.0326991	23.475	2.61981e+09	0.0398145	-113.1	0.02332	-81.5045	4280590000	4.28059
44.3812	2.64203e+09	0.0333269	40.4125	2.63556e+09	0.0363673	42.3281	2.7359e+09	0.0342063	27.9469	2.67656e+09	0.0346783	36.4	2.69674e+09	0.0324635	24.4656	2.60992e+09	0.0401471	-112.9	0.02528	-81.0184	4272810000	4.27281
45.4438	2.63015e+09	0.0330338	41.5	2.62263e+09	0.0367852	43.2844	2.71573e+09	0.0350723	29.0031	2.66608e+09	0.0345458	37.4875	2.682e+09	0.0323009	25.4312	2.60087e+09	0.0393451	-112.6	0.02377	-80.5324	4265050000	4.26505
46.4188	2.6177e+09	0.0331528	42.4094	2.61172e+09	0.036373	44.4594	2.70174e+09	0.033521	30.1562	2.6526e+09	0.0342512	38.7875	2.66869e+09	0.0324196	26.2781	2.59029e+09	0.0391035	-112.5	0.02166	-80.0463	4258550000	4.25855
47.4844	2.60597e+09	0.0330152	43.3188	2.60195e+09	0.0361749	45.5406	2.68457e+09	0.0334222	31.0969	2.6408e+09	0.0342859	39.5281	2.65731e+09	0.0324339	27.2937	2.58079e+09	0.0388879	-111.8	0.02374	-79.5602	4252760000	4.25276
48.3937	2.59464e+09	0.0324242	44.1625	2.59134e+09	0.0364073	46.6344	2.67e+09	0.0309338	32.0344	2.62808e+09	0.0342231	40.5375	2.64379e+09	0.0324519	28.425	2.56749e+09	0.0386443	-111.7	0.02566	-79.0742	4245540000	4.24554
49.2719	2.58384e+09	0.0332416	44.9562	2.57846e+09	0.0364533	47.675	2.65563e+09	0.0315374	33.0281	2.6168e+09	0.0346037	41.6969	2.62803e+09	0.0323628	29.3531	2.5587e+09	0.0385882	-111.4	0.02148	-78.5881	4238410000	4.23841
50.3031	2.57065e+09	0.0329996	46.075	2.56556e+09	0.0356824	48.5562	2.64423e+09	0.0346818	34.0062	2.60508e+09	0.0345412	42.7156	2.61559e+09	0.0324547	30.3656	2.55004e+09	0.0383054	-111.2	0.0237	-78.1021	4231830000	4.23183
51.2594	2.55671e+09	0.0326307	47.1844	2.55334e+09	0.0360263	49.5031	2.63231e+09	0.0338518	34.9156	2.59464e+09	0.0345705	43.6687	2.60484e+09	0.0326213	31.15	2.53944e+09	0.0376877	-110.7	0.02522	-77.616	4223850000	4.22385
52.3125	2.54466e+09	0.0321388	48.2375	2.5415e+09	0.0359092	50.3375	2.61954e+09	0.0370448	35.7594	2.5832e+09	0.0347296	44.475	2.5936e+09	0.0326874	32.1156	2.52911e+09	0.0380598	-110.6	0.02347	-77.13	4215530000	4.21553
53.2969	2.53406e+09	0.0328297	49.0531	2.53081e+09	0.0360239	51.2406	2.61011e+09	0.0350061	36.7969	2.57022e+09	0.0345384	45.4438	2.58053e+09	0.0327347	33.1469	2.51998e+09	0.0373218	-110.4	0.02146	-76.6439	4208550000	4.20855
54.3563	2.51968e+09	0.0324503	50.0656	2.51872e+09	0.0355618	52.3312	2.59554e+09	0.0327051	37.7906	2.55995e+09	0.0351325	46.4813	2.56582e+09	0.0327707	34.2531	2.50875e+09	0.0374028	-109.9	0.02573	-76.1579	4201300000	4.2013
55.0875	2.5086e+09	0.032375	50.9188	2.50653e+09	0.0358102	53.3188	2.57594e+09	0.0336264	38.8656	2.5466e+09	0.0350136	47.55	2.55267e+09	0.0326649	35.325	2.49943e+09	0.0370139	-109.7	0.02284	-75.6718	4193500000	4.1935
56.0344	2.49518e+09	0.0325702	51.9187	2.49474e+09	0.0354871	54.3719	2.57032e+09	0.0347276	39.8813	2.53292e+09	0.0345588	48.4594	2.54219e+09	0.0324136	36.05	2.48915e+09	0.0369056	-109.5	0.02529	-75.1857	4186020000	4.18602
56.9469	2.48408e+09	0.0327538	52.8687	2.48315e+09	0.0358147	55.3813	2.5526e+09	0.0356094	40.9156	2.52238e+09	0.0345712	49.3656	2.52909e+09	0.0331405	37.2969	2.47868e+09	0.0369856	-109.4	0.02366	-74.6997	4177660000	4.17766
57.8562	2.47618e+09	0.0325062	53.9375	2.47151e+09	0.035903	56.5375	2.52784e+09	0.0350976	41.7875	2.51026e+09	0.034558	50.2031	2.51943e+09	0.0328438	38.4156	2.46815e+09	0.0369627	-109.2	0.022	-74.2136	4169220000	4.16922
59.0375	2.46301e+09	0.0327384	55.025	2.45899e+09	0.0357107	57.5438	2.52673e+09	0.033424	42.8	2.49952e+09	0.0352014	51.2219	2.50378e+09	0.0321768	39.2562	2.45844e+09	0.0361465	-108.7	0.02563	-73.7276	4162040000	4.16204
59.8375	2.45095e+09	0.0323995	55.8375	2.44614e+09	0.0353341	58.6	2.51073e+09	0.0348007	43.8094	2.48734e+09	0.0344964	52.375	2.49142e+09	0.0328227	40.2875	2.44905e+09	0.036561	-108.6	0.02602	-73.2415	4155480000	4.15548
60.7062	2.43947e+09	0.0323995	56.8656	2.43447e+09	0.0353473	59.6969	2.49393e+09	0.0351221	44.6875	2.4758e+09	0.0347972	53.55	2.47675e+09	0.0323283	41.0187	2.44e+09	0.0361201	-108.4	0.02394	-72.7555	4148820000	4.14882
61.6531	2.42698e+09	0.0327215	57.9313	2.4212e+09	0.0352528	60.9875	2.48104e+09	0.0315513	45.5375	2.46408e+09	0.0346809	54.6813	2.46253e+09	0.0328174	41.8844	2.42992e+09	0.0358093	-108.3	0.02359	-72.2694	4141480000	4.14148
62.6063	2.4173e+09	0.0321002	58.7781	2.40884e+09	0.0353342	62.075	2.46927e+09	0.0327457	46.7375	2.45002e+09	0.0345171	55.4719	2.45024e+09	0.0325634	42.8781	2.41971e+09	0.0361493	-108.2	0.02246	-71.7834	4133700000	4.1337
63.4906	2.40722e+09	0.0326377	60.0656	2.39483e+09	0.0356469	63.1	2.45762e+09	0.0348656	47.7375	2.43872e+09	0.0346502	56.6812	2.43521e+09	0.0324972	44.1219	2.40839e+09	0.0356408	-107.6	0.02602	-71.2973	4125560000	4.12556
64.6031	2.39498e+09	0.0321964	61.1313	2.38379e+09	0.0353839	64.0125	2.44377e+09	0.0334928	48.7156	2.42724e+09	0.0347071	57.6313	2.42271e+09	0.032405	45.0906	2.39719e+09	0.0356738	-107.4	0.02545	-70.8113	4118230000	4.11823
65.6312	2.38127e+09	0.0326307	62.0469	2.37255e+09	0.0355117	64.8563	2.43331e+09	0.0340598	49.5375	2.41668e+09	0.0346901	58.7219	2.41101e+09	0.0328233	46.1156	2.38461e+09	0.0360202	-107.2	0.02366	-70.3252	4110850000	4.11085
66.8156	2.36942e+09	0.0322371	62.8344	2.36128e+09	0.0350655	66.075	2.41827e+09	0.0334532	50.5406	2.40345e+09	0.034906	59.4344	2.40213e+09	0.0329929	47.1844	2.3736e+09	0.0356581	-107	0.02361	-69.8392	4102190000	4.10219
67.6531	2.35823e+09	0.032236	63.7375	2.35155e+09	0.034959	67.0906	2.40418e+09	0.0345425	51.6813	2.3895e+09	0.0346963	60.1375	2.39016e+09	0.0327287	48.175	2.36383e+09	0.0357539	-106.9	0.02341	-69.3531	4094140000	4.09414
68.6531	2.34666e+09	0.031984	64.625	2.34126e+09	0.0354218	68.05	2.39898e+09	0.0341364	52.8875	2.37584e+09	0.0347971	61.075	2.37974e+09	0.0326318	49.025	2.35378e+09	0.0352166	-106.2	0.0259	-68.867	4086530000	4.08653
69.6219	2.33592e+09	0.0321111	65.5062	2.33074e+09	0.0352517	68.7969	2.38699e+09	0.0336577	53.8031	2.36477e+09	0.0346347	62.1656	2.36629e+09	0.0320837	50.0688	2.34343e+09	0.0354421	-106.1	0.02414	-68.381	4078690000	4.07869
70.8719	2.32105e+09	0.0323356	66.575	2.31942e+09	0.0357811	69.5875	2.37592e+09	0.0317431	54.7406	2.35493e+09	0.0345948	63.3312	2.35454e+09	0.0322071	50.9281	2.33297e+09	0.0354231	-105.7	0.02276	-67.8949	4071250000	4.07125
72.0344	2.31111e+09	0.0324728	67.575	2.3081e+09	0.0351478	70.7188	2.36164e+09	0.031882	55.5406	2.34204e+09	0.0345091	64.2906	2.34289e+09	0.0327415	51.9062	2.32276e+09	0.0352799	-105.6	0.02401	-67.4089	4063780000	4.06378
73.0687	2.30021e+09	0.0326379	68.4281	2.29935e+09	0.0350703	71.9656	2.34726e+09	0.0359046	56.475	2.33174e+09	0.0343268	65.0469	2.33089e+09	0.0327871	52.9312	2.31364e+09	0.0357387	-105.4	0.02358	-66.9228	4056320000	4.05632
73.9812	2.29179e+09	0.0320156	69.2031	2.29036e+09	0.0352323	73.0469	2.3377e+09	0.0326463	57.4187	2.31982e+09	0.0342207	66.1844	2.31905e+09	0.0322746	54.0187	2.30055e+09	0.0354693	-105.3	0.02609	-66.4368	4048090000	4.04809
74.9938	2.28162e+09	0.0329144	70.1625	2.27806e+09	0.0351581	74.1	2.33235e+09	0.0305905	58.6031	2.30612e+09	0.0344737	67.1844	2.30796e+09	0.0324696	54.9406	2.29138e+09	0.0348211	-105	0.0254	-65.9507	4039650000	4.03965
76.2812	2.26821e+09	0.0317592	71.1688	2.26873e+09	0.0350755	75.0656	2.31299e+09	0.0322711	59.7437	2.29483e+09	0.0345567	68.3219	2.29614e+09	0.0325958	55.725	2.28104e+09	0.0350868	-104.6	0.0232	-65.4647	4031430000	4.03143
77.575	2.25651e+09	0.0315678	72.2188	2.2577e+09	0.0349079	76.3594	2.30782e+09	0.031974	60.5469	2.28092e+09	0.0340475	69.3719	2.28356e+09	0.0321195	56.65	2.27143e+09	0.0351506	-104.2	0.02494	-64.9786	4022690000	4.02269
78.4781	2.2471e+09	0.0313366	73.15	2.24896e+09	0.034897	77.5094	2.28951e+09	0.0332911	61.7156	2.27057e+09	0.0348587	70.15	2.27302e+09	0.0321326	57.5938	2.26193e+09	0.0356131	-103.9	0.02458	-64.4925	4015010000	4.01501
79.4094	2.23934e+09	0.0316035	74.1312	2.23867e+09	0.034456	78.6	2.29008e+09	0.0332551	62.7531	2.25935e+09	0.0345557	71.2688	2.26174e+09	0.0318438	58.5281	2.25276e+09	0.0351091	-103.6	0.02738	-64.0065	4007920000	4.00792
80.3469	2.22941e+09	0.0311226	74.9594	2.22988e+09	0.0346907	79.6	2.2661e+09	0.0338043	63.5938	2.24727e+09	0.0335225	72.2656	2.25114e+09	0.0322317	59.4969	2.24223e+09	0.0351624	-103.5	0.02327	-63.5204	4000370000	4.00037
81.4313	2.22237e+09	0.0317881	75.8812	2.22011e+09	0.0347473	80.7281	2.26108e+09	0.0325239	64.7156	2.23667e+09	0.034473	73.1531	2.24122e+09	0.0313553	60.3937	2.23163e+09	0.0350128	-103.4	0.02605	-63.0344	3992520000	3.99252
82.3406	2.21526e+09	0.0317474	76.8281	2.21007e+09	0.0340419	81.7438	2.24078e+09	0.0334647	65.7531	2.22373e+09	0.0340068	74.1719	2.23118e+09	0.0317594	61.425	2.22096e+09	0.0352064	-103	0.02486	-62.5483	3984840000	3.98484
83.2531	2.2056e+09	0.0314171	77.725	2.20371e+09	0.0350899	82.8187	2.23982e+09	0.0315187	66.8719	2.21297e+09	0.0337965	75.0281	2.22141e+09	0.0316544	62.6125	2.20853e+09	0.0349007	-102.8	0.02467	-62.0623	3977170000	3.97717
84.2125	2.19741e+09	0.0306757	78.7156	2.19262e+09	0.0341695	83.6906	2.22913e+09	0.029648	67.9094	2.20106e+09	0.033944	76.025	2.20973e+09	0.0307817	63.7687	2.19645e+09	0.0351042	-102.5	0.02494	-61.5762	3969110000	3.96911
85.2156	2.18993e+09	0.0305737	79.5063	2.18484e+09	0.0337459	84.6687	2.21964e+09	0.0305775	68.75	2.19259e+09	0.033949	77.0031	2.2013e+09	0.0313946	64.6719	2.1878e+09	0.0349193	-102.4	0.02634	-61.0902	3959950000	3.95995
86.3406	2.17945e+09	0.0305967	80.5	2.1753e+09	0.0339005	85.8438	2.20566e+09	0.033328	69.65	2.18239e+09	0.035102	77.9281	2.19273e+09	0.0310097	65.4781	2.17809e+09	0.0352853	-101.8	0.02494	-60.6041	3951200000	3.9512
87.425	2.17187e+09	0.0307113	81.4656	2.16688e+09	0.0336717	87.0563	2.20116e+09	0.0331637	70.775	2.17043e+09	0.0338762	78.7688	2.18593e+09	0.0311883	66.4719	2.16814e+09	0.0353027	-101.7	0.0251	-60.1181	3941600000	3.9416
88.4344	2.1643e+09	0.0300906	82.3906	2.1595e+09	0.033524	87.9313	2.18626e+09	0.0306745	71.8531	2.16001e+09	0.0341628	79.5375	2.17748e+09	0.0311881	67.4562	2.15738e+09	0.0351084	-101.5	0.02551	-59.632	3932920000	3.93292
89.175	2.15648e+09	0.0307074	83.2312	2.14989e+09	0.0333142	88.8937	2.17953e+09	0.0335557	73.0281	2.1477e+09	0.0332276	80.4719	2.16793e+09	0.0306491	68.4344	2.14985e+09	0.034735	-101.3	0.02791	-59.1459	3925260000	3.92526
90.1625	2.14897e+09	0.0303707	84.0469	2.14286e+09	0.0338249	89.7281	2.17596e+09	0.0306755	74.1719	2.138e+09	0.033455	81.4688	2.15983e+09	0.0303273	69.25	2.14022e+09	0.0346837	-101.1	0.02391	-58.6599	3917060000	3.91706
91.1281	2.14203e+09	0.0296446	84.9562	2.13453e+09	0.0336843	90.9	2.16438e+09	0.0310802	74.925	2.12881e+09	0.0335053	82.4812	2.15289e+09	0.0301415	70.0969	2.13143e+09	0.0348797	-100.6	0.02493	-58.1738	3908810000	3.90881
92.1188	2.1359e+09	0.0303854	85.9344	2.12557e+09	0.0336205	92.0781	2.15525e+09	0.0296548	76.1094	2.11764e+09	0.0334859	83.4688	2.14439e+09	0.0301351	71.0781	2.12187e+09	0.034622	-100.5	0.02563	-57.6878	3900650000	3.90065
93.0625	2.1292e+09	0.0300742	86.9813	2.11683e+09	0.0335442	93.0219	2.14822e+09	0.029235	77.3875	2.10551e+09	0.0331143	84.2875	2.13652e+09	0.0309268	72.0406	2.11419e+09	0.0347127	-100.1	0.02833	-57.2017	3891970000	3.89197
93.9719	2.12288e+09	0.0296141	87.8375	2.10829e+09	0.0330155	93.8281	2.1425e+09	0.0309615	78.3406	2.09632e+09	0.0328418	85.2625	2.12729e+09	0.0299474	73.1438	2.1036e+09	0.0351573	-99.8	0.02451	-56.7157	3883030000	3.88303
94.9156	2.11522e+09	0.0291436	88.6875	2.1023e+09	0.0327888	95.1437	2.12726e+09	0.0304319	79.175	2.08787e+09	0.032836	86.2281	2.12023e+09	0.0301083	74.1625	2.09596e+09	0.0348797	-99.5	0.02698	-56.2296	3875390000	3.87539
95.9875	2.1085e+09	0.0294281	89.4656	2.09416e+09	0.0327161	96.05	2.1214e+09	0.0295345	79.9813	2.08277e+09	0.0331033	87.1875	2.11113e+09	0.0298901	74.9813	2.08646e+09	0.0344263	-99.4	0.02471	-55.7436	3866890000	3.86689
96.9563	2.10148e+09	0.0297726	90.4625	2.08617e+09	0.0327125	97.1937	2.12154e+09	0.0323335	80.875	2.07324e+09	0.0327483	88.0906	2.10454e+09	0.0300138	76.1437	2.07512e+09	0.0342934	-99.3	0.0252	-55.2575	3858730000	3.85873
98.0094	2.09517e+09	0.0294963	91.4312	2.07965e+09	0.0323884	98.3063	2.11127e+09	0.0307444	81.8187	2.06412e+09	0.0318169	89.05	2.09534e+09	0.0293542	77.0531	2.06777e+09	0.0344903	-99	0.02821	-54.7715	3849550000	3.84955
98.9625	2.08898e+09	0.0291611	92.4813	2.07169e+09	0.0326	99.3375	2.09756e+09	0.0304422	82.9281	2.05571e+09	0.0321941	90.1844	2.08732e+09	0.0295435	77.9406	2.06093e+09	0.0339409	-98.7	0.0273	-54.2854	3840010000	3.84001
100.153	2.08059e+09	0.0284605	93.3531	2.06536e+09	0.0324168	100.638	2.08843e+09	0.028292	84.0094	2.04449e+09	0.0315571	91.3062	2.07897e+09	0.0295254	78.8438	2.05425e+09	0.0338805	-98.6	0.02524	-53.7993	3832420000	3.83242
101.05	2.07513e+09	0.0289449	94.125	2.05739e+09	0.0321241	101.797	2.08745e+09	0.0304791	85.0438	2.03693e+09	0.0318128	92.2406	2.07213e+09	0.0297861	79.7094	2.04591e+09	0.0340152	-98.3	0.02554	-53.3133	3824610000	3.82461
102.112	2.06845e+09	0.028531	95.0625	2.05131e+09	0.0318492	102.703	2.07874e+09	0.0294911	86.0719	2.03015e+09	0.03117	93.1594	2.06454e+09	0.028957	80.7281	2.03812e+09	0.0337534	-98.2	0.02558	-52.8272	3817040000	3.81704
103.053	2.06324e+09	0.0283419	96.0312	2.04411e+09	0.0315609	103.6	2.0702e+09	0.0274673	87.0969	2.02214e+09	0.0308252	93.9469	2.0574e+09	0.028774	81.6906	2.03013e+09	0.033837	-97.9	0.02918	-52.3412	3809810000	3.80981
103.816	2.05664e+09	0.0285661	96.925	2.03691e+09	0.0316113	104.703	2.06163e+09	0.0274118	88.2	2.01261e+09	0.0306402	94.9781	2.05066e+09	0.0286889	82.5938	2.02274e+09	0.033696	-97.8	0.02717	-51.8551	3801890000	3.80189
104.778	2.05146e+09	0.028223	97.8375	2.03128e+09	0.0315557	105.878	2.05946e+09	0.0300208	89.2844	2.00452e+09	0.0309072	96.1312	2.04341e+09	0.0288545	83.6688	2.01391e+09	0.0331666	-97.5	0.02483	-51.3691	3791700000	3.7917
105.891	2.04411e+09	0.0285531	98.725	2.02475e+09	0.0315638	106.897	2.04455e+09	0.02988	90.4031	1.99647e+09	0.0309723	97.325	2.03636e+09	0.0286817	84.375	2.00817e+09	0.0334996	-97.2	0.02624	-50.883	3781550000	3.78155
106.838	2.03998e+09	0.0275454	99.6813	2.01751e+09	0.0315357	107.784	2.04337e+09	0.0288797	91.4688	1.98836e+09	0.0301677	98.3438	2.03103e+09	0.0283353	85.3594	2.00054e+09	0.0329958	-97.1	0.02574	-50.397	3772630000	3.77263
107.709	2.03546e+09	0.0275945	100.772	2.01021e+09	0.0313846	108.603	2.03791e+09	0.0293556	92.4406	1.98146e+09	0.0302229	99.3375	2.02197e+09	0.0285811	86.3344	1.99423e+09	0.033069	-96.9	0.02589	-49.9109	3765020000	3.76502
108.466	2.02903e+09	0.0276491	101.669	2.00663e+09	0.0310542	109.666	2.03093e+09	0.0285568	93.4437	1.97475e+09	0.03004	100.256	2.01395e+09	0.0281215	87.3219	1.98779e+09	0.0332321	-96.8	0.02911	-49.4248	3757250000	3.75725
109.397	2.02347e+09	0.0272402	102.578	1.999e+09	0.0309089	110.866	2.02418e+09	0.0272099	94.2281	1.97113e+09	0.0302733	101.181	2.01026e+09	0.02753	88.2594	1.98181e+09	0.0327472	-96.7	0.02748	-48.9388	3747390000	3.74739
110.503	2.01771e+09	0.027562	103.381	1.99241e+09	0.0303073	112.175	2.01995e+09	0.0294302	95.4062	1.95905e+09	0.0304205	102.125	2.00407e+09	0.0279408	89.0281	1.97482e+09	0.03307	-96.5	0.02531	-48.4527	3737640000	3.73764
111.419	2.01313e+09	0.0268656	104.416	1.98733e+09	0.0310507	113.063	2.01129e+09	0.0281242	96.5906	1.9545e+09	0.0300712	103.025	1.99792e+09	0.0273634	89.9563	1.96938e+09	0.0330226	-96	0.02608	-47.9667	3729240000	3.72924
112.534	2.0069e+09	0.0266958	105.428	1.97978e+09	0.0304934	114.15	2.00313e+09	0.0281493	97.5187	1.94902e+09	0.0294078	103.816	1.99169e+09	0.0274762	90.9406	1.9629e+09	0.032513	-95.8	0.02678	-47.4806	3720800000	3.7208
113.516	2.00146e+09	0.0272333	106.378	1.97463e+09	0.0304637	115.197	1.99973e+09	0.0264004	98.6375	1.93917e+09	0.0291011	104.772	1.98599e+09	0.0275289	91.9062	1.95637e+09	0.0325854	-95.7	0.02766	-46.9946	3712950000	3.71295
114.419	1.99612e+09	0.0267713	107.325	1.96874e+09	0.030404	116.419	1.99212e+09	0.0261674	99.7906	1.93509e+09	0.0288563	105.719	1.98002e+09	0.0280479	93.0563	1.949e+09	0.0321061	-95.4	0.02545	-46.5085	3704850000	3.70485
115.5	1.98952e+09	0.0264697	108.122	1.96393e+09	0.0301575	117.303	1.98708e+09	0.0273814	101.359	1.92367e+09	0.0285504	106.681	1.97532e+09	0.0277195	94.1531	1.94161e+09	0.032372	-94.8	0.02721	-46.0225	3694510000	3.69451
116.412	1.98466e+09	0.026823	109.034	1.95901e+09	0.0296816	118.1	1.9843e+09	0.0265164	102.672	1.91623e+09	0.0277025	107.559	1.97015e+09	0.0269208	95.3531	1.93577e+09	0.0327248	-94.6	0.02812	-45.5364	3684020000	3.68402
117.278	1.97961e+09	0.0265183	109.922	1.95343e+09	0.0292994	119.272	1.97728e+09	0.0267085	103.409	1.91311e+09	0.0292238	108.566	1.96304e+09	0.0268688	96.3781	1.92875e+09	0.0317922	-94.5	0.02576	-45.0504	3674830000	3.67483
118.222	1.97362e+09	0.0256742	110.888	1.94822e+09	0.0293769	120.666	1.96938e+09	0.0264534	104.366	1.90586e+09	0.0283173	109.547	1.95643e+09	0.0269802	97.2594	1.92436e+09	0.0320179	-94.3	0.02604	-44.5643	3665910000	3.66591
119.134	1.9684e+09	0.0264058	111.75	1.94301e+09	0.0293691	121.781	1.96934e+09	0.0260244	105.5	1.90025e+09	0.028456	110.541	1.95187e+09	0.0268787	98.1219	1.91901e+09	0.0315212	-94	0.0283	-44.0782	3656210000	3.65621
120.334	1.96211e+09	0.0257184	112.7	1.93729e+09	0.0292138	122.694	1.95936e+09	0.026217	106.475	1.89512e+09	0.0274895	111.463	1.94712e+09	0.0263987	98.9406	1.91397e+09	0.0314229	-93.8	0.02652	-43.5922	3646050000	3.64605
121.497	1.95678e+09	0.0255718	113.678	1.93146e+09	0.0291209	123.728	1.95214e+09	0.0260176	107.431	1.88963e+09	0.028397	112.394	1.94132e+09	0.0261072	99.8625	1.90774e+09	0.0312006	-93.7	0.02851	-43.1061	3636090000	3.63609
122.484	1.95171e+09	0.0255776	114.684	1.92843e+09	0.0288363	124.809	1.9482e+09	0.026442	108.262	1.8847e+09	0.0278939	113.169	1.93702e+09	0.0256262	100.875	1.90226e+09	0.031188	-93.5	0.02615	-42.6201	3627000000	3.627
123.447	1.94448e+09	0.025544	115.578	1.92148e+09	0.029001	125.872	1.94373e+09	0.0259014	109.209	1.88014e+09	0.0279381	114.247	1.92944e+09	0.0271224	101.834	1.8975e+09	0.0310382	-93.2	0.02722	-42.134	3617980000	3.61798
124.353	1.93952e+09	0.0255878	116.528	1.91695e+09	0.0289116	126.8	1.93806e+09	0.0254403	110.3	1.87215e+09	0.0275467	115.353	1.92646e+09	0.0261569	102.797	1.89276e+09	0.0308574	-92.7	0.03035	-41.648	3609110000	3.60911
125.331	1.9335e+09	0.0249111	117.425	1.91191e+09	0.0277682	127.634	1.93438e+09	0.0255465	111.338	1.86691e+09	0.0267917	116.297	1.92168e+09	0.0253671	103.75	1.88736e+09	0.0307185	-92.6	0.02699	-41.1619	3598990000	3.59899
126.456	1.93117e+09	0.02551	118.209	1.90653e+09	0.0282123	128.547	1.92644e+09	0.026541	112.3	1.86349e+09	0.0267565	117.222	1.91727e+09	0.0251372	104.681	1.88196e+09	0.0311811	-92.4	0.0268	-40.6759	3590190000	3.59019
127.344	1.92464e+09	0.0250441	119.188	1.90264e+09	0.027795	129.469	1.92336e+09	0.0255626	113.312	1.85796e+09	0.0275233	118.006	1.91216e+09	0.0254556	105.647	1.8765e+09	0.0303894	-92.2	0.02807	-40.1898	3581940000	3.58194
128.222	1.91977e+09	0.0246495	120.134	1.89693e+09	0.027942	130.387	1.91944e+09	0.0253854	114.391	1.85189e+09	0.0264941	118.95	1.90768e+09	0.0251299	106.559	1.87246e+09	0.0302289	-91.7	0.03028	-39.7037	3573800000	3.5738
129.141	1.91504e+09	0.0247744	121.091	1.89484e+09	0.0275123	131.516	1.91299e+09	0.0250825	115.45	1.84626e+09	0.0276474	119.912	1.90207e+09	0.0252282	107.581	1.87424e+09	0.0301498	-91.6	0.02708	-39.2177	3563840000	3.56384
130.016	1.91093e+09	0.0244709	122.009	1.89019e+09	0.0277385	132.431	1.90885e+09	0.0250264	116.491	1.84093e+09	0.0256591	120.888	1.89913e+09	0.0253556	108.403	1.86929e+09	0.0296617	-91.5	0.02745	-38.7316	3554520000	3.55452
130.925	1.90619e+09	0.0247873	122.772	1.88516e+09	0.027326	133.403	1.90472e+09	0.0240887	117.659	1.83621e+09	0.0257926	121.966	1.8928e+09	0.0248364	109.347	1.86428e+09	0.0296936	-91.3	0.02726	-38.2456	3545270000	3.54527
131.856	1.90142e+09	0.0246618	123.7	1.88102e+09	0.0282295	134.378	1.89881e+09	0.0253195	118.756	1.82979e+09	0.0258958	122.722	1.88896e+09	0.0250326	110.337	1.8579e+09	0.0299965	-91.2	0.02839	-37.7595	3536490000	3.53649
132.766	1.89552e+09	0.0240902	124.591	1.87575e+09	0.0272545	135.747	1.89289e+09	0.0247791	119.934	1.82513e+09	0.0261709	123.641	1.88389e+09	0.0251917	111.456	1.85249e+09	0.0293161	-91.1	0.02715	-37.2735	3528360000	3.52836
133.738	1.89013e+09	0.0237877	125.534	1.87292e+09	0.0278015	136.887	1.88743e+09	0.0240636	120.906	1.82245e+09	0.0260645	124.653	1.87952e+09	0.0245513	112.506	1.84762e+09	0.0290537	-90.7	0.03053	-36.7874	3519620000	3.51962
134.622	1.88685e+09	0.0236246	126.509	1.86636e+09	0.0277379	137.844	1.8808e+09	0.025369	121.778	1.81556e+09	0.0253865	125.6	1.87416e+09	0.0244277	113.341	1.84231e+09	0.0293047	-90.5	0.02754	-36.3014	3509780000	3.50978
135.544	1.88254e+09	0.0241269	127.369	1.86261e+09	0.026732	138.822	1.87752e+09	0.024806	122.8	1.81367e+09	0.0248595	126.528	1.87137e+09	0.024957	114.253	1.8372e+09	0.029214	-90.4	0.02768	-35.8153	3499210000	3.49921
136.434	1.87777e+09	0.0247378	128.291	1.859e+09	0.0274918	139.744	1.87234e+09	0.0246696	123.822	1.80523e+09	0.0255983	127.35	1.86823e+09	0.0240118	115.175	1.83145e+09	0.0290788	-90.3	0.02859	-35.3293	3490340000	3.49034
137.341	1.87274e+09	0.0237984	129.234	1.85203e+09	0.0264713	140.634	1.86924e+09	0.0246641	124.953	1.80159e+09	0.0255706	128.213	1.86299e+09	0.0246188	116.175	1.82795e+09	0.0284804	-90.2	0.02716	-34.8432	3481400000	3.4814
138.337	1.86785e+09	0.0237157	130.116	1.84843e+09	0.0267251	141.572	1.86477e+09	0.0236187	125.944	1.79651e+09	0.0256895	129.341	1.85873e+09	0.0253288	117.141	1.82144e+09	0.0288897	-89.9	0.02815	-34.3571	3472290000	3.47229
139.522	1.86368e+09	0.024107	131.003	1.84386e+09	0.02646	142.469	1.85819e+09	0.0232456	127.006	1.79124e+09	0.0257076	130.288	1.85594e+09	0.0238784	117.938	1.81971e+09	0.0289024	-89.7	0.03151	-33.8711	3463680000	3.46368
140.431	1.85833e+09	0.0245081	131.925	1.84169e+09	0.0266268	143.478	1.85591e+09	0.0241062	128.034	1.78847e+09	0.0252288	131.144	1.85202e+09	0.0241255	119.197	1.81232e+09	0.028269	-89.5	0.02839	-33.385	3455560000	3.45556
141.469	1.85425e+09	0.0234754	132.753	1.83771e+09	0.0267708	144.759	1.85006e+09	0.023743	129.253	1.78262e+09	0.024793	131.997	1.8461e+09	0.0233097	120.166	1.8105e+09	0.0284674	-89.3	0.02764	-32.899	3447000000	3.447
142.45	1.84742e+09	0.0228862	133.766	1.83081e+09	0.0260679	145.734	1.84633e+09	0.024293	130.175	1.77825e+09	0.0237578	132.909	1.84307e+09	0.0237989	121.15	1.80654e+09	0.0276834	-89.2	0.02781	-32.4129	3438060000	3.43806
143.541	1.84463e+09	0.0229915	134.7	1.8265e+09	0.0262497	146.625	1.84058e+09	0.0235598	131.266	1.77082e+09	0.0254412	133.894	1.83851e+09	0.0235567	122.034	1.80118e+09	0.028106	-88.9	0.03153	-31.9269	3429110000	3.42911
144.494	1.83874e+09	0.0234247	135.591	1.82235e+09	0.0257968	147.5	1.83603e+09	0.0241955	132.203	1.76841e+09	0.023918	134.897	1.83383e+09	0.023701	122.769	1.79705e+09	0.0281475	-88.8	0.02832	-31.4408	3419880000	3.41988
145.422	1.83491e+09	0.0231942	136.528	1.81945e+09	0.0258542	148.516	1.83218e+09	0.0236561	133.359	1.76286e+09	0.0236875	135.775	1.83258e+09	0.0231357	123.731	1.79214e+09	0.0275541	-88.7	0.02964	-30.9548	3410810000	3.41081
146.509	1.83021e+09	0.0238772	137.275	1.81278e+09	0.0266819	149.469	1.8313e+09	0.0238106	134.303	1.7602e+09	0.0232	136.637	1.82651e+09	0.0232423	124.906	1.78595e+09	0.0278451	-88.5	0.0277	-30.4687	3402220000	3.40222
147.566	1.82453e+09	0.0233651	138.266	1.81048e+09	0.0259998	150.494	1.82593e+09	0.023351	135.309	1.75607e+09	0.0237319	137.425	1.82186e+09	0.0227347	125.95	1.78185e+09	0.027559	-88.2	0.0276	-29.9827	3393460000	3.39346
148.525	1.81986e+09	0.0226432	139.244	1.80435e+09	0.0264958	151.412	1.82185e+09	0.023813	136.391	1.75164e+09	0.0232031	138.381	1.81927e+09	0.0234744	126.878	1.77808e+09	0.0275007	-88.1	0.0274	-29.4966	3385300000	3.3853
149.528	1.81568e+09	0.0225205	140.281	1.80179e+09	0.0259413	152.238	1.81834e+09	0.024062	137.272	1.74666e+09	0.022777	139.366	1.81648e+09	0.0232634	127.734	1.77291e+09	0.027348	-87.9	0.03135	-29.0105	3376740000	3.37674
150.406	1.81124e+09	0.0231394	141.238	1.7965e+09	0.0255441	153.206	1.81425e+09	0.0237447	138.428	1.74214e+09	0.023477	140.316	1.81144e+09	0.0228457	128.675	1.77012e+09	0.0273303	-87.8	0.02882	-28.5245	3368440000	3.36844
151.278	1.8062e+09	0.0231655	142.056	1.79197e+09	0.0257843	154.116	1.80895e+09	0.0239102	139.391	1.7416e+09	0.0238206	141.225	1.80798e+09	0.0227528	129.681	1.764e+09	0.0272189	-87.6	0.0281	-28.0384	3360550000	3.36055
152.194	1.80114e+09	0.0226302	143.003	1.78967e+09	0.025572	155.072	1.80504e+09	0.0231507	140.397	1.73449e+09	0.0244352	141.997	1.80375e+09	0.0223088	130.775	1.76036e+09	0.0270395	-87.3	0.02955	-27.5524	3352410000	3.35241
153.331	1.79672e+09	0.0223029	143.938	1.78453e+09	0.0264212	156.019	1.79981e+09	0.0230856	141.481	1.7337e+09	0.0239505	142.919	1.80114e+09	0.0223591	131.784	1.7567e+09	0.0271174	-87.2	0.02808	-27.0663	3344040000	3.34404
154.409	1.79207e+09	0.0225117	144.903	1.78223e+09	0.0261362	156.894	1.79657e+09	0.0229644	142.472	1.7278e+09	0.0265863	143.916	1.79528e+09	0.0225461	132.572	1.75354e+09	0.0266465	-87	0.03022	-26.5803	3334230000	3.33423
155.425	1.78813e+09	0.0227911	145.831	1.77497e+09	0.0252131	157.884	1.7901e+09	0.0227916	143.575	1.72192e+09	0.0260485	144.891	1.79221e+09	0.022674	133.509	1.7488e+09	0.0266706	-86.9	0.02866	-26.0942	3326890000	3.32689
156.219	1.78371e+09	0.0227335	146.653	1.77178e+09	0.0259486	158.831	1.78688e+09	0.0226932	144.772	1.71954e+09	0.0249427	145.825	1.78898e+09	0.0232317	134.453	1.74383e+09	0.0264718	-86.4	0.02951	-25.6082	3319250000	3.31925
157.1	1.77933e+09	0.0227148	147.566	1.76991e+09	0.0256828	159.838	1.78286e+09	0.0233975	145.866	1.71278e+09	0.0259111	146.672	1.78382e+09	0.0226962	135.356	1.74089e+09	0.0268986	-86.2	0.02854	-25.1221	3310900000	3.3109
158.234	1.7749e+09	0.0229007	148.541	1.7638e+09	0.0243802	160.731	1.7794e+09	0.0230773	146.775	1.71526e+09	0.0246787	147.675	1.77157e+09	0.0264475	136.338	1.73733e+09	0.0267217	-86.1	0.03146	-24.6361	3302410000	3.30241
159.338	1.7694e+09	0.0224893	149.441	1.75962e+09	0.0256942	161.597	1.7759e+09	0.0231932	147.928	1.70105e+09	0.0243372	148.822	1.77777e+09	0.0229172	137.209	1.73238e+09	0.0264343	-85.9	0.02674	-24.15	3294660000	3.29466
160.425	1.76608e+09	0.0226209	150.341	1.7583e+09	0.0257063	162.634	1.76902e+09	0.0239392	149.113	1.70156e+09	0.0231144	149.772	1.77422e+09	0.0226002	138.122	1.7316e+09	0.0263722	-85.8	0.02893	-23.6639	3287980000	3.28798
161.475	1.76062e+09	0.0227338	151.253	1.75421e+09	0.0258875	163.825	1.76507e+09	0.0235126	150.369	1.69443e+09	0.0223083	150.675	1.77053e+09	0.0214864	139.088	1.73285e+09	0.02648	-85.3	0.03003	-23.1779	3280190000	3.28019
162.534	1.75534e+09	0.0229479	152.069	1.75102e+09	0.0247195	164.837	1.76067e+09	0.0231329	151.319	1.69231e+09	0.0226117	151.447	1.76859e+09	0.0216334	140.022	1.72937e+09	0.0261001	-85.2	0.03016	-22.6918	3272620000	3.27262
163.519	1.75005e+09	0.0224457	153.1	1.74641e+09	0.0255915	165.778	1.75685e+09	0.023341	152.312	1.68347e+09	0.023134	152.338	1.76347e+09	0.0213504	140.897	1.72417e+09	0.0261162	-85.1	0.02879	-22.2058	3264070000	3.26407
164.409	1.74692e+09	0.021994	154.016	1.74084e+09	0.0255471	166.628	1.75377e+09	0.0228043	153.403	1.67616e+09	0.0249813	153.334	1.76117e+09	0.0219357	141.759	1.71958e+09	0.0259021	-84.8	0.03042	-21.7197	3255990000	3.25599
165.284	1.74259e+09	0.0222023	154.934	1.73579e+09	0.0241674	167.778	1.74725e+09	0.0228359	154.462	1.67621e+09	0.0234232	154.328	1.75693e+09	0.0214821	142.603	1.71617e+09	0.0258929	-84.4	0.02971	-21.2337	3248940000	3.24894
166.156	1.73812e+09	0.022275	155.812	1.73403e+09	0.0251208	168.781	1.74649e+09	0.022585	155.7	1.66728e+09	0.0192581	155.281	1.7524e+09	0.0217416	143.544	1.71161e+09	0.0261366	-84.3	0.02877	-20.7476	3241890000	3.24189
167.3	1.73409e+09	0.0221139	156.616	1.72868e+09	0.0242651	169.722	1.74272e+09	0.0227379	156.578	1.6713e+09	0.0221454	156.119	1.74728e+09	0.0213584	144.544	1.70825e+09	0.0255792	-84.1	0.03134	-20.2616	3235110000	3.23511
168.269	1.7288e+09	0.0226512	157.606	1.72671e+09	0.0242342	170.747	1.73831e+09	0.0219255	157.816	1.66263e+09	0.02174	157.05	1.74464e+09	0.0220158	145.591	1.70335e+09	0.0257563	-83.8	0.02934	-19.7755	3228980000	3.22898
169.128	1.72475e+09	0.0220653	158.6	1.72046e+09	0.0243609	171.606	1.73236e+09	0.0224753	158.766	1.65311e+09	0.022869	158.088	1.73955e+09	0.0211352	146.559	1.6991e+09	0.0259188	-83.7	0.03191	-19.2894	3222580000	3.22258
170.128	1.72013e+09	0.0225097	159.572	1.7158e+09	0.0240675	172.709	1.72777e+09	0.0220589	159.85	1.65968e+09	0.0227141	159.075	1.73661e+09	0.0215916	147.447	1.69527e+09	0.0256233	-83.3	0.0302	-18.8034	3215160000	3.21516
170.978	1.71691e+09	0.0216992	160.431	1.71474e+09	0.0240695	173.625	1.72396e+09	0.0219228	160.891	1.64652e+09	0.0229001	159.969	1.73204e+09	0.0214555	148.341	1.69101e+09	0.0252639	-83.2	0.03343	-18.3173	3208840000	3.20884
171.931	1.71191e+09	0.0216741	161.213	1.70871e+09	0.0237771	174.591	1.71943e+09	0.0218059	161.988	1.65189e+09	0.0221628	160.825	1.72982e+09	0.0215177	149.303	1.68662e+09	0.0255704	-83	0.02906	-17.8313	3202450000	3.20245
172.944	1.70729e+09	0.0226266	162.131	1.7075e+09	0.02417	175.472	1.71374e+09	0.0220611	163.4	1.63938e+09	0.0226373	161.709	1.72518e+09	0.0216124	150.237	1.6833e+09	0.0260321	-82.9	0.02967	-17.3452	3196000000	3.196
173.869	1.70386e+09	0.0220701	163.113	1.70307e+09	0.0247783	176.378	1.71056e+09	0.0220637	164.375	1.63777e+09	0.0216224	162.609	1.72221e+09	0.0208634	151.159	1.67912e+09	0.025575	-82.6	0.02801	-16.8592	3189340000	3.18934
174.878	1.69989e+09	0.0219804	164.05	1.69866e+09	0.0247397	177.538	1.70294e+09	0.0235085	165.416	1.63503e+09	0.0241097	163.522	1.71718e+09	0.0209722	152.056	1.67439e+09	0.0254816	-82.4	0.02898	-16.3731	3183400000	3.1834
175.794	1.69519e+09	0.0215965	164.947	1.6949e+09	0.0245024	178.447	1.69892e+09	0.022518	166.147	1.62645e+09	0.0221612	164.472	1.71222e+09	0.0209624	152.947	1.6702e+09	0.0250589	-82.2	0.03068	-15.8871	3177720000	3.17772
176.756	1.69011e+09	0.0222106	165.866	1.69056e+09	0.0242957	179.341	1.69588e+09	0.0229523	167.197	1.62347e+09	0.0249201	165.419	1.70923e+09	0.0209101	154.156	1.67208e+09	0.0252429	-82	0.03159	-15.401	3172000000	3.172
177.959	1.6843e+09	0.0223987	166.703	1.68705e+09	0.0245892	180.209	1.69124e+09	0.0221674	168.403	1.62184e+09	0.0240559	166.219	1.70499e+09	0.0213735	155.306	1.66702e+09	0.0245964	-81.8	0.03048	-14.915	3166630000	3.16663
179.022	1.67881e+09	0.0220105	167.662	1.68279e+09	0.024477	181.025	1.68815e+09	0.0226205	169.488	1.61396e+09	0.0218903	167.178	1.70137e+09	0.0215178	156.181	1.66257e+09	0.0249461	-81.4	0.03059	-14.4289	3161530000	3.16153
179.95	1.67549e+09	0.0218656	168.594	1.67928e+09	0.0250178	182.037	1.6837e+09	0.0224575	170.453	1.61246e+09	0.0251294	168.166	1.69928e+09	0.020715	157.131	1.65754e+09	0.0244424	-81.3	0.03069	-13.9428	3156080000	3.15608
180.816	1.67176e+09	0.022572	169.519	1.67575e+09	0.0248041	183.034	1.67872e+09	0.0227167	171.4	1.60626e+09	0.0243048	169.025	1.69551e+09	0.0205827	158.097	1.6539e+09	0.0249278	-81	0.03334	-13.4568	3151140000	3.15114
181.772	1.66669e+09	0.0218362	170.434	1.67186e+09	0.0241838	184.137	1.67429e+09	0.0225414	172.503	1.60073e+09	0.0213373	169.934	1.69026e+09	0.0206414	159.019	1.65021e+09	0.025104	-80.9	0.02946	-12.9707	3145700000	3.1457
182.731	1.66284e+09	0.022164	171.197	1.66763e+09	0.0247278	185.034	1.67348e+09	0.0214383	173.822	1.59265e+09	0.0222864	170.753	1.68688e+09	0.0210071	160.041	1.64634e+09	0.0247858	-80.8	0.0304	-12.4847	3139750000	3.13975
183.728	1.65809e+09	0.022395	172.184	1.66349e+09	0.0243204	185.825	1.67029e+09	0.0215046	174.772	1.59e+09	0.0232655	171.659	1.68394e+09	0.0206426	160.85	1.64272e+09	0.0247965	-80.5	0.03007	-11.9986	3132770000	3.13277
184.631	1.65378e+09	0.021603	173.147	1.66103e+09	0.0239738	186.787	1.66479e+09	0.0211461	175.738	1.58564e+09	0.0203758	172.641	1.68101e+09	0.0205629	161.694	1.63825e+09	0.0246303	-80.4	0.03126	-11.5126	3126820000	3.12682
185.434	1.64878e+09	0.0217111	174.147	1.65593e+09	0.0244401	187.753	1.66082e+09	0.0220686	176.912	1.58e+09	0.0213906	173.619	1.67696e+09	0.0206741	162.684	1.63683e+09	0.0243618	-80.2	0.03075	-11.0265	3121080000	3.12108
186.341	1.64471e+09	0.0219578	174.975	1.65237e+09	0.0239094	188.825	1.65607e+09	0.0217354	177.809	1.57735e+09	0.0235796	174.525	1.67348e+09	0.0205602	163.681	1.63252e+09	0.0247637	-80.1	0.03413	-10.5405	3115920000	3.11592
187.319	1.64121e+09	0.0220998	175.728	1.64873e+09	0.0238886	189.781	1.6513e+09	0.0218945	178.772	1.57728e+09	0.0218621	175.419	1.66945e+09	0.0201306	164.603	1.62932e+09	0.0243718	-80	0.03143	-10.0544	3111080000	3.11108
188.256	1.63701e+09	0.0224054	176.666	1.64367e+09	0.0240679	190.631	1.647e+09	0.0213467	179.825	1.56853e+09	0.0194672	176.225	1.66557e+09	0.0204553	165.519	1.62499e+09	0.0245533	-79.7	0.02981	-9.56836	3106640000	3.10664
189.334	1.63222e+09	0.0219633	177.684	1.64013e+09	0.0245057	191.756	1.63975e+09	0.0209357	180.912	1.56515e+09	0.0219512	177.15	1.66049e+09	0.0202921	166.322	1.62011e+09	0.0242442	-79.6	0.03104	-9.0823	3101860000	3.10186
190.156	1.62819e+09	0.0222619	178.625	1.63646e+09	0.0240847	192.931	1.6348e+09	0.0220627	182.078	1.55712e+09	0.0224711	178.147	1.65777e+09	0.0201208	167.306	1.61453e+09	0.0241349	-79.2	0.03297	-8.59625	3097260000	3.09726
191.106	1.62367e+09	0.0223805	179.691	1.63207e+09	0.0236589	193.947	1.63076e+09	0.0220589	183.306	1.5549e+09	0.0238635	179.094	1.65264e+09	0.0202736	168.278	1.61245e+09	0.0242765	-79.1	0.03153	-8.11019	3092870000	3.09287
192.059	1.61934e+09	0.0225828	180.509	1.62782e+09	0.0241656	194.866	1.62573e+09	0.0220164	184.144	1.54854e+09	0.0222301	180.025	1.64954e+09	0.0203399	169.184	1.60775e+09	0.0244139	-78.9	0.03097	-7.62414	3088550000	3.08855
192.975	1.6152e+09	0.0215258	181.397	1.62448e+09	0.0244644	195.75	1.61691e+09	0.0229304	185.047	1.54743e+09	0.0217418	180.825	1.64573e+09	0.0202342	170.122	1.60535e+09	0.0246291	-78.8	0.03157	-7.13808	3084060000	3.08406
193.888	1.60906e+09	0.0220237	182.356	1.62014e+09	0.0243325	196.741	1.61183e+09	0.0231267	186.044	1.54397e+09	0.0210462	181.744	1.64205e+09	0.0203052	170.944	1.60013e+09	0.0243777	-78.6	0.0307	-6.65203	3079390000	3.07939
194.725	1.60523e+09	0.0223591	183.316	1.61597e+09	0.0243218	197.888	1.61078e+09	0.0224178	187.256	1.53924e+09	0.0216795	182.641	1.63694e+09	0.0198222	171.906	1.59711e+09	0.0248798	-78.2	0.03211	-6.16597	3074620000	3.07462
195.619	1.60073e+09	0.0223132	184.294	1.61215e+09	0.0244791	198.853	1.60552e+09	0.0225681	188.369	1.53357e+09	0.0232426	183.591	1.63328e+09	0.0204225	173.009	1.59207e+09	0.0242589	-78	0.03308	-5.67992	3070010000	3.07001
196.594	1.59577e+09	0.0223522	185.134	1.60971e+09	0.0241126	199.728	1.60153e+09	0.0226426	189.219	1.53094e+09	0.020987	184.491	1.62815e+09	0.0202206	173.953	1.5888e+09	0.0240256	-77.9	0.03164	-5.19386	3065550000	3.06555
197.603	1.59093e+09	0.0219053	185.994	1.60639e+09	0.0236453	200.744	1.59563e+09	0.0220525	190.212	1.52574e+09	0.0223043	185.35	1.62447e+09	0.0203734	174.878	1.5839e+09	0.0241704	-77.7	0.03108	-4.70781	3061450000	3.06145
198.512	1.58715e+09	0.0220156	186.947	1.6019e+09	0.0235762	201.781	1.59086e+09	0.0226117	191.15	1.52235e+09	0.020807	186.422	1.62016e+09	0.0200808	175.744	1.57895e+09	0.0240545	-77.2	0.03257	-4.22175	3057330000	3.05733
199.378	1.58122e+09	0.0217114	187.9	1.59773e+09	0.0240995	202.706	1.58604e+09	0.0222273	192.259	1.51588e+09	0.021747	187.378	1.61752e+09	0.0200807	176.628	1.57599e+09	0.0236891	-77.1	0.03216	-3.7357	3053080000	3.05308
200.175	1.57736e+09	0.0222303	188.812	1.5928e+09	0.024132	203.625	1.58205e+09	0.0224487	193.153	1.51519e+09	0.0222514	188.328	1.61333e+09	0.0195903	177.625	1.57311e+09	0.0238687	-77	0.03117	-3.24964	3048730000	3.04873
201.066	1.57301e+09	0.022489	189.794	1.58964e+09	0.0239449	204.453	1.5769e+09	0.0225322	194.109	1.50884e+09	0.0214641	189.212	1.60834e+09	0.01991	178.547	1.57129e+09	0.0241824	-76.8	0.03195	-2.76359	3044020000	3.04402
202.069	1.56825e+09	0.0228868	190.741	1.58463e+09	0.0237139	205.453	1.5714e+09	0.0224141	194.991	1.50447e+09	0.0226344	190.075	1.60352e+09	0.0198666	179.422	1.56733e+09	0.0239135	-76.3	0.03603	-2.27753	3039140000	3.03914
203.038	1.56279e+09	0.0228889	191.694	1.57958e+09	0.0238231	206.425	1.566e+09	0.0224149	196.109	1.49797e+09	0.0230308	191	1.5994e+09	0.0196058	180.266	1.56295e+09	0.0235567	-76.2	0.03321	-1.79148	3034240000	3.03424
203.994	1.5583e+09	0.022913	192.656	1.57693e+09	0.023574	207.413	1.55994e+09	0.022775	197.203	1.49211e+09	0.0222065	192.009	1.59423e+09	0.0202201	181.141	1.55873e+09	0.0238722	-76.1	0.03219	-1.30542	3029480000	3.02948
[truncated: 1,848 more rows]

## Sheet: 50 Hz
1			2			3			4			5			6			Average		Average
[truncated: 2,230 more rows]
