# Supplementary material for: Data from static and dynamic mechanical tests of different isomers of amine cured multifunctional epoxy resins
Source: Data Brief. 2018 May 25;19:992–6. doi: 10.1016/j.dib.2018.05.125 (PMC5997956; doi:10.1016/j.dib.2018.05.125)
Supplement: Supplementary file 7 — Supplementary material [file mmc7.xlsx]

## Sheet: Sheet1
1		2		3		4		5
True Stress/MPa	True Strain	True Stress / MPa	True Strain	True Stress / MPa	True Strain	True Stress / MPa	True Strain	True Stress / MPa	True Strain
0.000230414	1.62514e-06	0.000519804	5.24235e-07	0.0101722	-3.07392e-08	0.000451303	8.61872e-07	0.0135472	-2.16801e-08
0.000579425	1.70452e-06	0.0012936	6.97342e-07	0.0104141	2.18578e-08	0.00116751	1.01928e-06	0.0139482	6.84401e-08
0.00106539	1.81505e-06	0.00201841	8.5949e-07	0.010727	8.99085e-08	0.00180876	1.16022e-06	0.0143574	1.60433e-07
0.00171476	1.96274e-06	0.00258916	9.87175e-07	0.0107724	9.97783e-08	0.00237565	1.28481e-06	0.0147631	2.5162e-07
0.00238154	2.1144e-06	0.00294921	1.06772e-06	0.0103693	1.21174e-08	0.0029021	1.40052e-06	0.01517	3.43078e-07
0.00292818	2.23873e-06	0.00321599	1.1274e-06	0.00974227	-1.24243e-07	0.00336311	1.50184e-06	0.0155192	4.21566e-07
0.00342557	2.35185e-06	0.00351878	1.19514e-06	0.00919346	-2.43592e-07	0.00374679	1.58617e-06	0.0157583	4.75317e-07
0.003968	2.47522e-06	0.00390066	1.28057e-06	0.00877303	-3.3502e-07	0.00415367	1.67559e-06	0.015916	5.1075e-07
0.00445397	2.58575e-06	0.004485	1.4113e-06	0.00839562	-4.17096e-07	0.00476697	1.81039e-06	0.0161158	5.55675e-07
0.00468404	2.63808e-06	0.00537861	1.61121e-06	0.00809284	-4.82939e-07	0.00563486	2.00114e-06	0.0165215	6.46865e-07
0.00458132	2.61472e-06	0.00635958	1.83066e-06	0.00799968	-5.03199e-07	0.00655272	2.20287e-06	0.017158	7.89932e-07
0.00431341	2.55378e-06	0.007059	1.98713e-06	0.00808149	-4.85407e-07	0.00729509	2.36603e-06	0.0177552	9.24178e-07
0.00419026	2.52577e-06	0.00740075	2.06358e-06	0.00814958	-4.70602e-07	0.00780726	2.4786e-06	0.01797	9.72446e-07
0.00441433	2.57673e-06	0.00763212	2.11535e-06	0.00821945	-4.55407e-07	0.00805948	2.53403e-06	0.0177897	9.31932e-07
0.0049892	2.70748e-06	0.008014	2.20078e-06	0.00846907	-4.01123e-07	0.00794289	2.50841e-06	0.0174126	8.47161e-07
0.00578634	2.88879e-06	0.00858121	2.32767e-06	0.00885545	-3.17097e-07	0.00743191	2.3961e-06	0.0167963	7.08638e-07
0.00661171	3.07651e-06	0.009198	2.46565e-06	0.00915762	-2.51385e-07	0.00670143	2.23555e-06	0.015822	4.89622e-07
0.00738601	3.25262e-06	0.00975518	2.5903e-06	0.00934335	-2.10996e-07	0.00598999	2.07919e-06	0.0147221	2.42395e-07
0.00826424	3.45236e-06	0.0101713	2.68339e-06	0.00964732	-1.44893e-07	0.00539216	1.94779e-06	0.0137632	2.68586e-08
0.00936954	3.70375e-06	0.0103248	2.71772e-06	0.0102929	-4.50509e-09	0.0048788	1.83497e-06	0.0128073	-1.88012e-07
0.010482	3.95678e-06	0.0101796	2.68524e-06	0.011277	2.09518e-07	0.00440529	1.7309e-06	0.0116425	-4.49815e-07
0.0112972	4.14218e-06	0.00986438	2.61473e-06	0.0123872	4.50941e-07	0.00391573	1.6233e-06	0.0103689	-7.36085e-07
0.0118727	4.27307e-06	0.00951437	2.53643e-06	0.0133296	6.55876e-07	0.00339821	1.50956e-06	0.0092179	-9.94811e-07
0.0125449	4.42595e-06	0.00917203	2.45984e-06	0.0139208	7.84444e-07	0.00299728	1.42144e-06	0.00824472	-1.21356e-06
0.0135384	4.65193e-06	0.00885154	2.38815e-06	0.0141561	8.35613e-07	0.00289258	1.39843e-06	0.00735541	-1.41345e-06
0.0148485	4.94991e-06	0.00860482	2.33295e-06	0.0140366	8.09639e-07	0.00307104	1.43765e-06	0.00655592	-1.59316e-06
0.0163653	5.29488e-06	0.0084974	2.30892e-06	0.0135045	6.93925e-07	0.00337798	1.50511e-06	0.00598129	-1.72232e-06
0.0179764	5.66131e-06	0.0084915	2.3076e-06	0.0126398	5.05877e-07	0.00370694	1.57741e-06	0.00561189	-1.80535e-06
0.01965	6.04195e-06	0.00845668	2.29981e-06	0.0117058	3.02763e-07	0.00404482	1.65167e-06	0.00519133	-1.89988e-06
0.0215103	6.46508e-06	0.00834748	2.27538e-06	0.0109635	1.41337e-07	0.00445288	1.74136e-06	0.00453758	-2.04683e-06
0.0237065	6.96458e-06	0.00827429	2.25901e-06	0.0105306	4.71823e-08	0.0050638	1.87563e-06	0.0037726	-2.21878e-06
0.0261982	7.5313e-06	0.00832446	2.27023e-06	0.0103651	1.12089e-08	0.00587518	2.05395e-06	0.00315573	-2.35743e-06
0.0287782	8.11811e-06	0.00837758	2.28211e-06	0.0103114	-4.79887e-10	0.00664611	2.22339e-06	0.00283986	-2.42843e-06
0.0312266	8.67499e-06	0.00824301	2.25201e-06	0.0101818	-2.86608e-08	0.00722788	2.35126e-06	0.00287734	-2.42001e-06
0.0335069	9.19362e-06	0.00794789	2.18599e-06	0.00983662	-1.03725e-07	0.00779418	2.47572e-06	0.00327113	-2.33149e-06
0.0358556	9.72783e-06	0.0076935	2.12908e-06	0.00924839	-2.31645e-07	0.00857938	2.6483e-06	0.00391953	-2.18575e-06
0.0385269	1.03354e-05	0.00752942	2.09237e-06	0.00847325	-4.00213e-07	0.00958646	2.86964e-06	0.00472377	-2.00498e-06
0.0415009	1.10118e-05	0.00732874	2.04748e-06	0.00756732	-5.97224e-07	0.0106596	3.10549e-06	0.0057731	-1.76912e-06
0.0445447	1.17041e-05	0.00708557	1.99307e-06	0.00660466	-8.06571e-07	0.011678	3.32932e-06	0.00713293	-1.46346e-06
0.0474034	1.23543e-05	0.00692561	1.95729e-06	0.00570709	-1.00176e-06	0.0126553	3.54413e-06	0.00853144	-1.14911e-06
0.0499521	1.2934e-05	0.00680166	1.92956e-06	0.00495941	-1.16436e-06	0.0137742	3.79005e-06	0.00961407	-9.05761e-07
0.0523014	1.34684e-05	0.00650595	1.86341e-06	0.00434789	-1.29734e-06	0.0152263	4.10919e-06	0.0103684	-7.36218e-07
0.0546417	1.40007e-05	0.00601665	1.75394e-06	0.00386477	-1.40241e-06	0.0169031	4.47774e-06	0.0110108	-5.91813e-07
0.0568985	1.4514e-05	0.00558932	1.65835e-06	0.00362709	-1.45409e-06	0.0184938	4.82734e-06	0.0116699	-4.43664e-07
0.0587655	1.49386e-05	0.00546183	1.62982e-06	0.00375967	-1.42526e-06	0.0198976	5.13589e-06	0.0123867	-2.82545e-07
0.0601615	1.52561e-05	0.00562238	1.66574e-06	0.00415799	-1.33864e-06	0.0212396	5.43084e-06	0.0131844	-1.03241e-07
0.0613893	1.55354e-05	0.00594464	1.73784e-06	0.00451331	-1.26137e-06	0.0226214	5.73455e-06	0.0140154	8.35498e-08
0.0627354	1.58416e-05	0.00640325	1.84043e-06	0.00463992	-1.23384e-06	0.0240675	6.05238e-06	0.0148119	2.62584e-07
0.0641668	1.61671e-05	0.00700293	1.97459e-06	0.00461065	-1.2402e-06	0.0255927	6.38759e-06	0.015546	4.27581e-07
0.0655767	1.64878e-05	0.00769409	2.12921e-06	0.00447211	-1.27033e-06	0.027216	6.74438e-06	0.0161301	5.58884e-07
0.067103	1.6835e-05	0.00850802	2.3113e-06	0.00407617	-1.35643e-06	0.0289518	7.12588e-06	0.0164359	6.27609e-07
0.0689117	1.72464e-05	0.00949961	2.53313e-06	0.0034121	-1.50085e-06	0.0307762	7.52686e-06	0.0164947	6.40847e-07
0.0708615	1.76899e-05	0.0105473	2.7675e-06	0.00281969	-1.62967e-06	0.0326375	7.93595e-06	0.0165376	6.50473e-07
0.0727206	1.81127e-05	0.0114562	2.97085e-06	0.00260411	-1.67656e-06	0.0345529	8.35693e-06	0.01676	7.0048e-07
0.0744861	1.85143e-05	0.0121562	3.12745e-06	0.00272593	-1.65006e-06	0.0366146	8.81008e-06	0.0171509	7.88327e-07
0.076225	1.89098e-05	0.012665	3.24127e-06	0.00301975	-1.58617e-06	0.0388114	9.29291e-06	0.0176392	8.98104e-07
0.0778745	1.9285e-05	0.0130564	3.32882e-06	0.00345032	-1.49253e-06	0.0409944	9.77272e-06	0.018262	1.0381e-06
0.0794051	1.96331e-05	0.0134748	3.42243e-06	0.00408513	-1.35448e-06	0.0430532	1.02252e-05	0.0190681	1.21927e-06
0.0809512	1.99848e-05	0.0139818	3.53586e-06	0.00499464	-1.15669e-06	0.0450162	1.06567e-05	0.0199693	1.42184e-06
0.0825977	2.03593e-05	0.0144522	3.64109e-06	0.00622126	-8.89946e-07	0.0469827	1.10889e-05	0.020808	1.61037e-06
0.08424	2.07328e-05	0.0148294	3.72547e-06	0.00776678	-5.53848e-07	0.0489665	1.15249e-05	0.0215117	1.76855e-06
0.0857573	2.10779e-05	0.0153996	3.85302e-06	0.00955296	-1.65412e-07	0.0508504	1.1939e-05	0.0221399	1.90975e-06
0.0871251	2.1389e-05	0.0165068	4.10074e-06	0.0114789	2.53413e-07	0.0526296	1.233e-05	0.0228519	2.06979e-06
0.0883042	2.16572e-05	0.0180733	4.45118e-06	0.0135547	7.04836e-07	0.0545015	1.27415e-05	0.0237829	2.27905e-06
0.0892274	2.18672e-05	0.0197779	4.83252e-06	0.0158664	1.20755e-06	0.0565781	1.31979e-05	0.0248786	2.52534e-06
0.0898966	2.20194e-05	0.021548	5.22851e-06	0.0183531	1.74833e-06	0.0587975	1.36857e-05	0.0259814	2.77324e-06
0.0903567	2.21241e-05	0.0235229	5.67033e-06	0.0207346	2.26624e-06	0.0610727	1.41858e-05	0.0271741	3.04132e-06
0.0906348	2.21873e-05	0.0256967	6.15665e-06	0.0228122	2.71805e-06	0.0632611	1.46668e-05	0.0287957	3.40582e-06
0.090806	2.22263e-05	0.0279443	6.65946e-06	0.0246933	3.12714e-06	0.0651706	1.50864e-05	0.031024	3.90669e-06
0.0910013	2.22707e-05	0.0302491	7.17509e-06	0.0265321	3.52701e-06	0.0667439	1.54322e-05	0.0336752	4.50263e-06
0.091277	2.23334e-05	0.0326336	7.70854e-06	0.0283063	3.91285e-06	0.0680894	1.5728e-05	0.0365037	5.13842e-06
0.091638	2.24155e-05	0.0350607	8.25151e-06	0.0299378	4.26765e-06	0.0693184	1.59981e-05	0.0394625	5.80349e-06
0.0922068	2.25449e-05	0.0375626	8.81124e-06	0.0314445	4.59531e-06	0.0704545	1.62478e-05	0.0425301	6.49303e-06
0.0931235	2.27534e-05	0.0401785	9.39645e-06	0.0330013	4.93387e-06	0.07148	1.64732e-05	0.0454823	7.15663e-06
0.0942732	2.30149e-05	0.042769	9.97599e-06	0.0348579	5.33764e-06	0.0724716	1.66912e-05	0.0481014	7.74535e-06
0.095391	2.32692e-05	0.0452243	1.05253e-05	0.0371111	5.82763e-06	0.0736571	1.69517e-05	0.0504713	8.27805e-06
0.096411	2.35011e-05	0.0476903	1.1077e-05	0.0397094	6.39269e-06	0.075187	1.7288e-05	0.0528388	8.81022e-06
0.097512	2.37516e-05	0.0503486	1.16717e-05	0.0426152	7.02463e-06	0.0769525	1.7676e-05	0.0553115	9.36605e-06
0.0988083	2.40464e-05	0.0531935	1.23081e-05	0.0457725	7.71125e-06	0.0787501	1.80711e-05	0.057858	9.93846e-06
0.100123	2.43454e-05	0.0560643	1.29504e-05	0.0489985	8.41281e-06	0.0804686	1.84488e-05	0.0604646	1.05244e-05
0.101171	2.45838e-05	0.0587221	1.3545e-05	0.0521026	9.08787e-06	0.0820627	1.87992e-05	0.0632336	1.11468e-05
0.101886	2.47465e-05	0.061008	1.40564e-05	0.0550407	9.72682e-06	0.083498	1.91147e-05	0.066297	1.18354e-05
0.102469	2.4879e-05	0.0630608	1.45157e-05	0.0577954	1.03259e-05	0.0847728	1.93949e-05	0.0696335	1.25854e-05
0.103169	2.50383e-05	0.0651915	1.49923e-05	0.0602247	1.08542e-05	0.0859083	1.96445e-05	0.0730598	1.33556e-05
0.104062	2.52414e-05	0.0675394	1.55176e-05	0.0621703	1.12773e-05	0.0868452	1.98504e-05	0.0763706	1.40998e-05
0.105021	2.54596e-05	0.070036	1.60762e-05	0.0635736	1.15825e-05	0.0874971	1.99937e-05	0.0793597	1.47717e-05
0.105971	2.56756e-05	0.0725863	1.66467e-05	0.0644431	1.17716e-05	0.0879361	2.00902e-05	0.0818354	1.53282e-05
0.107024	2.59151e-05	0.0750876	1.72063e-05	0.0649812	1.18886e-05	0.088403	2.01928e-05	0.083812	1.57725e-05
0.10823	2.61894e-05	0.0774302	1.77304e-05	0.0656781	1.20402e-05	0.0890907	2.03439e-05	0.0855275	1.61581e-05
0.109378	2.64505e-05	0.079568	1.82087e-05	0.0668945	1.23047e-05	0.089908	2.05236e-05	0.0871847	1.65307e-05
0.110257	2.66506e-05	0.0815304	1.86477e-05	0.068446	1.26421e-05	0.0905438	2.06634e-05	0.0888033	1.68945e-05
0.110874	2.67907e-05	0.0833447	1.90536e-05	0.0698911	1.29564e-05	0.0908942	2.07404e-05	0.0903808	1.72491e-05
0.111284	2.6884e-05	0.0850357	1.94319e-05	0.0710639	1.32115e-05	0.0912654	2.08219e-05	0.09201	1.76153e-05
0.111487	2.69304e-05	0.0867237	1.98096e-05	0.0721227	1.34417e-05	0.0919821	2.09795e-05	0.0936714	1.79888e-05
0.111492	2.69315e-05	0.0885675	2.02221e-05	0.0732896	1.36955e-05	0.0929832	2.11995e-05	0.0951127	1.83128e-05
0.111335	2.68958e-05	0.0905589	2.06676e-05	0.0746679	1.39953e-05	0.0940046	2.1424e-05	0.0961834	1.85534e-05
0.111051	2.6831e-05	0.0925314	2.11089e-05	0.0761948	1.43273e-05	0.094917	2.16246e-05	0.0970572	1.87499e-05
0.110658	2.67418e-05	0.0943522	2.15163e-05	0.0777421	1.46638e-05	0.0956677	2.17896e-05	0.0979577	1.89523e-05
0.110174	2.66316e-05	0.096039	2.18936e-05	0.0792523	1.49923e-05	0.0962072	2.19081e-05	0.098894	1.91628e-05
0.109654	2.65132e-05	0.0976862	2.22622e-05	0.0806706	1.53007e-05	0.0966075	2.19961e-05	0.0997559	1.93565e-05
0.109174	2.64042e-05	0.09934	2.26322e-05	0.0819085	1.55699e-05	0.0970251	2.20879e-05	0.100549	1.95349e-05
0.108715	2.62997e-05	0.101065	2.3018e-05	0.0829942	1.5806e-05	0.0975533	2.2204e-05	0.101418	1.97301e-05
0.108138	2.61685e-05	0.103028	2.34572e-05	0.0840487	1.60354e-05	0.0981523	2.23357e-05	0.102415	1.99542e-05
0.107327	2.59841e-05	0.105326	2.39714e-05	0.0851081	1.62658e-05	0.0986573	2.24467e-05	0.103389	2.01732e-05
0.106293	2.57488e-05	0.107813	2.45278e-05	0.0861173	1.64853e-05	0.0989226	2.2505e-05	0.10417	2.03486e-05
0.105236	2.55083e-05	0.110355	2.50965e-05	0.0870298	1.66837e-05	0.0989797	2.25175e-05	0.104739	2.04766e-05
0.104444	2.53283e-05	0.113061	2.57018e-05	0.0878366	1.68591e-05	0.0989363	2.2508e-05	0.105188	2.05776e-05
0.103996	2.52263e-05	0.115999	2.63592e-05	0.0885376	1.70116e-05	0.098759	2.2469e-05	0.105576	2.06647e-05
0.103681	2.51548e-05	0.119018	2.70347e-05	0.0890966	1.71332e-05	0.0983575	2.23808e-05	0.105858	2.07282e-05
0.10333	2.5075e-05	0.121994	2.77005e-05	0.089477	1.72159e-05	0.0978299	2.22648e-05	0.106008	2.07619e-05
0.103044	2.50099e-05	0.124869	2.83437e-05	0.0897021	1.72649e-05	0.0973731	2.21644e-05	0.106207	2.08067e-05
0.10297	2.4993e-05	0.1275	2.89323e-05	0.0898478	1.72965e-05	0.0970067	2.20839e-05	0.106798	2.09395e-05
0.103028	2.50062e-05	0.129793	2.94453e-05	0.0899643	1.73219e-05	0.0966319	2.20015e-05	0.107973	2.12036e-05
0.103016	2.50035e-05	0.131853	2.99063e-05	0.0900276	1.73356e-05	0.0961888	2.19041e-05	0.109597	2.15686e-05
0.102851	2.49659e-05	0.1338	3.03419e-05	0.0900383	1.7338e-05	0.0955559	2.1765e-05	0.111309	2.19536e-05
0.102572	2.49025e-05	0.135634	3.07522e-05	0.0901141	1.73545e-05	0.094578	2.155e-05	0.112883	2.23074e-05
0.102248	2.48288e-05	0.137347	3.11354e-05	0.0903697	1.74101e-05	0.0932955	2.12682e-05	0.114473	2.26647e-05
0.101931	2.47566e-05	0.139006	3.15067e-05	0.090783	1.74999e-05	0.0918572	2.0952e-05	0.116364	2.30899e-05
0.10161	2.46837e-05	0.140711	3.18882e-05	0.0912499	1.76015e-05	0.0902726	2.06037e-05	0.118555	2.35825e-05
0.101277	2.4608e-05	0.142499	3.22882e-05	0.091613	1.76804e-05	0.0885214	2.02188e-05	0.120747	2.4075e-05
0.101083	2.45638e-05	0.144325	3.26967e-05	0.0916262	1.76833e-05	0.0867666	1.98331e-05	0.122713	2.45171e-05
0.101174	2.45845e-05	0.146147	3.31042e-05	0.0911592	1.75817e-05	0.0852754	1.95054e-05	0.124467	2.49114e-05
0.101385	2.46324e-05	0.148014	3.3522e-05	0.0904306	1.74233e-05	0.0841886	1.92665e-05	0.126043	2.52655e-05
0.101364	2.46278e-05	0.150054	3.39783e-05	0.0897493	1.72751e-05	0.0834112	1.90956e-05	0.127418	2.55746e-05
0.101005	2.45461e-05	0.152363	3.44949e-05	0.0891533	1.71455e-05	0.0827194	1.89436e-05	0.128702	2.58633e-05
0.100556	2.4444e-05	0.154925	3.50683e-05	0.088549	1.70141e-05	0.0819741	1.87798e-05	0.130121	2.61824e-05
0.100286	2.43825e-05	0.157659	3.56799e-05	0.0880515	1.69059e-05	0.0811859	1.86065e-05	0.131826	2.65656e-05
0.100223	2.43682e-05	0.160516	3.6319e-05	0.0879769	1.68897e-05	0.0804257	1.84394e-05	0.133795	2.70083e-05
0.100279	2.4381e-05	0.163473	3.69808e-05	0.0884564	1.6994e-05	0.0797613	1.82934e-05	0.135819	2.74632e-05
0.100389	2.4406e-05	0.16645	3.76469e-05	0.0892106	1.7158e-05	0.0792426	1.81794e-05	0.137579	2.78588e-05
0.100491	2.44291e-05	0.169332	3.82917e-05	0.0898466	1.72963e-05	0.0788708	1.80977e-05	0.138942	2.81653e-05
0.100524	2.44366e-05	0.172102	3.89112e-05	0.0902951	1.73938e-05	0.0786145	1.80413e-05	0.140089	2.8423e-05
0.100508	2.44329e-05	0.174844	3.95249e-05	0.0907627	1.74955e-05	0.0784568	1.80067e-05	0.141207	2.86745e-05
0.100565	2.44459e-05	0.177695	4.01628e-05	0.0913359	1.76202e-05	0.0784069	1.79957e-05	0.142266	2.89125e-05
0.100737	2.44851e-05	0.180734	4.08425e-05	0.0918943	1.77416e-05	0.0785032	1.80169e-05	0.143182	2.91184e-05
0.100912	2.4525e-05	0.1839	4.1551e-05	0.0923517	1.78411e-05	0.0788292	1.80885e-05	0.144084	2.93211e-05
0.101064	2.45595e-05	0.187069	4.22599e-05	0.0927429	1.79262e-05	0.0793866	1.8211e-05	0.145247	2.95826e-05
0.101358	2.46263e-05	0.190141	4.29474e-05	0.0931232	1.80089e-05	0.0799516	1.83352e-05	0.146762	2.99231e-05
0.101905	2.47509e-05	0.193118	4.36135e-05	0.0935855	1.81094e-05	0.080305	1.84129e-05	0.148433	3.02988e-05
0.102617	2.49126e-05	0.196119	4.42848e-05	0.0942578	1.82556e-05	0.0805512	1.8467e-05	0.150083	3.06696e-05
0.103382	2.50868e-05	0.199218	4.49783e-05	0.095116	1.84423e-05	0.0809575	1.85563e-05	0.15172	3.10376e-05
0.104247	2.52836e-05	0.202276	4.56624e-05	0.0959448	1.86225e-05	0.0815898	1.86953e-05	0.153385	3.1412e-05
0.105205	2.55014e-05	0.20507	4.62876e-05	0.0966017	1.87654e-05	0.0823357	1.88592e-05	0.155026	3.17808e-05
0.106007	2.56838e-05	0.207578	4.68488e-05	0.0971368	1.88818e-05	0.0832006	1.90493e-05	0.156535	3.21201e-05
0.10645	2.57845e-05	0.209981	4.73863e-05	0.0975906	1.89805e-05	0.0842892	1.92886e-05	0.157889	3.24244e-05
0.106663	2.58331e-05	0.212389	4.79252e-05	0.0979531	1.90593e-05	0.0854961	1.95539e-05	0.159221	3.2724e-05
0.106922	2.5892e-05	0.214697	4.84415e-05	0.0983717	1.91503e-05	0.0864782	1.97697e-05	0.16067	3.30496e-05
0.107385	2.59972e-05	0.216801	4.89123e-05	0.0990793	1.93042e-05	0.0869546	1.98745e-05	0.162158	3.33841e-05
0.108073	2.61536e-05	0.218855	4.93719e-05	0.100102	1.95266e-05	0.0869284	1.98687e-05	0.163432	3.36705e-05
0.108871	2.63354e-05	0.221176	4.98913e-05	0.101279	1.97825e-05	0.0866495	1.98074e-05	0.164324	3.38711e-05
0.109621	2.65057e-05	0.223841	5.04875e-05	0.102473	2.00423e-05	0.0863479	1.97411e-05	0.164958	3.40135e-05
0.110237	2.66459e-05	0.22657	5.10981e-05	0.103561	2.02789e-05	0.0860285	1.96709e-05	0.165629	3.41643e-05
0.110698	2.67508e-05	0.229121	5.16688e-05	0.104376	2.0456e-05	0.0855954	1.95757e-05	0.166443	3.43474e-05
0.111022	2.68245e-05	0.231502	5.22015e-05	0.104871	2.05637e-05	0.0851463	1.9477e-05	0.167175	3.4512e-05
0.11127	2.68809e-05	0.233705	5.26946e-05	0.105234	2.06427e-05	0.0848911	1.94209e-05	0.167561	3.45988e-05
0.111482	2.69291e-05	0.235648	5.31293e-05	0.105676	2.07389e-05	0.0847859	1.93978e-05	0.167623	3.46127e-05
0.111675	2.69731e-05	0.237373	5.35151e-05	0.106195	2.08518e-05	0.0845533	1.93466e-05	0.167662	3.46214e-05
0.111853	2.70134e-05	0.239027	5.38854e-05	0.106732	2.09685e-05	0.08405	1.9236e-05	0.167997	3.46966e-05
0.111971	2.70404e-05	0.240677	5.42545e-05	0.107383	2.11101e-05	0.0833815	1.90891e-05	0.16873	3.48614e-05
0.112003	2.70477e-05	0.242305	5.46186e-05	0.108218	2.12918e-05	0.0827747	1.89557e-05	0.169793	3.51003e-05
0.112101	2.707e-05	0.244006	5.49994e-05	0.109133	2.14906e-05	0.0824844	1.88919e-05	0.171199	3.54164e-05
0.112533	2.71681e-05	0.24596	5.54364e-05	0.109997	2.16785e-05	0.0827069	1.89408e-05	0.173028	3.58277e-05
0.113326	2.73486e-05	0.248161	5.59291e-05	0.110717	2.18353e-05	0.0834237	1.90984e-05	0.175154	3.63055e-05
0.11415	2.75359e-05	0.25048	5.64478e-05	0.111196	2.19393e-05	0.084382	1.9309e-05	0.177262	3.67795e-05
0.114696	2.76602e-05	0.252976	5.70064e-05	0.111445	2.19935e-05	0.0853248	1.95162e-05	0.179183	3.72114e-05
0.115037	2.77378e-05	0.255856	5.76508e-05	0.111675	2.20435e-05	0.0861897	1.97063e-05	0.181038	3.76283e-05
0.115385	2.78168e-05	0.259118	5.83806e-05	0.112082	2.2132e-05	0.0870516	1.98958e-05	0.183072	3.80856e-05
0.115761	2.79023e-05	0.262534	5.91451e-05	0.112684	2.22631e-05	0.0879789	2.00996e-05	0.185405	3.861e-05
0.116132	2.79868e-05	0.265936	5.9906e-05	0.113491	2.24385e-05	0.0890008	2.03242e-05	0.187905	3.9172e-05
0.116581	2.80888e-05	0.269312	6.06616e-05	0.114583	2.26761e-05	0.0901269	2.05717e-05	0.19035	3.97216e-05
0.117116	2.82106e-05	0.272736	6.14277e-05	0.115894	2.29611e-05	0.0912987	2.08293e-05	0.192672	4.02438e-05
0.117565	2.83128e-05	0.276252	6.22144e-05	0.117174	2.32396e-05	0.0923735	2.10655e-05	0.194925	4.07501e-05
0.117817	2.837e-05	0.279814	6.30113e-05	0.118227	2.34684e-05	0.0932235	2.12523e-05	0.197147	4.12496e-05
0.117927	2.83952e-05	0.283324	6.37968e-05	0.119022	2.36414e-05	0.0938344	2.13866e-05	0.199384	4.17525e-05
0.11794	2.8398e-05	0.286771	6.45681e-05	0.119593	2.37655e-05	0.0943573	2.15015e-05	0.201655	4.2263e-05
0.11788	2.83844e-05	0.290176	6.53299e-05	0.119903	2.38331e-05	0.0950134	2.16457e-05	0.203853	4.27572e-05
0.117822	2.83711e-05	0.293425	6.60568e-05	0.119948	2.38428e-05	0.0958723	2.18345e-05	0.20589	4.3215e-05
0.11779	2.8364e-05	0.296376	6.67172e-05	0.119886	2.38293e-05	0.0967985	2.20381e-05	0.20783	4.36513e-05
0.117751	2.83551e-05	0.299126	6.73324e-05	0.119886	2.38293e-05	0.0976538	2.22261e-05	0.209781	4.40899e-05
0.117739	2.83524e-05	0.301988	6.79729e-05	0.119983	2.38505e-05	0.0984307	2.23969e-05	0.211766	4.4536e-05
0.117861	2.838e-05	0.305166	6.8684e-05	0.120176	2.38924e-05	0.0991421	2.25532e-05	0.213783	4.49896e-05
0.118223	2.84625e-05	0.308523	6.94351e-05	0.120435	2.39487e-05	0.0997185	2.26799e-05	0.21586	4.54563e-05
0.118941	2.86256e-05	0.311778	7.01636e-05	0.120616	2.3988e-05	0.100091	2.27619e-05	0.21804	4.59465e-05
0.120024	2.88721e-05	0.314881	7.08578e-05	0.120517	2.39665e-05	0.100278	2.28028e-05	0.220401	4.64774e-05
0.121242	2.91491e-05	0.317946	7.15436e-05	0.120038	2.38624e-05	0.100299	2.28075e-05	0.222905	4.70402e-05
0.122307	2.93913e-05	0.320907	7.22062e-05	0.119333	2.37089e-05	0.100102	2.27641e-05	0.225293	4.75769e-05
0.123144	2.95818e-05	0.323599	7.28086e-05	0.118671	2.3565e-05	0.0996804	2.26716e-05	0.227332	4.80354e-05
0.123792	2.97291e-05	0.32608	7.33636e-05	0.118119	2.3445e-05	0.0991754	2.25606e-05	0.229068	4.84256e-05
0.124207	2.98236e-05	0.328592	7.39258e-05	0.117532	2.33174e-05	0.0987424	2.24654e-05	0.230652	4.87817e-05
0.124333	2.98522e-05	0.331285	7.45285e-05	0.116841	2.31671e-05	0.0984646	2.24043e-05	0.232057	4.90975e-05
0.124225	2.98277e-05	0.334097	7.51577e-05	0.116138	2.30142e-05	0.09837	2.23835e-05	0.233166	4.93469e-05
0.124065	2.97912e-05	0.336883	7.5781e-05	0.115514	2.28784e-05	0.0984491	2.24009e-05	0.23404	4.95433e-05
0.124054	2.97886e-05	0.339638	7.63975e-05	0.114972	2.27605e-05	0.098649	2.24448e-05	0.234865	4.97288e-05
0.124242	2.98314e-05	0.342442	7.70249e-05	0.114531	2.26646e-05	0.0988732	2.24941e-05	0.235736	4.99247e-05
0.124477	2.98849e-05	0.345227	7.76482e-05	0.114242	2.26018e-05	0.0990874	2.25412e-05	0.23663	5.01258e-05
0.12464	2.9922e-05	0.347875	7.82406e-05	0.114109	2.25729e-05	0.0993663	2.26025e-05	0.237448	5.03095e-05
0.124827	2.99646e-05	0.35043	7.88122e-05	0.114109	2.25729e-05	0.0996828	2.26721e-05	0.238047	5.04443e-05
0.125152	3.00384e-05	0.352958	7.9378e-05	0.114219	2.25967e-05	0.099816	2.27014e-05	0.238426	5.05293e-05
0.125477	3.01124e-05	0.35534	7.9911e-05	0.11442	2.26405e-05	0.0996745	2.26702e-05	0.238763	5.06052e-05
0.125641	3.01496e-05	0.35747	8.03877e-05	0.114709	2.27033e-05	0.0994687	2.2625e-05	0.239186	5.07004e-05
0.125828	3.01924e-05	0.359555	8.08543e-05	0.115055	2.27787e-05	0.0993735	2.26041e-05	0.239682	5.08119e-05
0.126376	3.0317e-05	0.361898	8.13785e-05	0.115409	2.28555e-05	0.0992855	2.25847e-05	0.24024	5.09373e-05
0.127274	3.05212e-05	0.364447	8.19488e-05	0.115827	2.29464e-05	0.0990606	2.25353e-05	0.240861	5.10768e-05
0.12817	3.07249e-05	0.366914	8.25009e-05	0.116512	2.30955e-05	0.0986966	2.24553e-05	0.241508	5.12223e-05
0.12875	3.08568e-05	0.369231	8.30194e-05	0.117569	2.33254e-05	0.0981981	2.23457e-05	0.242207	5.13795e-05
0.128981	3.09095e-05	0.371518	8.3531e-05	0.118889	2.36126e-05	0.0975688	2.22074e-05	0.243053	5.15697e-05
0.129099	3.09362e-05	0.37373	8.40261e-05	0.120396	2.39402e-05	0.0969276	2.20665e-05	0.24405	5.17938e-05
0.129443	3.10146e-05	0.375735	8.44746e-05	0.122123	2.43158e-05	0.0964011	2.19508e-05	0.245127	5.20358e-05
0.130199	3.11865e-05	0.377651	8.49034e-05	0.124035	2.47317e-05	0.0959657	2.18551e-05	0.246276	5.22941e-05
0.13121	3.14165e-05	0.379742	8.53714e-05	0.126015	2.51622e-05	0.0955077	2.17544e-05	0.247538	5.2578e-05
0.132188	3.16388e-05	0.382084	8.58954e-05	0.127964	2.55861e-05	0.0950146	2.1646e-05	0.248864	5.28761e-05
0.13309	3.18441e-05	0.384609	8.64604e-05	0.129774	2.59799e-05	0.094625	2.15604e-05	0.250111	5.31563e-05
0.134143	3.20836e-05	0.387211	8.70427e-05	0.131384	2.633e-05	0.0944501	2.15219e-05	0.251229	5.34076e-05
0.135475	3.23865e-05	0.389737	8.76079e-05	0.132896	2.66587e-05	0.094437	2.15191e-05	0.252305	5.36496e-05
0.136958	3.27239e-05	0.392186	8.81559e-05	0.134401	2.6986e-05	0.094528	2.15391e-05	0.25343	5.39025e-05
0.138415	3.30553e-05	0.394751	8.87298e-05	0.135793	2.72888e-05	0.0947909	2.15969e-05	0.254655	5.41778e-05
0.139756	3.33604e-05	0.397577	8.93624e-05	0.136934	2.7537e-05	0.095259	2.16997e-05	0.255994	5.44789e-05
0.140935	3.36286e-05	0.400602	9.00393e-05	0.137835	2.7733e-05	0.095792	2.18169e-05	0.25738	5.47905e-05
0.141878	3.3843e-05	0.403693	9.0731e-05	0.138594	2.78981e-05	0.0961965	2.19058e-05	0.258725	5.50928e-05
0.142558	3.39976e-05	0.406907	9.14501e-05	0.139344	2.80612e-05	0.0964065	2.19519e-05	0.260048	5.53903e-05
0.143161	3.41349e-05	0.410385	9.22285e-05	0.140245	2.8257e-05	0.0965153	2.19759e-05	0.261436	5.57023e-05
0.143963	3.43172e-05	0.41403	9.3044e-05	0.14139	2.8506e-05	0.0967045	2.20174e-05	0.262861	5.60228e-05
0.144944	3.45404e-05	0.417616	9.38464e-05	0.142745	2.88007e-05	0.0971339	2.21118e-05	0.264187	5.63209e-05
0.145854	3.47473e-05	0.421097	9.46255e-05	0.144208	2.9119e-05	0.0978466	2.22685e-05	0.265302	5.65714e-05
0.14659	3.49148e-05	0.424511	9.53893e-05	0.145682	2.94395e-05	0.0987858	2.24749e-05	0.266184	5.67698e-05
0.147228	3.506e-05	0.427787	9.61225e-05	0.147081	2.97438e-05	0.0998975	2.27193e-05	0.266908	5.69326e-05
0.147782	3.5186e-05	0.43087	9.68123e-05	0.148368	3.00237e-05	0.101152	2.2995e-05	0.267535	5.70735e-05
0.148207	3.52826e-05	0.433852	9.74798e-05	0.149545	3.02797e-05	0.102405	2.32705e-05	0.268005	5.71792e-05
0.1485	3.53493e-05	0.436867	9.81543e-05	0.150601	3.05093e-05	0.103408	2.34908e-05	0.268274	5.72397e-05
0.148649	3.53832e-05	0.4399	9.88331e-05	0.151549	3.07156e-05	0.104115	2.36464e-05	0.268438	5.72764e-05
0.148602	3.53725e-05	0.442797	9.94815e-05	0.15244	3.09093e-05	0.104788	2.37941e-05	0.268578	5.7308e-05
0.148352	3.53157e-05	0.445565	0.000100101	0.153191	3.10726e-05	0.105594	2.39713e-05	0.268663	5.73271e-05
0.147994	3.52342e-05	0.448432	0.000100742	0.153639	3.11702e-05	0.106361	2.41399e-05	0.268663	5.73272e-05
0.147657	3.51576e-05	0.45149	0.000101427	0.153807	3.12065e-05	0.106874	2.42528e-05	0.268631	5.732e-05
0.147373	3.50928e-05	0.45448	0.000102096	0.153859	3.12178e-05	0.107208	2.43261e-05	0.268611	5.73153e-05
0.147083	3.50268e-05	0.457148	0.000102693	0.153905	3.1228e-05	0.107562	2.4404e-05	0.26856	5.73039e-05
0.146755	3.49522e-05	0.459625	0.000103247	0.15402	3.12529e-05	0.107951	2.44894e-05	0.268405	5.7269e-05
0.1464	3.48715e-05	0.462253	0.000103835	0.154316	3.13173e-05	0.108281	2.4562e-05	0.268206	5.72242e-05
0.146084	3.47996e-05	0.465113	0.000104475	0.154843	3.14319e-05	0.108634	2.46395e-05	0.268112	5.72031e-05
0.145983	3.47767e-05	0.467995	0.00010512	0.155525	3.15802e-05	0.109158	2.47548e-05	0.268078	5.71955e-05
0.146252	3.48379e-05	0.470719	0.00010573	0.156228	3.17332e-05	0.109764	2.48879e-05	0.26788	5.71511e-05
0.146827	3.49688e-05	0.473284	0.000106304	0.156795	3.18564e-05	0.110261	2.49971e-05	0.267488	5.7063e-05
0.147538	3.51305e-05	0.4758	0.000106867	0.157086	3.19198e-05	0.110758	2.51064e-05	0.267138	5.69842e-05
0.148367	3.5319e-05	0.478343	0.000107436	0.157123	3.19279e-05	0.11154	2.52783e-05	0.266934	5.69384e-05
0.149391	3.55519e-05	0.480907	0.00010801	0.157163	3.19366e-05	0.112574	2.55057e-05	0.266709	5.68878e-05
0.150611	3.58295e-05	0.483556	0.000108603	0.15747	3.20032e-05	0.113592	2.57292e-05	0.266368	5.68112e-05
0.151984	3.61417e-05	0.486441	0.000109248	0.158076	3.2135e-05	0.114595	2.59498e-05	0.266043	5.6738e-05
0.153517	3.64905e-05	0.489561	0.000109946	0.158901	3.23145e-05	0.115833	2.62219e-05	0.26583	5.66902e-05
0.155247	3.68839e-05	0.492803	0.000110672	0.159882	3.25277e-05	0.11737	2.65597e-05	0.265663	5.66527e-05
0.157091	3.73035e-05	0.496146	0.00011142	0.160883	3.27457e-05	0.119029	2.69244e-05	0.265458	5.66066e-05
0.158847	3.77027e-05	0.499654	0.000112205	0.161654	3.29132e-05	0.120641	2.72788e-05	0.265209	5.65506e-05
0.160432	3.80633e-05	0.503239	0.000113007	0.162011	3.2991e-05	0.122159	2.76123e-05	0.264931	5.64881e-05
0.161964	3.84118e-05	0.506633	0.000113767	0.162098	3.30097e-05	0.123467	2.78998e-05	0.264642	5.6423e-05
0.163478	3.87561e-05	0.509719	0.000114457	0.162236	3.30398e-05	0.12431	2.80852e-05	0.264333	5.63538e-05
0.16483	3.90638e-05	0.512637	0.00011511	0.162559	3.31101e-05	0.124645	2.81588e-05	0.263912	5.62591e-05
0.1659	3.93071e-05	0.515534	0.000115759	0.162989	3.32036e-05	0.124836	2.82007e-05	0.263313	5.61243e-05
0.166669	3.9482e-05	0.518452	0.000116412	0.163454	3.33048e-05	0.125236	2.82887e-05	0.262707	5.5988e-05
0.167185	3.95994e-05	0.521402	0.000117072	0.163943	3.34111e-05	0.125768	2.84057e-05	0.262353	5.59086e-05
0.167508	3.96728e-05	0.524394	0.000117741	0.164488	3.35297e-05	0.126123	2.84836e-05	0.262211	5.58767e-05
0.167638	3.97026e-05	0.527407	0.000118416	0.165087	3.36598e-05	0.126187	2.84977e-05	0.26202	5.58336e-05
0.167542	3.96806e-05	0.530458	0.000119098	0.165582	3.37676e-05	0.126095	2.84774e-05	0.261751	5.57732e-05
0.167253	3.96149e-05	0.533668	0.000119817	0.165802	3.38153e-05	0.125984	2.8453e-05	0.261656	5.57519e-05
0.166876	3.95292e-05	0.537139	0.000120594	0.16576	3.38063e-05	0.12578	2.84082e-05	0.261933	5.58141e-05
0.166488	3.94409e-05	0.540785	0.00012141	0.165592	3.37697e-05	0.12526	2.82939e-05	0.262555	5.59539e-05
0.16616	3.93663e-05	0.544405	0.00012222	0.165431	3.37348e-05	0.124431	2.81116e-05	0.263376	5.61386e-05
0.166035	3.93379e-05	0.547856	0.000122992	0.165382	3.3724e-05	0.123639	2.79376e-05	0.264315	5.63496e-05
0.166239	3.93842e-05	0.5511	0.000123718	0.165404	3.37289e-05	0.123189	2.78388e-05	0.265383	5.65897e-05
0.166733	3.94965e-05	0.554215	0.000124415	0.165277	3.37011e-05	0.1231	2.78192e-05	0.26657	5.68565e-05
0.167297	3.96249e-05	0.557447	0.000125139	0.164852	3.36087e-05	0.123264	2.78552e-05	0.267771	5.71265e-05
0.167667	3.97091e-05	0.561066	0.000125948	0.164314	3.34918e-05	0.123619	2.79332e-05	0.268858	5.73709e-05
0.167813	3.97423e-05	0.565098	0.000126851	0.163974	3.34177e-05	0.124081	2.80349e-05	0.269782	5.75786e-05
0.167971	3.97781e-05	0.569409	0.000127816	0.163918	3.34057e-05	0.124527	2.81329e-05	0.270623	5.77678e-05
0.168259	3.98437e-05	0.573894	0.000128819	0.164073	3.34393e-05	0.124968	2.82297e-05	0.27142	5.7947e-05
0.168527	3.99048e-05	0.578508	0.000129852	0.164416	3.3514e-05	0.125553	2.83583e-05	0.272028	5.80835e-05
0.168643	3.99312e-05	0.583217	0.000130906	0.164948	3.36296e-05	0.126324	2.85279e-05	0.272384	5.81637e-05
0.168608	3.99231e-05	0.587936	0.000131962	0.165566	3.3764e-05	0.127199	2.87202e-05	0.272659	5.82254e-05
0.1684	3.98757e-05	0.592537	0.000132992	0.16613	3.38867e-05	0.128193	2.89387e-05	0.27293	5.82865e-05
0.168005	3.97859e-05	0.596999	0.00013399	0.166614	3.3992e-05	0.129359	2.9195e-05	0.273046	5.83124e-05
0.167538	3.96798e-05	0.601459	0.000134988	0.16711	3.40998e-05	0.13063	2.94744e-05	0.272925	5.82853e-05
0.167108	3.95819e-05	0.606036	0.000136013	0.167687	3.42254e-05	0.131935	2.97612e-05	0.27282	5.82616e-05
0.166717	3.9493e-05	0.610674	0.000137051	0.168304	3.43595e-05	0.133318	3.00652e-05	0.273054	5.83142e-05
0.166379	3.94161e-05	0.615263	0.000138078	0.168841	3.44764e-05	0.134779	3.03862e-05	0.273609	5.84391e-05
0.166198	3.93749e-05	0.619769	0.000139086	0.169251	3.45656e-05	0.136154	3.06885e-05	0.274184	5.85684e-05
0.166296	3.93972e-05	0.624211	0.00014008	0.169607	3.46428e-05	0.137253	3.09301e-05	0.274549	5.86505e-05
0.166692	3.94872e-05	0.628622	0.000141068	0.169949	3.47174e-05	0.137981	3.10901e-05	0.274719	5.86886e-05
0.167292	3.96239e-05	0.632981	0.000142043	0.170185	3.47686e-05	0.138378	3.11774e-05	0.274925	5.87348e-05
0.168057	3.97977e-05	0.637122	0.00014297	0.170247	3.47822e-05	0.138616	3.12297e-05	0.27546	5.88552e-05
0.169075	4.00292e-05	0.640948	0.000143826	0.170289	3.47913e-05	0.138883	3.12883e-05	0.276399	5.90662e-05
0.17043	4.03375e-05	0.644643	0.000144653	0.170487	3.48344e-05	0.139247	3.13684e-05	0.277504	5.93148e-05
0.17205	4.0706e-05	0.648475	0.000145511	0.170769	3.48956e-05	0.139638	3.14543e-05	0.278539	5.95473e-05
0.173711	4.10837e-05	0.652491	0.000146409	0.170953	3.49357e-05	0.139946	3.15219e-05	0.279524	5.97689e-05
0.175171	4.1416e-05	0.656497	0.000147306	0.171051	3.4957e-05	0.140135	3.15635e-05	0.280537	5.99966e-05
0.176302	4.16733e-05	0.660338	0.000148166	0.171203	3.499e-05	0.140205	3.15788e-05	0.281433	6.01981e-05
0.177087	4.18519e-05	0.664121	0.000149012	0.171474	3.50491e-05	0.140161	3.15691e-05	0.281969	6.03184e-05
0.177584	4.19649e-05	0.668042	0.00014989	0.171847	3.513e-05	0.140144	3.15655e-05	0.282093	6.03464e-05
0.177818	4.20182e-05	0.672121	0.000150803	0.172189	3.52045e-05	0.140363	3.16137e-05	0.282054	6.03376e-05
0.177754	4.20034e-05	0.676213	0.000151719	0.172287	3.52258e-05	0.140817	3.17134e-05	0.282204	6.03713e-05
0.177546	4.19561e-05	0.68024	0.00015262	0.172134	3.51926e-05	0.141282	3.18156e-05	0.282701	6.04831e-05
0.177563	4.19601e-05	0.684351	0.00015354	0.172067	3.51779e-05	0.141648	3.1896e-05	0.283518	6.06666e-05
0.177993	4.20579e-05	0.688769	0.000154529	0.172336	3.52364e-05	0.142131	3.20023e-05	0.284636	6.0918e-05
0.1787	4.22188e-05	0.693483	0.000155584	0.172764	3.53295e-05	0.142985	3.21899e-05	0.286005	6.12258e-05
0.179477	4.23954e-05	0.69834	0.000156671	0.173007	3.53825e-05	0.144088	3.24323e-05	0.287434	6.15472e-05
0.180228	4.25662e-05	0.70328	0.000157777	0.172967	3.53738e-05	0.145141	3.26639e-05	0.288706	6.18332e-05
0.18093	4.2726e-05	0.708315	0.000158904	0.17281	3.53395e-05	0.146085	3.28715e-05	0.289738	6.20651e-05
0.181565	4.28703e-05	0.71339	0.00016004	0.17272	3.532e-05	0.147072	3.30883e-05	0.290527	6.22425e-05
0.182152	4.3004e-05	0.718417	0.000161165	0.172792	3.53357e-05	0.148208	3.33381e-05	0.291064	6.23631e-05
0.182773	4.31452e-05	0.723361	0.000162271	0.173022	3.53857e-05	0.149488	3.36193e-05	0.291431	6.24456e-05
0.183475	4.33049e-05	0.728243	0.000163364	0.173302	3.54465e-05	0.150868	3.39227e-05	0.291871	6.25447e-05
0.184289	4.34901e-05	0.733119	0.000164455	0.173527	3.54954e-05	0.152384	3.42559e-05	0.292636	6.27166e-05
0.185277	4.37148e-05	0.738048	0.000165559	0.173739	3.55417e-05	0.154118	3.46372e-05	0.29381	6.29805e-05
0.186452	4.39819e-05	0.74304	0.000166676	0.174033	3.56055e-05	0.156093	3.50711e-05	0.295233	6.33005e-05
0.187703	4.42666e-05	0.748068	0.000167801	0.174406	3.56866e-05	0.158199	3.55341e-05	0.296517	6.35892e-05
0.188869	4.45319e-05	0.753195	0.000168949	0.174839	3.57809e-05	0.160206	3.59752e-05	0.29729	6.3763e-05
0.189863	4.4758e-05	0.758529	0.000170143	0.17537	3.58964e-05	0.161944	3.63572e-05	0.297553	6.3822e-05
0.190749	4.49595e-05	0.764032	0.000171374	0.175985	3.603e-05	0.163504	3.67001e-05	0.297677	6.38499e-05
0.191674	4.51699e-05	0.769575	0.000172615	0.17664	3.61726e-05	0.165079	3.70464e-05	0.298055	6.3935e-05
0.192709	4.54054e-05	0.77516	0.000173865	0.177377	3.63328e-05	0.166685	3.73993e-05	0.298847	6.41131e-05
0.193849	4.56647e-05	0.780896	0.000175149	0.178153	3.65016e-05	0.168159	3.77234e-05	0.299956	6.43622e-05
0.195119	4.59534e-05	0.786899	0.000176493	0.178693	3.66191e-05	0.169436	3.8004e-05	0.301145	6.46296e-05
0.196514	4.62709e-05	0.793231	0.00017791	0.178748	3.66309e-05	0.170666	3.82745e-05	0.302286	6.48861e-05
0.197926	4.6592e-05	0.799781	0.000179376	0.178428	3.65613e-05	0.172012	3.85702e-05	0.303458	6.51496e-05
0.199249	4.6893e-05	0.806202	0.000180813	0.178086	3.6487e-05	0.173393	3.88738e-05	0.304828	6.54576e-05
0.200565	4.71922e-05	0.812203	0.000182156	0.177938	3.64548e-05	0.174615	3.91425e-05	0.306415	6.58143e-05
0.201982	4.75145e-05	0.817835	0.000183417	0.17801	3.64704e-05	0.175693	3.93795e-05	0.307955	6.61607e-05
0.203346	4.78248e-05	0.823338	0.000184649	0.178291	3.65316e-05	0.176799	3.96226e-05	0.309143	6.64277e-05
0.204448	4.80755e-05	0.828733	0.000185856	0.178737	3.66286e-05	0.177962	3.98781e-05	0.310087	6.66399e-05
0.205425	4.82977e-05	0.833853	0.000187003	0.179264	3.67433e-05	0.179161	4.01416e-05	0.311232	6.68973e-05
0.206563	4.85568e-05	0.838652	0.000188077	0.179845	3.68696e-05	0.180529	4.04425e-05	0.312799	6.72497e-05
0.207847	4.88487e-05	0.843222	0.0001891	0.180582	3.70299e-05	0.182068	4.07807e-05	0.314563	6.76463e-05
0.20903	4.91179e-05	0.847597	0.000190079	0.181592	3.72495e-05	0.183481	4.10912e-05	0.316137	6.80001e-05
0.210025	4.93442e-05	0.851788	0.000191017	0.182728	3.74967e-05	0.184609	4.13392e-05	0.317342	6.8271e-05
0.21091	4.95456e-05	0.855914	0.000191941	0.183632	3.76932e-05	0.185677	4.15739e-05	0.318394	6.85075e-05
0.211744	4.97353e-05	0.860109	0.00019288	0.184127	3.7801e-05	0.186862	4.18345e-05	0.319692	6.87993e-05
0.212617	4.99337e-05	0.864333	0.000193825	0.184332	3.78455e-05	0.188062	4.20982e-05	0.321354	6.91729e-05
0.213602	5.01578e-05	0.868401	0.000194736	0.184434	3.78676e-05	0.189196	4.23476e-05	0.323111	6.95681e-05
0.214602	5.03854e-05	0.872205	0.000195587	0.184592	3.7902e-05	0.190219	4.25724e-05	0.324668	6.99181e-05
0.215494	5.05883e-05	0.875826	0.000196398	0.184895	3.79678e-05	0.190922	4.27269e-05	0.326	7.02175e-05
0.216299	5.07713e-05	0.879385	0.000197194	0.185285	3.80526e-05	0.191271	4.28037e-05	0.327263	7.05014e-05
0.217027	5.0937e-05	0.883022	0.000198009	0.185699	3.81428e-05	0.191635	4.28836e-05	0.32849	7.07774e-05
0.21762	5.10718e-05	0.88693	0.000198883	0.186249	3.82624e-05	0.192265	4.30221e-05	0.329534	7.10121e-05
0.218134	5.11888e-05	0.891182	0.000199835	0.187106	3.84488e-05	0.193005	4.31849e-05	0.330386	7.12036e-05
0.21871	5.13198e-05	0.895665	0.000200838	0.188263	3.87005e-05	0.193748	4.3348e-05	0.331235	7.13945e-05
0.219347	5.14647e-05	0.900285	0.000201873	0.189502	3.89699e-05	0.194705	4.35585e-05	0.332131	7.15959e-05
0.219967	5.16058e-05	0.905074	0.000202945	0.19053	3.91936e-05	0.195976	4.38379e-05	0.332925	7.17744e-05
0.220617	5.17536e-05	0.910019	0.000204052	0.191186	3.93362e-05	0.197263	4.41207e-05	0.333585	7.19229e-05
0.221373	5.19255e-05	0.914989	0.000205164	0.19158	3.94219e-05	0.19829	4.43464e-05	0.334254	7.20733e-05
0.222159	5.21044e-05	0.919832	0.000206248	0.192008	3.9515e-05	0.199138	4.45328e-05	0.335045	7.22511e-05
0.222835	5.22582e-05	0.924506	0.000207295	0.192671	3.96591e-05	0.200014	4.47254e-05	0.335972	7.24595e-05
0.223438	5.23953e-05	0.92913	0.00020833	0.193501	3.98396e-05	0.20093	4.49268e-05	0.33693	7.26748e-05
0.224178	5.25636e-05	0.933826	0.000209381	0.194314	4.00165e-05	0.2017	4.50961e-05	0.337715	7.28513e-05
0.225147	5.2784e-05	0.9385	0.000210427	0.195088	4.01848e-05	0.202146	4.51941e-05	0.338277	7.29778e-05
0.22619	5.30212e-05	0.942946	0.000211423	0.195955	4.03735e-05	0.202299	4.52276e-05	0.338848	7.31061e-05
0.227152	5.32402e-05	0.947137	0.00021236	0.197006	4.06021e-05	0.202345	4.52378e-05	0.339656	7.32877e-05
0.228054	5.34454e-05	0.951249	0.000213281	0.198308	4.08851e-05	0.202384	4.52463e-05	0.34064	7.35089e-05
0.228934	5.36456e-05	0.955413	0.000214213	0.199942	4.12405e-05	0.202514	4.52749e-05	0.341663	7.37389e-05
0.229795	5.38414e-05	0.959514	0.000215131	0.201834	4.1652e-05	0.20302	4.53862e-05	0.342836	7.40027e-05
0.230796	5.40691e-05	0.963404	0.000216002	0.203747	4.20682e-05	0.204066	4.56161e-05	0.344333	7.43393e-05
0.232254	5.44007e-05	0.967249	0.000216863	0.20552	4.24538e-05	0.205462	4.59229e-05	0.346098	7.4736e-05
0.234241	5.48527e-05	0.971371	0.000217785	0.207106	4.27988e-05	0.206935	4.62468e-05	0.347971	7.51571e-05
0.236425	5.53495e-05	0.975757	0.000218767	0.208504	4.31028e-05	0.208359	4.65598e-05	0.349848	7.55791e-05
0.238418	5.58029e-05	0.980088	0.000219737	0.20978	4.33802e-05	0.209722	4.68593e-05	0.351616	7.59767e-05
0.240112	5.61883e-05	0.984184	0.000220654	0.211009	4.36476e-05	0.211105	4.71633e-05	0.353151	7.63218e-05
0.241596	5.65258e-05	0.988113	0.000221533	0.21212	4.38893e-05	0.212612	4.74946e-05	0.354429	7.66092e-05
0.242932	5.68296e-05	0.991958	0.000222394	0.212941	4.40677e-05	0.21424	4.78526e-05	0.355521	7.68547e-05
0.244192	5.71164e-05	0.995701	0.000223232	0.213488	4.41867e-05	0.21595	4.82284e-05	0.356494	7.70733e-05
0.24554	5.74229e-05	0.999287	0.000224035	0.213997	4.42975e-05	0.217817	4.86389e-05	0.35739	7.72748e-05
0.247068	5.77706e-05	1.00275	0.000224811	0.214586	4.44256e-05	0.219849	4.90854e-05	0.358257	7.74698e-05
0.24867	5.81349e-05	1.00625	0.000225594	0.215179	4.45545e-05	0.221765	4.95067e-05	0.359182	7.76777e-05
0.250142	5.84699e-05	1.00987	0.000226403	0.215796	4.46888e-05	0.223297	4.98435e-05	0.360249	7.79176e-05
0.25143	5.87627e-05	1.01352	0.000227222	0.216643	4.4873e-05	0.224534	5.01153e-05	0.361409	7.81785e-05
0.252643	5.90387e-05	1.01717	0.000228038	0.217875	4.51409e-05	0.225719	5.03759e-05	0.362516	7.84273e-05
0.2538	5.9302e-05	1.02086	0.000228865	0.219384	4.54691e-05	0.226929	5.06418e-05	0.363531	7.86555e-05
0.254735	5.95146e-05	1.02464	0.00022971	0.220861	4.57904e-05	0.228093	5.08975e-05	0.364515	7.88766e-05
0.255324	5.96486e-05	1.02852	0.000230579	0.222098	4.60595e-05	0.229182	5.11371e-05	0.365486	7.9095e-05
0.255617	5.97152e-05	1.03265	0.000231503	0.223173	4.62931e-05	0.230193	5.13593e-05	0.366451	7.93119e-05
0.255746	5.97446e-05	1.03719	0.00023252	0.224318	4.65422e-05	0.231022	5.15415e-05	0.367456	7.9538e-05
0.255841	5.97661e-05	1.04208	0.000233616	0.225645	4.68308e-05	0.231591	5.16666e-05	0.368537	7.9781e-05
0.255994	5.98011e-05	1.047	0.000234717	0.227034	4.71329e-05	0.232064	5.17705e-05	0.369675	8.00368e-05
0.256264	5.98623e-05	1.05162	0.000235751	0.228276	4.74032e-05	0.23272	5.19147e-05	0.370767	8.02823e-05
0.256687	5.99587e-05	1.05572	0.000236669	0.229257	4.76165e-05	0.233629	5.21145e-05	0.371659	8.04829e-05
0.257272	6.00917e-05	1.05922	0.000237451	0.229991	4.7776e-05	0.234621	5.23326e-05	0.372273	8.0621e-05
0.257972	6.0251e-05	1.06225	0.000238131	0.230503	4.78875e-05	0.235548	5.25364e-05	0.372635	8.07023e-05
0.258727	6.04228e-05	1.06507	0.000238761	0.230782	4.79481e-05	0.236389	5.27212e-05	0.372829	8.0746e-05
0.25944	6.0585e-05	1.06775	0.000239362	0.230932	4.79809e-05	0.237172	5.28933e-05	0.37298	8.078e-05
0.25995	6.0701e-05	1.07027	0.000239925	0.231243	4.80484e-05	0.237935	5.30611e-05	0.373186	8.08262e-05
0.260192	6.07559e-05	1.07251	0.000240427	0.231932	4.81984e-05	0.238782	5.32472e-05	0.373525	8.09025e-05
0.260326	6.07865e-05	1.07431	0.000240831	0.232912	4.84114e-05	0.239834	5.34785e-05	0.374089	8.10292e-05
0.260514	6.08292e-05	1.0757	0.000241141	0.233923	4.86314e-05	0.241072	5.37505e-05	0.374849	8.12e-05
0.260698	6.08711e-05	1.07705	0.000241444	0.234769	4.88153e-05	0.242318	5.40246e-05	0.375658	8.1382e-05
0.260846	6.09049e-05	1.07876	0.000241826	0.235349	4.89414e-05	0.243507	5.42858e-05	0.37652	8.15759e-05
0.261185	6.09819e-05	1.08088	0.000242301	0.235685	4.90146e-05	0.244781	5.4566e-05	0.377614	8.18217e-05
0.262007	6.11689e-05	1.08334	0.000242851	0.23593	4.90679e-05	0.246221	5.48824e-05	0.379035	8.21412e-05
0.263311	6.14654e-05	1.08609	0.000243468	0.236265	4.91408e-05	0.247658	5.51984e-05	0.380701	8.25158e-05
0.264759	6.17949e-05	1.08905	0.00024413	0.236787	4.92543e-05	0.248976	5.54882e-05	0.382485	8.29168e-05
0.266121	6.21047e-05	1.09197	0.000244785	0.237503	4.941e-05	0.250311	5.57816e-05	0.384352	8.33366e-05
0.267529	6.2425e-05	1.0946	0.000245373	0.238387	4.96023e-05	0.251711	5.60892e-05	0.386376	8.37916e-05
0.269163	6.27968e-05	1.09691	0.000245888	0.239384	4.98191e-05	0.252919	5.63549e-05	0.388661	8.43054e-05
0.270998	6.32141e-05	1.09917	0.000246396	0.24042	5.00443e-05	0.253725	5.65319e-05	0.391224	8.48817e-05
0.272906	6.36483e-05	1.10168	0.000246957	0.241463	5.02712e-05	0.254194	5.66352e-05	0.393984	8.55023e-05
0.27481	6.40813e-05	1.10435	0.000247555	0.242424	5.04803e-05	0.2545	5.67023e-05	0.396891	8.61558e-05
0.276711	6.45137e-05	1.10698	0.000248143	0.243096	5.06265e-05	0.254779	5.67636e-05	0.399922	8.68374e-05
0.278663	6.49578e-05	1.10944	0.000248694	0.243433	5.06998e-05	0.255145	5.68441e-05	0.402954	8.75191e-05
0.280706	6.54226e-05	1.11175	0.000249211	0.243654	5.07478e-05	0.255632	5.69512e-05	0.40587	8.81746e-05
0.282804	6.58997e-05	1.11404	0.000249724	0.243928	5.08074e-05	0.256216	5.70795e-05	0.408727	8.8817e-05
0.284834	6.63615e-05	1.11646	0.000250266	0.244315	5.08915e-05	0.256963	5.72437e-05	0.411601	8.94631e-05
0.286734	6.67937e-05	1.11911	0.000250859	0.244912	5.10214e-05	0.257989	5.74694e-05	0.414401	9.00928e-05
0.288609	6.72204e-05	1.12203	0.000251514	0.245701	5.1193e-05	0.25932	5.7762e-05	0.417053	9.06891e-05
0.290636	6.76814e-05	1.12521	0.000252226	0.2465	5.13668e-05	0.260928	5.81154e-05	0.419605	9.12627e-05
0.292847	6.81844e-05	1.1285	0.000252962	0.247252	5.15304e-05	0.262767	5.85197e-05	0.422038	9.18099e-05
0.295052	6.86861e-05	1.13173	0.000253684	0.248115	5.17181e-05	0.264662	5.89362e-05	0.42421	9.22981e-05
0.297049	6.91403e-05	1.1349	0.000254394	0.249185	5.19509e-05	0.266373	5.93123e-05	0.426027	9.27068e-05
0.298905	6.95625e-05	1.13814	0.00025512	0.250357	5.22057e-05	0.26786	5.96393e-05	0.427568	9.30531e-05
0.300841	7.0003e-05	1.14144	0.000255859	0.251548	5.24648e-05	0.269245	5.99436e-05	0.429046	9.33855e-05
0.302838	7.04573e-05	1.14464	0.000256576	0.252854	5.27488e-05	0.27052	6.02238e-05	0.430709	9.37594e-05
0.304646	7.08685e-05	1.1477	0.000257259	0.254307	5.30649e-05	0.271623	6.04665e-05	0.432653	9.41965e-05
0.306178	7.1217e-05	1.15079	0.000257953	0.255745	5.33775e-05	0.272693	6.07016e-05	0.434764	9.4671e-05
0.307641	7.15499e-05	1.15408	0.00025869	0.257034	5.36579e-05	0.273866	6.09594e-05	0.436908	9.5153e-05
0.309301	7.19276e-05	1.15741	0.000259434	0.258205	5.39128e-05	0.275021	6.12133e-05	0.439064	9.56379e-05
0.311215	7.23629e-05	1.16049	0.000260124	0.259329	5.41572e-05	0.276025	6.14341e-05	0.441225	9.61239e-05
0.313215	7.28179e-05	1.16332	0.000260757	0.260373	5.43842e-05	0.276998	6.16479e-05	0.443338	9.65989e-05
0.315107	7.32483e-05	1.16598	0.000261354	0.261208	5.45659e-05	0.278046	6.18783e-05	0.445324	9.70453e-05
0.316822	7.36384e-05	1.16847	0.00026191	0.261722	5.46777e-05	0.278968	6.20811e-05	0.447151	9.74562e-05
0.318473	7.4014e-05	1.17085	0.000262444	0.262016	5.47416e-05	0.279523	6.22029e-05	0.448933	9.78568e-05
0.320275	7.4424e-05	1.17351	0.000263039	0.262414	5.48282e-05	0.279796	6.2263e-05	0.450819	9.82809e-05
0.322285	7.48812e-05	1.17672	0.000263757	0.263092	5.49755e-05	0.280032	6.23149e-05	0.45286	9.87399e-05
0.324308	7.53415e-05	1.18032	0.000264564	0.263831	5.51363e-05	0.280324	6.23791e-05	0.455084	9.92399e-05
0.32621	7.5774e-05	1.18397	0.00026538	0.264327	5.52442e-05	0.280694	6.24604e-05	0.457461	9.97744e-05
0.328124	7.62095e-05	1.18755	0.000266182	0.264604	5.53045e-05	0.281223	6.25766e-05	0.459743	0.000100287
0.330234	7.66896e-05	1.19118	0.000266995	0.264959	5.53818e-05	0.281939	6.27342e-05	0.46166	0.000100718
0.332552	7.72168e-05	1.1949	0.000267828	0.265588	5.55185e-05	0.282806	6.29247e-05	0.463262	0.000101079
0.335001	7.7774e-05	1.19865	0.000268668	0.266429	5.57014e-05	0.283901	6.31654e-05	0.464846	0.000101435
0.337468	7.83352e-05	1.20234	0.000269495	0.267349	5.59015e-05	0.285337	6.3481e-05	0.466603	0.00010183
0.339748	7.88539e-05	1.20582	0.000270273	0.26835	5.61192e-05	0.286963	6.38385e-05	0.468505	0.000102258
0.341672	7.92915e-05	1.20898	0.00027098	0.269545	5.63791e-05	0.288494	6.4175e-05	0.470481	0.000102702
0.343255	7.96517e-05	1.21189	0.000271632	0.270909	5.66758e-05	0.289873	6.44782e-05	0.47251	0.000103158
0.344605	7.99588e-05	1.21464	0.000272247	0.272153	5.69464e-05	0.291158	6.47608e-05	0.47455	0.000103617
0.345805	8.02317e-05	1.2173	0.000272844	0.273035	5.71382e-05	0.292247	6.5e-05	0.476509	0.000104057
0.346864	8.04727e-05	1.22005	0.000273458	0.273685	5.72796e-05	0.293028	6.51718e-05	0.478308	0.000104462
0.34779	8.06834e-05	1.22291	0.000274099	0.274429	5.74415e-05	0.29362	6.53019e-05	0.479899	0.000104819
0.348681	8.08862e-05	1.22569	0.000274722	0.275458	5.76652e-05	0.294205	6.54305e-05	0.481239	0.000105121
0.349633	8.11026e-05	1.22829	0.000275304	0.276795	5.7956e-05	0.29473	6.55458e-05	0.482341	0.000105368
0.35068	8.13409e-05	1.23088	0.000275884	0.27838	5.83009e-05	0.294986	6.56023e-05	0.483322	0.000105589
0.351864	8.16101e-05	1.23366	0.000276506	0.280095	5.86739e-05	0.295056	6.56175e-05	0.484348	0.00010582
0.353181	8.19099e-05	1.23663	0.000277171	0.281845	5.90545e-05	0.295372	6.56871e-05	0.485525	0.000106084
0.354527	8.22159e-05	1.23984	0.000277889	0.283727	5.94639e-05	0.296177	6.58639e-05	0.486855	0.000106383
0.355852	8.25173e-05	1.24338	0.000278682	0.285932	5.99434e-05	0.297254	6.61007e-05	0.488305	0.000106709
0.357234	8.28319e-05	1.24714	0.000279524	0.288348	6.0469e-05	0.298283	6.6327e-05	0.489887	0.000107065
0.358728	8.31718e-05	1.25097	0.000280382	0.290607	6.09602e-05	0.299173	6.65226e-05	0.491615	0.000107454
0.360331	8.35364e-05	1.25494	0.00028127	0.292641	6.14027e-05	0.300069	6.67196e-05	0.493411	0.000107858
0.362063	8.39304e-05	1.25911	0.000282204	0.294752	6.18619e-05	0.301125	6.69517e-05	0.495124	0.000108243
0.363904	8.43493e-05	1.26336	0.000283157	0.297034	6.23582e-05	0.302303	6.72106e-05	0.496662	0.000108589
0.365802	8.47811e-05	1.26766	0.000284119	0.299204	6.28302e-05	0.303482	6.74699e-05	0.498009	0.000108891
0.367793	8.52339e-05	1.27202	0.000285095	0.30112	6.32469e-05	0.304606	6.7717e-05	0.499262	0.000109173
0.369947	8.57239e-05	1.27638	0.000286071	0.302983	6.36521e-05	0.305635	6.79431e-05	0.500666	0.000109489
0.372196	8.62358e-05	1.28068	0.000287034	0.304892	6.40674e-05	0.30659	6.81531e-05	0.502461	0.000109892
0.374454	8.67492e-05	1.28498	0.000287996	0.306682	6.44567e-05	0.307643	6.83846e-05	0.504717	0.0001104
0.376777	8.72777e-05	1.28934	0.000288973	0.308254	6.47986e-05	0.308939	6.86695e-05	0.50733	0.000110987
0.379249	8.78401e-05	1.2938	0.000289971	0.309644	6.51011e-05	0.310441	6.89996e-05	0.510104	0.000111611
0.38183	8.84274e-05	1.2983	0.000290979	0.310842	6.53616e-05	0.312015	6.93456e-05	0.512842	0.000112227
0.384428	8.90185e-05	1.30278	0.000291982	0.311865	6.55841e-05	0.313578	6.96892e-05	0.51546	0.000112815
0.386987	8.96006e-05	1.30715	0.00029296	0.312899	6.58089e-05	0.31514	7.00327e-05	0.518023	0.000113392
0.389503	9.01731e-05	1.31119	0.000293866	0.314121	6.60749e-05	0.316719	7.03797e-05	0.520678	0.000113989
0.391954	9.07305e-05	1.31473	0.000294658	0.315557	6.63871e-05	0.318223	7.07103e-05	0.523534	0.000114631
0.394144	9.12287e-05	1.31786	0.000295359	0.317157	6.6735e-05	0.319546	7.10011e-05	0.526599	0.00011532
0.39581	9.16077e-05	1.32086	0.00029603	0.318865	6.71066e-05	0.320769	7.12699e-05	0.529782	0.000116036
0.39698	9.18739e-05	1.32378	0.000296684	0.320609	6.7486e-05	0.322014	7.15436e-05	0.532967	0.000116752
0.398038	9.21147e-05	1.32648	0.000297289	0.322322	6.78586e-05	0.323161	7.17958e-05	0.53613	0.000117463
0.399368	9.24172e-05	1.32896	0.000297844	0.323984	6.822e-05	0.324028	7.19864e-05	0.539303	0.000118177
0.401037	9.2797e-05	1.33137	0.000298384	0.325599	6.85714e-05	0.324707	7.21358e-05	0.542508	0.000118897
0.402872	9.32143e-05	1.33384	0.000298936	0.327148	6.89083e-05	0.325513	7.23128e-05	0.545844	0.000119647
0.404767	9.36456e-05	1.33641	0.000299511	0.328563	6.92161e-05	0.326673	7.25679e-05	0.549494	0.000120468
0.40679	9.41057e-05	1.33912	0.000300118	0.329727	6.94692e-05	0.328134	7.28891e-05	0.553557	0.000121382
0.409024	9.4614e-05	1.34199	0.000300761	0.330518	6.96413e-05	0.329629	7.32177e-05	0.557943	0.000122368
0.411431	9.51617e-05	1.34504	0.000301444	0.330978	6.97414e-05	0.330956	7.35094e-05	0.562333	0.000123355
0.413862	9.57148e-05	1.34826	0.000302166	0.331348	6.98218e-05	0.332142	7.37702e-05	0.566377	0.000124264
0.416218	9.62507e-05	1.35162	0.000302918	0.331797	6.99196e-05	0.333223	7.40078e-05	0.570039	0.000125088
0.418625	9.67983e-05	1.35504	0.000303683	0.33231	7.0031e-05	0.334049	7.41893e-05	0.573591	0.000125886
0.421328	9.74132e-05	1.35842	0.000304441	0.332895	7.01583e-05	0.334555	7.43007e-05	0.577205	0.000126699
0.424271	9.80827e-05	1.36174	0.000305183	0.333689	7.03311e-05	0.33502	7.44028e-05	0.580826	0.000127513
0.426996	9.87028e-05	1.365	0.000305914	0.334752	7.05623e-05	0.335759	7.45652e-05	0.584369	0.00012831
0.42922	9.92086e-05	1.36823	0.000306638	0.33601	7.08359e-05	0.336788	7.47914e-05	0.587829	0.000129088
0.431239	9.9668e-05	1.37141	0.00030735	0.337405	7.11394e-05	0.338026	7.50636e-05	0.591174	0.00012984
0.43347	0.000100176	1.3745	0.000308041	0.338886	7.14615e-05	0.339534	7.53952e-05	0.594342	0.000130553
0.435935	0.000100737	1.37754	0.000308721	0.340331	7.17758e-05	0.341346	7.57935e-05	0.597384	0.000131236
0.438351	0.000101286	1.38065	0.000309419	0.341718	7.20774e-05	0.343303	7.62238e-05	0.600367	0.000131907
0.44053	0.000101782	1.38397	0.000310162	0.343157	7.23904e-05	0.345201	7.6641e-05	0.603228	0.000132551
0.44248	0.000102226	1.38748	0.000310947	0.344656	7.27165e-05	0.346971	7.70301e-05	0.605933	0.000133159
0.444269	0.000102632	1.39103	0.000311743	0.346117	7.30342e-05	0.34866	7.74014e-05	0.608602	0.000133759
0.445864	0.000102995	1.3945	0.000312519	0.347509	7.33371e-05	0.350243	7.77493e-05	0.611248	0.000134354
0.447139	0.000103285	1.39795	0.000313291	0.348808	7.36195e-05	0.351559	7.80387e-05	0.613652	0.000134895
0.44808	0.0001035	1.40146	0.000314077	0.349928	7.38632e-05	0.35257	7.8261e-05	0.615713	0.000135358
0.448969	0.000103702	1.4049	0.000314849	0.350918	7.40785e-05	0.353538	7.84737e-05	0.617698	0.000135805
0.450157	0.000103972	1.40815	0.000315576	0.351983	7.43102e-05	0.354694	7.87277e-05	0.619907	0.000136301
0.45176	0.000104337	1.41126	0.000316272	0.353123	7.45583e-05	0.355905	7.89941e-05	0.622296	0.000136838
0.453717	0.000104782	1.4143	0.000316953	0.354069	7.47639e-05	0.356908	7.92146e-05	0.624691	0.000137377
0.455994	0.0001053	1.4172	0.000317602	0.354777	7.49181e-05	0.357689	7.93862e-05	0.627128	0.000137925
0.458534	0.000105878	1.41996	0.00031822	0.355625	7.51025e-05	0.358396	7.95417e-05	0.629698	0.000138503
0.461202	0.000106485	1.42277	0.00031885	0.356864	7.53719e-05	0.358998	7.96741e-05	0.632317	0.000139092
0.463818	0.00010708	1.42578	0.000319524	0.358269	7.56776e-05	0.359314	7.97435e-05	0.634893	0.000139671
0.466271	0.000107638	1.42896	0.000320237	0.359608	7.59689e-05	0.359355	7.97524e-05	0.637527	0.000140263
0.468567	0.000108161	1.43223	0.000320967	0.36105	7.62824e-05	0.359377	7.97573e-05	0.640408	0.000140911
0.470788	0.000108666	1.43554	0.00032171	0.362765	7.66555e-05	0.359594	7.9805e-05	0.643584	0.000141625
0.473038	0.000109178	1.43896	0.000322475	0.36454	7.70416e-05	0.360012	7.98969e-05	0.646876	0.000142366
0.475493	0.000109736	1.4425	0.000323268	0.366083	7.73772e-05	0.360548	8.00148e-05	0.650158	0.000143104
0.478247	0.000110363	1.44613	0.00032408	0.367427	7.76697e-05	0.361124	8.01413e-05	0.653494	0.000143854
0.481105	0.000111013	1.44979	0.000324899	0.368739	7.7955e-05	0.361618	8.02501e-05	0.656939	0.000144629
0.483768	0.000111619	1.45346	0.000325723	0.369938	7.82157e-05	0.361976	8.03286e-05	0.660467	0.000145422
0.486162	0.000112164	1.45713	0.000326543	0.370861	7.84165e-05	0.362324	8.04053e-05	0.664074	0.000146233
0.488445	0.000112683	1.46083	0.000327373	0.3716	7.85773e-05	0.362845	8.05197e-05	0.66771	0.000147051
0.490828	0.000113225	1.4647	0.000328239	0.372426	7.87569e-05	0.363603	8.06862e-05	0.671302	0.000147858
0.49342	0.000113815	1.46871	0.000329137	0.373513	7.89934e-05	0.36456	8.08967e-05	0.674964	0.000148682
0.496184	0.000114444	1.47274	0.000330039	0.374779	7.92689e-05	0.365671	8.1141e-05	0.678934	0.000149575
0.499059	0.000115098	1.47679	0.000330946	0.375966	7.95269e-05	0.366964	8.14251e-05	0.68326	0.000150547
0.502017	0.000115771	1.48096	0.00033188	0.376967	7.97447e-05	0.368427	8.17468e-05	0.687756	0.000151558
0.504968	0.000116442	1.48527	0.000332846	0.377915	7.9951e-05	0.369827	8.20547e-05	0.692216	0.000152561
0.507833	0.000117094	1.48963	0.000333821	0.378936	8.0173e-05	0.370885	8.22873e-05	0.69654	0.000153534
0.510704	0.000117747	1.49397	0.000334794	0.380075	8.04208e-05	0.371609	8.24463e-05	0.700722	0.000154474
0.513698	0.000118429	1.49839	0.000335783	0.381376	8.07038e-05	0.372239	8.25849e-05	0.704733	0.000155376
0.516797	0.000119134	1.50293	0.000336801	0.382845	8.10234e-05	0.372956	8.27425e-05	0.708436	0.000156209
0.520009	0.000119864	1.50756	0.000337837	0.3845	8.13833e-05	0.373812	8.29306e-05	0.71168	0.000156939
0.523426	0.000120642	1.51225	0.000338887	0.386428	8.18027e-05	0.374895	8.31688e-05	0.714506	0.000157574
0.527095	0.000121477	1.51705	0.000339963	0.388603	8.22758e-05	0.37633	8.34843e-05	0.717107	0.000158159
0.531001	0.000122365	1.52196	0.000341061	0.390774	8.27479e-05	0.378038	8.38597e-05	0.719646	0.00015873
0.535096	0.000123297	1.52695	0.00034218	0.392788	8.3186e-05	0.379727	8.4231e-05	0.722212	0.000159307
0.539258	0.000124244	1.53204	0.00034332	0.394815	8.3627e-05	0.38122	8.45592e-05	0.724888	0.000159909
0.543393	0.000125185	1.53711	0.000344455	0.397022	8.41071e-05	0.382579	8.48581e-05	0.727781	0.00016056
0.547547	0.00012613	1.54195	0.000345539	0.399283	8.4599e-05	0.383932	8.51555e-05	0.730931	0.000161268
0.551737	0.000127083	1.54652	0.000346562	0.401433	8.50665e-05	0.385339	8.54648e-05	0.734182	0.000161999
0.555785	0.000128004	1.55091	0.000347545	0.403484	8.55127e-05	0.386815	8.57892e-05	0.737301	0.0001627
0.559506	0.000128851	1.55523	0.000348511	0.405453	8.59411e-05	0.388339	8.61242e-05	0.740261	0.000163366
0.562939	0.000129632	1.55947	0.000349461	0.407287	8.634e-05	0.389854	8.64574e-05	0.743287	0.000164046
0.566199	0.000130374	1.56361	0.000350389	0.409042	8.67218e-05	0.391343	8.67846e-05	0.746636	0.0001648
0.569302	0.00013108	1.56769	0.000351302	0.410932	8.71329e-05	0.392855	8.71171e-05	0.75043	0.000165653
0.572232	0.000131746	1.57181	0.000352224	0.413105	8.76056e-05	0.394437	8.74649e-05	0.754585	0.000166587
0.574997	0.000132376	1.57601	0.000353167	0.415485	8.81232e-05	0.396038	8.78167e-05	0.7588	0.000167535
0.577588	0.000132965	1.58019	0.000354102	0.417878	8.86437e-05	0.39755	8.81492e-05	0.762695	0.000168411
0.58004	0.000133523	1.58419	0.000354998	0.420148	8.91375e-05	0.398936	8.84539e-05	0.766094	0.000169176
0.582496	0.000134082	1.58801	0.000355853	0.422288	8.96031e-05	0.400244	8.87415e-05	0.769128	0.000169858
0.585031	0.000134659	1.59176	0.000356694	0.424374	9.00568e-05	0.401541	8.90267e-05	0.772033	0.000170511
0.587485	0.000135217	1.59566	0.000357566	0.426415	9.05007e-05	0.402908	8.93272e-05	0.774903	0.000171157
0.589701	0.000135721	1.59983	0.0003585	0.428291	9.09089e-05	0.404477	8.96721e-05	0.777677	0.00017178
0.591764	0.000136191	1.60419	0.000359476	0.429891	9.12568e-05	0.406365	9.00872e-05	0.780326	0.000172376
0.593808	0.000136656	1.6086	0.000360464	0.431235	9.15492e-05	0.408522	9.05613e-05	0.782992	0.000172976
0.595817	0.000137113	1.61307	0.000361466	0.432403	9.18034e-05	0.410707	9.10417e-05	0.785847	0.000173618
0.597749	0.000137552	1.61761	0.000362482	0.433474	9.20364e-05	0.41272	9.14842e-05	0.788821	0.000174287
0.599572	0.000137967	1.6221	0.000363488	0.4346	9.22812e-05	0.41456	9.18887e-05	0.791627	0.000174918
0.601145	0.000138325	1.62648	0.000364468	0.435971	9.25796e-05	0.416345	9.22811e-05	0.794119	0.000175478
0.602451	0.000138622	1.63083	0.000365442	0.437623	9.29389e-05	0.41817	9.26824e-05	0.796415	0.000175995
0.60383	0.000138936	1.6353	0.000366444	0.439378	9.33205e-05	0.420083	9.31029e-05	0.798583	0.000176482
0.605684	0.000139358	1.63997	0.00036749	0.441052	9.36848e-05	0.422103	9.35471e-05	0.800553	0.000176925
0.608008	0.000139887	1.64483	0.000368579	0.442658	9.40341e-05	0.424243	9.40175e-05	0.802357	0.000177331
0.610404	0.000140432	1.64982	0.000369696	0.444297	9.43907e-05	0.426486	9.45105e-05	0.804186	0.000177742
0.612673	0.000140948	1.65482	0.000370815	0.445981	9.47569e-05	0.428781	9.50151e-05	0.806215	0.000178198
0.61507	0.000141493	1.65979	0.00037193	0.447689	9.51286e-05	0.430989	9.55006e-05	0.808432	0.000178697
0.617751	0.000142103	1.66486	0.000373064	0.449482	9.55186e-05	0.432926	9.59264e-05	0.810727	0.000179213
0.620404	0.000142707	1.67003	0.000374222	0.451385	9.59324e-05	0.434586	9.62914e-05	0.813073	0.000179741
0.622681	0.000143225	1.67511	0.000375361	0.45328	9.63448e-05	0.436157	9.66368e-05	0.81546	0.000180278
0.624661	0.000143676	1.68003	0.000376463	0.454969	9.67121e-05	0.437699	9.69759e-05	0.817794	0.000180802
0.626705	0.000144141	1.68499	0.000377573	0.456385	9.70202e-05	0.439075	9.72783e-05	0.819987	0.000181296
0.629067	0.000144678	1.69018	0.000378736	0.457742	9.73153e-05	0.440253	9.75372e-05	0.8221	0.000181771
0.631755	0.00014529	1.69549	0.000379924	0.459289	9.76519e-05	0.441414	9.77924e-05	0.82428	0.000182261
0.634569	0.00014593	1.70068	0.000381087	0.460952	9.80135e-05	0.44273	9.80819e-05	0.826528	0.000182767
0.637201	0.000146529	1.70589	0.000382253	0.462479	9.83457e-05	0.444142	9.83923e-05	0.828709	0.000183257
0.639459	0.000147043	1.71139	0.000383486	0.463852	9.86444e-05	0.445372	9.86627e-05	0.830832	0.000183735
0.641416	0.000147488	1.71709	0.000384762	0.465247	9.89479e-05	0.446281	9.88625e-05	0.833067	0.000184238
0.643235	0.000147902	1.72257	0.000385988	0.466708	9.92658e-05	0.447057	9.9033e-05	0.835528	0.000184791
0.645056	0.000148316	1.72765	0.000387126	0.468213	9.95931e-05	0.447842	9.92056e-05	0.838203	0.000185392
0.647018	0.000148763	1.73253	0.000388221	0.469886	9.9957e-05	0.448427	9.93342e-05	0.841009	0.000186024
0.649177	0.000149254	1.73747	0.000389326	0.471885	0.000100392	0.448546	9.93604e-05	0.84384	0.00018666
0.651411	0.000149762	1.74244	0.000390439	0.474242	0.000100905	0.448301	9.93065e-05	0.846641	0.00018729
0.653645	0.000150271	1.74717	0.000391498	0.476872	0.000101477	0.448048	9.92511e-05	0.849456	0.000187923
0.655959	0.000150797	1.75145	0.000392457	0.479557	0.000102061	0.448032	9.92474e-05	0.852295	0.000188562
0.658388	0.00015135	1.75545	0.000393355	0.48202	0.000102596	0.448271	9.93e-05	0.855114	0.000189196
0.660752	0.000151888	1.75954	0.00039427	0.484196	0.00010307	0.448701	9.93946e-05	0.857904	0.000189823
0.662854	0.000152366	1.76372	0.000395206	0.48633	0.000103534	0.449234	9.95118e-05	0.860635	0.000190437
0.664667	0.000152779	1.76769	0.000396095	0.488566	0.000104021	0.449698	9.96138e-05	0.863119	0.000190996
0.666292	0.000153148	1.77137	0.00039692	0.490651	0.000104474	0.449882	9.96541e-05	0.865179	0.000191459
0.667794	0.00015349	1.77504	0.000397742	0.492282	0.000104829	0.449692	9.96125e-05	0.866948	0.000191857
0.669168	0.000153803	1.77888	0.000398601	0.493552	0.000105105	0.449283	9.95225e-05	0.868754	0.000192263
0.67048	0.000154101	1.78272	0.000399461	0.494805	0.000105378	0.449036	9.94681e-05	0.870735	0.000192709
0.671888	0.000154422	1.78633	0.00040027	0.496225	0.000105687	0.449251	9.95155e-05	0.872801	0.000193174
0.673506	0.00015479	1.78974	0.000401034	0.497759	0.00010602	0.449862	9.96499e-05	0.87485	0.000193634
0.675361	0.000155212	1.79313	0.000401793	0.499378	0.000106373	0.450586	9.98089e-05	0.876848	0.000194084
0.677455	0.000155689	1.79669	0.000402589	0.501164	0.000106761	0.45129	9.99637e-05	0.878787	0.00019452
0.679753	0.000156211	1.80057	0.00040346	0.503083	0.000107178	0.452068	0.000100135	0.880713	0.000194953
0.682155	0.000156758	1.80485	0.000404417	0.504985	0.000107592	0.453105	0.000100363	0.882705	0.000195401
0.684533	0.000157299	1.80935	0.000405425	0.506831	0.000107994	0.454598	0.000100691	0.884789	0.00019587
0.686881	0.000157833	1.81386	0.000406437	0.50873	0.000108407	0.456628	0.000101137	0.886963	0.000196359
0.689433	0.000158414	1.81844	0.000407462	0.510805	0.000108858	0.459077	0.000101676	0.889312	0.000196887
0.692348	0.000159077	1.82329	0.000408548	0.513154	0.000109369	0.461758	0.000102265	0.891888	0.000197467
0.695384	0.000159768	1.82837	0.000409687	0.515774	0.000109939	0.46452	0.000102872	0.894614	0.00019808
0.698224	0.000160414	1.83344	0.000410821	0.518489	0.00011053	0.467306	0.000103485	0.897421	0.000198711
0.700886	0.00016102	1.83837	0.000411926	0.521091	0.000111096	0.470092	0.000104097	0.90031	0.000199361
0.703563	0.000161629	1.84332	0.000413035	0.52359	0.00011164	0.472745	0.000104681	0.90327	0.000200026
0.706297	0.000162251	1.84847	0.000414188	0.526124	0.000112191	0.475173	0.000105214	0.906282	0.000200704
0.709025	0.000162872	1.85378	0.000415378	0.528611	0.000112732	0.477578	0.000105743	0.909372	0.000201399
0.711739	0.00016349	1.85902	0.000416552	0.530773	0.000113202	0.480234	0.000106327	0.912584	0.000202121
0.714495	0.000164117	1.86401	0.00041767	0.532516	0.000113581	0.483019	0.000106939	0.915915	0.00020287
0.717282	0.000164751	1.86893	0.000418772	0.533979	0.0001139	0.485532	0.000107492	0.919263	0.000203623
0.719953	0.000165359	1.87407	0.000419924	0.535322	0.000114192	0.487626	0.000107952	0.9225	0.000204351
0.722403	0.000165916	1.87945	0.000421127	0.536661	0.000114483	0.489482	0.00010836	0.925698	0.000205071
0.724732	0.000166446	1.88482	0.00042233	0.538017	0.000114778	0.491208	0.00010874	0.92907	0.000205829
0.727115	0.000166989	1.89	0.00042349	0.539266	0.00011505	0.492622	0.000109051	0.932605	0.000206624
0.729584	0.00016755	1.89508	0.000424629	0.540249	0.000115264	0.493591	0.000109264	0.936038	0.000207396
0.73199	0.000168098	1.90035	0.000425808	0.541009	0.000115429	0.494285	0.000109416	0.939259	0.000208121
0.734157	0.000168591	1.90583	0.000427037	0.541807	0.000115603	0.494925	0.000109557	0.942417	0.000208831
0.736129	0.00016904	1.91124	0.000428249	0.542871	0.000115834	0.495599	0.000109705	0.945655	0.000209559
0.738218	0.000169515	1.91641	0.000429407	0.544188	0.000116121	0.496397	0.000109881	0.948992	0.00021031
0.740564	0.000170049	1.92157	0.000430561	0.545576	0.000116422	0.497427	0.000110107	0.952441	0.000211086
0.742885	0.000170577	1.927	0.000431779	0.546811	0.000116691	0.498695	0.000110386	0.956066	0.000211901
0.74491	0.000171038	1.93283	0.000433085	0.547811	0.000116909	0.500115	0.000110698	0.959846	0.000212751
0.746776	0.000171463	1.93898	0.000434462	0.54879	0.000117122	0.501537	0.000111011	0.963582	0.000213592
0.74873	0.000171907	1.94535	0.000435889	0.550044	0.000117394	0.502809	0.00011129	0.96709	0.000214381
0.750721	0.00017236	1.95191	0.000437359	0.551598	0.000117732	0.503922	0.000111535	0.970387	0.000215122
0.752562	0.000172779	1.9587	0.00043888	0.553254	0.000118093	0.505015	0.000111775	0.973537	0.000215831
0.754325	0.00017318	1.96574	0.000440457	0.554909	0.000118453	0.506176	0.000112031	0.976483	0.000216493
0.756233	0.000173614	1.97288	0.000442055	0.556575	0.000118815	0.507376	0.000112295	0.979249	0.000217115
0.758252	0.000174074	1.9799	0.000443629	0.558231	0.000119175	0.508623	0.000112569	0.982069	0.00021775
0.760138	0.000174503	1.98675	0.000445163	0.55985	0.000119528	0.510013	0.000112874	0.985045	0.000218419
0.761811	0.000174884	1.99346	0.000446667	0.561498	0.000119886	0.511564	0.000113215	0.987958	0.000219074
0.76347	0.000175261	2.00001	0.000448133	0.563294	0.000120277	0.513148	0.000113563	0.990579	0.000219664
0.765286	0.000175675	2.00628	0.000449538	0.565269	0.000120707	0.514693	0.000113903	0.992909	0.000220188
0.767231	0.000176117	2.01219	0.000450862	0.567277	0.000121143	0.516342	0.000114266	0.995095	0.000220679
0.769316	0.000176592	2.01777	0.000452111	0.569112	0.000121543	0.518257	0.000114687	0.997258	0.000221166
0.771645	0.000177122	2.02311	0.000453309	0.570716	0.000121892	0.520316	0.000115139	0.999429	0.000221654
0.774172	0.000177697	2.02825	0.000454459	0.572142	0.000122202	0.522254	0.000115565	1.00169	0.000222163
0.776734	0.00017828	2.03319	0.000455567	0.573361	0.000122467	0.523965	0.000115942	1.00424	0.000222736
0.779353	0.000178876	2.03813	0.000456673	0.574292	0.00012267	0.525427	0.000116263	1.00708	0.000223376
0.782183	0.00017952	2.04328	0.000457827	0.57499	0.000122821	0.52656	0.000116512	1.00994	0.000224019
0.785166	0.000180198	2.04873	0.000459047	0.575617	0.000122958	0.527462	0.000116711	1.01265	0.000224628
0.788043	0.000180853	2.05438	0.000460314	0.576282	0.000123102	0.528519	0.000116943	1.01536	0.000225238
0.790711	0.00018146	2.06016	0.000461608	0.577097	0.00012328	0.529984	0.000117265	1.01832	0.000225903
0.793263	0.000182041	2.06601	0.000462919	0.578209	0.000123522	0.531699	0.000117642	1.02163	0.000226647
0.79571	0.000182598	2.0719	0.000464239	0.579607	0.000123826	0.533363	0.000118008	1.02517	0.000227445
0.798028	0.000183126	2.07782	0.000465565	0.581101	0.000124151	0.53491	0.000118348	1.02867	0.000228231
0.800418	0.000183669	2.08374	0.000466889	0.582523	0.00012446	0.536472	0.000118692	1.0319	0.000228958
0.803149	0.000184291	2.08967	0.000468219	0.583808	0.00012474	0.538089	0.000119047	1.03498	0.000229652
0.806261	0.000184999	2.09578	0.000469589	0.584941	0.000124986	0.539628	0.000119385	1.03815	0.000230364
0.809656	0.000185772	2.10222	0.000471031	0.58596	0.000125208	0.540966	0.00011968	1.04141	0.000231096
0.813311	0.000186603	2.10898	0.000472545	0.587014	0.000125437	0.542154	0.000119941	1.04456	0.000231805
0.817234	0.000187496	2.11586	0.000474086	0.588355	0.000125729	0.543319	0.000120197	1.04752	0.000232472
0.821324	0.000188427	2.12243	0.000475558	0.590088	0.000126106	0.544464	0.000120449	1.05043	0.000233125
0.825288	0.000189329	2.12847	0.000476912	0.591997	0.000126521	0.545508	0.000120678	1.05352	0.00023382
0.828846	0.000190139	2.13432	0.000478221	0.593761	0.000126905	0.546436	0.000120882	1.05699	0.000234601
0.831921	0.000190838	2.14041	0.000479586	0.595363	0.000127253	0.547322	0.000121077	1.06076	0.000235449
0.834535	0.000191433	2.14675	0.000481007	0.597055	0.000127622	0.548299	0.000121292	1.06451	0.000236293
0.836743	0.000191936	2.15306	0.00048242	0.598908	0.000128025	0.54943	0.00012154	1.06804	0.000237086
0.838724	0.000192387	2.15925	0.000483807	0.600717	0.000128418	0.55058	0.000121793	1.07136	0.000237833
0.840709	0.000192838	2.16546	0.000485199	0.602364	0.000128777	0.551696	0.000122039	1.07457	0.000238555
0.842791	0.000193312	2.17172	0.0004866	0.603948	0.000129121	0.553038	0.000122334	1.07783	0.000239289
0.844966	0.000193807	2.17781	0.000487965	0.605629	0.000129487	0.554775	0.000122716	1.0813	0.000240069
0.847286	0.000194335	2.18359	0.000489261	0.607488	0.000129891	0.556727	0.000123145	1.08488	0.000240874
0.849729	0.000194891	2.18906	0.000490486	0.609444	0.000130317	0.558692	0.000123577	1.08837	0.000241659
0.852088	0.000195428	2.19423	0.000491643	0.611261	0.000130712	0.560691	0.000124016	1.09179	0.00024243
0.854227	0.000195915	2.19918	0.000492752	0.612744	0.000131035	0.562832	0.000124487	1.0953	0.000243219
0.856254	0.000196376	2.20413	0.000493862	0.613956	0.000131298	0.565102	0.000124986	1.0989	0.000244028
0.858327	0.000196848	2.20931	0.000495021	0.615126	0.000131553	0.567352	0.000125481	1.10254	0.000244848
0.860478	0.000197337	2.21476	0.000496243	0.616396	0.000131829	0.569532	0.00012596	1.10627	0.000245687
0.862705	0.000197844	2.22035	0.000497496	0.617717	0.000132117	0.57178	0.000126454	1.11003	0.000246532
0.865066	0.000198381	2.22589	0.000498737	0.618941	0.000132383	0.574085	0.000126961	1.11367	0.000247351
0.867578	0.000198953	2.23132	0.000499954	0.619975	0.000132608	0.576167	0.000127419	1.11715	0.000248134
0.87019	0.000199547	2.23682	0.000501186	0.620909	0.000132811	0.577963	0.000127814	1.12056	0.000248901
0.872942	0.000200173	2.24254	0.000502467	0.621922	0.000133032	0.579828	0.000128224	1.1239	0.000249652
0.875897	0.000200846	2.24843	0.000503788	0.623058	0.000133279	0.582012	0.000128704	1.12706	0.000250362
0.878938	0.000201538	2.25436	0.000505116	0.624258	0.00013354	0.584356	0.000129219	1.13005	0.000251036
0.881889	0.00020221	2.26018	0.000506419	0.625503	0.000133811	0.586682	0.000129731	1.13312	0.000251726
0.884801	0.000202872	2.26579	0.000507676	0.626771	0.000134086	0.589075	0.000130257	1.13644	0.000252474
0.887932	0.000203585	2.27123	0.000508896	0.628007	0.000134355	0.591624	0.000130818	1.14003	0.00025328
0.891382	0.00020437	2.27666	0.000510113	0.62923	0.000134621	0.594166	0.000131376	1.14374	0.000254115
0.894896	0.00020517	2.2822	0.000511352	0.63054	0.000134906	0.59651	0.000131892	1.14747	0.000254954
0.898144	0.000205909	2.28774	0.000512595	0.632034	0.000135231	0.598698	0.000132373	1.15121	0.000255796
0.901096	0.000206581	2.29312	0.0005138	0.633761	0.000135607	0.600833	0.000132842	1.15495	0.000256637
0.903923	0.000207224	2.2983	0.000514961	0.635746	0.000136039	0.602807	0.000133276	1.15869	0.000257479
0.906726	0.000207862	2.30336	0.000516095	0.637917	0.000136511	0.604421	0.000133631	1.16251	0.000258337
0.909432	0.000208478	2.30832	0.000517207	0.64001	0.000136967	0.605654	0.000133902	1.1664	0.000259211
0.911894	0.000209038	2.31313	0.000518283	0.641775	0.000137351	0.606643	0.00013412	1.17021	0.000260069
0.914108	0.000209542	2.31776	0.00051932	0.643304	0.000137683	0.607552	0.000134319	1.17384	0.000260886
0.916211	0.000210021	2.32236	0.000520352	0.644876	0.000138025	0.608563	0.000134542	1.17729	0.000261661
0.918257	0.000210486	2.32708	0.000521409	0.646532	0.000138385	0.609804	0.000134815	1.1806	0.000262408
0.920263	0.000210943	2.33193	0.000522495	0.648097	0.000138726	0.611231	0.000135129	1.18385	0.000263138
0.922369	0.000211422	2.33688	0.000523606	0.649492	0.000139029	0.612661	0.000135443	1.18709	0.000263867
0.924717	0.000211956	2.34192	0.000524733	0.65082	0.000139318	0.613964	0.000135729	1.19039	0.00026461
0.927218	0.000212526	2.34691	0.000525853	0.652228	0.000139625	0.615103	0.00013598	1.19388	0.000265393
0.929648	0.000213079	2.35182	0.000526952	0.653805	0.000139968	0.616077	0.000136194	1.19762	0.000266236
0.931916	0.000213595	2.35664	0.000528033	0.655547	0.000140347	0.616931	0.000136382	1.2016	0.000267132
0.934154	0.000214104	2.36137	0.000529092	0.657393	0.000140748	0.61783	0.000136579	1.20575	0.000268064
0.936523	0.000214643	2.36593	0.000530114	0.659252	0.000141153	0.618986	0.000136834	1.21008	0.000269038
0.93912	0.000215234	2.37045	0.000531126	0.66108	0.000141551	0.620458	0.000137157	1.21462	0.000270059
0.941981	0.000215886	2.37517	0.000532185	0.662958	0.000141959	0.622089	0.000137516	1.21925	0.000271102
0.945027	0.000216579	2.38011	0.000533292	0.66504	0.000142412	0.623701	0.00013787	1.22385	0.000272137
0.948065	0.00021727	2.38495	0.000534376	0.667358	0.000142916	0.625272	0.000138216	1.2284	0.00027316
0.950955	0.000217928	2.38946	0.000535387	0.669665	0.000143418	0.626898	0.000138573	1.23297	0.000274187
0.953739	0.000218561	2.39377	0.000536352	0.671593	0.000143838	0.628635	0.000138955	1.23753	0.000275213
0.956637	0.000219221	2.3981	0.000537323	0.673027	0.00014415	0.630484	0.000139362	1.24202	0.000276224
0.959884	0.00021996	2.40254	0.000538318	0.674207	0.000144406	0.632458	0.000139796	1.24641	0.000277212
0.963513	0.000220786	2.40702	0.000539322	0.675414	0.000144669	0.634573	0.000140261	1.25066	0.000278168
0.967343	0.000221658	2.41149	0.000540322	0.676737	0.000144957	0.636846	0.000140761	1.2548	0.000279098
0.971219	0.00022254	2.41607	0.000541349	0.678222	0.00014528	0.639229	0.000141284	1.25887	0.000280015
0.975133	0.00022343	2.42088	0.000542428	0.679941	0.000145654	0.641579	0.000141801	1.2628	0.000280898
0.979073	0.000224327	2.42579	0.000543526	0.681861	0.000146072	0.643825	0.000142295	1.26644	0.000281717
0.983001	0.000225221	2.43052	0.000544588	0.683906	0.000146517	0.646021	0.000142778	1.26989	0.000282494
0.986915	0.000226112	2.43509	0.000545611	0.686052	0.000146983	0.648096	0.000143234	1.27333	0.000283266
0.990797	0.000226996	2.43967	0.000546637	0.688198	0.00014745	0.649809	0.000143611	1.27668	0.000284021
0.994544	0.000227848	2.44431	0.000547677	0.69016	0.000147877	0.651051	0.000143884	1.2798	0.000284723
0.998081	0.000228653	2.44898	0.000548724	0.691877	0.000148251	0.651996	0.000144092	1.28271	0.000285379
1.00147	0.000229424	2.45378	0.000549799	0.693538	0.000148612	0.652865	0.000144283	1.28564	0.000286036
1.00485	0.000230193	2.45879	0.000550921	0.695457	0.00014903	0.653654	0.000144456	1.28865	0.000286713
1.00829	0.000230976	2.46375	0.000552033	0.697806	0.000149541	0.654204	0.000144577	1.29158	0.000287374
1.0117	0.000231753	2.46828	0.000553049	0.70043	0.000150112	0.654473	0.000144636	1.29431	0.000287986
1.01494	0.00023249	2.47238	0.000553966	0.703016	0.000150674	0.654613	0.000144667	1.29693	0.000288577
1.01796	0.000233179	2.47646	0.000554882	0.705455	0.000151205	0.654766	0.000144701	1.29964	0.000289187
1.02082	0.000233829	2.4809	0.000555876	0.70786	0.000151728	0.654983	0.000144748	1.30246	0.00028982
1.02353	0.000234446	2.48563	0.000556936	0.710287	0.000152256	0.655281	0.000144814	1.30533	0.000290467
1.02613	0.000235036	2.49039	0.000558004	0.712692	0.00015278	0.655636	0.000144892	1.30832	0.00029114
1.02868	0.000235618	2.49507	0.00055905	0.715097	0.000153303	0.656015	0.000144975	1.31152	0.000291859
1.03128	0.00023621	2.49962	0.000560071	0.717487	0.000153823	0.65645	0.000145071	1.31497	0.000292636
1.03384	0.000236792	2.504	0.000561051	0.719679	0.000154299	0.656975	0.000145186	1.31874	0.000293483
1.03615	0.000237318	2.50817	0.000561987	0.721547	0.000154706	0.657557	0.000145314	1.32287	0.000294412
1.03821	0.000237787	2.51227	0.000562906	0.723278	0.000155083	0.658286	0.000145475	1.32728	0.000295405
1.04025	0.000238252	2.51638	0.000563826	0.725136	0.000155487	0.659427	0.000145726	1.33177	0.000296415
1.04248	0.000238758	2.52048	0.000564745	0.727109	0.000155916	0.66109	0.000146091	1.33626	0.000297426
1.04495	0.000239322	2.52471	0.000565693	0.728956	0.000156318	0.663086	0.00014653	1.34091	0.000298471
1.04771	0.000239949	2.52931	0.000566723	0.730555	0.000156666	0.665229	0.000147001	1.34579	0.00029957
1.05066	0.000240621	2.53429	0.000567841	0.732058	0.000156993	0.667453	0.00014749	1.35074	0.000300682
1.05358	0.000241284	2.53939	0.000568983	0.733665	0.000157343	0.669669	0.000147978	1.35558	0.00030177
1.05628	0.0002419	2.54432	0.000570087	0.735335	0.000157706	0.671803	0.000148447	1.36039	0.000302855
1.05884	0.000242481	2.54906	0.000571149	0.736856	0.000158037	0.673856	0.000148898	1.36527	0.000303952
1.06142	0.00024307	2.55375	0.0005722	0.738174	0.000158323	0.675782	0.000149322	1.36999	0.000305014
1.06428	0.00024372	2.55847	0.000573259	0.739464	0.000158604	0.677568	0.000149714	1.37429	0.000305981
1.06762	0.000244482	2.56325	0.000574329	0.740899	0.000158917	0.679353	0.000150107	1.37825	0.000306873
1.07139	0.000245339	2.56811	0.000575418	0.74248	0.00015926	0.681215	0.000150517	1.38212	0.000307743
1.07529	0.000246226	2.57306	0.000576528	0.744103	0.000159613	0.683011	0.000150911	1.38589	0.00030859
1.07916	0.000247106	2.57807	0.000577651	0.745741	0.00015997	0.684566	0.000151253	1.38944	0.000309388
1.08289	0.000247955	2.58321	0.000578803	0.747477	0.000160348	0.685905	0.000151548	1.3929	0.000310167
1.0863	0.000248731	2.58875	0.000580044	0.749325	0.00016075	0.687179	0.000151828	1.39651	0.000310981
1.08939	0.000249436	2.59485	0.000581411	0.751137	0.000161144	0.688423	0.000152101	1.40042	0.000311859
1.09244	0.00025013	2.60138	0.000582875	0.752732	0.000161491	0.689607	0.000152362	1.4046	0.000312801
1.09559	0.000250847	2.608	0.000584359	0.75399	0.000161765	0.690771	0.000152618	1.40903	0.000313798
1.09881	0.000251579	2.61448	0.000585809	0.754871	0.000161956	0.691878	0.000152861	1.41366	0.000314838
1.10212	0.000252334	2.62083	0.000587233	0.755516	0.000162097	0.692776	0.000153058	1.41839	0.000315903
1.1056	0.000253125	2.62701	0.000588619	0.75621	0.000162248	0.693406	0.000153197	1.42315	0.000316974
1.10913	0.000253929	2.63275	0.000589905	0.757079	0.000162437	0.693876	0.0001533	1.42792	0.000318047
1.11264	0.000254727	2.63796	0.000591073	0.758076	0.000162654	0.694302	0.000153394	1.43266	0.000319113
1.11621	0.00025554	2.64302	0.000592207	0.759247	0.000162909	0.694805	0.000153505	1.43731	0.00032016
1.11996	0.000256394	2.64824	0.000593377	0.760692	0.000163223	0.695549	0.000153668	1.44186	0.000321183
1.12374	0.000257253	2.65341	0.000594535	0.762378	0.00016359	0.696538	0.000153886	1.44632	0.000322187
1.12734	0.000258074	2.65811	0.000595588	0.764237	0.000163994	0.697544	0.000154107	1.45071	0.000323173
1.13091	0.000258887	2.66233	0.000596533	0.766342	0.000164452	0.698459	0.000154308	1.45495	0.000324128
1.13471	0.000259752	2.66644	0.000597456	0.768785	0.000164984	0.699437	0.000154523	1.4589	0.000325017
1.13866	0.000260649	2.67074	0.000598418	0.771461	0.000165566	0.700624	0.000154784	1.46253	0.000325834
1.14261	0.00026155	2.67531	0.000599442	0.774103	0.000166141	0.701952	0.000155076	1.46607	0.00032663
1.14677	0.000262496	2.68018	0.000600534	0.776522	0.000166667	0.703253	0.000155362	1.46977	0.000327462
1.15135	0.000263539	2.68535	0.000601694	0.778719	0.000167145	0.704408	0.000155616	1.47377	0.000328364
1.1563	0.000264666	2.69081	0.000602917	0.780812	0.0001676	0.705409	0.000155836	1.4781	0.000329337
1.16141	0.000265829	2.69652	0.000604197	0.782913	0.000168058	0.706422	0.000156059	1.48259	0.000330347
1.16644	0.000266973	2.70245	0.000605526	0.784961	0.000168503	0.707677	0.000156335	1.48707	0.000331356
1.17128	0.000268074	2.70848	0.000606878	0.78682	0.000168908	0.709248	0.00015668	1.49158	0.00033237
1.17599	0.000269148	2.71455	0.000608237	0.788586	0.000169292	0.711035	0.000157073	1.49624	0.000333419
1.18064	0.000270205	2.72071	0.000609619	0.790548	0.000169719	0.712972	0.000157499	1.50103	0.000334496
1.18505	0.000271209	2.72705	0.000611039	0.792834	0.000170216	0.715105	0.000157968	1.50574	0.000335557
1.18907	0.000272124	2.7335	0.000612484	0.79532	0.000170757	0.717399	0.000158473	1.51028	0.000336577
1.19278	0.000272969	2.73988	0.000613915	0.797792	0.000171295	0.719685	0.000158975	1.51465	0.000337561
1.19637	0.000273787	2.74605	0.000615298	0.800079	0.000171792	0.72178	0.000159436	1.51892	0.000338522
1.19984	0.000274575	2.75196	0.000616622	0.802188	0.000172251	0.723571	0.00015983	1.52318	0.00033948
1.20305	0.000275307	2.75763	0.000617892	0.804293	0.000172709	0.725088	0.000160163	1.52755	0.000340463
1.20608	0.000275997	2.76309	0.000619117	0.806548	0.0001732	0.726546	0.000160484	1.53211	0.00034149
1.20917	0.000276699	2.76836	0.000620299	0.808962	0.000173725	0.728146	0.000160836	1.53682	0.00034255
1.21242	0.000277439	2.77344	0.000621437	0.811424	0.000174261	0.729787	0.000161197	1.54161	0.000343627
1.21572	0.000278191	2.77845	0.00062256	0.813832	0.000174785	0.731187	0.000161504	1.54641	0.000344707
1.21898	0.000278933	2.78367	0.000623729	0.816257	0.000175313	0.732269	0.000161742	1.55107	0.000345756
1.22229	0.000279686	2.78921	0.000624972	0.818849	0.000175876	0.733239	0.000161956	1.55545	0.000346741
1.2258	0.000280484	2.79485	0.000626235	0.821594	0.000176474	0.73431	0.000162191	1.55962	0.000347679
1.22956	0.000281341	2.8003	0.000627455	0.824394	0.000177083	0.735487	0.00016245	1.5638	0.000348619
1.23362	0.000282264	2.8056	0.000628644	0.827285	0.000177712	0.736605	0.000162696	1.56805	0.000349577
1.23798	0.000283257	2.811	0.000629855	0.830313	0.000178371	0.737551	0.000162904	1.57237	0.000350547
1.24243	0.000284272	2.8166	0.000631109	0.833304	0.000179022	0.738362	0.000163082	1.57685	0.000351556
1.24671	0.000285245	2.82225	0.000632376	0.836062	0.000179622	0.739052	0.000163234	1.58164	0.000352634
1.25078	0.000286171	2.8278	0.000633621	0.838685	0.000180193	0.739527	0.000163339	1.5867	0.000353773
1.25486	0.0002871	2.83322	0.000634836	0.841433	0.000180791	0.739826	0.000163404	1.59184	0.00035493
1.25905	0.000288053	2.83853	0.000636025	0.844375	0.000181431	0.740172	0.00016348	1.59692	0.000356073
1.26324	0.000289007	2.84361	0.000637163	0.847317	0.000182071	0.740713	0.000163599	1.60189	0.000357191
1.26728	0.000289927	2.84828	0.00063821	0.850005	0.000182656	0.741401	0.00016375	1.60682	0.0003583
1.27107	0.00029079	2.8526	0.000639179	0.852352	0.000183166	0.742186	0.000163923	1.61192	0.000359447
1.27457	0.000291587	2.85691	0.000640144	0.854545	0.000183643	0.743097	0.000164123	1.61737	0.000360674
1.27773	0.000292306	2.86143	0.000641158	0.856916	0.000184159	0.744118	0.000164348	1.62317	0.000361979
1.28064	0.000292968	2.86607	0.000642198	0.859633	0.00018475	0.745151	0.000164575	1.62908	0.00036331
1.2835	0.000293619	2.87059	0.000643211	0.862508	0.000185376	0.746097	0.000164783	1.63493	0.000364626
1.28653	0.000294309	2.87492	0.000644182	0.86519	0.00018596	0.746891	0.000164958	1.6407	0.000365924
1.28979	0.000295052	2.8792	0.000645141	0.867533	0.000186469	0.747518	0.000165096	1.64635	0.000367196
1.29314	0.000295814	2.88351	0.000646107	0.869722	0.000186946	0.74807	0.000165217	1.6518	0.000368422
1.29638	0.000296551	2.88785	0.000647079	0.872053	0.000187453	0.748638	0.000165342	1.65702	0.000369595
1.29943	0.000297247	2.89222	0.00064806	0.874613	0.00018801	0.749217	0.000165469	1.66212	0.000370743
1.30225	0.000297889	2.89677	0.000649078	0.877192	0.000188571	0.749798	0.000165597	1.66721	0.00037189
1.30483	0.000298476	2.90163	0.000650169	0.879534	0.000189081	0.750447	0.00016574	1.67235	0.000373045
1.30738	0.000299056	2.90679	0.000651326	0.881569	0.000189523	0.751199	0.000165905	1.67763	0.000374234
1.31014	0.000299684	2.91204	0.000652501	0.883355	0.000189912	0.75199	0.000166079	1.68319	0.000375485
1.31316	0.000300372	2.9172	0.000653659	0.884986	0.000190267	0.752763	0.000166249	1.68893	0.000376776
1.31633	0.000301094	2.92236	0.000654814	0.886598	0.000190618	0.753634	0.00016644	1.69464	0.000378062
1.31967	0.000301853	2.92759	0.000655986	0.888342	0.000190997	0.754807	0.000166698	1.70022	0.000379318
1.32335	0.000302692	2.93284	0.000657165	0.890204	0.000191402	0.756303	0.000167027	1.70575	0.000380562
1.32741	0.000303616	2.93816	0.000658356	0.89197	0.000191787	0.757946	0.000167389	1.71136	0.000381825
1.33165	0.00030458	2.94365	0.000659587	0.893497	0.000192119	0.759589	0.00016775	1.71714	0.000383126
1.33601	0.000305573	2.94927	0.000660847	0.894888	0.000192422	0.761205	0.000168105	1.72309	0.000384464
1.34061	0.000306619	2.9549	0.000662108	0.896299	0.000192729	0.762771	0.00016845	1.7291	0.000385816
1.3454	0.00030771	2.96049	0.000663361	0.897801	0.000193056	0.764232	0.000168771	1.73495	0.000387133
1.35025	0.000308815	2.96604	0.000664607	0.899463	0.000193417	0.765674	0.000169088	1.74057	0.000388397
1.35515	0.00030993	2.97155	0.000665841	0.901316	0.00019382	0.767306	0.000169447	1.74611	0.000389644
1.36001	0.000311037	2.97705	0.000667074	0.903232	0.000194237	0.769087	0.000169838	1.75172	0.000390907
1.36455	0.000312071	2.98259	0.000668316	0.905093	0.000194642	0.770726	0.000170199	1.75731	0.000392164
1.36864	0.000313001	2.98816	0.000669565	0.906977	0.000195052	0.772134	0.000170508	1.76262	0.00039336
1.37259	0.0003139	2.99373	0.000670812	0.908935	0.000195478	0.773548	0.000170819	1.76761	0.000394483
1.37682	0.000314863	2.99921	0.000672041	0.910849	0.000195895	0.775138	0.000171169	1.77251	0.000395585
1.38136	0.000315896	3.00451	0.00067323	0.912686	0.000196295	0.776812	0.000171537	1.7774	0.000396686
1.38604	0.000316962	3.00963	0.000674377	0.91461	0.000196713	0.77842	0.000171891	1.7821	0.000397743
1.3909	0.000318068	3.01463	0.000675499	0.916704	0.000197169	0.779933	0.000172224	1.78657	0.00039875
1.39599	0.000319227	3.01961	0.000676614	0.918879	0.000197642	0.781327	0.00017253	1.79111	0.000399771
1.40121	0.000320416	3.02462	0.000677738	0.92108	0.000198121	0.782465	0.00017278	1.79589	0.000400847
1.40652	0.000321625	3.02978	0.000678895	0.9233	0.000198604	0.783285	0.00017296	1.8008	0.000401952
1.41194	0.00032286	3.03519	0.000680107	0.925447	0.000199071	0.784008	0.00017312	1.80562	0.000403036
1.41737	0.000324096	3.04081	0.000681368	0.927382	0.000199492	0.784894	0.000173314	1.81032	0.000404094
1.42271	0.000325311	3.04651	0.000682644	0.929092	0.000199864	0.785915	0.000173539	1.81503	0.000405154
1.42811	0.000326539	3.05216	0.000683912	0.930714	0.000200217	0.78691	0.000173758	1.81981	0.000406231
1.43377	0.000327828	3.05773	0.00068516	0.932361	0.000200576	0.78784	0.000173962	1.82466	0.000407321
1.43957	0.00032915	3.0632	0.000686385	0.934069	0.000200947	0.788786	0.00017417	1.82963	0.00040844
1.44515	0.000330419	3.06867	0.000687612	0.935923	0.000201351	0.789819	0.000174397	1.83485	0.000409615
1.45028	0.000331587	3.07433	0.000688881	0.937967	0.000201796	0.790952	0.000174647	1.84038	0.000410859
1.45497	0.000332655	3.08029	0.000690216	0.940111	0.000202262	0.792188	0.000174918	1.84619	0.000412167
1.45928	0.000333636	3.08648	0.000691606	0.942317	0.000202742	0.79352	0.000175211	1.85222	0.000413523
1.46332	0.000334555	3.09281	0.000693024	0.944676	0.000203255	0.794864	0.000175507	1.85831	0.000414895
1.46722	0.000335445	3.09919	0.000694455	0.947207	0.000203806	0.796037	0.000175765	1.86433	0.000416248
1.47113	0.000336335	3.10556	0.000695881	0.949793	0.000204369	0.796884	0.000175951	1.87023	0.000417577
1.47519	0.000337258	3.11177	0.000697274	0.952351	0.000204925	0.797341	0.000176051	1.87605	0.000418887
1.4795	0.000338239	3.11777	0.00069862	0.954859	0.000205471	0.797473	0.00017608	1.88186	0.000420194
1.48402	0.000339268	3.1237	0.000699948	0.957287	0.000205999	0.797513	0.000176089	1.88772	0.000421514
1.48859	0.00034031	3.12972	0.000701297	0.959617	0.000206507	0.797736	0.000176138	1.89365	0.000422847
1.49301	0.000341316	3.13583	0.000702667	0.961854	0.000206993	0.798236	0.000176248	1.89963	0.000424194
1.49712	0.000342251	3.14192	0.000704033	0.964022	0.000207465	0.799019	0.00017642	1.90565	0.00042555
1.50087	0.000343105	3.14793	0.000705382	0.966222	0.000207944	0.800154	0.00017667	1.91157	0.00042688
1.50434	0.000343896	3.15385	0.000706707	0.968597	0.000208461	0.80161	0.00017699	1.91716	0.000428139
1.50766	0.000344651	3.15962	0.000708002	0.971208	0.000209029	0.803089	0.000177315	1.92247	0.000429333
1.51098	0.000345406	3.16533	0.000709281	0.974041	0.000209645	0.804286	0.000177579	1.92777	0.000430528
1.51451	0.00034621	3.17109	0.000710573	0.977101	0.000210311	0.805188	0.000177777	1.93333	0.000431778
1.51847	0.000347113	3.17705	0.000711909	0.980349	0.000211018	0.805899	0.000177933	1.93903	0.000433062
1.52299	0.000348141	3.18323	0.000713293	0.983543	0.000211713	0.806362	0.000178035	1.94459	0.000434312
1.52785	0.000349248	3.18954	0.00071471	0.986437	0.000212343	0.806434	0.000178051	1.94978	0.000435481
1.53275	0.000350364	3.19599	0.000716156	0.989165	0.000212936	0.806137	0.000177986	1.95469	0.000436587
1.53763	0.000351475	3.20265	0.000717648	0.992231	0.000213604	0.805633	0.000177875	1.95956	0.000437682
1.54267	0.000352622	3.20953	0.00071919	0.995915	0.000214405	0.805037	0.000177744	1.96444	0.00043878
1.54798	0.000353831	3.21661	0.000720778	0.999909	0.000215274	0.804477	0.000177621	1.96917	0.000439844
1.55354	0.000355096	3.22393	0.000722418	1.0037	0.0002161	0.804188	0.000177557	1.97364	0.000440851
1.55916	0.000356377	3.23133	0.000724077	1.0071	0.000216838	0.804309	0.000177584	1.97803	0.00044184
1.56459	0.000357613	3.23839	0.00072566	1.01021	0.000217515	0.804678	0.000177665	1.98256	0.000442859
1.56967	0.00035877	3.24486	0.000727111	1.0132	0.000218166	0.804994	0.000177734	1.98707	0.000443874
1.57448	0.000359865	3.25098	0.000728484	1.01616	0.000218811	0.805156	0.00017777	1.99125	0.000444814
1.57916	0.000360929	3.25706	0.000729848	1.0191	0.00021945	0.805298	0.000177801	1.99496	0.000445651
1.58378	0.000361982	3.26305	0.000731189	1.02191	0.000220061	0.805559	0.000177859	1.99833	0.000446409
1.58838	0.00036303	3.26877	0.000732473	1.02445	0.000220615	0.805879	0.000177929	2.00155	0.000447133
1.59295	0.00036407	3.27437	0.000733727	1.02672	0.000221109	0.806069	0.000177971	2.00476	0.000447854
1.59742	0.000365087	3.28009	0.000735009	1.02888	0.00022158	0.806073	0.000177972	2.00797	0.000448579
1.60174	0.000366072	3.28604	0.000736344	1.03118	0.00022208	0.806079	0.000177973	2.01115	0.000449293
1.60601	0.000367043	3.29216	0.000737716	1.03374	0.000222636	0.806271	0.000178015	2.01423	0.000449986
1.61045	0.000368055	3.29829	0.000739092	1.03653	0.000223243	0.806609	0.00017809	2.01722	0.00045066
1.61531	0.00036916	3.30431	0.00074044	1.03942	0.000223872	0.807001	0.000178176	2.02018	0.000451327
1.62053	0.000370349	3.31024	0.00074177	1.04234	0.000224508	0.807472	0.000178279	2.02312	0.000451987
1.62583	0.000371556	3.31627	0.000743122	1.04522	0.000225135	0.808048	0.000178406	2.02597	0.00045263
1.63099	0.000372732	3.32253	0.000744526	1.04793	0.000225724	0.808655	0.000178539	2.02878	0.000453261
1.63594	0.000373859	3.32899	0.000745975	1.05038	0.000226258	0.809214	0.000178662	2.03168	0.000453914
1.64067	0.000374935	3.33552	0.000747438	1.05265	0.000226752	0.80979	0.000178789	2.03488	0.000454635
1.64534	0.000375999	3.34198	0.000748886	1.05488	0.000227237	0.810547	0.000178955	2.0384	0.000455426
1.65023	0.000377113	3.34835	0.000750315	1.05719	0.00022774	0.811505	0.000179166	2.04209	0.000456257
1.65539	0.000378288	3.35473	0.000751745	1.05964	0.000228272	0.812489	0.000179382	2.04596	0.000457128
1.66064	0.000379483	3.36121	0.000753198	1.06215	0.000228818	0.813346	0.000179571	2.05015	0.000458071
1.66584	0.000380667	3.36771	0.000754656	1.0647	0.000229375	0.814103	0.000179737	2.05466	0.000459087
1.67097	0.000381834	3.37396	0.000756058	1.0674	0.00022996	0.814923	0.000179918	2.05923	0.000460116
1.67598	0.000382976	3.37971	0.000757347	1.07025	0.000230581	0.815982	0.000180151	2.0636	0.0004611
1.68091	0.000384098	3.38499	0.000758531	1.07312	0.000231207	0.817319	0.000180445	2.06782	0.00046205
1.68583	0.000385218	3.39009	0.000759673	1.07593	0.000231817	0.81875	0.000180759	2.07207	0.000463006
1.69075	0.000386339	3.39519	0.000760818	1.07866	0.000232412	0.81994	0.000181021	2.07634	0.000463968
1.69558	0.000387438	3.40035	0.000761974	1.08136	0.000232999	0.820604	0.000181167	2.08039	0.000464879
1.70028	0.000388509	3.4056	0.000763151	1.08403	0.00023358	0.820754	0.0001812	2.08419	0.000465734
1.70493	0.000389566	3.41103	0.000764369	1.08667	0.000234156	0.820722	0.000181193	2.08805	0.000466602
1.70961	0.000390632	3.41665	0.00076563	1.08926	0.000234717	0.820834	0.000181218	2.09219	0.000467534
1.71441	0.000391726	3.42244	0.000766927	1.09181	0.000235273	0.821127	0.000181282	2.09653	0.000468511
1.71935	0.000392851	3.42846	0.000768277	1.09454	0.000235867	0.821519	0.000181368	2.10087	0.000469488
1.72433	0.000393984	3.43478	0.000769695	1.09769	0.000236552	0.822011	0.000181477	2.10515	0.000470453
1.7292	0.000395093	3.44117	0.000771128	1.10125	0.000237328	0.822558	0.000181597	2.1095	0.000471431
1.73387	0.000396157	3.44726	0.000772493	1.10489	0.000238119	0.823029	0.0001817	2.11398	0.00047244
1.73838	0.000397184	3.4531	0.000773803	1.10828	0.000238857	0.823389	0.000181779	2.11856	0.00047347
1.74279	0.000398189	3.45907	0.000775142	1.11146	0.00023955	0.823742	0.000181857	2.12317	0.000474509
1.7472	0.000399192	3.46527	0.000776532	1.11456	0.000240224	0.824228	0.000181964	2.12778	0.000475545
1.75169	0.000400216	3.47148	0.000777923	1.11747	0.000240858	0.824855	0.000182102	2.13232	0.000476568
1.75636	0.000401279	3.47763	0.000779302	1.12008	0.000241424	0.825428	0.000182228	2.13689	0.000477596
1.76117	0.000402373	3.48394	0.000780718	1.12247	0.000241945	0.82567	0.000182281	2.14178	0.000478697
1.76605	0.000403484	3.49061	0.000782214	1.12488	0.000242469	0.825422	0.000182227	2.14711	0.000479898
1.77099	0.00040461	3.49761	0.000783783	1.12741	0.00024302	0.824738	0.000182076	2.1526	0.000481132
1.77593	0.000405734	3.50483	0.000785401	1.13	0.000243584	0.823787	0.000181867	2.15782	0.000482308
1.78068	0.000406816	3.51214	0.00078704	1.13249	0.000244125	0.822713	0.000181631	2.1627	0.000483406
1.7851	0.000407823	3.51937	0.000788662	1.13472	0.000244611	0.821595	0.000181385	2.16738	0.000484459
1.78919	0.000408755	3.52648	0.000790257	1.13669	0.00024504	0.820487	0.000181141	2.17184	0.000485463
1.79304	0.00040963	3.53357	0.000791847	1.13856	0.000245448	0.819443	0.000180912	2.17595	0.000486389
1.79678	0.000410483	3.5406	0.000793423	1.14045	0.000245858	0.818466	0.000180697	2.17972	0.000487237
1.80052	0.000411335	3.54744	0.000794957	1.14225	0.000246251	0.817483	0.000180481	2.18322	0.000488026
1.80416	0.000412164	3.5541	0.000796449	1.14389	0.000246608	0.816362	0.000180234	2.18654	0.000488772
1.8076	0.000412946	3.56065	0.000797919	1.14548	0.000246953	0.815006	0.000179936	2.18976	0.000489496
1.81096	0.000413713	3.56711	0.000799368	1.14716	0.00024732	0.813512	0.000179607	2.19302	0.000490232
1.81442	0.000414499	3.57356	0.000800814	1.14897	0.000247714	0.81223	0.000179325	2.19652	0.000491018
1.81793	0.0004153	3.58012	0.000802286	1.15081	0.000248113	0.811453	0.000179155	2.20032	0.000491876
1.82137	0.000416082	3.58685	0.000803794	1.15253	0.000248488	0.811109	0.000179079	2.20439	0.00049279
1.82468	0.000416835	3.59362	0.000805314	1.15415	0.000248841	0.810964	0.000179047	2.20856	0.00049373
1.8279	0.00041757	3.60039	0.00080683	1.15581	0.000249201	0.810907	0.000179035	2.21283	0.000494691
1.83111	0.000418299	3.60714	0.000808345	1.1576	0.000249591	0.810852	0.000179023	2.21725	0.000495686
1.83431	0.000419028	3.61399	0.00080988	1.15943	0.00024999	0.81063	0.000178974	2.22175	0.0004967
1.83757	0.000419771	3.62101	0.000811455	1.16107	0.000250346	0.810266	0.000178894	2.22618	0.000497695
1.84085	0.000420518	3.62824	0.000813076	1.16244	0.000250644	0.810101	0.000178857	2.23043	0.000498654
1.84395	0.000421225	3.63557	0.00081472	1.16377	0.000250934	0.810405	0.000178924	2.23444	0.000499556
1.84682	0.000421878	3.64283	0.000816348	1.16524	0.000251254	0.811121	0.000179082	2.23817	0.000500395
1.84965	0.000422523	3.64994	0.000817943	1.1668	0.000251593	0.812049	0.000179286	2.24182	0.000501217
1.85262	0.000423198	3.65693	0.000819511	1.16845	0.000251952	0.812987	0.000179492	2.24566	0.000502081
1.85567	0.000423893	3.66385	0.000821063	1.17025	0.000252344	0.813776	0.000179665	2.24967	0.000502983
1.85871	0.000424586	3.67086	0.000822634	1.17203	0.000252732	0.814456	0.000179815	2.25371	0.000503894
1.86182	0.000425294	3.67811	0.000824261	1.17357	0.000253066	0.815231	0.000179986	2.25793	0.000504843
1.8651	0.00042604	3.68555	0.000825928	1.17491	0.000253358	0.81611	0.000180179	2.26262	0.000505898
1.86848	0.000426811	3.69295	0.000827589	1.17625	0.000253649	0.816872	0.000180346	2.26776	0.000507057
1.87192	0.000427594	3.7003	0.000829238	1.1776	0.000253944	0.817455	0.000180475	2.27302	0.00050824
1.87545	0.000428399	3.70767	0.000830889	1.17884	0.000254213	0.818043	0.000180604	2.27812	0.000509389
1.87904	0.000429216	3.71499	0.000832532	1.17991	0.000254445	0.818765	0.000180763	2.28305	0.000510499
1.88259	0.000430025	3.72226	0.000834161	1.18091	0.000254664	0.819528	0.00018093	2.28775	0.000511557
1.88628	0.000430864	3.72957	0.000835801	1.18217	0.000254937	0.820168	0.000181071	2.29213	0.000512543
1.89034	0.000431789	3.737	0.000837468	1.18394	0.000255324	0.820622	0.000181171	2.2962	0.00051346
1.89471	0.000432784	3.74459	0.00083917	1.18619	0.000255814	0.821035	0.000181262	2.30015	0.000514348
1.89916	0.000433797	3.75242	0.000840925	1.18859	0.000256336	0.821651	0.000181397	2.30412	0.000515242
1.90366	0.000434822	3.76044	0.000842724	1.191	0.000256859	0.822536	0.000181592	2.30819	0.000516157
1.90836	0.000435892	3.76847	0.000844526	1.19352	0.000257409	0.823523	0.000181809	2.31238	0.0005171
1.91332	0.000437021	3.77644	0.000846312	1.19628	0.000258009	0.824413	0.000182005	2.3167	0.000518073
1.91842	0.000438182	3.7845	0.000848121	1.19911	0.000258626	0.825058	0.000182147	2.32112	0.000519068
1.92341	0.000439319	3.79282	0.000849987	1.20178	0.000259206	0.825275	0.000182194	2.32566	0.00052009
1.92803	0.000440373	3.80122	0.000851871	1.20417	0.000259726	0.824995	0.000182133	2.33045	0.000521168
1.9321	0.0004413	3.80937	0.000853699	1.20637	0.000260205	0.824541	0.000182033	2.33554	0.000522316
1.93557	0.000442089	3.81727	0.00085547	1.20858	0.000260685	0.824377	0.000181997	2.34081	0.000523501
1.93861	0.000442782	3.82523	0.000857256	1.21098	0.000261209	0.824598	0.000182045	2.346	0.00052467
1.94153	0.000443447	3.83337	0.000859082	1.21367	0.000261793	0.824939	0.00018212	2.35097	0.00052579
1.94455	0.000444134	3.84147	0.000860898	1.21656	0.000262422	0.825157	0.000182168	2.35574	0.000526863
1.94776	0.000444866	3.84933	0.000862661	1.21946	0.000263053	0.825124	0.000182161	2.36041	0.000527915
1.95118	0.000445645	3.85718	0.000864421	1.22214	0.000263638	0.82483	0.000182096	2.36515	0.00052898
1.95475	0.000446458	3.86529	0.000866242	1.22455	0.000264162	0.824445	0.000182012	2.37004	0.000530082
1.95842	0.000447294	3.87354	0.000868092	1.22681	0.000264653	0.824137	0.000181944	2.37505	0.000531209
1.96223	0.000448161	3.88161	0.000869902	1.22904	0.000265138	0.823841	0.000181879	2.38002	0.000532328
1.96631	0.00044909	3.88949	0.00087167	1.2312	0.000265609	0.823334	0.000181767	2.38481	0.000533407
1.97072	0.000450094	3.89745	0.000873455	1.23323	0.00026605	0.822479	0.000181579	2.3894	0.000534441
1.97529	0.000451135	3.90565	0.000875293	1.23507	0.000266451	0.821326	0.000181326	2.39391	0.000535455
1.97979	0.000452159	3.91398	0.000877162	1.23665	0.000266796	0.820013	0.000181037	2.39848	0.000536485
1.98413	0.000453147	3.9222	0.000879006	1.23801	0.000267091	0.818677	0.000180743	2.40321	0.00053755
1.98845	0.000454132	3.93027	0.000880815	1.23941	0.000267396	0.817464	0.000180476	2.40809	0.000538649
1.99288	0.00045514	3.93831	0.000882619	1.2412	0.000267786	0.816462	0.000180256	2.41308	0.000539771
1.99728	0.000456142	3.94628	0.000884407	1.24353	0.000268292	0.81559	0.000180065	2.41805	0.000540891
2.00139	0.00045708	3.95393	0.000886123	1.24628	0.000268891	0.814745	0.000179879	2.42285	0.000541972
2.00527	0.000457962	3.96121	0.000887756	1.24925	0.000269537	0.813958	0.000179705	2.42738	0.000542991
2.00914	0.000458845	3.96835	0.000889358	1.25221	0.000270181	0.813262	0.000179552	2.43167	0.000543958
2.013	0.000459723	3.97553	0.000890967	1.25501	0.00027079	0.812571	0.000179401	2.43588	0.000544906
2.01662	0.000460549	3.9827	0.000892577	1.25763	0.000271361	0.811842	0.00017924	2.44009	0.000545853
2.02006	0.000461331	3.98993	0.000894198	1.26011	0.0002719	0.811227	0.000179105	2.44439	0.000546821
2.02354	0.000462125	3.99735	0.000895862	1.26243	0.000272406	0.810918	0.000179037	2.44886	0.000547828
2.02717	0.000462952	4.00494	0.000897566	1.26458	0.000272875	0.810914	0.000179036	2.45352	0.000548876
2.03089	0.000463798	4.01247	0.000899255	1.26667	0.000273328	0.811078	0.000179072	2.45819	0.000549929
2.03473	0.000464673	4.01985	0.000900908	1.2689	0.000273814	0.81134	0.00017913	2.4627	0.000550944
2.03882	0.000465603	4.02719	0.000902556	1.27151	0.000274382	0.81171	0.000179211	2.46709	0.000551932
2.04311	0.000466582	4.03454	0.000904206	1.27453	0.00027504	0.812252	0.00017933	2.47161	0.00055295
2.04745	0.000467571	4.04186	0.000905846	1.27773	0.000275736	0.813076	0.000179512	2.47645	0.000554039
2.0518	0.00046856	4.04916	0.000907484	1.28084	0.000276412	0.814226	0.000179765	2.48148	0.000555173
2.05622	0.000469568	4.05644	0.000909117	1.28379	0.000277056	0.815607	0.000180068	2.48641	0.000556282
2.06076	0.000470602	4.06362	0.000910727	1.28669	0.000277687	0.816995	0.000180373	2.49107	0.00055733
2.06534	0.000471644	4.0707	0.000912316	1.28956	0.000278311	0.8182	0.000180638	2.49551	0.000558331
2.06992	0.000472688	4.07769	0.000913885	1.29224	0.000278895	0.819301	0.000180881	2.49978	0.000559292
2.07456	0.000473743	4.08454	0.000915421	1.29453	0.000279393	0.820539	0.000181153	2.50379	0.000560196
2.07929	0.000474821	4.09122	0.000916918	1.29638	0.000279795	0.821945	0.000181462	2.50757	0.000561046
2.08412	0.000475921	4.09775	0.000918383	1.29787	0.000280118	0.823353	0.000181772	2.51127	0.000561878
2.08901	0.000477035	4.1041	0.000919808	1.29904	0.000280374	0.824672	0.000182062	2.51506	0.000562733
2.09391	0.000478151	4.11032	0.000921204	1.29993	0.000280567	0.825899	0.000182331	2.51906	0.000563634
2.09883	0.000479273	4.11653	0.000922597	1.30059	0.000280711	0.827012	0.000182576	2.52324	0.000564575
2.10382	0.000480408	4.12277	0.000923997	1.30114	0.00028083	0.827949	0.000182782	2.52748	0.00056553
2.10884	0.000481553	4.12901	0.000925397	1.30166	0.000280943	0.828598	0.000182925	2.53175	0.00056649
2.1138	0.000482681	4.13531	0.00092681	1.30215	0.00028105	0.828858	0.000182982	2.53606	0.000567462
2.11857	0.000483769	4.14173	0.000928251	1.30268	0.000281166	0.828767	0.000182962	2.54045	0.00056845
2.12317	0.000484815	4.1482	0.000929702	1.30349	0.000281343	0.828454	0.000182893	2.54496	0.000569465
2.1276	0.000485824	4.1546	0.000931136	1.3048	0.000281628	0.828005	0.000182795	2.54963	0.000570516
2.13192	0.00048681	4.16096	0.000932564	1.30659	0.000282017	0.827464	0.000182676	2.55434	0.000571578
2.13635	0.000487819	4.16738	0.000934003	1.30878	0.000282493	0.826889	0.000182549	2.55888	0.000572599
2.14115	0.000488912	4.17384	0.000935454	1.31126	0.000283035	0.826307	0.000182421	2.56329	0.000573591
2.1464	0.000490108	4.18041	0.000936927	1.31381	0.000283588	0.825716	0.000182291	2.56786	0.00057462
2.15197	0.000491377	4.18724	0.00093846	1.31616	0.000284099	0.82514	0.000182165	2.57262	0.000575692
2.15768	0.000492676	4.19438	0.000940062	1.31838	0.000284583	0.824605	0.000182047	2.57724	0.000576733
2.16322	0.000493938	4.2015	0.000941658	1.3207	0.000285088	0.824096	0.000181935	2.58151	0.000577694
2.16833	0.000495101	4.20811	0.000943141	1.32321	0.000285635	0.823615	0.000181829	2.58558	0.000578611
2.17306	0.00049618	4.2141	0.000944486	1.32591	0.000286223	0.823202	0.000181738	2.58969	0.000579535
2.17773	0.000497244	4.21985	0.000945775	1.32874	0.000286838	0.82289	0.00018167	2.59386	0.000580476
2.18245	0.000498318	4.22569	0.000947087	1.33146	0.00028743	0.822697	0.000181627	2.5981	0.00058143
2.18704	0.000499365	4.23167	0.000948427	1.33378	0.000287934	0.822646	0.000181616	2.60249	0.000582419
2.19136	0.000500347	4.2377	0.00094978	1.33578	0.00028837	0.822715	0.000181631	2.6071	0.000583458
2.1954	0.000501269	4.24379	0.000951146	1.33794	0.00028884	0.822827	0.000181656	2.61184	0.000584524
2.19927	0.000502149	4.24991	0.000952519	1.34046	0.000289388	0.823025	0.000181699	2.6166	0.000585596
2.20296	0.000502991	4.25595	0.000953875	1.34307	0.000289957	0.823462	0.000181796	2.62125	0.000586643
2.20656	0.000503811	4.2618	0.000955188	1.3455	0.000290485	0.824103	0.000181937	2.62562	0.000587627
2.21027	0.000504655	4.26736	0.000956435	1.34771	0.000290968	0.824684	0.000182064	2.62975	0.000588557
2.21416	0.00050554	4.27258	0.000957606	1.34974	0.000291409	0.82502	0.000182138	2.63388	0.000589487
2.21808	0.000506434	4.27762	0.000958736	1.3516	0.000291813	0.825125	0.000182161	2.63812	0.000590441
2.22199	0.000507324	4.28278	0.000959894	1.35348	0.000292223	0.825045	0.000182144	2.64242	0.00059141
2.226	0.000508238	4.28826	0.000961123	1.35566	0.000292698	0.824819	0.000182094	2.64676	0.000592388
2.23019	0.000509194	4.29395	0.000962401	1.35819	0.000293249	0.824575	0.00018204	2.65108	0.00059336
2.23451	0.000510177	4.2997	0.00096369	1.36084	0.000293825	0.824517	0.000182028	2.65533	0.000594317
2.23883	0.00051116	4.30544	0.000964979	1.36339	0.000294381	0.824699	0.000182068	2.65956	0.00059527
2.24306	0.000512123	4.31121	0.000966273	1.36588	0.000294922	0.824961	0.000182125	2.66388	0.000596243
2.24724	0.000513076	4.31699	0.000967568	1.36841	0.000295474	0.825181	0.000182174	2.66835	0.000597248
2.25151	0.00051405	4.32275	0.000968862	1.37088	0.00029601	0.825413	0.000182225	2.67292	0.000598278
2.25599	0.000515069	4.32854	0.000970162	1.37301	0.000296474	0.825712	0.00018229	2.67756	0.000599322
2.26059	0.000516117	4.33438	0.000971471	1.37478	0.000296859	0.826047	0.000182364	2.68224	0.000600377
2.26514	0.000517154	4.3402	0.000972777	1.37646	0.000297224	0.826477	0.000182459	2.68705	0.00060146
2.26958	0.000518164	4.34597	0.000974072	1.37823	0.000297609	0.827181	0.000182613	2.69211	0.000602599
2.27404	0.00051918	4.35175	0.000975369	1.37999	0.000297993	0.828128	0.000182822	2.69744	0.000603799
2.27857	0.000520213	4.35767	0.000976697	1.38159	0.00029834	0.82895	0.000183002	2.7029	0.000605028
2.28301	0.000521224	4.36386	0.000978086	1.38301	0.000298651	0.829345	0.000183089	2.70839	0.000606265
2.28732	0.000522207	4.37032	0.000979536	1.38433	0.000298939	0.829361	0.000183093	2.71407	0.000607543
2.29177	0.000523219	4.37686	0.000981002	1.38551	0.000299194	0.829207	0.000183059	2.72011	0.000608905
2.29654	0.000524306	4.38328	0.000982444	1.38648	0.000299407	0.829019	0.000183017	2.72651	0.000610346
2.30157	0.000525453	4.38958	0.000983857	1.38738	0.000299602	0.828833	0.000182977	2.73302	0.000611812
2.30681	0.000526646	4.39582	0.000985257	1.38839	0.000299822	0.828659	0.000182938	2.7394	0.000613247
2.31224	0.000527883	4.40205	0.000986654	1.38961	0.000300086	0.828571	0.000182919	2.74549	0.000614618
2.31775	0.000529139	4.40821	0.000988036	1.391	0.000300389	0.828717	0.000182951	2.75129	0.000615925
2.32316	0.000530371	4.41418	0.000989375	1.39261	0.000300741	0.829182	0.000183053	2.7569	0.00061719
2.32842	0.000531568	4.41991	0.000990662	1.39456	0.000301166	0.82987	0.000183205	2.76248	0.000618445
2.33355	0.000532737	4.42544	0.000991903	1.39682	0.000301656	0.83063	0.000183372	2.7681	0.00061971
2.33855	0.000533876	4.43083	0.000993111	1.39914	0.000302162	0.831391	0.000183539	2.77376	0.000620987
2.34344	0.000534991	4.43611	0.000994297	1.40132	0.000302637	0.832107	0.000183697	2.77951	0.000622281
2.34825	0.000536087	4.44131	0.000995462	1.40334	0.000303076	0.832754	0.000183839	2.78537	0.0006236
2.35295	0.000537156	4.44642	0.00099661	1.40534	0.000303512	0.833321	0.000183964	2.79128	0.00062493
2.35752	0.000538198	4.45156	0.000997762	1.4075	0.00030398	0.833721	0.000184052	2.79709	0.00062624
2.36208	0.000539238	4.45685	0.00099895	1.40979	0.00030448	0.833852	0.00018408	2.8028	0.000627525
2.36667	0.000540283	4.46229	0.00100017	1.41207	0.000304976	0.833838	0.000184077	2.80852	0.000628814
2.37123	0.000541321	4.46766	0.00100138	1.41427	0.000305455	0.833974	0.000184107	2.81437	0.00063013
2.37579	0.000542359	4.47287	0.00100255	1.41653	0.000305947	0.834389	0.000184199	2.82034	0.000631475
2.38043	0.000543417	4.47797	0.00100369	1.41899	0.000306482	0.834986	0.00018433	2.82639	0.000632838
2.38515	0.000544493	4.48298	0.00100481	1.42164	0.000307059	0.835739	0.000184495	2.83244	0.000634201
2.38993	0.000545582	4.48779	0.00100589	1.42445	0.000307671	0.836678	0.000184702	2.83833	0.000635526
2.39479	0.000546688	4.49236	0.00100692	1.42738	0.000308309	0.837671	0.00018492	2.84394	0.000636789
2.39976	0.000547821	4.49688	0.00100793	1.43032	0.000308949	0.838577	0.000185119	2.84942	0.000638025
2.4049	0.000548993	4.50165	0.001009	1.43312	0.000309557	0.839422	0.000185305	2.85499	0.00063928
2.41025	0.00055021	4.50685	0.00101017	1.43573	0.000310126	0.84026	0.000185489	2.8606	0.000640541
2.41576	0.000551466	4.51223	0.00101138	1.43824	0.000310673	0.841091	0.000185672	2.86613	0.000641787
2.42134	0.000552737	4.51742	0.00101254	1.44067	0.000311201	0.841947	0.000185861	2.87165	0.000643031
2.42686	0.000553994	4.52245	0.00101367	1.44296	0.000311699	0.84287	0.000186063	2.87719	0.000644277
2.43226	0.000555225	4.52774	0.00101486	1.44513	0.000312171	0.843836	0.000186276	2.8827	0.00064552
2.43755	0.00055643	4.53357	0.00101616	1.44736	0.000312658	0.844759	0.000186479	2.88833	0.000646788
2.44274	0.000557613	4.53972	0.00101755	1.44986	0.000313201	0.845554	0.000186654	2.89428	0.000648126
2.44787	0.000558781	4.54599	0.00101895	1.45257	0.000313791	0.846111	0.000186776	2.90045	0.000649517
2.45294	0.000559937	4.55238	0.00102039	1.45528	0.00031438	0.84627	0.000186811	2.9066	0.000650901
2.45796	0.000561079	4.55887	0.00102184	1.45791	0.000314953	0.84604	0.00018676	2.91259	0.000652252
2.4629	0.000562205	4.56537	0.0010233	1.46058	0.000315535	0.845711	0.000186688	2.91849	0.00065358
2.46774	0.000563309	4.57187	0.00102476	1.46337	0.000316143	0.845477	0.000186637	2.9243	0.000654889
2.47255	0.000564404	4.57846	0.00102624	1.46623	0.000316766	0.845081	0.00018655	2.92983	0.000656133
2.47742	0.000565513	4.58521	0.00102775	1.46908	0.000317386	0.844215	0.000186359	2.93478	0.000657249
2.48237	0.000566642	4.59202	0.00102928	1.47188	0.000317995	0.843025	0.000186097	2.9391	0.000658221
2.48735	0.000567776	4.59874	0.00103079	1.4747	0.000318608	0.841831	0.000185835	2.94308	0.000659117
2.49236	0.000568917	4.60525	0.00103225	1.47761	0.000319241	0.840634	0.000185572	2.94708	0.000660018
2.49738	0.00057006	4.61156	0.00103367	1.48046	0.000319862	0.839327	0.000185284	2.95123	0.000660952
2.5023	0.000571182	4.61785	0.00103508	1.48302	0.000320421	0.83803	0.000184999	2.95547	0.000661909
2.50705	0.000572264	4.62433	0.00103653	1.48527	0.00032091	0.83692	0.000184755	2.95982	0.000662889
2.51163	0.000573307	4.63108	0.00103805	1.4873	0.000321352	0.836053	0.000184564	2.96431	0.000663899
2.51604	0.000574313	4.638	0.0010396	1.48905	0.000321732	0.835417	0.000184424	2.96885	0.000664921
2.52027	0.000575276	4.64493	0.00104115	1.4905	0.000322048	0.834978	0.000184328	2.9734	0.000665946
2.52439	0.000576215	4.65169	0.00104267	1.49202	0.000322379	0.834746	0.000184277	2.97816	0.000667018
2.52855	0.000577161	4.6582	0.00104413	1.49404	0.000322818	0.834772	0.000184283	2.98325	0.000668164
2.5328	0.00057813	4.66454	0.00104555	1.49655	0.000323364	0.834964	0.000184325	2.98851	0.00066935
2.5372	0.000579132	4.6708	0.00104696	1.49921	0.000323944	0.835086	0.000184352	2.9937	0.000670519
2.54176	0.000580172	4.67691	0.00104833	1.50182	0.000324513	0.835065	0.000184347	2.99872	0.000671649
2.54641	0.000581231	4.68276	0.00104965	1.50441	0.000325075	0.835091	0.000184353	3.00359	0.000672746
2.55108	0.000582295	4.68844	0.00105092	1.50697	0.000325632	0.835362	0.000184412	3.00838	0.000673825
2.55587	0.000583387	4.69406	0.00105218	1.50944	0.000326171	0.835853	0.00018452	3.01319	0.000674908
2.56084	0.000584518	4.69956	0.00105341	1.51186	0.000326697	0.836473	0.000184657	3.01813	0.000676021
2.56583	0.000585656	4.70485	0.0010546	1.51423	0.000327214	0.837314	0.000184842	3.02331	0.000677187
2.57071	0.000586768	4.71	0.00105576	1.51641	0.000327687	0.838485	0.000185099	3.02875	0.000678413
2.57557	0.000587874	4.71517	0.00105692	1.51829	0.000328097	0.839822	0.000185393	3.03443	0.000679692
2.58055	0.00058901	4.72049	0.00105811	1.52013	0.000328498	0.841031	0.000185659	3.04027	0.000681007
2.58569	0.000590181	4.72606	0.00105936	1.52221	0.000328951	0.841969	0.000185865	3.04617	0.000682336
2.59096	0.000591382	4.73189	0.00106067	1.52451	0.000329451	0.842638	0.000186012	3.05205	0.000683661
2.59639	0.00059262	4.7379	0.00106202	1.5268	0.000329951	0.843131	0.000186121	3.05793	0.000684986
2.60203	0.000593904	4.74387	0.00106336	1.52907	0.000330445	0.843601	0.000186224	3.06397	0.000686345
2.6079	0.000595241	4.74969	0.00106467	1.53146	0.000330964	0.844199	0.000186356	3.07027	0.000687765
2.61398	0.000596628	4.75549	0.00106597	1.53402	0.000331521	0.844942	0.000186519	3.07677	0.000689228
2.62013	0.000598028	4.76137	0.00106729	1.53657	0.000332077	0.845692	0.000186684	3.08329	0.000690697
2.62607	0.000599382	4.76724	0.0010686	1.5389	0.000332584	0.846319	0.000186822	3.08983	0.00069217
2.63172	0.000600669	4.77313	0.00106993	1.54094	0.000333027	0.846834	0.000186935	3.09652	0.000693677
2.63719	0.000601914	4.77926	0.0010713	1.54281	0.000333435	0.847352	0.000187049	3.10338	0.000695222
2.6426	0.000603147	4.78578	0.00107276	1.5447	0.000333845	0.848045	0.000187201	3.11015	0.000696747
2.64808	0.000604396	4.79266	0.00107431	1.54667	0.000334275	0.849022	0.000187416	3.11656	0.000698191
2.65375	0.000605689	4.7998	0.00107591	1.54867	0.00033471	0.85022	0.00018768	3.12257	0.000699546
2.65963	0.000607027	4.80703	0.00107753	1.55056	0.000335122	0.851496	0.00018796	3.12839	0.000700856
2.66555	0.000608377	4.81408	0.00107912	1.5523	0.000335501	0.852789	0.000188245	3.13425	0.000702177
2.67145	0.00060972	4.82081	0.00108063	1.55412	0.000335897	0.854079	0.000188528	3.14028	0.000703534
2.67737	0.00061107	4.82735	0.0010821	1.55633	0.000336377	0.855294	0.000188796	3.14642	0.000704918
2.68338	0.00061244	4.83382	0.00108355	1.55901	0.000336961	0.856383	0.000189035	3.15264	0.000706318
2.68942	0.000613817	4.84022	0.00108498	1.56196	0.000337604	0.85738	0.000189254	3.15896	0.000707741
2.69542	0.000615184	4.84666	0.00108643	1.56494	0.000338253	0.858296	0.000189456	3.16546	0.000709206
2.70147	0.000616561	4.85331	0.00108792	1.56791	0.000338898	0.859041	0.000189619	3.17224	0.000710733
2.70766	0.000617971	4.86005	0.00108943	1.5709	0.000339549	0.859567	0.000189735	3.17932	0.000712328
2.71387	0.000619387	4.86659	0.0010909	1.57382	0.000340184	0.859986	0.000189827	3.18653	0.000713951
2.71988	0.000620757	4.87274	0.00109228	1.57646	0.00034076	0.8605	0.00018994	3.19361	0.000715546
2.72562	0.000622064	4.87863	0.0010936	1.57879	0.000341267	0.861211	0.000190097	3.20051	0.000717101
2.73111	0.000623315	4.88459	0.00109494	1.58088	0.000341722	0.861988	0.000190268	3.20743	0.000718659
2.73646	0.000624534	4.89078	0.00109633	1.58275	0.000342129	0.862697	0.000190424	3.21447	0.000720246
2.74188	0.000625769	4.8971	0.00109775	1.58439	0.000342487	0.863472	0.000190594	3.22155	0.000721841
2.74744	0.000627036	4.90334	0.00109915	1.58595	0.000342827	0.864492	0.000190818	3.22852	0.00072341
2.75305	0.000628314	4.90953	0.00110054	1.58754	0.000343171	0.865643	0.000191071	3.23531	0.00072494
2.75869	0.000629601	4.91583	0.00110195	1.5891	0.000343511	0.866593	0.00019128	3.24196	0.000726438
2.76452	0.000630929	4.92229	0.0011034	1.59057	0.000343832	0.867169	0.000191407	3.24856	0.000727925
2.7706	0.000632315	4.9288	0.00110486	1.59197	0.000344137	0.867464	0.000191472	3.25516	0.000729413
2.7769	0.000633749	4.93533	0.00110633	1.59344	0.000344456	0.867647	0.000191512	3.26176	0.000730899
2.78337	0.000635224	4.94199	0.00110783	1.59514	0.000344827	0.867822	0.000191551	3.26831	0.000732374
2.78998	0.000636729	4.94884	0.00110936	1.59716	0.000345267	0.8681	0.000191612	3.27482	0.000733841
2.79662	0.000638242	4.95576	0.00111092	1.59936	0.000345745	0.868539	0.000191708	3.2813	0.0007353
2.80326	0.000639756	4.96253	0.00111243	1.60144	0.000346199	0.868976	0.000191804	3.28759	0.000736718
2.80995	0.000641279	4.96914	0.00111392	1.60327	0.000346596	0.86919	0.000191851	3.29363	0.000738078
2.81676	0.000642832	4.97584	0.00111542	1.60502	0.000346978	0.869185	0.00019185	3.29957	0.000739415
2.82378	0.000644432	4.98275	0.00111697	1.60704	0.000347417	0.86912	0.000191836	3.30566	0.000740788
2.83106	0.000646092	4.98972	0.00111854	1.60945	0.000347942	0.86904	0.000191818	3.31204	0.000742225
2.83857	0.000647801	4.99663	0.00112009	1.61219	0.000348539	0.868883	0.000191784	3.31868	0.00074372
2.84617	0.000649535	5.00356	0.00112165	1.61513	0.000349179	0.868696	0.000191743	3.32544	0.000745243
2.85378	0.000651269	5.01048	0.0011232	1.61804	0.000349812	0.868706	0.000191745	3.33219	0.000746766
2.86129	0.000652979	5.01719	0.00112471	1.62067	0.000350385	0.869035	0.000191817	3.33895	0.000748287
2.86856	0.000654637	5.02362	0.00112615	1.62301	0.000350894	0.869482	0.000191916	3.3457	0.000749809
2.87552	0.000656223	5.02999	0.00112758	1.62529	0.000351391	0.869731	0.00019197	3.35236	0.00075131
2.88219	0.000657743	5.03643	0.00112902	1.62763	0.0003519	0.869711	0.000191966	3.35891	0.000752784
2.88864	0.000659212	5.04267	0.00113042	1.62982	0.000352377	0.869627	0.000191948	3.36543	0.000754252
2.89486	0.000660629	5.04834	0.0011317	1.63171	0.000352788	0.869682	0.00019196	3.37197	0.000755727
2.90084	0.000661992	5.05356	0.00113287	1.63346	0.000353168	0.869857	0.000191998	3.37852	0.000757202
2.90668	0.000663324	5.05869	0.00113402	1.63538	0.000353587	0.870002	0.00019203	3.38506	0.000758676
2.91255	0.000664662	5.064	0.00113521	1.63758	0.000354065	0.870017	0.000192033	3.39164	0.000760159
2.91847	0.000666012	5.06947	0.00113644	1.63982	0.000354554	0.869866	0.000192	3.39825	0.000761648
2.92432	0.000667344	5.07494	0.00113767	1.64191	0.000355007	0.869481	0.000191915	3.40485	0.000763134
2.92999	0.000668636	5.08024	0.00113886	1.64379	0.000355417	0.868832	0.000191773	3.4114	0.000764611
2.93551	0.000669894	5.08543	0.00114002	1.6456	0.000355812	0.868054	0.000191602	3.41774	0.000766038
2.94096	0.000671137	5.09061	0.00114119	1.64755	0.000356236	0.867419	0.000191462	3.42366	0.000767373
2.9464	0.000672376	5.09586	0.00114236	1.6497	0.000356704	0.867085	0.000191388	3.42929	0.00076864
2.95186	0.00067362	5.10131	0.00114359	1.65191	0.000357184	0.866943	0.000191357	3.4349	0.000769904
2.95747	0.000674899	5.10708	0.00114488	1.65402	0.000357644	0.866869	0.000191341	3.44061	0.00077119
2.96342	0.000676255	5.11333	0.00114629	1.65611	0.000358099	0.867044	0.00019138	3.44637	0.000772489
2.96976	0.0006777	5.12027	0.00114784	1.65832	0.00035858	0.867692	0.000191522	3.45224	0.000773812
2.97628	0.000679185	5.12787	0.00114955	1.66058	0.000359073	0.868643	0.000191731	3.45832	0.000775181
2.98273	0.000680655	5.1358	0.00115133	1.66274	0.000359543	0.869523	0.000191925	3.46454	0.000776581
2.98917	0.000682122	5.14374	0.00115311	1.66477	0.000359986	0.87029	0.000192093	3.47075	0.00077798
2.9959	0.000683657	5.15151	0.00115486	1.66685	0.000360438	0.87115	0.000192282	3.47694	0.000779375
3.00308	0.000685293	5.15903	0.00115655	1.66912	0.000360931	0.872146	0.000192501	3.48317	0.000780779
3.01047	0.000686977	5.16633	0.00115818	1.67152	0.000361454	0.873194	0.000192732	3.48945	0.000782195
3.01775	0.000688637	5.17345	0.00115978	1.67393	0.000361979	0.874385	0.000192994	3.49579	0.000783623
3.02477	0.000690236	5.18046	0.00116136	1.6763	0.000362495	0.875871	0.000193321	3.50221	0.000785068
3.03151	0.000691773	5.18748	0.00116293	1.67874	0.000363025	0.877545	0.000193689	3.50864	0.000786517
3.03805	0.000693262	5.19466	0.00116454	1.68138	0.000363601	0.879169	0.000194046	3.51493	0.000787936
3.04464	0.000694764	5.20213	0.00116622	1.68415	0.000364204	0.880664	0.000194375	3.52101	0.000789306
3.05156	0.000696343	5.20992	0.00116797	1.68684	0.00036479	0.882126	0.000194696	3.52701	0.000790657
3.05873	0.000697977	5.21793	0.00116977	1.68948	0.000365364	0.883595	0.000195019	3.53313	0.000792036
3.0657	0.000699566	5.22603	0.00117159	1.69231	0.00036598	0.884976	0.000195323	3.53939	0.000793446
3.07225	0.000701059	5.23408	0.00117339	1.69546	0.000366666	0.886265	0.000195606	3.54556	0.000794836
3.07863	0.000702512	5.242	0.00117517	1.69889	0.000367412	0.887591	0.000195898	3.55149	0.000796172
3.08514	0.000703997	5.24983	0.00117693	1.7025	0.000368198	0.888959	0.000196199	3.5573	0.000797482
3.09188	0.000705532	5.25761	0.00117868	1.70609	0.000368981	0.890222	0.000196476	3.56317	0.000798804
3.09884	0.000707118	5.26533	0.00118041	1.7094	0.000369701	0.891288	0.000196711	3.56898	0.000800114
3.106	0.000708749	5.27288	0.0011821	1.71231	0.000370335	0.892139	0.000196898	3.57456	0.000801369
3.11311	0.00071037	5.28011	0.00118373	1.71497	0.000370914	0.892803	0.000197044	3.57986	0.000802565
3.11988	0.000711914	5.28705	0.00118528	1.71758	0.000371481	0.893462	0.000197189	3.58498	0.000803719
3.12633	0.000713385	5.2938	0.0011868	1.72019	0.000372049	0.894343	0.000197383	3.59001	0.000804852
3.13271	0.000714838	5.30046	0.00118829	1.7228	0.000372619	0.895528	0.000197643	3.59506	0.00080599
3.13918	0.000716313	5.30711	0.00118979	1.72543	0.000373191	0.896925	0.000197951	3.60025	0.00080716
3.14581	0.000717824	5.31385	0.0011913	1.72789	0.000373727	0.898297	0.000198252	3.60565	0.000808375
3.15269	0.000719392	5.32067	0.00119283	1.73001	0.000374188	0.899357	0.000198486	3.61124	0.000809636
3.15988	0.000721031	5.3274	0.00119434	1.73198	0.000374616	0.900015	0.00019863	3.61696	0.000810925
3.16729	0.000722721	5.33403	0.00119583	1.73403	0.000375064	0.900437	0.000198723	3.62271	0.000812221
3.17478	0.000724427	5.34075	0.00119734	1.73618	0.000375532	0.900841	0.000198812	3.62844	0.000813511
3.18225	0.00072613	5.34769	0.0011989	1.73837	0.000376008	0.90133	0.000198919	3.63409	0.000814783
3.18963	0.000727811	5.35475	0.00120048	1.74065	0.000376505	0.901874	0.000199039	3.6396	0.000816025
3.19684	0.000729455	5.36177	0.00120206	1.74305	0.000377027	0.902387	0.000199152	3.64498	0.000817238
3.20384	0.000731051	5.36867	0.00120361	1.74552	0.000377565	0.902852	0.000199254	3.65036	0.000818451
3.21056	0.000732583	5.37543	0.00120513	1.74805	0.000378115	0.903346	0.000199363	3.65585	0.000819688
3.21703	0.000734058	5.38215	0.00120664	1.75053	0.000378656	0.903912	0.000199487	3.6614	0.000820938
3.22344	0.000735519	5.38893	0.00120816	1.75277	0.000379144	0.904471	0.00019961	3.66682	0.00082216
3.22994	0.000737	5.39575	0.00120969	1.75477	0.000379579	0.904879	0.0001997	3.67196	0.000823316
3.2365	0.000738495	5.40253	0.00121121	1.75685	0.000380031	0.905023	0.000199731	3.67672	0.000824391
3.24305	0.000739988	5.40931	0.00121273	1.75912	0.000380525	0.904937	0.000199713	3.68116	0.000825389
3.24955	0.000741469	5.41621	0.00121428	1.76124	0.000380988	0.904925	0.00019971	3.68538	0.00082634
3.2559	0.000742918	5.42335	0.00121589	1.76305	0.000381381	0.905331	0.000199799	3.68953	0.000827275
3.26209	0.000744329	5.43062	0.00121752	1.76479	0.00038176	0.906168	0.000199983	3.69368	0.000828212
3.26831	0.000745746	5.43782	0.00121914	1.76671	0.000382178	0.907162	0.000200202	3.69788	0.000829159
3.27474	0.000747212	5.44491	0.00122073	1.76877	0.000382626	0.908074	0.000200403	3.70213	0.000830114
3.28143	0.000748736	5.45207	0.00122233	1.77082	0.000383073	0.908824	0.000200567	3.70634	0.000831063
3.28826	0.000750295	5.4594	0.00122398	1.77279	0.000383502	0.909453	0.000200706	3.71054	0.00083201
3.29507	0.000751847	5.46684	0.00122565	1.77469	0.000383915	0.910003	0.000200827	3.71493	0.000833001
3.30165	0.000753346	5.47422	0.00122731	1.77669	0.000384352	0.910396	0.000200913	3.71967	0.000834067
3.30792	0.000754776	5.48145	0.00122893	1.77894	0.000384842	0.91063	0.000200965	3.7246	0.000835179
3.31397	0.000756156	5.4886	0.00123054	1.78135	0.000385365	0.910963	0.000201038	3.72957	0.000836299
3.31982	0.000757488	5.49578	0.00123215	1.7837	0.000385877	0.911603	0.000201179	3.73459	0.000837431
3.32533	0.000758744	5.50297	0.00123376	1.78597	0.000386371	0.912498	0.000201375	3.73965	0.000838571
3.33044	0.000759909	5.51011	0.00123537	1.78822	0.000386861	0.913509	0.000201598	3.74462	0.000839691
3.33525	0.000761005	5.51723	0.00123697	1.79047	0.00038735	0.914563	0.00020183	3.74957	0.000840805
3.33991	0.000762068	5.5244	0.00123858	1.79269	0.000387835	0.915664	0.000202072	3.75464	0.000841948
3.34459	0.000763136	5.53161	0.00124019	1.79486	0.000388308	0.916891	0.000202342	3.75975	0.000843099
3.34943	0.000764239	5.53874	0.0012418	1.79694	0.000388759	0.918337	0.00020266	3.76472	0.00084422
3.35452	0.000765398	5.54574	0.00124337	1.79892	0.00038919	0.920002	0.000203026	3.76956	0.00084531
3.35983	0.00076661	5.55267	0.00124492	1.80086	0.000389612	0.921742	0.000203408	3.77423	0.000846362
3.36526	0.000767846	5.55966	0.00124649	1.80276	0.000390027	0.923387	0.00020377	3.77852	0.000847328
3.37071	0.000769089	5.5667	0.00124807	1.80456	0.000390418	0.924902	0.000204103	3.78238	0.000848198
3.37625	0.000770351	5.57368	0.00124964	1.80625	0.000390788	0.926345	0.000204421	3.78616	0.00084905
3.38188	0.000771635	5.5805	0.00125117	1.80799	0.000391165	0.927761	0.000204732	3.79014	0.000849948
3.3875	0.000772916	5.58717	0.00125267	1.8099	0.000391581	0.929197	0.000205048	3.79423	0.00085087
3.39296	0.000774162	5.59382	0.00125416	1.81212	0.000392066	0.930629	0.000205363	3.79826	0.000851777
3.39819	0.000775353	5.60063	0.00125569	1.81467	0.00039262	0.931911	0.000205645	3.80234	0.000852696
3.40316	0.000776487	5.60769	0.00125728	1.81726	0.000393185	0.932933	0.000205869	3.80667	0.000853673
3.40793	0.000777574	5.615	0.00125892	1.81961	0.000393695	0.933794	0.000206059	3.81127	0.000854709
3.41253	0.000778623	5.62245	0.00126059	1.82176	0.000394163	0.934685	0.000206255	3.81589	0.00085575
3.41699	0.000779639	5.62982	0.00126225	1.82402	0.000394655	0.935662	0.00020647	3.82035	0.000856756
3.42145	0.000780655	5.63692	0.00126384	1.82656	0.000395208	0.936697	0.000206697	3.82472	0.000857741
3.42617	0.000781733	5.64373	0.00126537	1.82918	0.000395779	0.937861	0.000206953	3.82915	0.00085874
3.43136	0.000782916	5.6505	0.00126689	1.83157	0.000396299	0.939283	0.000207266	3.83369	0.000859761
3.43696	0.000784191	5.65753	0.00126847	1.83374	0.000396772	0.940878	0.000207617	3.83827	0.000860795
3.44281	0.000785527	5.66493	0.00127013	1.83598	0.00039726	0.942359	0.000207942	3.84292	0.000861842
3.44889	0.000786911	5.67257	0.00127185	1.83846	0.0003978	0.943509	0.000208195	3.84768	0.000862914
3.45509	0.000788325	5.6804	0.00127361	1.84103	0.00039836	0.944283	0.000208365	3.85261	0.000864026
3.46128	0.000789737	5.68846	0.00127542	1.84345	0.000398885	0.944745	0.000208467	3.85774	0.000865183
3.46742	0.000791136	5.69668	0.00127726	1.84558	0.000399351	0.945024	0.000208528	3.86294	0.000866353
3.47352	0.000792526	5.70496	0.00127912	1.8475	0.000399768	0.945282	0.000208585	3.86802	0.000867498
3.4795	0.000793891	5.7133	0.00128099	1.84933	0.000400166	0.945625	0.000208661	3.87301	0.000868622
3.48529	0.00079521	5.72165	0.00128287	1.85123	0.00040058	0.946028	0.000208749	3.87798	0.000869743
3.49084	0.000796476	5.72996	0.00128474	1.85334	0.000401038	0.94643	0.000208838	3.88288	0.000870847
3.49621	0.000797701	5.7383	0.00128661	1.85559	0.000401529	0.946887	0.000208938	3.88771	0.000871936
3.50144	0.000798892	5.74676	0.00128851	1.85783	0.000402017	0.947435	0.000209059	3.89276	0.000873075
3.50653	0.000800053	5.75537	0.00129044	1.86007	0.000402505	0.94794	0.00020917	3.89819	0.000874297
3.51153	0.000801193	5.76413	0.00129241	1.8625	0.000403035	0.948276	0.000209244	3.90373	0.000875545
3.51641	0.000802304	5.77304	0.00129441	1.86521	0.000403623	0.948521	0.000209298	3.90914	0.000876766
3.52106	0.000803365	5.78197	0.00129642	1.86801	0.000404233	0.948797	0.000209358	3.91461	0.000877997
3.52545	0.000804367	5.79069	0.00129838	1.87078	0.000404837	0.949075	0.000209419	3.92033	0.000879287
3.52972	0.000805339	5.79909	0.00130026	1.87354	0.000405438	0.949242	0.000209456	3.92625	0.000880622
3.53404	0.000806325	5.80724	0.00130209	1.87624	0.000406024	0.949282	0.000209465	3.93228	0.000881981
3.53846	0.000807333	5.81538	0.00130392	1.87872	0.000406565	0.949307	0.00020947	3.9384	0.00088336
3.54289	0.000808342	5.82361	0.00130577	1.88091	0.000407042	0.94938	0.000209486	3.94448	0.000884729
3.54729	0.000809345	5.83194	0.00130764	1.88281	0.000407455	0.949444	0.000209501	3.95029	0.00088604
3.55176	0.000810364	5.84033	0.00130952	1.88447	0.000407818	0.949506	0.000209514	3.95571	0.000887262
3.55636	0.000811413	5.84885	0.00131144	1.886	0.00040815	0.949703	0.000209558	3.96084	0.000888418
3.56094	0.000812457	5.85764	0.00131341	1.88752	0.000408482	0.950112	0.000209648	3.96578	0.00088953
3.56527	0.000813446	5.86673	0.00131545	1.88925	0.000408857	0.950675	0.000209771	3.97052	0.000890598
3.56935	0.000814375	5.8761	0.00131756	1.89125	0.000409293	0.951354	0.000209921	3.97512	0.000891635
3.57338	0.000815294	5.88574	0.00131972	1.89329	0.000409739	0.952199	0.000210106	3.97979	0.000892689
3.57761	0.000816258	5.89547	0.00132191	1.8952	0.000410154	0.953249	0.000210337	3.9846	0.000893773
3.58214	0.000817292	5.90505	0.00132406	1.89717	0.000410582	0.954479	0.000210608	3.98945	0.000894865
3.587	0.000818398	5.91428	0.00132613	1.89938	0.000411063	0.955904	0.000210921	3.9944	0.00089598
3.59218	0.000819581	5.92321	0.00132814	1.90159	0.000411545	0.957661	0.000211308	3.99955	0.000897143
3.59765	0.000820827	5.93199	0.00133011	1.9035	0.000411961	0.9598	0.000211778	4.00475	0.000898313
3.6032	0.000822093	5.94072	0.00133207	1.90523	0.000412338	0.962091	0.000212282	4.00973	0.000899437
3.6087	0.000823347	5.94931	0.001334	1.90718	0.000412761	0.964288	0.000212765	4.01453	0.000900518
3.61417	0.000824593	5.95769	0.00133588	1.90938	0.000413242	0.966378	0.000213225	4.01934	0.000901602
3.61968	0.00082585	5.96593	0.00133773	1.91152	0.000413708	0.968502	0.000213692	4.02431	0.000902722
3.62529	0.000827129	5.97415	0.00133958	1.91342	0.00041412	0.970711	0.000214178	4.0294	0.000903869
3.63095	0.00082842	5.98244	0.00134144	1.91515	0.000414498	0.972853	0.000214649	4.03447	0.000905012
3.63663	0.000829714	5.99093	0.00134335	1.91673	0.000414842	0.974778	0.000215072	4.03943	0.00090613
3.6422	0.000830985	5.99972	0.00134532	1.91815	0.00041515	0.976542	0.00021546	4.04433	0.000907233
3.64752	0.000832199	6.0088	0.00134736	1.9196	0.000415467	0.97829	0.000215845	4.04933	0.000908361
3.65262	0.000833362	6.01812	0.00134946	1.92135	0.000415848	0.98006	0.000216234	4.05456	0.00090954
3.65769	0.000834516	6.02759	0.00135158	1.92337	0.000416287	0.981756	0.000216607	4.05991	0.000910747
3.66284	0.000835691	6.03705	0.00135371	1.92551	0.000416754	0.983192	0.000216923	4.06511	0.000911918
3.66805	0.000836879	6.0464	0.00135581	1.9277	0.00041723	0.984245	0.000217154	4.06997	0.000913015
3.67328	0.00083807	6.05563	0.00135788	1.92984	0.000417696	0.985023	0.000217325	4.0747	0.000914079
3.67855	0.000839274	6.06475	0.00135993	1.93191	0.000418146	0.985742	0.000217483	4.07961	0.000915186
3.68389	0.000840491	6.07378	0.00136196	1.93405	0.000418613	0.986475	0.000217644	4.08476	0.000916347
3.68919	0.000841699	6.08278	0.00136398	1.93635	0.000419114	0.987138	0.00021779	4.08989	0.000917503
3.69435	0.000842876	6.09167	0.00136598	1.93871	0.000419627	0.987658	0.000217905	4.09489	0.00091863
3.69943	0.000844033	6.10031	0.00136792	1.94105	0.000420136	0.988043	0.000217989	4.09998	0.000919778
3.70457	0.000845206	6.10856	0.00136977	1.94338	0.000420644	0.9884	0.000218068	4.10537	0.000920993
3.70983	0.000846406	6.11648	0.00137155	1.94573	0.000421156	0.988955	0.00021819	4.11093	0.000922245
3.71516	0.000847622	6.12432	0.00137331	1.94818	0.000421691	0.989874	0.000218392	4.11637	0.000923471
3.72054	0.000848846	6.13233	0.00137511	1.95078	0.000422256	0.991135	0.000218669	4.12151	0.00092463
3.72594	0.000850079	6.14055	0.00137696	1.95335	0.000422816	0.992676	0.000219008	4.12631	0.000925712
3.73133	0.000851308	6.14895	0.00137884	1.95556	0.000423296	0.994446	0.000219398	4.13093	0.000926754
3.73662	0.000852514	6.15746	0.00138076	1.9573	0.000423675	0.996238	0.000219792	4.13565	0.000927817
3.74182	0.000853699	6.16605	0.00138269	1.95889	0.000424021	0.997865	0.000220149	4.14058	0.000928928
3.74696	0.000854873	6.17465	0.00138462	1.96058	0.000424389	0.999434	0.000220495	4.14566	0.000930073
3.75215	0.000856054	6.1833	0.00138656	1.96223	0.000424749	1.00113	0.000220867	4.15083	0.000931239
3.75743	0.000857258	6.19208	0.00138853	1.96365	0.000425058	1.00293	0.000221264	4.15613	0.000932433
3.76276	0.000858474	6.20084	0.0013905	1.96486	0.000425321	1.00472	0.000221658	4.16161	0.000933669
3.76803	0.000859676	6.20939	0.00139242	1.96603	0.000425576	1.00642	0.000222031	4.16729	0.00093495
3.77332	0.000860882	6.21763	0.00139427	1.96728	0.000425849	1.00804	0.000222388	4.17313	0.000936267
3.77882	0.000862137	6.22553	0.00139605	1.96861	0.000426138	1.00961	0.000222733	4.17908	0.000937607
3.78452	0.000863437	6.23307	0.00139774	1.96994	0.000426428	1.01106	0.000223052	4.18504	0.00093895
3.79023	0.000864737	6.24023	0.00139935	1.97132	0.000426728	1.01234	0.000223333	4.19082	0.000940254
3.79577	0.000866003	6.24727	0.00140093	1.97291	0.000427075	1.01352	0.000223593	4.19627	0.000941482
3.80111	0.000867219	6.25457	0.00140257	1.97476	0.000427478	1.01482	0.000223878	4.2015	0.00094266
3.80622	0.000868384	6.26233	0.00140431	1.97671	0.000427901	1.01643	0.000224233	4.20681	0.000943858
3.81121	0.000869523	6.2704	0.00140613	1.97864	0.000428322	1.01836	0.000224658	4.21232	0.0009451
3.81628	0.000870678	6.27855	0.00140796	1.98062	0.000428753	1.02045	0.000225116	4.21778	0.000946331
3.82138	0.000871841	6.28666	0.00140978	1.98265	0.000429196	1.0225	0.000225568	4.22288	0.00094748
3.82632	0.000872968	6.29469	0.00141158	1.9846	0.00042962	1.02442	0.000225989	4.2275	0.000948522
3.83108	0.000874053	6.30272	0.00141339	1.98638	0.000430008	1.02619	0.00022638	4.23178	0.000949486
3.83584	0.00087514	6.31089	0.00141522	1.98812	0.000430387	1.0279	0.000226755	4.23591	0.000950417
3.84081	0.000876273	6.31923	0.0014171	1.98998	0.000430792	1.02962	0.000227133	4.24004	0.000951349
3.84604	0.000877465	6.3277	0.001419	1.99204	0.00043124	1.03136	0.000227516	4.24425	0.000952297
3.85152	0.000878715	6.33633	0.00142094	1.99424	0.000431719	1.03314	0.000227908	4.24859	0.000953276
3.85718	0.000880006	6.34516	0.00142292	1.99639	0.000432186	1.03506	0.00022833	4.25321	0.000954317
3.86291	0.000881312	6.35396	0.0014249	1.99834	0.000432612	1.03715	0.000228789	4.25816	0.000955434
3.86864	0.000882619	6.36243	0.0014268	2.00023	0.000433024	1.03923	0.000229248	4.26335	0.000956603
3.87448	0.00088395	6.37053	0.00142862	2.00222	0.000433456	1.04116	0.000229672	4.26868	0.000957805
3.88053	0.000885331	6.37848	0.00143041	2.00431	0.000433912	1.04301	0.000230078	4.27413	0.000959032
3.88673	0.000886744	6.3864	0.00143219	2.00646	0.00043438	1.04495	0.000230506	4.27959	0.000960264
3.89285	0.00088814	6.39406	0.00143391	2.00861	0.000434849	1.04693	0.000230941	4.28499	0.00096148
3.89878	0.000889491	6.40138	0.00143556	2.01068	0.000435299	1.04869	0.000231329	4.2903	0.000962677
3.90454	0.000890806	6.40855	0.00143717	2.01267	0.000435732	1.05025	0.00023167	4.29554	0.00096386
3.91028	0.000892115	6.41574	0.00143878	2.01466	0.000436164	1.0519	0.000232033	4.30081	0.000965047
3.91613	0.000893449	6.42288	0.00144039	2.01664	0.000436596	1.05374	0.000232438	4.30619	0.000966259
3.92209	0.000894807	6.42985	0.00144195	2.01848	0.000436997	1.05557	0.00023284	4.31174	0.000967511
3.928	0.000896155	6.43673	0.0014435	2.02014	0.000437358	1.05711	0.000233178	4.31744	0.000968796
3.9338	0.000897479	6.44368	0.00144506	2.02175	0.000437709	1.05817	0.000233413	4.32311	0.000970075
3.93964	0.000898811	6.45074	0.00144664	2.0235	0.000438089	1.05884	0.000233561	4.32856	0.000971304
3.9456	0.000900169	6.45782	0.00144824	2.02547	0.00043852	1.05945	0.000233694	4.33376	0.000972474
3.9516	0.000901539	6.46492	0.00144983	2.02767	0.000438997	1.06025	0.000233871	4.3388	0.00097361
3.95756	0.000902898	6.47205	0.00145143	2.02993	0.000439491	1.06123	0.000234086	4.34379	0.000974735
3.96339	0.000904226	6.4791	0.00145302	2.03215	0.000439974	1.06234	0.000234329	4.34874	0.000975852
3.96909	0.000905525	6.48581	0.00145452	2.03438	0.000440461	1.06367	0.000234623	4.35362	0.000976953
3.97482	0.000906834	6.49215	0.00145595	2.03688	0.000441003	1.06528	0.000234977	4.35842	0.000978035
3.98076	0.000908188	6.49838	0.00145735	2.03982	0.000441644	1.06708	0.000235371	4.36319	0.000979109
3.98687	0.000909581	6.50474	0.00145878	2.04304	0.000442346	1.06903	0.000235801	4.36798	0.00098019
3.99304	0.000910988	6.51122	0.00146023	2.04606	0.000443004	1.07119	0.000236277	4.37284	0.000981284
3.99917	0.000912387	6.51769	0.00146169	2.04855	0.000443545	1.07356	0.000236797	4.37774	0.000982389
4.00515	0.00091375	6.52415	0.00146314	2.05058	0.000443986	1.076	0.000237333	4.38273	0.000983515
4.01092	0.000915067	6.53064	0.0014646	2.05242	0.000444389	1.07837	0.000237855	4.38803	0.000984709
4.01663	0.000916369	6.53718	0.00146607	2.05434	0.000444806	1.08062	0.000238351	4.39379	0.000986009
4.02248	0.000917702	6.54377	0.00146755	2.0565	0.000445275	1.08276	0.00023882	4.39988	0.000987381
4.02858	0.000919095	6.55029	0.00146901	2.05894	0.000445808	1.08476	0.00023926	4.40591	0.000988741
4.0349	0.000920535	6.55652	0.00147041	2.06143	0.000446351	1.08666	0.000239678	4.41178	0.000990064
4.04127	0.000921987	6.56242	0.00147174	2.06354	0.00044681	1.08858	0.000240102	4.41767	0.000991393
4.04766	0.000923445	6.56816	0.00147303	2.06513	0.000447156	1.09049	0.000240521	4.42379	0.000992772
4.05413	0.000924922	6.57368	0.00147427	2.06651	0.000447455	1.09212	0.000240881	4.43018	0.000994212
4.06048	0.00092637	6.57885	0.00147543	2.06801	0.000447782	1.09342	0.000241166	4.43679	0.000995703
4.06636	0.00092771	6.58386	0.00147656	2.06971	0.000448153	1.09457	0.000241418	4.44354	0.000997223
4.07178	0.000928946	6.58899	0.00147771	2.0716	0.000448565	1.0957	0.000241666	4.45041	0.000998772
4.07703	0.000930143	6.5943	0.0014789	2.07374	0.00044903	1.09683	0.000241915	4.45754	0.00100038
4.08221	0.000931324	6.5998	0.00148014	2.07607	0.000449537	1.09808	0.000242191	4.46495	0.00100205
4.08731	0.000932488	6.60567	0.00148146	2.07844	0.000450055	1.09956	0.000242516	4.47228	0.0010037
4.09248	0.000933668	6.6119	0.00148286	2.08088	0.000450585	1.10115	0.000242866	4.47918	0.00100526
4.09785	0.000934893	6.61809	0.00148425	2.08346	0.000451148	1.10273	0.000243213	4.48556	0.0010067
4.10338	0.000936153	6.62397	0.00148557	2.08605	0.00045171	1.10429	0.000243557	4.49157	0.00100805
4.10897	0.000937427	6.62964	0.00148684	2.08841	0.000452225	1.10589	0.000243908	4.49734	0.00100935
4.11461	0.000938716	6.63531	0.00148812	2.09062	0.000452705	1.10745	0.00024425	4.50297	0.00101062
4.12035	0.000940024	6.64099	0.00148939	2.09287	0.000453197	1.10886	0.000244561	4.50851	0.00101187
4.12619	0.000941356	6.64664	0.00149066	2.09524	0.000453712	1.11014	0.000244842	4.51403	0.00101312
4.13224	0.000942735	6.65229	0.00149193	2.09766	0.00045424	1.11141	0.000245121	4.51964	0.00101438
4.13859	0.000944183	6.65798	0.00149321	2.10016	0.000454784	1.11282	0.000245431	4.52542	0.00101568
4.14509	0.000945668	6.66371	0.0014945	2.10278	0.000455354	1.11438	0.000245775	4.5313	0.00101701
4.15151	0.000947131	6.66948	0.0014958	2.10545	0.000455935	1.11595	0.00024612	4.5373	0.00101836
4.15778	0.00094856	6.67532	0.00149711	2.10805	0.000456503	1.11739	0.000246438	4.54346	0.00101975
4.16397	0.000949972	6.68122	0.00149844	2.11052	0.00045704	1.11872	0.00024673	4.54967	0.00102115
4.17009	0.000951369	6.68726	0.00149979	2.11282	0.000457541	1.12002	0.000247016	4.55574	0.00102252
4.17608	0.000952735	6.6935	0.00150119	2.11495	0.000458004	1.12132	0.000247302	4.56157	0.00102383
4.18188	0.000954059	6.69993	0.00150264	2.11699	0.000458449	1.1226	0.000247583	4.56716	0.0010251
4.18755	0.000955351	6.70651	0.00150412	2.11923	0.000458936	1.12381	0.000247849	4.57265	0.00102633
4.19321	0.000956643	6.71318	0.00150562	2.12189	0.000459516	1.12497	0.000248104	4.57824	0.00102759
4.19911	0.000957989	6.71987	0.00150712	2.12483	0.000460156	1.12613	0.000248359	4.58396	0.00102888
4.20537	0.000959417	6.72658	0.00150863	2.12777	0.000460796	1.12731	0.00024862	4.58968	0.00103017
4.21185	0.000960894	6.73342	0.00151017	2.13072	0.00046144	1.12853	0.000248887	4.59534	0.00103145
4.21834	0.000962375	6.74036	0.00151173	2.13378	0.000462105	1.12976	0.000249158	4.60107	0.00103274
4.22487	0.000963864	6.74714	0.00151325	2.13681	0.000462765	1.13091	0.000249412	4.60691	0.00103406
4.23151	0.00096538	6.75356	0.00151469	2.13963	0.000463379	1.13189	0.000249626	4.61274	0.00103537
4.23819	0.000966902	6.75969	0.00151607	2.14217	0.000463933	1.13273	0.000249811	4.61859	0.00103669
4.2448	0.000968411	6.76572	0.00151742	2.14444	0.000464426	1.13364	0.000250011	4.62462	0.00103805
4.25145	0.000969927	6.77194	0.00151882	2.1465	0.000464875	1.13481	0.000250269	4.63082	0.00103945
4.25812	0.000971449	6.7786	0.00152032	2.14852	0.000465316	1.13612	0.000250557	4.63699	0.00104084
4.26459	0.000972924	6.78566	0.00152191	2.15062	0.000465773	1.13713	0.00025078	4.643	0.0010422
4.27074	0.000974326	6.79291	0.00152353	2.15269	0.000466223	1.13769	0.000250903	4.64897	0.00104354
4.27677	0.000975703	6.80026	0.00152519	2.15453	0.000466623	1.13815	0.000251004	4.65493	0.00104488
4.28295	0.000977112	6.80764	0.00152685	2.15619	0.000466985	1.13879	0.000251145	4.6608	0.00104621
4.28936	0.000978573	6.81491	0.00152848	2.15793	0.000467365	1.13945	0.00025129	4.66661	0.00104752
4.29595	0.000980076	6.82201	0.00153008	2.1599	0.000467793	1.13994	0.000251396	4.67254	0.00104886
4.30254	0.00098158	6.82921	0.00153169	2.16201	0.000468252	1.14041	0.0002515	4.67863	0.00105023
4.30896	0.000983046	6.83663	0.00153336	2.16426	0.000468742	1.14111	0.000251654	4.68483	0.00105163
4.31532	0.000984496	6.84418	0.00153506	2.1667	0.000469274	1.14206	0.000251863	4.69115	0.00105305
4.3219	0.000985998	6.85178	0.00153677	2.16928	0.000469837	1.14315	0.000252104	4.69763	0.00105451
4.32874	0.000987557	6.85939	0.00153848	2.17188	0.000470402	1.14438	0.000252374	4.70415	0.00105598
4.33556	0.000989112	6.86696	0.00154018	2.17435	0.00047094	1.14584	0.000252695	4.71063	0.00105744
4.34227	0.000990644	6.87454	0.00154188	2.17655	0.000471419	1.14765	0.000253093	4.71717	0.00105892
4.34904	0.000992188	6.8822	0.0015436	2.17854	0.000471852	1.14979	0.000253564	4.7239	0.00106044
4.35596	0.000993766	6.88977	0.0015453	2.18052	0.000472283	1.15211	0.000254074	4.73083	0.001062
4.363	0.000995372	6.89707	0.00154694	2.18265	0.000472747	1.15448	0.000254595	4.73787	0.00106359
4.37014	0.000997001	6.90413	0.00154853	2.18495	0.000473249	1.1569	0.000255128	4.74485	0.00106516
4.37726	0.000998625	6.91096	0.00155007	2.18741	0.000473783	1.15942	0.000255683	4.75163	0.00106669
4.38413	0.00100019	6.91749	0.00155153	2.19	0.000474348	1.16198	0.000256245	4.75823	0.00106818
4.39076	0.00100171	6.92374	0.00155294	2.19277	0.000474951	1.16445	0.000256789	4.76474	0.00106965
4.39737	0.00100321	6.92982	0.0015543	2.19575	0.0004756	1.16683	0.000257311	4.77118	0.0010711
4.40398	0.00100472	6.93579	0.00155565	2.19894	0.000476295	1.1692	0.000257834	4.77744	0.00107251
4.4106	0.00100623	6.94168	0.00155697	2.20227	0.00047702	1.17167	0.000258377	4.7834	0.00107385
4.41736	0.00100777	6.9476	0.0015583	2.20549	0.000477721	1.17418	0.000258929	4.78904	0.00107513
4.42432	0.00100936	6.95366	0.00155966	2.20834	0.000478342	1.17659	0.000259458	4.79449	0.00107635
4.43131	0.00101096	6.95998	0.00156108	2.21081	0.000478881	1.17887	0.00025996	4.79983	0.00107756
4.43819	0.00101253	6.9665	0.00156255	2.21315	0.00047939	1.18108	0.000260446	4.80517	0.00107876
4.44498	0.00101407	6.97303	0.00156402	2.21557	0.000479917	1.18321	0.000260914	4.81057	0.00107998
4.45171	0.00101561	6.97933	0.00156543	2.21812	0.000480472	1.18523	0.000261359	4.81602	0.00108121
4.45849	0.00101716	6.98542	0.0015668	2.22071	0.000481035	1.18711	0.000261774	4.82138	0.00108242
4.46542	0.00101874	6.99149	0.00156817	2.22319	0.000481576	1.18879	0.000262143	4.82656	0.00108359
4.47256	0.00102037	6.99775	0.00156957	2.22564	0.000482111	1.19029	0.000262472	4.83152	0.0010847
4.47983	0.00102202	7.00418	0.00157102	2.22829	0.000482688	1.19178	0.0002628	4.8362	0.00108576
4.48717	0.0010237	7.01068	0.00157248	2.23132	0.000483346	1.19335	0.000263145	4.84069	0.00108677
4.4946	0.00102539	7.0173	0.00157397	2.23476	0.000484096	1.19487	0.00026348	4.84527	0.00108781
4.50211	0.00102711	7.02417	0.00157551	2.23852	0.000484914	1.19616	0.000263762	4.85028	0.00108894
4.50967	0.00102883	7.03122	0.0015771	2.24227	0.000485732	1.19706	0.000263961	4.85581	0.00109018
4.51725	0.00103056	7.0383	0.00157869	2.24575	0.00048649	1.1976	0.00026408	4.86163	0.0010915
4.52482	0.00103229	7.04535	0.00158027	2.24894	0.000487185	1.19798	0.000264163	4.86759	0.00109284
4.53238	0.00103401	7.05235	0.00158185	2.25189	0.000487827	1.1984	0.000264255	4.87382	0.00109424
4.53992	0.00103573	7.05942	0.00158343	2.25457	0.000488411	1.19891	0.000264367	4.88052	0.00109576
4.54731	0.00103742	7.06659	0.00158505	2.25713	0.000488968	1.19943	0.000264482	4.8877	0.00109738
4.5545	0.00103906	7.07369	0.00158664	2.25979	0.000489548	1.19993	0.000264592	4.89516	0.00109906
4.5615	0.00104066	7.08037	0.00158814	2.26252	0.000490142	1.20049	0.000264715	4.90267	0.00110075
4.56835	0.00104222	7.08661	0.00158955	2.26511	0.000490706	1.20118	0.000264866	4.91015	0.00110244
4.57505	0.00104375	7.09266	0.00159091	2.26766	0.000491261	1.2019	0.000265025	4.91766	0.00110413
4.58155	0.00104523	7.09871	0.00159227	2.2705	0.00049188	1.20262	0.000265184	4.92525	0.00110584
4.58779	0.00104666	7.10479	0.00159363	2.27377	0.000492593	1.20351	0.00026538	4.93287	0.00110756
4.59386	0.00104804	7.11087	0.001595	2.27727	0.000493354	1.20459	0.000265617	4.94053	0.00110929
4.59996	0.00104943	7.11689	0.00159635	2.28074	0.00049411	1.20563	0.000265847	4.94834	0.00111105
4.60611	0.00105083	7.1228	0.00159768	2.28413	0.000494849	1.20662	0.000266063	4.95644	0.00111288
4.61217	0.00105222	7.12861	0.00159899	2.28748	0.000495578	1.20782	0.000266329	4.96472	0.00111474
4.6182	0.00105359	7.13446	0.0016003	2.29075	0.00049629	1.20944	0.000266685	4.97278	0.00111656
4.62441	0.00105501	7.1405	0.00160166	2.29389	0.000496974	1.2114	0.000267115	4.98028	0.00111825
4.63093	0.0010565	7.14669	0.00160305	2.29692	0.000497634	1.2136	0.000267598	4.9873	0.00111984
4.6377	0.00105804	7.15294	0.00160446	2.29994	0.000498291	1.21598	0.000268122	4.99426	0.00112141
4.64461	0.00105962	7.15936	0.0016059	2.30299	0.000498957	1.21836	0.000268645	5.0015	0.00112304
4.65155	0.0010612	7.16616	0.00160743	2.30605	0.000499622	1.22057	0.000269132	5.00895	0.00112472
4.65843	0.00106277	7.17336	0.00160905	2.30907	0.00050028	1.22268	0.000269597	5.01635	0.00112639
4.66521	0.00106432	7.18079	0.00161072	2.31207	0.000500933	1.22482	0.000270068	5.02358	0.00112802
4.6721	0.00106589	7.18823	0.00161239	2.31506	0.000501584	1.22694	0.000270533	5.03074	0.00112963
4.67926	0.00106752	7.19553	0.00161403	2.31798	0.00050222	1.22899	0.000270985	5.03796	0.00113126
4.68655	0.00106919	7.20259	0.00161562	2.32072	0.000502817	1.23108	0.000271445	5.04525	0.00113291
4.69374	0.00107083	7.20938	0.00161714	2.3232	0.000503356	1.23322	0.000271914	5.05253	0.00113455
4.70089	0.00107246	7.21591	0.00161861	2.32539	0.000503835	1.23523	0.000272357	5.05985	0.0011362
4.70831	0.00107415	7.22234	0.00162006	2.32729	0.000504248	1.237	0.000272746	5.0673	0.00113788
4.71621	0.00107596	7.22887	0.00162153	2.32893	0.000504606	1.2387	0.000273121	5.07473	0.00113956
4.72456	0.00107786	7.23546	0.00162301	2.3306	0.000504969	1.24066	0.000273551	5.08201	0.0011412
4.73319	0.00107983	7.24183	0.00162444	2.33258	0.000505401	1.24288	0.000274039	5.08925	0.00114283
4.74192	0.00108182	7.24796	0.00162582	2.3349	0.000505907	1.24504	0.000274514	5.09659	0.00114449
4.7506	0.0010838	7.25426	0.00162723	2.33744	0.00050646	1.24696	0.000274937	5.10399	0.00114616
4.75907	0.00108574	7.2611	0.00162877	2.3402	0.000507059	1.24878	0.000275337	5.11132	0.00114781
4.76715	0.00108758	7.26843	0.00163042	2.34318	0.00050771	1.25064	0.000275747	5.11846	0.00114942
4.77473	0.00108931	7.27591	0.0016321	2.34624	0.000508376	1.25253	0.000276161	5.12535	0.00115097
4.78193	0.00109095	7.28331	0.00163376	2.34914	0.000509007	1.25437	0.000276568	5.13196	0.00115247
4.78906	0.00109258	7.29062	0.00163541	2.35177	0.000509579	1.2562	0.00027697	5.13846	0.00115393
4.79625	0.00109422	7.29788	0.00163704	2.35415	0.000510099	1.25796	0.000277358	5.14505	0.00115542
4.80346	0.00109587	7.30502	0.00163864	2.35642	0.000510593	1.25954	0.000277705	5.15182	0.00115694
4.81081	0.00109754	7.31198	0.00164021	2.35881	0.000511114	1.26091	0.000278005	5.15882	0.00115852
4.81847	0.00109929	7.31879	0.00164174	2.36155	0.00051171	1.26219	0.000278287	5.16617	0.00116018
4.82635	0.00110109	7.32559	0.00164327	2.36467	0.00051239	1.26348	0.000278571	5.17389	0.00116192
4.8341	0.00110286	7.33255	0.00164483	2.36799	0.000513112	1.26479	0.00027886	5.18182	0.00116371
4.8415	0.00110454	7.33965	0.00164643	2.37123	0.000513818	1.26615	0.000279159	5.18975	0.0011655
4.84868	0.00110618	7.34672	0.00164802	2.37423	0.000514472	1.2676	0.000279478	5.19764	0.00116728
4.85598	0.00110785	7.35371	0.00164959	2.37697	0.000515069	1.26917	0.000279823	5.20556	0.00116906
4.86356	0.00110958	7.36077	0.00165118	2.37948	0.000515615	1.27082	0.000280185	5.21352	0.00117086
4.87132	0.00111135	7.36799	0.0016528	2.38186	0.000516133	1.27241	0.000280536	5.22143	0.00117264
4.87917	0.00111314	7.37525	0.00165443	2.3843	0.000516665	1.27387	0.000280857	5.22913	0.00117438
4.88709	0.00111495	7.38251	0.00165607	2.38693	0.000517238	1.27526	0.000281163	5.23661	0.00117607
4.89502	0.00111676	7.38995	0.00165774	2.38968	0.000517836	1.27676	0.000281492	5.24394	0.00117772
4.90274	0.00111852	7.39756	0.00165945	2.3924	0.000518429	1.27849	0.000281872	5.25117	0.00117935
4.91013	0.00112021	7.40507	0.00166114	2.39508	0.000519014	1.28045	0.000282305	5.2584	0.00118098
4.9172	0.00112182	7.41235	0.00166278	2.39787	0.000519621	1.28237	0.000282727	5.2656	0.00118261
4.92396	0.00112336	7.41953	0.00166439	2.4008	0.00052026	1.28389	0.00028306	5.27258	0.00118418
4.93057	0.00112487	7.42664	0.00166599	2.4037	0.000520891	1.28499	0.000283302	5.27929	0.0011857
4.93737	0.00112642	7.43359	0.00166755	2.40637	0.000521471	1.28604	0.000283533	5.28589	0.00118719
4.94459	0.00112807	7.44043	0.00166909	2.40889	0.000522021	1.28733	0.000283817	5.29244	0.00118866
4.95213	0.00112979	7.44726	0.00167062	2.41161	0.000522613	1.28877	0.000284133	5.29891	0.00119012
4.95978	0.00113154	7.45422	0.00167219	2.41478	0.000523304	1.29015	0.000284437	5.30532	0.00119157
4.9674	0.00113328	7.46137	0.00167379	2.41838	0.000524087	1.29147	0.000284729	5.3118	0.00119303
4.97507	0.00113503	7.46869	0.00167544	2.42215	0.00052491	1.29277	0.000285014	5.31833	0.0011945
4.98307	0.00113685	7.47614	0.00167712	2.42598	0.000525744	1.29401	0.000285288	5.3248	0.00119596
4.99154	0.00113879	7.48375	0.00167883	2.42991	0.0005266	1.29535	0.000285581	5.33112	0.00119739
5.00035	0.0011408	7.49156	0.00168058	2.43398	0.000527485	1.29705	0.000285954	5.3373	0.00119878
5.00928	0.00114283	7.49953	0.00168238	2.43809	0.00052838	1.29907	0.000286401	5.34337	0.00120015
5.01821	0.00114487	7.50757	0.00168418	2.44219	0.000529275	1.30105	0.000286835	5.34925	0.00120148
5.02715	0.00114691	7.51562	0.00168599	2.44631	0.000530172	1.30279	0.000287218	5.35491	0.00120276
5.03615	0.00114897	7.52378	0.00168783	2.45046	0.000531075	1.30457	0.00028761	5.36054	0.00120402
5.04532	0.00115106	7.53216	0.00168971	2.45466	0.000531991	1.3066	0.000288056	5.36644	0.00120536
5.05468	0.00115319	7.54067	0.00169163	2.45897	0.000532928	1.30869	0.000288517	5.3727	0.00120677
5.06403	0.00115533	7.54919	0.00169354	2.46329	0.00053387	1.31069	0.000288957	5.37916	0.00120822
5.07312	0.0011574	7.55764	0.00169544	2.46756	0.000534799	1.31276	0.00028941	5.38557	0.00120967
5.08182	0.00115939	7.56592	0.0016973	2.47182	0.000535727	1.31504	0.000289912	5.39175	0.00121107
5.09026	0.00116132	7.57384	0.00169908	2.47611	0.000536662	1.31743	0.000290439	5.39766	0.0012124
5.09859	0.00116322	7.58134	0.00170077	2.48032	0.00053758	1.31972	0.000290942	5.40338	0.00121369
5.10688	0.00116511	7.58874	0.00170243	2.48433	0.000538453	1.32175	0.000291388	5.4091	0.00121498
5.11516	0.001167	7.59646	0.00170417	2.48813	0.00053928	1.32353	0.00029178	5.41492	0.00121629
5.12338	0.00116887	7.6045	0.00170598	2.49179	0.000540078	1.32521	0.00029215	5.42083	0.00121763
5.13143	0.00117071	7.61242	0.00170776	2.49526	0.000540834	1.32689	0.000292519	5.42683	0.00121898
5.13923	0.00117249	7.61985	0.00170943	2.49842	0.000541522	1.32851	0.000292876	5.43297	0.00122036
5.14676	0.00117421	7.62685	0.001711	2.50132	0.000542154	1.33005	0.000293214	5.4392	0.00122177
5.15404	0.00117587	7.63373	0.00171255	2.50417	0.000542774	1.33157	0.000293549	5.44536	0.00122316
5.16127	0.00117752	7.64059	0.00171409	2.50697	0.000543385	1.33308	0.00029388	5.45136	0.00122451
5.16872	0.00117922	7.64735	0.00171561	2.50953	0.000543941	1.33454	0.000294202	5.45728	0.00122585
5.17645	0.00118099	7.65394	0.0017171	2.51174	0.000544424	1.336	0.000294522	5.46318	0.00122718
5.18426	0.00118277	7.66048	0.00171857	2.51385	0.000544884	1.33752	0.000294858	5.469	0.00122849
5.19186	0.00118451	7.66706	0.00172004	2.51615	0.000545384	1.33911	0.000295207	5.47468	0.00122977
5.19922	0.00118618	7.67367	0.00172153	2.51869	0.000545937	1.34067	0.000295551	5.4802	0.00123102
5.20653	0.00118785	7.68038	0.00172304	2.52135	0.000546516	1.3421	0.000295865	5.48574	0.00123227
5.21405	0.00118957	7.6873	0.0017246	2.52396	0.000547085	1.34348	0.00029617	5.49147	0.00123356
5.22195	0.00119137	7.69445	0.0017262	2.52643	0.000547623	1.3451	0.000296526	5.49726	0.00123487
5.23024	0.00119326	7.70165	0.00172782	2.5288	0.00054814	1.34705	0.000296953	5.50288	0.00123614
5.23862	0.00119518	7.70875	0.00172942	2.5312	0.000548661	1.34907	0.000297399	5.50826	0.00123735
5.24677	0.00119704	7.71579	0.001731	2.53366	0.000549198	1.35104	0.000297833	5.51353	0.00123854
5.25468	0.00119884	7.72286	0.00173259	2.53608	0.000549726	1.35302	0.000298268	5.51873	0.00123971
5.26263	0.00120066	7.72991	0.00173418	2.53837	0.000550225	1.35509	0.000298723	5.52378	0.00124085
5.27059	0.00120248	7.7368	0.00173573	2.54063	0.000550716	1.35726	0.0002992	5.52872	0.00124197
5.27833	0.00120424	7.74356	0.00173725	2.54298	0.000551229	1.35955	0.000299704	5.53375	0.0012431
5.28587	0.00120596	7.75034	0.00173877	2.54538	0.00055175	1.36209	0.000300262	5.53911	0.00124431
5.29338	0.00120768	7.75714	0.0017403	2.54769	0.000552254	1.36499	0.000300901	5.54485	0.00124561
5.30087	0.00120939	7.76389	0.00174182	2.54999	0.000552755	1.36807	0.000301578	5.55082	0.00124695
5.30821	0.00121106	7.77066	0.00174334	2.55236	0.000553271	1.37092	0.000302205	5.55681	0.0012483
5.31536	0.0012127	7.77767	0.00174492	2.55475	0.000553792	1.37336	0.000302741	5.56286	0.00124967
5.32231	0.00121428	7.78502	0.00174657	2.5571	0.000554304	1.37556	0.000303225	5.56916	0.00125109
5.32913	0.00121584	7.7926	0.00174828	2.55943	0.000554812	1.37779	0.000303716	5.57574	0.00125258
5.33606	0.00121742	7.80028	0.00175	2.56189	0.000555347	1.38007	0.000304218	5.58233	0.00125406
5.34328	0.00121907	7.80807	0.00175176	2.56468	0.000555954	1.38229	0.000304706	5.58871	0.0012555
5.35065	0.00122075	7.81589	0.00175352	2.5679	0.000556656	1.38442	0.000305175	5.59482	0.00125688
5.35786	0.0012224	7.82366	0.00175526	2.5714	0.000557418	1.38663	0.000305661	5.60069	0.00125821
5.3647	0.00122396	7.83155	0.00175704	2.575	0.000558203	1.38913	0.00030621	5.60641	0.0012595
5.37129	0.00122546	7.83979	0.00175889	2.5787	0.000559009	1.39188	0.000306815	5.61205	0.00126077
5.37777	0.00122694	7.84833	0.00176081	2.58244	0.000559825	1.3946	0.000307414	5.61754	0.00126201
5.38424	0.00122842	7.85699	0.00176276	2.586	0.000560599	1.39712	0.00030797	5.62275	0.00126318
5.39076	0.00122991	7.86564	0.0017647	2.5892	0.000561297	1.39962	0.000308519	5.62779	0.00126432
5.3973	0.0012314	7.87415	0.00176662	2.59209	0.000561926	1.40227	0.000309101	5.63297	0.00126549
5.40377	0.00123288	7.8825	0.0017685	2.59469	0.000562492	1.40503	0.000309708	5.63836	0.0012667
5.41016	0.00123433	7.89083	0.00177037	2.59698	0.000562992	1.40782	0.000310322	5.64371	0.00126791
5.41661	0.00123581	7.89922	0.00177226	2.59913	0.00056346	1.41054	0.000310922	5.64886	0.00126907
5.42322	0.00123732	7.90751	0.00177412	2.60138	0.000563949	1.41311	0.000311487	5.65391	0.00127021
5.4298	0.00123882	7.91559	0.00177594	2.60384	0.000564485	1.4156	0.000312035	5.659	0.00127136
5.4361	0.00124026	7.92365	0.00177775	2.60648	0.000565061	1.41822	0.00031261	5.66402	0.00127249
5.44208	0.00124162	7.93192	0.00177961	2.60922	0.000565656	1.42093	0.000313207	5.66886	0.00127359
5.44785	0.00124294	7.94044	0.00178153	2.61201	0.000566266	1.42343	0.000313757	5.67361	0.00127466
5.45358	0.00124425	7.9491	0.00178347	2.61487	0.000566887	1.42553	0.000314218	5.67843	0.00127575
5.45946	0.00124559	7.9578	0.00178543	2.61773	0.000567512	1.42735	0.000314619	5.68332	0.00127685
5.46561	0.00124699	7.96654	0.0017874	2.62056	0.000568127	1.42914	0.000315013	5.68823	0.00127796
5.47201	0.00124845	7.97532	0.00178937	2.62327	0.000568719	1.43095	0.000315411	5.69305	0.00127904
5.47851	0.00124994	7.98394	0.00179131	2.62586	0.000569283	1.43267	0.00031579	5.69777	0.00128011
5.48498	0.00125142	7.99225	0.00179318	2.62841	0.000569837	1.43429	0.000316146	5.70254	0.00128119
5.49137	0.00125287	8.00039	0.00179501	2.63103	0.000570409	1.43589	0.000316497	5.7075	0.00128231
5.49774	0.00125433	8.00868	0.00179687	2.63379	0.000571009	1.43759	0.000316872	5.71264	0.00128346
5.50411	0.00125578	8.01719	0.00179879	2.63661	0.000571625	1.43947	0.000317285	5.71777	0.00128462
5.51054	0.00125725	8.02575	0.00180071	2.63945	0.000572242	1.44143	0.000317716	5.72277	0.00128575
5.5172	0.00125877	8.03423	0.00180262	2.64223	0.000572848	1.44335	0.000318138	5.72766	0.00128685
5.52414	0.00126036	8.04245	0.00180447	2.64488	0.000573425	1.44526	0.00031856	5.73257	0.00128796
5.53114	0.00126195	8.05013	0.0018062	2.64733	0.000573958	1.44731	0.00031901	5.73764	0.00128911
5.53788	0.00126349	8.0573	0.00180781	2.64955	0.000574442	1.44953	0.000319499	5.74295	0.0012903
5.5442	0.00126494	8.06435	0.0018094	2.65155	0.000574879	1.45194	0.000320028	5.74858	0.00129157
5.55016	0.0012663	8.07163	0.00181103	2.65344	0.00057529	1.45454	0.0003206	5.75459	0.00129293
5.55606	0.00126764	8.07925	0.00181275	2.65539	0.000575716	1.4573	0.000321209	5.76084	0.00129434
5.56217	0.00126904	8.08738	0.00181458	2.65754	0.000576183	1.46001	0.000321803	5.76705	0.00129574
5.56844	0.00127047	8.09622	0.00181656	2.65985	0.000576686	1.46236	0.000322321	5.77305	0.0012971
5.57456	0.00127187	8.10578	0.00181871	2.66233	0.000577227	1.46433	0.000322753	5.77883	0.0012984
5.58036	0.00127319	8.11594	0.001821	2.66493	0.000577792	1.46611	0.000323145	5.78446	0.00129967
5.58589	0.00127445	8.1266	0.0018234	2.66737	0.000578326	1.46781	0.000323519	5.78997	0.00130092
5.59139	0.00127571	8.13747	0.00182584	2.66956	0.000578801	1.46943	0.000323876	5.79537	0.00130213
5.59697	0.00127698	8.14816	0.00182825	2.67177	0.000579282	1.47121	0.000324267	5.80064	0.00130332
5.60247	0.00127824	8.15844	0.00183056	2.6743	0.000579835	1.47346	0.000324763	5.80583	0.00130449
5.60769	0.00127943	8.1683	0.00183278	2.67702	0.000580428	1.47614	0.000325352	5.81108	0.00130568
5.61279	0.0012806	8.17767	0.00183489	2.67964	0.000580997	1.47887	0.000325953	5.81642	0.00130688
5.61797	0.00128178	8.18648	0.00183687	2.68221	0.000581557	1.48143	0.000326516	5.82174	0.00130808
5.6232	0.00128297	8.19487	0.00183876	2.68494	0.000582153	1.48387	0.000327053	5.82703	0.00130928
5.62844	0.00128417	8.20322	0.00184063	2.68782	0.000582779	1.48626	0.000327578	5.83254	0.00131052
5.63385	0.0012854	8.21174	0.00184255	2.69062	0.000583389	1.48857	0.000328086	5.83847	0.00131186
5.63951	0.0012867	8.22052	0.00184453	2.69329	0.000583972	1.4908	0.000328577	5.8446	0.00131324
5.64527	0.00128801	8.22962	0.00184657	2.69595	0.00058455	1.49298	0.000329057	5.85065	0.00131461
5.65091	0.0012893	8.23907	0.0018487	2.69869	0.000585148	1.49504	0.000329511	5.85663	0.00131596
5.65645	0.00129056	8.24873	0.00185087	2.70151	0.000585762	1.49684	0.000329907	5.86278	0.00131734
5.66208	0.00129185	8.25834	0.00185303	2.7042	0.000586348	1.49834	0.000330236	5.86908	0.00131877
5.66796	0.00129319	8.26774	0.00185515	2.70653	0.000586856	1.49975	0.000330546	5.87533	0.00132018
5.6742	0.00129462	8.27701	0.00185723	2.70852	0.00058729	1.50141	0.000330912	5.88133	0.00132153
5.68079	0.00129612	8.28631	0.00185933	2.71042	0.000587703	1.50359	0.000331391	5.88722	0.00132286
5.68756	0.00129767	8.29564	0.00186142	2.71239	0.000588132	1.50635	0.000331998	5.89335	0.00132424
5.69429	0.0012992	8.30483	0.00186349	2.71431	0.00058855	1.50947	0.000332685	5.89988	0.00132572
5.70095	0.00130072	8.31384	0.00186552	2.71596	0.00058891	1.51257	0.000333366	5.90657	0.00132723
5.70774	0.00130228	8.32277	0.00186753	2.71735	0.000589214	1.51534	0.000333977	5.91314	0.00132871
5.71484	0.0013039	8.33173	0.00186954	2.71866	0.000589498	1.51782	0.000334523	5.9195	0.00133014
5.72231	0.0013056	8.34077	0.00187158	2.72001	0.000589791	1.52031	0.00033507	5.92576	0.00133156
5.73016	0.00130739	8.34987	0.00187362	2.72143	0.000590102	1.52307	0.000335677	5.93192	0.00133295
5.7381	0.00130921	8.359	0.00187568	2.72296	0.000590436	1.52609	0.000336342	5.93784	0.00133428
5.74574	0.00131095	8.3683	0.00187777	2.72461	0.000590795	1.52923	0.000337033	5.9434	0.00133554
5.75288	0.00131258	8.37785	0.00187992	2.72645	0.000591194	1.53247	0.000337746	5.94868	0.00133673
5.75972	0.00131414	8.3875	0.00188209	2.7285	0.000591643	1.53582	0.000338481	5.95395	0.00133792
5.76651	0.00131569	8.39697	0.00188422	2.73066	0.000592113	1.53911	0.000339206	5.95952	0.00133918
5.77338	0.00131726	8.40607	0.00188627	2.73271	0.00059256	1.54219	0.000339884	5.96541	0.0013405
5.78028	0.00131884	8.41483	0.00188824	2.73467	0.000592985	1.545	0.000340501	5.97138	0.00134185
5.78705	0.00132039	8.42346	0.00189018	2.73677	0.000593445	1.54756	0.000341064	5.97731	0.00134319
5.79359	0.00132188	8.43207	0.00189212	2.73923	0.00059398	1.54996	0.000341593	5.98323	0.00134453
5.8	0.00132334	8.44067	0.00189405	2.74204	0.000594591	1.55233	0.000342114	5.98925	0.00134589
5.80652	0.00132483	8.44933	0.001896	2.74503	0.000595243	1.55472	0.000342641	5.99545	0.00134728
5.81325	0.00132637	8.45825	0.00189801	2.74801	0.000595893	1.55722	0.000343191	6.00183	0.00134873
5.8202	0.00132795	8.46741	0.00190007	2.75085	0.00059651	1.55994	0.000343788	6.00834	0.00135019
5.82732	0.00132958	8.47661	0.00190214	2.75361	0.000597111	1.56294	0.00034445	6.01485	0.00135166
5.83445	0.00133121	8.48565	0.00190417	2.75639	0.000597717	1.56615	0.000345154	6.02126	0.00135311
5.84135	0.00133278	8.49448	0.00190616	2.75913	0.000598315	1.56923	0.000345834	6.02757	0.00135453
5.84793	0.00133429	8.5032	0.00190812	2.76177	0.000598889	1.57196	0.000346433	6.03388	0.00135596
5.85426	0.00133573	8.51194	0.00191009	2.76434	0.00059945	1.57436	0.000346961	6.04022	0.00135739
5.86048	0.00133715	8.52071	0.00191206	2.76689	0.000600006	1.57661	0.000347456	6.04645	0.00135879
5.86675	0.00133858	8.52949	0.00191404	2.76935	0.000600541	1.57876	0.00034793	6.05243	0.00136015
5.87317	0.00134005	8.53828	0.00191601	2.77172	0.000601058	1.58076	0.000348369	6.05824	0.00136146
5.87977	0.00134156	8.54707	0.00191799	2.77424	0.000601606	1.58258	0.000348769	6.06405	0.00136277
5.88665	0.00134313	8.55574	0.00191994	2.77706	0.000602222	1.58434	0.000349157	6.06983	0.00136407
5.89388	0.00134478	8.56427	0.00192186	2.7801	0.000602884	1.58611	0.000349547	6.07536	0.00136532
5.9013	0.00134647	8.57266	0.00192375	2.78316	0.00060355	1.58792	0.000349944	6.08049	0.00136648
5.90855	0.00134813	8.58093	0.00192561	2.78624	0.00060422	1.58984	0.000350366	6.08542	0.00136759
5.91556	0.00134973	8.58922	0.00192748	2.78933	0.000604895	1.59192	0.000350825	6.09047	0.00136873
5.92255	0.00135133	8.59772	0.00192939	2.79235	0.000605552	1.59405	0.000351294	6.09577	0.00136993
5.92965	0.00135295	8.60637	0.00193133	2.79517	0.000606166	1.59625	0.000351778	6.10129	0.00137117
5.93672	0.00135456	8.61494	0.00193326	2.79778	0.000606734	1.5987	0.000352317	6.10698	0.00137246
5.94371	0.00135616	8.62339	0.00193516	2.80025	0.000607274	1.60147	0.000352926	6.11278	0.00137377
5.95065	0.00135774	8.63182	0.00193706	2.80267	0.000607801	1.60443	0.000353576	6.11857	0.00137507
5.95752	0.00135931	8.64021	0.00193895	2.80512	0.000608335	1.60744	0.00035424	6.12425	0.00137636
5.96426	0.00136085	8.64844	0.0019408	2.80771	0.000608899	1.61044	0.000354899	6.12986	0.00137762
5.9709	0.00136237	8.65652	0.00194262	2.81047	0.000609499	1.61326	0.000355519	6.13552	0.0013789
5.9775	0.00136387	8.66464	0.00194445	2.8133	0.000610116	1.61578	0.000356075	6.14136	0.00138022
5.98399	0.00136536	8.6729	0.0019463	2.81615	0.000610737	1.61813	0.000356592	6.14733	0.00138156
5.99027	0.00136679	8.68127	0.00194819	2.81899	0.000611357	1.62053	0.000357119	6.15328	0.00138291
5.99641	0.00136819	8.68968	0.00195008	2.82177	0.000611962	1.62304	0.000357672	6.15924	0.00138425
6.00259	0.0013696	8.69812	0.00195198	2.82446	0.000612547	1.62556	0.000358227	6.16534	0.00138563
6.00876	0.00137101	8.70657	0.00195388	2.82711	0.000613124	1.62799	0.00035876	6.17153	0.00138703
6.01474	0.00137238	8.71487	0.00195575	2.8298	0.000613711	1.63029	0.000359267	6.17755	0.00138839
6.02052	0.0013737	8.72285	0.00195754	2.83265	0.000614332	1.63257	0.000359769	6.18311	0.00138964
6.02619	0.00137499	8.73036	0.00195924	2.83582	0.000615022	1.63484	0.000360267	6.1882	0.00139079
6.03186	0.00137629	8.73735	0.00196081	2.83923	0.000615766	1.63693	0.000360727	6.193	0.00139187
6.03767	0.00137762	8.7438	0.00196226	2.84259	0.000616499	1.63873	0.000361124	6.19776	0.00139295
6.0438	0.00137902	8.74984	0.00196362	2.84568	0.000617171	1.64044	0.0003615	6.20256	0.00139403
6.05019	0.00138047	8.75577	0.00196495	2.84851	0.000617788	1.64242	0.000361935	6.20747	0.00139514
6.05665	0.00138195	8.76187	0.00196633	2.85111	0.000618353	1.64486	0.000362472	6.21247	0.00139627
6.06322	0.00138345	8.76815	0.00196774	2.85337	0.000618846	1.64772	0.000363103	6.2175	0.0013974
6.07006	0.00138501	8.77454	0.00196918	2.85538	0.000619284	1.65087	0.000363795	6.22253	0.00139854
6.07723	0.00138665	8.78107	0.00197065	2.85738	0.00061972	1.65415	0.000364516	6.22764	0.00139969
6.08469	0.00138835	8.78772	0.00197214	2.85941	0.000620163	1.65755	0.000365265	6.23284	0.00140087
6.09234	0.0013901	8.79437	0.00197364	2.86121	0.000620556	1.66115	0.000366056	6.2381	0.00140205
6.10009	0.00139187	8.80099	0.00197513	2.86255	0.000620846	1.66487	0.000366874	6.24342	0.00140325
6.10784	0.00139364	8.8076	0.00197662	2.86342	0.000621037	1.6686	0.000367695	6.24896	0.0014045
6.1155	0.00139539	8.81429	0.00197812	2.86416	0.000621198	1.67227	0.000368504	6.25484	0.00140583
6.1231	0.00139713	8.8212	0.00197968	2.86521	0.000621425	1.67576	0.000369271	6.26098	0.00140722
6.13073	0.00139887	8.82842	0.0019813	2.86675	0.000621762	1.67884	0.000369948	6.26723	0.00140863
6.1384	0.00140062	8.83581	0.00198297	2.86864	0.000622173	1.68146	0.000370526	6.27356	0.00141006
6.14605	0.00140237	8.84319	0.00198463	2.87062	0.000622604	1.6839	0.000371063	6.27991	0.00141149
6.15368	0.00140411	8.85043	0.00198626	2.87263	0.000623043	1.68649	0.000371633	6.28623	0.00141292
6.16131	0.00140585	8.85761	0.00198787	2.87479	0.000623513	1.68924	0.000372238	6.29252	0.00141434
6.16872	0.00140755	8.86484	0.0019895	2.8772	0.000624038	1.69189	0.000372821	6.29876	0.00141574
6.17564	0.00140913	8.87215	0.00199114	2.87987	0.000624619	1.69428	0.000373346	6.3049	0.00141713
6.1821	0.0014106	8.8795	0.0019928	2.88277	0.000625251	1.69644	0.000373821	6.31093	0.00141849
6.18831	0.00141202	8.88683	0.00199445	2.88582	0.000625915	1.69842	0.000374258	6.3169	0.00141984
6.19447	0.00141343	8.89409	0.00199608	2.8888	0.000626566	1.70021	0.000374651	6.32293	0.0014212
6.20069	0.00141485	8.90124	0.00199769	2.89164	0.000627184	1.70178	0.000374998	6.3291	0.00142259
6.20695	0.00141628	8.90829	0.00199928	2.89452	0.000627812	1.70318	0.000375304	6.33544	0.00142402
6.21323	0.00141771	8.91536	0.00200087	2.89771	0.000628506	1.7045	0.000375594	6.34185	0.00142547
6.21954	0.00141915	8.9226	0.0020025	2.90125	0.000629278	1.706	0.000375926	6.34836	0.00142694
6.22592	0.00142061	8.93008	0.00200418	2.90506	0.000630108	1.70793	0.000376349	6.35502	0.00142845
6.23241	0.00142209	8.9376	0.00200587	2.90908	0.000630985	1.71016	0.000376841	6.36185	0.00142999
6.23907	0.00142361	8.94498	0.00200753	2.91318	0.000631877	1.71241	0.000377335	6.3687	0.00143153
6.24595	0.00142519	8.95218	0.00200916	2.91701	0.000632712	1.7145	0.000377796	6.37538	0.00143304
6.25301	0.0014268	8.95932	0.00201076	2.92038	0.000633446	1.71657	0.000378252	6.38181	0.00143449
6.26007	0.00142841	8.96636	0.00201235	2.92343	0.00063411	1.71874	0.000378729	6.38815	0.00143592
6.26694	0.00142998	8.97319	0.00201388	2.92635	0.000634747	1.72095	0.000379215	6.39465	0.00143739
6.27351	0.00143148	8.97971	0.00201535	2.9292	0.000635367	1.72309	0.000379686	6.40145	0.00143893
6.27987	0.00143293	8.98594	0.00201675	2.93199	0.000635975	1.72514	0.000380137	6.40854	0.00144053
6.28613	0.00143436	8.99188	0.00201809	2.93479	0.000636587	1.72711	0.00038057	6.41586	0.00144218
6.29233	0.00143578	8.99761	0.00201938	2.93762	0.000637202	1.72901	0.000380987	6.42335	0.00144387
6.29849	0.00143719	9.00332	0.00202067	2.94032	0.000637792	1.73091	0.000381407	6.43095	0.00144559
6.30471	0.00143861	9.00921	0.00202199	2.94277	0.000638325	1.73289	0.000381843	6.43861	0.00144732
6.31099	0.00144004	9.01523	0.00202335	2.945	0.000638811	1.73496	0.000382296	6.44634	0.00144906
6.31733	0.00144149	9.02125	0.0020247	2.94719	0.000639289	1.73705	0.000382757	6.45406	0.0014508
6.3238	0.00144297	9.02727	0.00202606	2.94946	0.000639783	1.73915	0.00038322	6.46173	0.00145254
6.33046	0.00144449	9.03341	0.00202744	2.95186	0.000640305	1.74135	0.000383703	6.46943	0.00145427
6.3373	0.00144605	9.0397	0.00202885	2.95448	0.000640875	1.74377	0.000384235	6.47725	0.00145604
6.34429	0.00144765	9.04611	0.0020303	2.95734	0.0006415	1.7464	0.000384814	6.48507	0.0014578
6.3513	0.00144925	9.05263	0.00203176	2.96041	0.000642169	1.74902	0.000385391	6.49263	0.00145951
6.35815	0.00145082	9.05927	0.00203326	2.96362	0.000642869	1.7515	0.000385937	6.49974	0.00146112
6.36493	0.00145236	9.06609	0.00203479	2.96689	0.00064358	1.75394	0.000386473	6.50657	0.00146266
6.37193	0.00145396	9.07307	0.00203636	2.97005	0.000644268	1.75637	0.000387007	6.51346	0.00146421
6.37923	0.00145563	9.08003	0.00203793	2.97301	0.000644914	1.75876	0.000387533	6.52053	0.00146581
6.38658	0.00145731	9.08688	0.00203947	2.97582	0.000645525	1.76118	0.000388066	6.52756	0.0014674
6.39385	0.00145897	9.09371	0.00204101	2.97849	0.000646108	1.76362	0.000388603	6.53439	0.00146894
6.4012	0.00146065	9.10053	0.00204255	2.98099	0.000646653	1.76586	0.000389097	6.54092	0.00147041
6.40876	0.00146238	9.10724	0.00204406	2.98342	0.000647183	1.76782	0.000389528	6.54714	0.00147182
6.41646	0.00146414	9.11384	0.00204554	2.98599	0.000647741	1.76968	0.000389938	6.55318	0.00147318
6.42425	0.00146591	9.12047	0.00204703	2.98873	0.00064834	1.77162	0.000390364	6.5592	0.00147454
6.43217	0.00146773	9.12722	0.00204855	2.99153	0.00064895	1.7736	0.000390799	6.56528	0.00147591
6.4403	0.00146958	9.13405	0.00205009	2.99427	0.000649546	1.77561	0.000391242	6.57137	0.00147729
6.44856	0.00147147	9.14105	0.00205166	2.99696	0.000650132	1.7778	0.000391723	6.57735	0.00147864
6.45678	0.00147335	9.14829	0.0020533	2.99968	0.000650725	1.78015	0.000392241	6.58325	0.00147997
6.4648	0.00147518	9.15559	0.00205494	3.00244	0.000651327	1.78246	0.000392748	6.58932	0.00148134
6.47262	0.00147696	9.16268	0.00205654	3.00523	0.000651934	1.78463	0.000393227	6.59573	0.00148279
6.48036	0.00147873	9.16959	0.00205809	3.00804	0.000652546	1.78676	0.000393696	6.6023	0.00148427
6.48824	0.00148053	9.17646	0.00205964	3.01095	0.000653179	1.78884	0.000394153	6.60882	0.00148574
6.49629	0.00148237	9.18332	0.00206118	3.01404	0.000653854	1.79072	0.000394567	6.61533	0.00148721
6.50429	0.0014842	9.1901	0.00206271	3.01735	0.000654574	1.79242	0.00039494	6.62191	0.0014887
6.512	0.00148596	9.19668	0.00206419	3.02076	0.000655319	1.79419	0.000395331	6.62856	0.0014902
6.51959	0.00148769	9.20304	0.00206562	3.02413	0.000656052	1.79632	0.000395799	6.63525	0.00149171
6.52725	0.00148945	9.20926	0.00206702	3.02731	0.000656746	1.79883	0.00039635	6.64198	0.00149323
6.53491	0.0014912	9.21542	0.00206841	3.03027	0.000657391	1.80154	0.000396947	6.6487	0.00149475
6.54239	0.00149291	9.22155	0.00206979	3.03308	0.000658002	1.80429	0.000397552	6.65528	0.00149623
6.54972	0.00149458	9.22774	0.00207118	3.03586	0.000658607	1.80698	0.000398144	6.66175	0.00149769
6.55708	0.00149626	9.23415	0.00207262	3.03867	0.00065922	1.80956	0.000398713	6.66828	0.00149917
6.56465	0.00149799	9.2408	0.00207412	3.04138	0.00065981	1.81203	0.000399257	6.6748	0.00150064
6.57241	0.00149976	9.24755	0.00207564	3.04389	0.000660359	1.81427	0.000399748	6.68119	0.00150208
6.58025	0.00150155	9.25431	0.00207716	3.04646	0.000660918	1.81612	0.000400156	6.68749	0.00150351
6.58803	0.00150333	9.26118	0.00207871	3.0493	0.000661536	1.81771	0.000400506	6.69387	0.00150495
6.59574	0.00150509	9.26831	0.00208031	3.05222	0.000662174	1.81941	0.000400881	6.70038	0.00150642
6.60343	0.00150685	9.27567	0.00208197	3.05497	0.000662771	1.82146	0.000401331	6.70697	0.0015079
6.61115	0.00150861	9.28292	0.0020836	3.05759	0.000663343	1.82384	0.000401856	6.7136	0.0015094
6.61893	0.00151039	9.2899	0.00208517	3.06026	0.000663925	1.82643	0.000402425	6.72023	0.0015109
6.62674	0.00151217	9.29669	0.0020867	3.06302	0.000664527	1.82903	0.000402996	6.7268	0.00151238
6.63456	0.00151396	9.30334	0.0020882	3.06592	0.000665159	1.83149	0.000403538	6.73331	0.00151385
6.64245	0.00151576	9.30989	0.00208967	3.069	0.000665829	1.83383	0.000404053	6.7399	0.00151534
6.65039	0.00151758	9.31646	0.00209115	3.07227	0.000666543	1.83611	0.000404555	6.74667	0.00151687
6.65832	0.00151939	9.32322	0.00209267	3.07583	0.000667317	1.83828	0.000405032	6.75362	0.00151844
6.66627	0.00152121	9.33006	0.00209421	3.07968	0.000668156	1.84027	0.00040547	6.76064	0.00152002
6.67431	0.00152304	9.33681	0.00209573	3.08366	0.000669024	1.84213	0.000405878	6.76774	0.00152163
6.68235	0.00152488	9.34351	0.00209724	3.08749	0.000669858	1.84391	0.000406271	6.77502	0.00152327
6.69019	0.00152667	9.35037	0.00209878	3.09092	0.000670605	1.8457	0.000406665	6.78253	0.00152497
6.69779	0.00152841	9.35736	0.00210036	3.09396	0.000671267	1.84764	0.000407091	6.79012	0.00152668
6.70531	0.00153013	9.36438	0.00210194	3.09684	0.000671895	1.84983	0.000407575	6.79758	0.00152836
6.71292	0.00153187	9.37139	0.00210352	3.09971	0.000672522	1.85227	0.000408111	6.80476	0.00152999
6.72082	0.00153367	9.37845	0.00210511	3.1025	0.000673129	1.85485	0.000408678	6.81177	0.00153157
6.72921	0.00153559	9.38548	0.00210669	3.10507	0.000673689	1.85751	0.000409263	6.81885	0.00153317
6.73811	0.00153762	9.39232	0.00210823	3.10749	0.000674217	1.8602	0.000409855	6.82615	0.00153482
6.74734	0.00153973	9.39895	0.00210972	3.11013	0.000674793	1.86289	0.000410447	6.83359	0.0015365
6.75663	0.00154185	9.40548	0.00211119	3.1133	0.000675482	1.86559	0.000411042	6.84099	0.00153817
6.76588	0.00154397	9.41203	0.00211267	3.11687	0.00067626	1.86832	0.000411643	6.84834	0.00153983
6.77505	0.00154606	9.41873	0.00211418	3.12049	0.000677049	1.87102	0.000412236	6.85581	0.00154151
6.7839	0.00154808	9.42568	0.00211574	3.12394	0.0006778	1.87357	0.000412797	6.86346	0.00154324
6.79221	0.00154998	9.43291	0.00211737	3.12716	0.000678502	1.87588	0.000413307	6.87115	0.00154498
6.80005	0.00155177	9.44032	0.00211904	3.13025	0.000679176	1.87796	0.000413764	6.87867	0.00154668
6.80779	0.00155354	9.44773	0.0021207	3.13335	0.000679852	1.87979	0.000414167	6.88603	0.00154834
6.81568	0.00155535	9.45501	0.00212234	3.13649	0.000680536	1.88138	0.000414517	6.89342	0.00155001
6.82374	0.00155719	9.4622	0.00212396	3.13965	0.000681224	1.88276	0.000414819	6.90097	0.00155171
6.83183	0.00155904	9.46942	0.00212559	3.14284	0.00068192	1.88395	0.000415082	6.90866	0.00155345
6.83985	0.00156087	9.47678	0.00212725	3.14598	0.000682604	1.88499	0.000415311	6.91651	0.00155522
6.8478	0.00156269	9.48415	0.0021289	3.14893	0.000683246	1.88597	0.000415527	6.92463	0.00155706
6.85576	0.0015645	9.4913	0.00213051	3.15169	0.000683849	1.887	0.000415752	6.933	0.00155894
6.86376	0.00156633	9.49825	0.00213208	3.15431	0.000684419	1.88813	0.000416001	6.94142	0.00156085
6.87175	0.00156816	9.5051	0.00213362	3.15671	0.000684943	1.88932	0.000416264	6.94981	0.00156274
6.87959	0.00156995	9.51175	0.00213512	3.15892	0.000685424	1.89038	0.000416497	6.95823	0.00156464
6.88718	0.00157168	9.51809	0.00213654	3.16116	0.000685913	1.89116	0.00041667	6.96667	0.00156655
6.89454	0.00157337	9.52426	0.00213793	3.16371	0.000686468	1.89177	0.000416802	6.97502	0.00156843
6.90184	0.00157503	9.53055	0.00213935	3.16672	0.000687124	1.89249	0.000416961	6.98322	0.00157029
6.90924	0.00157673	9.53704	0.00214081	3.17011	0.000687862	1.89369	0.000417224	6.99129	0.00157211
6.91671	0.00157843	9.54362	0.00214229	3.17359	0.000688622	1.89557	0.00041764	6.99924	0.0015739
6.92414	0.00158013	9.55011	0.00214375	3.17702	0.000689368	1.89811	0.000418198	7.00712	0.00157568
6.93161	0.00158184	9.5565	0.00214519	3.18035	0.000690095	1.90111	0.000418859	7.01501	0.00157747
6.93937	0.00158361	9.563	0.00214666	3.18353	0.000690787	1.90441	0.000419584	7.02293	0.00157925
6.94744	0.00158545	9.56979	0.00214819	3.18651	0.000691435	1.90781	0.000420333	7.03091	0.00158106
6.95558	0.00158731	9.57692	0.00214979	3.18941	0.000692069	1.91122	0.000421084	7.03908	0.0015829
6.96367	0.00158916	9.58432	0.00215146	3.19238	0.000692716	1.91466	0.000421841	7.04756	0.00158482
6.97184	0.00159103	9.59194	0.00215317	3.19541	0.000693376	1.91807	0.00042259	7.05623	0.00158677
6.98019	0.00159294	9.59985	0.00215495	3.19852	0.000694054	1.92125	0.000423289	7.06483	0.00158872
6.98873	0.00159489	9.60815	0.00215682	3.2018	0.000694769	1.92412	0.000423923	7.07317	0.0015906
6.99751	0.0015969	9.61682	0.00215878	3.2052	0.000695508	1.92678	0.000424507	7.08122	0.00159242
7.00652	0.00159896	9.62551	0.00216073	3.20854	0.000696238	1.92926	0.000425052	7.08906	0.00159419
7.01565	0.00160104	9.63377	0.00216259	3.2119	0.000696968	1.93161	0.000425569	7.0969	0.00159596
7.02477	0.00160313	9.64146	0.00216432	3.21547	0.000697748	1.93391	0.000426076	7.10486	0.00159776
7.03384	0.0016052	9.64886	0.00216599	3.21933	0.000698589	1.93612	0.000426562	7.11282	0.00159956
7.04299	0.00160729	9.65629	0.00216766	3.22334	0.000699462	1.93809	0.000426996	7.12071	0.00160134
7.05233	0.00160943	9.66357	0.0021693	3.2274	0.000700346	1.93996	0.000427408	7.12872	0.00160315
7.06207	0.00161165	9.6704	0.00217084	3.23147	0.000701233	1.94206	0.000427869	7.13689	0.00160499
7.07231	0.00161399	9.67691	0.00217231	3.23541	0.000702093	1.94451	0.000428408	7.14499	0.00160682
7.08295	0.00161642	9.68344	0.00217378	3.23914	0.000702905	1.94719	0.000428998	7.15277	0.00160858
7.09365	0.00161887	9.69002	0.00217526	3.2428	0.000703703	1.95003	0.000429623	7.16025	0.00161027
7.10407	0.00162125	9.69634	0.00217668	3.24649	0.000704506	1.95302	0.000430283	7.16762	0.00161193
7.1141	0.00162354	9.70228	0.00217802	3.25	0.000705271	1.956	0.000430938	7.17506	0.00161361
7.12385	0.00162577	9.70805	0.00217932	3.25316	0.000705961	1.95869	0.00043153	7.18266	0.00161533
7.13344	0.00162796	9.71398	0.00218065	3.2561	0.000706601	1.96101	0.00043204	7.19045	0.00161709
7.14286	0.00163012	9.72013	0.00218204	3.25904	0.000707242	1.96303	0.000432485	7.19857	0.00161892
7.15201	0.00163221	9.72642	0.00218345	3.26209	0.000707906	1.96491	0.000432897	7.20705	0.00162084
7.1609	0.00163424	9.73285	0.0021849	3.26519	0.000708583	1.96675	0.000433304	7.21567	0.00162279
7.16969	0.00163625	9.73951	0.0021864	3.26842	0.000709285	1.96849	0.000433687	7.22411	0.00162469
7.17862	0.00163829	9.74642	0.00218796	3.27182	0.000710027	1.96997	0.000434011	7.23222	0.00162653
7.1878	0.00164039	9.75345	0.00218954	3.2754	0.000710807	1.97129	0.000434303	7.24009	0.0016283
7.19724	0.00164254	9.76047	0.00219112	3.27919	0.000711634	1.97282	0.000434638	7.24794	0.00163008
7.20695	0.00164476	9.76754	0.00219271	3.2833	0.00071253	1.97471	0.000435054	7.25594	0.00163188
7.21699	0.00164706	9.77472	0.00219433	3.28767	0.000713482	1.97681	0.000435517	7.264	0.0016337
7.22713	0.00164938	9.78192	0.00219595	3.29206	0.000714438	1.97887	0.000435971	7.27199	0.00163551
7.23702	0.00165164	9.78902	0.00219755	3.2963	0.000715363	1.98086	0.000436408	7.27994	0.0016373
7.24663	0.00165383	9.79603	0.00219913	3.3004	0.000716255	1.98296	0.00043687	7.28795	0.00163911
7.25609	0.001656	9.80295	0.00220069	3.30435	0.000717116	1.98535	0.000437396	7.29594	0.00164092
7.2654	0.00165812	9.8097	0.00220221	3.30817	0.00071795	1.98802	0.000437985	7.3037	0.00164267
7.27466	0.00166024	9.8163	0.00220369	3.312	0.000718784	1.99092	0.000438622	7.31108	0.00164434
7.28411	0.0016624	9.82291	0.00220518	3.31599	0.000719653	1.99402	0.000439305	7.31808	0.00164592
7.29387	0.00166463	9.82968	0.00220671	3.3202	0.00072057	1.9973	0.000440027	7.32481	0.00164744
7.30383	0.00166691	9.83647	0.00220824	3.32461	0.000721531	2.00058	0.000440749	7.33141	0.00164893
7.31377	0.00166918	9.84302	0.00220971	3.32923	0.00072254	2.00366	0.000441426	7.33801	0.00165042
7.3236	0.00167143	9.84923	0.00221111	3.33406	0.000723591	2.00657	0.000442067	7.34468	0.00165193
7.33351	0.00167369	9.85533	0.00221249	3.339	0.000724668	2.00952	0.000442717	7.35144	0.00165345
7.34376	0.00167604	9.86174	0.00221393	3.34398	0.000725754	2.01266	0.000443408	7.35834	0.00165501
7.35435	0.00167846	9.86869	0.00221549	3.34894	0.000726833	2.01593	0.000444127	7.36547	0.00165662
7.36504	0.0016809	9.8762	0.00221718	3.35377	0.000727888	2.0192	0.000444846	7.3728	0.00165828
7.37547	0.00168329	9.8841	0.00221896	3.35839	0.000728894	2.02237	0.000445545	7.3802	0.00165995
7.38545	0.00168557	9.89213	0.00222077	3.36275	0.000729845	2.02537	0.000446204	7.38763	0.00166163
7.39505	0.00168776	9.9001	0.00222257	3.36696	0.000730761	2.02819	0.000446824	7.39513	0.00166332
7.40455	0.00168993	9.90797	0.00222434	3.37119	0.000731685	2.03094	0.00044743	7.40266	0.00166502
7.41412	0.00169212	9.91583	0.00222611	3.37565	0.000732656	2.03372	0.000448041	7.4102	0.00166673
7.42371	0.00169431	9.92381	0.00222791	3.38033	0.000733675	2.03649	0.000448652	7.41781	0.00166845
7.43317	0.00169647	9.93191	0.00222973	3.38501	0.000734695	2.03933	0.000449276	7.42535	0.00167015
7.44245	0.00169859	9.94003	0.00223156	3.38951	0.000735677	2.0424	0.000449951	7.43269	0.00167181
7.45163	0.00170069	9.94804	0.00223336	3.39384	0.00073662	2.04573	0.000450685	7.43992	0.00167344
7.46073	0.00170278	9.95592	0.00223514	3.39809	0.000737547	2.0491	0.000451427	7.44715	0.00167508
7.46974	0.00170483	9.96371	0.00223689	3.40236	0.000738478	2.05228	0.000452125	7.45437	0.00167671
7.47866	0.00170687	9.97153	0.00223865	3.40664	0.000739411	2.05523	0.000452775	7.46151	0.00167832
7.48742	0.00170888	9.97937	0.00224042	3.4109	0.000740338	2.05807	0.0004534	7.4686	0.00167992
7.49587	0.00171081	9.9872	0.00224218	3.41516	0.000741266	2.06075	0.000453991	7.47563	0.00168151
7.50395	0.00171266	9.9951	0.00224396	3.41947	0.000742206	2.06317	0.000454523	7.4826	0.00168308
7.51189	0.00171447	10.0032	0.00224578	3.42383	0.000743158	2.06541	0.000455015	7.48945	0.00168463
7.51999	0.00171632	10.0115	0.00224764	3.42825	0.000744121	2.06777	0.000455536	7.4961	0.00168613
7.52834	0.00171823	10.0197	0.00224951	3.43273	0.000745097	2.07046	0.000456127	7.50252	0.00168759
7.5368	0.00172016	10.028	0.00225137	3.43726	0.000746085	2.07331	0.000456754	7.50883	0.00168901
7.54527	0.0017221	10.0361	0.0022532	3.44181	0.000747076	2.07608	0.000457365	7.51513	0.00169043
7.55385	0.00172406	10.0441	0.00225499	3.44639	0.000748073	2.0788	0.000457963	7.5214	0.00169185
7.5626	0.00172606	10.0519	0.00225675	3.45095	0.000749069	2.08163	0.000458587	7.52763	0.00169326
7.57157	0.00172811	10.0596	0.0022585	3.45535	0.000750027	2.08458	0.000459234	7.53385	0.00169466
7.58079	0.00173022	10.0675	0.00226026	3.45949	0.000750929	2.08749	0.000459876	7.54005	0.00169606
7.59019	0.00173237	10.0755	0.00226207	3.46352	0.000751806	2.0904	0.000460517	7.54612	0.00169743
7.59958	0.00173452	10.0836	0.00226391	3.46761	0.000752698	2.09337	0.000461169	7.55194	0.00169875
7.60872	0.00173661	10.0917	0.00226571	3.4717	0.000753591	2.09633	0.00046182	7.55757	0.00170002
7.61751	0.00173862	10.0996	0.00226749	3.47572	0.000754467	2.09916	0.000462445	7.56317	0.00170129
7.62615	0.00174059	10.1076	0.00226929	3.47975	0.000755345	2.10188	0.000463042	7.5689	0.00170258
7.63487	0.00174259	10.1157	0.00227114	3.48381	0.000756229	2.10453	0.000463626	7.57476	0.0017039
7.6437	0.00174461	10.1239	0.00227297	3.48773	0.000757084	2.10717	0.000464207	7.58054	0.00170521
7.65254	0.00174663	10.1319	0.00227478	3.49147	0.0007579	2.10975	0.000464775	7.58595	0.00170643
7.66128	0.00174862	10.1399	0.00227657	3.49516	0.000758705	2.11224	0.000465323	7.59091	0.00170755
7.66991	0.0017506	10.1477	0.00227833	3.4989	0.00075952	2.11468	0.00046586	7.59554	0.0017086
7.67845	0.00175255	10.1553	0.00228005	3.50269	0.000760345	2.11713	0.000466399	7.6	0.00170961
7.68682	0.00175446	10.1629	0.00228177	3.50656	0.000761189	2.11957	0.000466936	7.60448	0.00171062
7.69496	0.00175632	10.1706	0.0022835	3.51052	0.000762051	2.12203	0.000467478	7.60922	0.00171169
7.70302	0.00175817	10.1784	0.00228525	3.51443	0.000762905	2.12463	0.00046805	7.61435	0.00171285
7.71124	0.00176005	10.1862	0.002287	3.51828	0.000763744	2.12745	0.000468671	7.61979	0.00171408
7.71964	0.00176197	10.1939	0.00228873	3.52204	0.000764563	2.1305	0.000469342	7.62545	0.00171536
7.72791	0.00176386	10.2015	0.00229046	3.5256	0.000765338	2.13368	0.000470042	7.63113	0.00171664
7.7358	0.00176566	10.2091	0.00229216	3.52893	0.000766064	2.1369	0.00047075	7.63658	0.00171787
7.74333	0.00176739	10.2163	0.00229378	3.53208	0.000766751	2.14017	0.000471469	7.64174	0.00171904
7.75076	0.00176908	10.2231	0.00229531	3.53505	0.000767398	2.14358	0.000472221	7.64676	0.00172017
7.75835	0.00177082	10.2299	0.00229685	3.53783	0.000768005	2.14724	0.000473027	7.6518	0.00172131
7.76618	0.00177261	10.2371	0.00229847	3.54059	0.000768605	2.15109	0.000473872	7.65702	0.00172249
7.77414	0.00177443	10.2446	0.00230017	3.54347	0.000769234	2.15487	0.000474704	7.66257	0.00172374
7.78211	0.00177625	10.2522	0.00230186	3.54647	0.000769888	2.15839	0.000475481	7.66856	0.0017251
7.79009	0.00177808	10.2595	0.00230351	3.54952	0.000770552	2.16168	0.000476204	7.6749	0.00172653
7.79816	0.00177992	10.2668	0.00230515	3.55269	0.000771243	2.16473	0.000476875	7.68131	0.00172798
7.80643	0.00178181	10.2742	0.00230683	3.55609	0.000771984	2.16746	0.000477477	7.68762	0.0017294
7.81481	0.00178373	10.2819	0.00230857	3.55965	0.000772759	2.16989	0.000478012	7.69387	0.00173082
7.82305	0.00178561	10.2898	0.00231035	3.56318	0.000773531	2.17219	0.000478516	7.70014	0.00173223
7.83091	0.00178741	10.2977	0.00231212	3.56665	0.000774286	2.17452	0.000479031	7.70634	0.00173363
7.83839	0.00178912	10.3056	0.00231391	3.57012	0.000775042	2.17697	0.00047957	7.71245	0.00173502
7.84559	0.00179077	10.3139	0.00231578	3.57359	0.000775799	2.17944	0.000480114	7.71854	0.00173639
7.85257	0.00179236	10.3225	0.00231771	3.57708	0.000776559	2.18178	0.000480628	7.72475	0.00173779
7.85931	0.0017939	10.3311	0.00231965	3.58067	0.000777342	2.18391	0.000481097	7.73112	0.00173923
7.86581	0.00179539	10.3398	0.0023216	3.58445	0.000778166	2.18582	0.000481518	7.73753	0.00174068
7.87217	0.00179684	10.3486	0.0023236	3.5883	0.000779006	2.18762	0.000481915	7.74379	0.0017421
7.87853	0.0017983	10.358	0.0023257	3.59209	0.000779831	2.1896	0.00048235	7.74982	0.00174346
7.8849	0.00179976	10.3677	0.0023279	3.59574	0.000780627	2.19207	0.000482893	7.7557	0.00174479
7.89126	0.00180121	10.3777	0.00233015	3.5993	0.000781403	2.19507	0.000483554	7.76156	0.00174611
7.89774	0.00180269	10.3875	0.00233236	3.60277	0.00078216	2.19842	0.00048429	7.76748	0.00174745
7.90441	0.00180422	10.3969	0.00233448	3.60611	0.000782887	2.20188	0.000485052	7.77334	0.00174877
7.91117	0.00180576	10.4059	0.0023365	3.60924	0.00078357	2.20536	0.000485817	7.77901	0.00175005
7.91795	0.00180731	10.4146	0.00233847	3.61216	0.000784206	2.20879	0.000486573	7.78453	0.0017513
7.925	0.00180893	10.4234	0.00234044	3.61489	0.000784801	2.21207	0.000487295	7.7902	0.00175258
7.93244	0.00181063	10.4323	0.00234243	3.61754	0.000785379	2.215	0.00048794	7.79611	0.00175392
7.93993	0.00181234	10.4412	0.00234444	3.6202	0.000785959	2.21753	0.000488497	7.80205	0.00175526
7.94708	0.00181397	10.4501	0.00234646	3.62282	0.000786529	2.21981	0.000488998	7.80783	0.00175657
7.95401	0.00181556	10.4591	0.00234849	3.6253	0.00078707	2.22209	0.0004895	7.8137	0.00175789
7.96114	0.00181719	10.4681	0.00235052	3.62758	0.000787568	2.22459	0.00049005	7.81989	0.00175929
7.96861	0.0018189	10.4771	0.00235253	3.62966	0.000788021	2.22739	0.000490666	7.82629	0.00176074
7.97628	0.00182065	10.4859	0.00235453	3.63166	0.000788456	2.23037	0.000491324	7.83272	0.00176219
7.98389	0.00182239	10.4948	0.00235653	3.63389	0.000788943	2.23335	0.000491979	7.83918	0.00176365
7.99134	0.0018241	10.5036	0.0023585	3.63661	0.000789535	2.23624	0.000492615	7.84573	0.00176513
7.99881	0.00182581	10.5122	0.00236044	3.63977	0.000790224	2.23909	0.000493243	7.85234	0.00176662
8.00647	0.00182756	10.5207	0.00236236	3.6431	0.000790951	2.24193	0.000493866	7.85899	0.00176813
8.01417	0.00182932	10.5292	0.00236429	3.64636	0.000791661	2.24467	0.00049447	7.86562	0.00176963
8.02166	0.00183103	10.5379	0.00236623	3.64945	0.000792336	2.24728	0.000495044	7.87218	0.00177111
8.02891	0.00183269	10.5467	0.00236822	3.65244	0.000792986	2.24981	0.000495603	7.87875	0.00177259
8.03607	0.00183433	10.5557	0.00237024	3.65529	0.000793608	2.25241	0.000496175	7.8855	0.00177412
8.04332	0.00183598	10.5648	0.0023723	3.65795	0.000794188	2.25522	0.000496792	7.89248	0.00177569
8.05068	0.00183767	10.5741	0.00237439	3.66053	0.000794749	2.25824	0.000497458	7.89959	0.0017773
8.05797	0.00183933	10.5834	0.00237649	3.66326	0.000795345	2.26135	0.000498142	7.90675	0.00177892
8.06489	0.00184092	10.5928	0.0023786	3.66621	0.000795989	2.26432	0.000498795	7.91395	0.00178055
8.07124	0.00184237	10.6021	0.00238071	3.66927	0.000796655	2.26713	0.000499415	7.92114	0.00178217
8.07712	0.00184371	10.6117	0.00238285	3.67231	0.000797318	2.2701	0.000500068	7.92832	0.00178379
8.08289	0.00184503	10.6214	0.00238504	3.67537	0.000797985	2.27356	0.00050083	7.93549	0.00178541
8.08878	0.00184638	10.6313	0.00238728	3.67857	0.000798683	2.27754	0.000501706	7.94259	0.00178702
8.0948	0.00184776	10.6414	0.00238956	3.68195	0.00079942	2.28171	0.000502624	7.94951	0.00178858
8.101	0.00184917	10.6515	0.00239183	3.68535	0.00080016	2.28568	0.000503498	7.95614	0.00179008
8.10746	0.00185065	10.6614	0.00239406	3.68859	0.000800868	2.28942	0.00050432	7.96249	0.00179152
8.11409	0.00185217	10.671	0.00239624	3.69175	0.000801555	2.29317	0.000505146	7.96879	0.00179294
8.12078	0.0018537	10.6805	0.00239836	3.69487	0.000802236	2.29714	0.000506019	7.97526	0.0017944
8.1276	0.00185526	10.6897	0.00240043	3.69797	0.000802912	2.30137	0.000506952	7.98194	0.00179591
8.13463	0.00185687	10.6986	0.00240245	3.70115	0.000803604	2.30584	0.000507935	7.9887	0.00179744
8.14183	0.00185851	10.7073	0.00240441	3.70447	0.000804328	2.31045	0.00050895	7.99541	0.00179895
8.14909	0.00186017	10.716	0.00240637	3.70773	0.00080504	2.31512	0.000509979	8.00197	0.00180044
8.15628	0.00186182	10.725	0.00240838	3.7107	0.000805686	2.31977	0.000511001	8.00829	0.00180187
8.16332	0.00186343	10.7343	0.00241049	3.71338	0.00080627	2.32421	0.000511978	8.01434	0.00180323
8.17032	0.00186503	10.744	0.00241267	3.71595	0.000806832	2.32827	0.000512872	8.02017	0.00180455
8.17746	0.00186666	10.7538	0.00241487	3.71851	0.000807389	2.33194	0.00051368	8.02579	0.00180582
8.18473	0.00186833	10.7635	0.00241708	3.72102	0.000807937	2.33536	0.000514433	8.03123	0.00180705
8.19203	0.00186999	10.7733	0.00241927	3.72344	0.000808463	2.33864	0.000515155	8.03662	0.00180827
8.19932	0.00187166	10.7831	0.00242148	3.72572	0.00080896	2.34182	0.000515854	8.04205	0.0018095
8.20682	0.00187338	10.7928	0.00242367	3.72791	0.000809438	2.34494	0.000516542	8.04736	0.00181069
8.21471	0.00187518	10.8023	0.00242582	3.7302	0.000809937	2.348	0.000517214	8.05242	0.00181184
8.22305	0.00187709	10.8119	0.00242797	3.73271	0.000810484	2.35092	0.000517858	8.05738	0.00181296
8.23179	0.00187909	10.8217	0.00243018	3.73543	0.000811079	2.35383	0.000518499	8.06248	0.00181411
8.24072	0.00188113	10.8316	0.00243242	3.73836	0.000811715	2.35695	0.000519185	8.06779	0.00181531
8.2495	0.00188314	10.8415	0.00243465	3.74145	0.000812389	2.36025	0.000519912	8.07327	0.00181655
8.25788	0.00188506	10.8512	0.00243683	3.74452	0.000813059	2.36351	0.00052063	8.07898	0.00181784
8.26589	0.00188689	10.8607	0.00243897	3.74732	0.000813671	2.36664	0.000521319	8.08496	0.00181919
8.27366	0.00188867	10.8701	0.00244109	3.74981	0.000814211	2.36974	0.000522001	8.09121	0.00182061
8.28131	0.00189042	10.8795	0.00244321	3.75206	0.000814703	2.37287	0.000522689	8.09771	0.00182208
8.28884	0.00189214	10.889	0.00244534	3.7541	0.000815149	2.37602	0.000523383	8.10442	0.00182359
8.29619	0.00189382	10.8984	0.00244747	3.75597	0.000815555	2.37921	0.000524086	8.1113	0.00182515
8.30332	0.00189545	10.9077	0.00244956	3.75788	0.000815972	2.38249	0.000524806	8.11827	0.00182672
8.31035	0.00189706	10.9167	0.00245158	3.76013	0.000816463	2.38598	0.000525576	8.1252	0.00182829
8.31751	0.0018987	10.9255	0.00245358	3.76277	0.000817039	2.38996	0.000526452	8.13198	0.00182982
8.32503	0.00190042	10.9344	0.00245557	3.76567	0.000817669	2.39439	0.000527426	8.13857	0.00183131
8.33286	0.00190221	10.9431	0.00245754	3.7687	0.000818331	2.39886	0.000528411	8.14505	0.00183277
8.34073	0.00190401	10.9517	0.00245948	3.77185	0.000819017	2.40312	0.000529349	8.15137	0.0018342
8.34841	0.00190576	10.9602	0.00246139	3.77502	0.000819709	2.40723	0.000530254	8.15737	0.00183556
8.35577	0.00190745	10.9687	0.00246332	3.77816	0.000820392	2.4112	0.000531128	8.16313	0.00183686
8.36279	0.00190905	10.9774	0.00246526	3.78138	0.000821094	2.41489	0.00053194	8.16903	0.00183819
8.36956	0.0019106	10.9859	0.0024672	3.78491	0.000821865	2.41827	0.000532684	8.17535	0.00183962
8.37638	0.00191216	10.9946	0.00246915	3.78884	0.000822721	2.42158	0.000533413	8.18188	0.0018411
8.38354	0.0019138	11.0035	0.00247114	3.79305	0.000823639	2.42513	0.000534194	8.18832	0.00184255
8.39102	0.00191551	11.0124	0.00247315	3.79735	0.000824577	2.42899	0.000535044	8.19461	0.00184398
8.39871	0.00191727	11.021	0.00247511	3.80153	0.000825489	2.433	0.000535926	8.20077	0.00184537
8.40662	0.00191908	11.0295	0.00247701	3.80547	0.000826345	2.43699	0.000536804	8.20671	0.00184671
8.41476	0.00192094	11.0379	0.0024789	3.80925	0.000827171	2.44092	0.000537669	8.21232	0.00184798
8.42293	0.00192281	11.0463	0.00248081	3.81312	0.000828014	2.44485	0.000538535	8.2177	0.00184919
8.43106	0.00192467	11.0549	0.00248274	3.81714	0.000828891	2.44893	0.000539433	8.22301	0.0018504
8.43933	0.00192656	11.0635	0.00248468	3.82124	0.000829784	2.45317	0.000540366	8.22836	0.00185161
8.44776	0.00192849	11.0723	0.00248667	3.82543	0.000830697	2.45736	0.000541289	8.23369	0.00185281
8.45603	0.00193038	11.0814	0.00248871	3.82972	0.000831633	2.46138	0.000542174	8.23887	0.00185398
8.46394	0.00193219	11.0907	0.0024908	3.83393	0.000832552	2.46546	0.000543072	8.24408	0.00185516
8.47159	0.00193394	11.1001	0.00249293	3.83785	0.000833406	2.4698	0.000544028	8.24967	0.00185642
8.47918	0.00193568	11.1096	0.00249506	3.84149	0.000834198	2.47426	0.00054501	8.25579	0.00185781
8.48668	0.00193739	11.1189	0.00249717	3.84501	0.000834967	2.47861	0.000545968	8.26211	0.00185923
8.49399	0.00193907	11.128	0.00249922	3.84869	0.000835768	2.48289	0.000546909	8.26827	0.00186063
8.50121	0.00194072	11.1369	0.00250121	3.85268	0.000836639	2.48716	0.00054785	8.27428	0.00186199
8.50843	0.00194237	11.1454	0.00250314	3.85693	0.000837566	2.49122	0.000548744	8.28031	0.00186335
8.51557	0.001944	11.1538	0.00250503	3.86119	0.000838494	2.49482	0.000549536	8.28645	0.00186473
8.52249	0.00194559	11.162	0.00250689	3.86525	0.00083938	2.49799	0.000550234	8.29264	0.00186613
8.5291	0.0019471	11.1701	0.00250871	3.86912	0.000840224	2.50097	0.00055089	8.29883	0.00186753
8.53536	0.00194853	11.1781	0.00251051	3.87298	0.000841065	2.504	0.000551555	8.30507	0.00186894
8.54139	0.00194991	11.186	0.00251229	3.87696	0.000841933	2.50728	0.000552279	8.31142	0.00187038
8.5474	0.00195128	11.1937	0.00251403	3.88105	0.000842824	2.51092	0.00055308	8.31791	0.00187185
8.55358	0.0019527	11.2013	0.00251574	3.88518	0.000843724	2.51477	0.000553928	8.32458	0.00187335
8.55993	0.00195415	11.2088	0.00251743	3.8893	0.000844622	2.5187	0.000554792	8.33138	0.00187489
8.56641	0.00195563	11.2164	0.00251915	3.89329	0.000845493	2.52273	0.000555681	8.3382	0.00187643
8.57306	0.00195715	11.2242	0.00252091	3.897	0.000846302	2.52683	0.000556583	8.34495	0.00187796
8.57999	0.00195874	11.2322	0.0025227	3.90044	0.000847052	2.5308	0.000557455	8.35169	0.00187948
8.58721	0.00196039	11.2401	0.00252448	3.90383	0.000847791	2.53452	0.000558275	8.35849	0.00188102
8.59459	0.00196208	11.2477	0.00252621	3.90732	0.000848552	2.53806	0.000559055	8.36551	0.00188261
8.60202	0.00196378	11.2552	0.00252789	3.91077	0.000849303	2.54147	0.000559806	8.37295	0.00188429
8.60957	0.00196551	11.2625	0.00252954	3.914	0.000850008	2.54477	0.000560532	8.38088	0.00188608
8.61736	0.00196729	11.2695	0.00253111	3.91703	0.000850669	2.54805	0.000561254	8.38911	0.00188794
8.62543	0.00196914	11.276	0.00253258	3.91991	0.000851296	2.55134	0.000561978	8.39729	0.00188979
8.63374	0.00197104	11.2821	0.00253394	3.92259	0.000851881	2.55456	0.000562688	8.40528	0.00189159
8.64222	0.00197298	11.2879	0.00253526	3.92504	0.000852416	2.55777	0.000563395	8.41313	0.00189337
8.65072	0.00197492	11.2939	0.0025366	3.92736	0.000852922	2.56115	0.000564137	8.42096	0.00189514
8.65924	0.00197687	11.2999	0.00253797	3.92979	0.000853449	2.56465	0.000564908	8.42879	0.00189691
8.66789	0.00197885	11.3061	0.00253935	3.93239	0.000854016	2.5681	0.000565669	8.43657	0.00189867
8.67665	0.00198085	11.3123	0.00254076	3.93504	0.000854596	2.5715	0.000566416	8.44413	0.00190038
8.68526	0.00198283	11.3188	0.00254222	3.93768	0.00085517	2.57499	0.000567186	8.45138	0.00190202
8.69354	0.00198472	11.3256	0.00254375	3.94034	0.000855751	2.5787	0.000568002	8.45843	0.00190361
8.70157	0.00198656	11.3328	0.00254538	3.94308	0.000856348	2.5825	0.000568839	8.46541	0.00190519
8.70951	0.00198837	11.3403	0.00254707	3.94587	0.000856956	2.58621	0.000569655	8.47244	0.00190678
8.71732	0.00199016	11.3478	0.00254876	3.94874	0.000857582	2.5898	0.000570446	8.47961	0.0019084
8.72497	0.00199191	11.3553	0.00255045	3.95182	0.000858253	2.59342	0.000571242	8.48696	0.00191006
8.73267	0.00199367	11.3629	0.00255216	3.95517	0.000858984	2.59712	0.000572057	8.49448	0.00191176
8.74064	0.0019955	11.3706	0.00255391	3.95874	0.000859763	2.60083	0.000572873	8.50218	0.0019135
8.74881	0.00199737	11.3784	0.00255566	3.96247	0.000860575	2.60437	0.000573654	8.51003	0.00191528
8.75705	0.00199925	11.3861	0.0025574	3.96635	0.000861422	2.60769	0.000574384	8.51777	0.00191703
8.76529	0.00200114	11.3938	0.00255914	3.97033	0.000862289	2.61092	0.000575096	8.52517	0.0019187
8.77359	0.00200303	11.4017	0.00256092	3.97418	0.000863128	2.61433	0.000575846	8.53225	0.0019203
8.78188	0.00200493	11.4096	0.0025627	3.97779	0.000863916	2.61799	0.000576652	8.53927	0.00192189
8.79004	0.0020068	11.4174	0.00256444	3.98132	0.000864686	2.62178	0.000577487	8.5464	0.0019235
8.79807	0.00200864	11.425	0.00256617	3.985	0.000865488	2.62557	0.000578321	8.5536	0.00192513
8.80608	0.00201047	11.4326	0.00256787	3.98887	0.00086633	2.62919	0.000579118	8.56077	0.00192675
8.81416	0.00201232	11.4399	0.00256952	3.99277	0.000867182	2.63248	0.000579843	8.5678	0.00192834
8.82218	0.00201415	11.4469	0.00257109	3.99647	0.000867989	2.63537	0.000580479	8.57463	0.00192988
8.83007	0.00201596	11.4536	0.00257262	3.99983	0.00086872	2.63798	0.000581053	8.58124	0.00193138
8.83795	0.00201776	11.4604	0.00257414	4.00299	0.000869411	2.64048	0.000581604	8.5877	0.00193283
8.84578	0.00201955	11.4671	0.00257564	4.00628	0.000870128	2.64297	0.000582152	8.59409	0.00193428
8.85335	0.00202128	11.4737	0.00257714	4.00978	0.000870891	2.64541	0.000582689	8.60053	0.00193574
8.86061	0.00202295	11.4802	0.00257861	4.01332	0.000871662	2.64774	0.000583202	8.60706	0.00193721
8.86781	0.00202459	11.4866	0.00258005	4.01679	0.000872419	2.64996	0.000583691	8.61363	0.0019387
8.87511	0.00202627	11.4929	0.00258148	4.02026	0.000873177	2.6522	0.000584184	8.62025	0.0019402
8.88235	0.00202792	11.4992	0.0025829	4.02382	0.000873952	2.65456	0.000584703	8.62697	0.00194171
8.88937	0.00202953	11.5056	0.00258434	4.02749	0.000874752	2.65695	0.000585231	8.63384	0.00194327
8.89631	0.00203112	11.5121	0.0025858	4.03126	0.000875575	2.65927	0.000585742	8.64084	0.00194485
8.90344	0.00203275	11.5186	0.00258727	4.035	0.00087639	2.66162	0.000586259	8.64791	0.00194645
8.91082	0.00203444	11.5251	0.00258872	4.03844	0.000877139	2.66425	0.000586837	8.65506	0.00194806
8.91833	0.00203616	11.5313	0.00259014	4.04145	0.000877795	2.66728	0.000587505	8.66231	0.0019497
8.92591	0.00203789	11.5374	0.00259151	4.04428	0.000878413	2.6706	0.000588235	8.66962	0.00195136
8.93366	0.00203966	11.5433	0.00259284	4.04728	0.000879066	2.67398	0.00058898	8.67679	0.00195298
8.94168	0.0020415	11.5489	0.0025941	4.05051	0.000879771	2.67731	0.000589712	8.68365	0.00195453
8.94993	0.00204339	11.5544	0.00259534	4.05388	0.000880507	2.68062	0.00059044	8.69028	0.00195603
8.9583	0.0020453	11.56	0.00259661	4.0573	0.000881252	2.68394	0.000591172	8.69689	0.00195752
8.96673	0.00204723	11.5657	0.00259789	4.06076	0.000882007	2.6872	0.00059189	8.70364	0.00195905
8.97517	0.00204916	11.5713	0.00259915	4.06438	0.000882796	2.69034	0.000592582	8.71049	0.0019606
8.98361	0.00205109	11.577	0.00260043	4.06823	0.000883636	2.69336	0.000593246	8.71731	0.00196214
[truncated: 157,270 more rows]
