# Supplementary material for: Data from static and dynamic mechanical tests of different isomers of amine cured multifunctional epoxy resins
Source: Data Brief. 2018 May 25;19:992–6. doi: 10.1016/j.dib.2018.05.125 (PMC5997956; doi:10.1016/j.dib.2018.05.125)
Supplement: Supplementary file 8 — Supplementary material [file mmc8.xlsx]

## Sheet: Sheet1
1		2		3		4		5
True Stress / MPa	True Strain	True Stress / MPa	True Strain	True Stress / MPa	True Strain	True Stress / MPa	True Strain	True Stress/MPa	True Strain
4.24632e-05	-2.26955e-06	0.000132716	8.50342e-08	0.000208961	5.79768e-07	1.01732e-05	-2.98937e-06	0.000532092	8.17235e-08
0.000356681	-2.1896e-06	0.000652444	2.05173e-07	0.00133088	8.50095e-07	0.000834529	-2.79049e-06	0.000807678	1.47116e-07
0.00068419	-2.10628e-06	0.00127707	3.4956e-07	0.00247373	1.12547e-06	0.00177519	-2.56356e-06	0.00077397	1.39117e-07
0.00103587	-2.0168e-06	0.00195355	5.05934e-07	0.00361839	1.40127e-06	0.00285375	-2.30335e-06	0.000649778	1.09649e-07
0.0015785	-1.87875e-06	0.00270751	6.80219e-07	0.00464756	1.64926e-06	0.00424106	-1.96866e-06	0.000706551	1.2312e-07
0.00235799	-1.68043e-06	0.00354373	8.73516e-07	0.00530335	1.80727e-06	0.0059851	-1.54791e-06	0.00102117	1.97774e-07
0.00319187	-1.46827e-06	0.00441034	1.07384e-06	0.00553492	1.86307e-06	0.00788201	-1.09028e-06	0.00152621	3.17613e-07
0.00385656	-1.29916e-06	0.00521198	1.25915e-06	0.0056133	1.88195e-06	0.00964462	-6.65042e-07	0.00218974	4.75059e-07
0.00425416	-1.198e-06	0.00583661	1.40353e-06	0.00575152	1.91526e-06	0.0112412	-2.79872e-07	0.0029958	6.66325e-07
0.0044294	-1.15342e-06	0.00629732	1.51003e-06	0.00586042	1.9415e-06	0.0129228	1.25836e-07	0.00384858	8.68676e-07
0.00452487	-1.12912e-06	0.00674434	1.61336e-06	0.00579101	1.92477e-06	0.0148347	5.87086e-07	0.00464872	1.05854e-06
0.00469527	-1.08577e-06	0.00716215	1.70994e-06	0.00560193	1.87921e-06	0.0167616	1.05195e-06	0.00534714	1.22426e-06
0.00504333	-9.97217e-07	0.00726704	1.73419e-06	0.00549243	1.85283e-06	0.0182682	1.41543e-06	0.00592197	1.36066e-06
0.00561012	-8.53013e-07	0.00695772	1.66269e-06	0.00554928	1.86653e-06	0.0190998	1.61604e-06	0.00646663	1.4899e-06
0.00638599	-6.55614e-07	0.00657328	1.57382e-06	0.00563963	1.8883e-06	0.0195236	1.7183e-06	0.0072035	1.66475e-06
0.00728271	-4.27468e-07	0.00641474	1.53718e-06	0.00558698	1.87561e-06	0.0200374	1.84226e-06	0.00825852	1.91509e-06
0.00810571	-2.18078e-07	0.00640818	1.53566e-06	0.00537875	1.82544e-06	0.0206915	2.00006e-06	0.00947263	2.20318e-06
0.00870272	-6.61856e-08	0.00642666	1.53993e-06	0.00514659	1.7695e-06	0.0211034	2.09942e-06	0.0104851	2.44342e-06
0.00919338	5.86487e-08	0.0065256	1.5628e-06	0.00500059	1.73432e-06	0.021143	2.10897e-06	0.0110345	2.57379e-06
0.00976017	2.02854e-07	0.00676281	1.61763e-06	0.00493058	1.71745e-06	0.021137	2.10752e-06	0.0112048	2.6142e-06
0.0103354	3.49212e-07	0.00711268	1.69851e-06	0.00487852	1.70491e-06	0.0214133	2.1742e-06	0.0113172	2.64086e-06
0.0107693	4.59596e-07	0.00766042	1.82512e-06	0.00485698	1.69972e-06	0.0219517	2.30409e-06	0.0115324	2.69194e-06
0.0110835	5.39539e-07	0.00862716	2.04859e-06	0.00492041	1.715e-06	0.0224919	2.43441e-06	0.0117317	2.73923e-06
0.0113917	6.17945e-07	0.0100379	2.37471e-06	0.00510051	1.7584e-06	0.0228456	2.51974e-06	0.0118494	2.76716e-06
0.0117615	7.12032e-07	0.011646	2.74642e-06	0.00538054	1.82587e-06	0.0230584	2.57109e-06	0.0120351	2.81122e-06
0.0121651	8.1473e-07	0.0133244	3.13439e-06	0.0057222	1.90819e-06	0.023339	2.63878e-06	0.0123698	2.89065e-06
0.0124866	8.96517e-07	0.0152143	3.57128e-06	0.00602976	1.9823e-06	0.0238564	2.7636e-06	0.0127016	2.96937e-06
0.0126739	9.44177e-07	0.0174017	4.07691e-06	0.00613985	2.00883e-06	0.0245878	2.94006e-06	0.0128973	3.01582e-06
0.0128806	9.96754e-07	0.0196981	4.60776e-06	0.00603634	1.98388e-06	0.0253936	3.13445e-06	0.0130162	3.04402e-06
0.0132878	1.10037e-06	0.0217609	5.0846e-06	0.0059041	1.95202e-06	0.0261958	3.32798e-06	0.0131498	3.07574e-06
0.0138063	1.23228e-06	0.0233648	5.45535e-06	0.00581076	1.92953e-06	0.0270627	3.53713e-06	0.0132161	3.09145e-06
0.0141483	1.3193e-06	0.0246486	5.75212e-06	0.00562407	1.88455e-06	0.0281514	3.79979e-06	0.0130422	3.0502e-06
0.0142039	1.33344e-06	0.0259896	6.06211e-06	0.00534045	1.81621e-06	0.0295669	4.14128e-06	0.0126625	2.96011e-06
0.0142184	1.33713e-06	0.0275494	6.42267e-06	0.00518249	1.77815e-06	0.0312341	4.54352e-06	0.0123373	2.88293e-06
0.0144685	1.40078e-06	0.0291473	6.79204e-06	0.00533447	1.81477e-06	0.032983	4.96543e-06	0.012206	2.85178e-06
0.0149701	1.52838e-06	0.0307011	7.15122e-06	0.00581375	1.93025e-06	0.0347479	5.39125e-06	0.0121244	2.83241e-06
0.0156541	1.70241e-06	0.0324796	7.56234e-06	0.00657067	2.11263e-06	0.0365387	5.82328e-06	0.0119405	2.78877e-06
0.0165278	1.92471e-06	0.0346968	8.07487e-06	0.00751786	2.34086e-06	0.038218	6.22841e-06	0.0117654	2.74723e-06
0.0175611	2.1876e-06	0.0372328	8.6611e-06	0.00850814	2.57947e-06	0.0395069	6.53939e-06	0.0118293	2.76239e-06
0.0186065	2.45357e-06	0.0399297	9.28454e-06	0.0093578	2.7842e-06	0.0402935	6.72915e-06	0.0121741	2.8442e-06
0.0195528	2.69433e-06	0.0427977	9.94751e-06	0.00994598	2.92592e-06	0.0407773	6.84588e-06	0.0125685	2.9378e-06
0.0203951	2.90864e-06	0.0459089	1.06667e-05	0.0103744	3.02915e-06	0.0412198	6.95262e-06	0.012711	2.97161e-06
0.0211419	3.09865e-06	0.0492995	1.14505e-05	0.0109081	3.15776e-06	0.041694	7.06703e-06	0.0125206	2.92643e-06
0.0218127	3.2693e-06	0.052866	1.2275e-05	0.0116806	3.34389e-06	0.0421269	7.17146e-06	0.0121983	2.84995e-06
0.0225233	3.4501e-06	0.0563544	1.30814e-05	0.0126284	3.57226e-06	0.0425921	7.2837e-06	0.011999	2.80266e-06
0.0233439	3.65888e-06	0.0596265	1.38378e-05	0.0136833	3.82644e-06	0.043378	7.47332e-06	0.0119346	2.78737e-06
0.0240859	3.84767e-06	0.0627716	1.45648e-05	0.0148148	4.09908e-06	0.0445417	7.75407e-06	0.0118015	2.75579e-06
0.0244943	3.95159e-06	0.0658458	1.52754e-05	0.0159606	4.37517e-06	0.0456826	8.02931e-06	0.0115886	2.70527e-06
0.0245524	3.96635e-06	0.0687536	1.59477e-05	0.0170795	4.64478e-06	0.0465255	8.23268e-06	0.0116217	2.71313e-06
0.0244424	3.93837e-06	0.0714237	1.65649e-05	0.0181572	4.90444e-06	0.0473277	8.42621e-06	0.0121386	2.83578e-06
0.0243783	3.92207e-06	0.0738655	1.71294e-05	0.0191552	5.14492e-06	0.0484122	8.68786e-06	0.0129387	3.02564e-06
0.0245258	3.95959e-06	0.076144	1.76561e-05	0.0201245	5.37849e-06	0.0497311	9.00606e-06	0.0136017	3.18295e-06
0.0249729	4.07335e-06	0.0783927	1.81759e-05	0.0212417	5.64766e-06	0.0510741	9.33006e-06	0.0139583	3.26756e-06
0.0256714	4.25107e-06	0.0807457	1.87199e-05	0.0226215	5.98013e-06	0.052378	9.64464e-06	0.0142096	3.3272e-06
0.0264896	4.45924e-06	0.0832716	1.93038e-05	0.024234	6.36868e-06	0.0537197	9.96835e-06	0.0145834	3.41589e-06
0.0272848	4.66155e-06	0.0859786	1.99295e-05	0.0259459	6.78117e-06	0.0551969	1.03247e-05	0.01516	3.55271e-06
0.0278214	4.79807e-06	0.0887726	2.05754e-05	0.0275644	7.17116e-06	0.0568138	1.07148e-05	0.0160364	3.76067e-06
0.0279108	4.82083e-06	0.0914987	2.12056e-05	0.0289879	7.51416e-06	0.0584619	1.11124e-05	0.0172345	4.04498e-06
0.027802	4.79316e-06	0.0940853	2.18036e-05	0.0303384	7.83956e-06	0.0600746	1.15015e-05	0.0184782	4.34009e-06
0.0279978	4.84296e-06	0.0965551	2.23745e-05	0.0318252	8.19784e-06	0.0617406	1.19035e-05	0.0195001	4.58257e-06
0.0285694	4.9884e-06	0.0989116	2.29193e-05	0.0334725	8.59475e-06	0.0635398	1.23375e-05	0.0204185	4.8005e-06
0.0291616	5.13907e-06	0.101195	2.34473e-05	0.0350695	8.97956e-06	0.0653527	1.27749e-05	0.021444	5.04383e-06
0.0295822	5.24607e-06	0.103523	2.39854e-05	0.0364552	9.31347e-06	0.0670427	1.31827e-05	0.0224233	5.27621e-06
0.0298903	5.32447e-06	0.105876	2.45294e-05	0.0377405	9.62316e-06	0.068704	1.35835e-05	0.0230566	5.4265e-06
0.0301272	5.38474e-06	0.108078	2.50383e-05	0.0391185	9.95519e-06	0.0704773	1.40113e-05	0.0234387	5.51715e-06
0.0304692	5.47175e-06	0.110125	2.55115e-05	0.0406197	1.03169e-05	0.0722381	1.44361e-05	0.0239952	5.6492e-06
0.0313115	5.68606e-06	0.112163	2.59827e-05	0.0422059	1.06991e-05	0.0736685	1.47812e-05	0.0249372	5.87274e-06
0.032856	6.07902e-06	0.114155	2.64431e-05	0.04391	1.11098e-05	0.0746427	1.50163e-05	0.0260579	6.13866e-06
0.0349612	6.61464e-06	0.115927	2.68529e-05	0.0457385	1.15504e-05	0.0753436	1.51854e-05	0.0270816	6.38157e-06
0.0374701	7.25296e-06	0.117471	2.72097e-05	0.047652	1.20114e-05	0.0759761	1.5338e-05	0.028042	6.60946e-06
0.040339	7.98291e-06	0.118883	2.75362e-05	0.0496397	1.24904e-05	0.0766391	1.54979e-05	0.0291691	6.87692e-06
0.0434582	8.77651e-06	0.120151	2.78294e-05	0.0516801	1.2982e-05	0.0774239	1.56873e-05	0.0305234	7.19827e-06
0.0465483	9.56273e-06	0.121236	2.80802e-05	0.0537599	1.34832e-05	0.0783357	1.59073e-05	0.0319474	7.53618e-06
0.0493629	1.02788e-05	0.122258	2.83163e-05	0.0558954	1.39978e-05	0.0793207	1.61449e-05	0.033346	7.86806e-06
0.0519128	1.09276e-05	0.123414	2.85836e-05	0.0580111	1.45076e-05	0.0805011	1.64297e-05	0.0348221	8.21832e-06
0.0543551	1.1549e-05	0.124811	2.89066e-05	0.0600126	1.49898e-05	0.0820251	1.67974e-05	0.0364543	8.60562e-06
0.0567661	1.21625e-05	0.12647	2.92901e-05	0.0619697	1.54614e-05	0.0837493	1.72134e-05	0.0381261	9.00233e-06
0.0591323	1.27645e-05	0.128327	2.97195e-05	0.0640304	1.5958e-05	0.0854735	1.76293e-05	0.0397979	9.39903e-06
0.0614695	1.33592e-05	0.130245	3.01628e-05	0.066182	1.64764e-05	0.0872624	1.80609e-05	0.0417033	9.85117e-06
0.0638152	1.3956e-05	0.132182	3.06106e-05	0.068211	1.69653e-05	0.0893025	1.85532e-05	0.0440097	1.03985e-05
0.0661753	1.45565e-05	0.13426	3.10909e-05	0.0699539	1.73853e-05	0.0916304	1.91148e-05	0.0465106	1.09919e-05
0.0685947	1.51721e-05	0.136454	3.15982e-05	0.0715317	1.77655e-05	0.09405	1.96986e-05	0.0488838	1.1555e-05
0.0711688	1.5827e-05	0.138416	3.20518e-05	0.0731766	1.81619e-05	0.096222	2.02226e-05	0.0510458	1.20681e-05
0.0739169	1.65262e-05	0.139838	3.23805e-05	0.074886	1.85738e-05	0.0979971	2.06509e-05	0.0530967	1.25547e-05
0.0768063	1.72614e-05	0.140845	3.26134e-05	0.0764788	1.89576e-05	0.09965	2.10497e-05	0.055134	1.30382e-05
0.0799169	1.80528e-05	0.14182	3.28388e-05	0.0778639	1.92913e-05	0.101524	2.15018e-05	0.0572505	1.35404e-05
0.0834517	1.89522e-05	0.142988	3.31088e-05	0.0790396	1.95747e-05	0.103585	2.19991e-05	0.0595337	1.40822e-05
0.0875158	1.99863e-05	0.144255	3.34017e-05	0.0800131	1.98092e-05	0.10559	2.24828e-05	0.0619306	1.4651e-05
0.0920029	2.1128e-05	0.145451	3.36781e-05	0.080904	2.00239e-05	0.107458	2.29336e-05	0.0642115	1.51922e-05
0.0967304	2.23308e-05	0.146608	3.39457e-05	0.0819326	2.02718e-05	0.109219	2.33584e-05	0.0662203	1.56689e-05
0.101561	2.35598e-05	0.147815	3.42245e-05	0.0832118	2.058e-05	0.110859	2.37542e-05	0.068021	1.60962e-05
0.106451	2.48042e-05	0.148929	3.44822e-05	0.084707	2.09403e-05	0.11242	2.41307e-05	0.0697354	1.6503e-05
0.11143	2.6071e-05	0.149754	3.46729e-05	0.0863895	2.13457e-05	0.113985	2.45083e-05	0.0714326	1.69058e-05
0.116399	2.73354e-05	0.150374	3.48162e-05	0.088236	2.17907e-05	0.115525	2.48798e-05	0.0731541	1.73143e-05
0.121125	2.8538e-05	0.151038	3.49697e-05	0.0901501	2.22519e-05	0.116914	2.52149e-05	0.074846	1.77157e-05
0.125564	2.96673e-05	0.151867	3.51614e-05	0.0920408	2.27075e-05	0.118091	2.5499e-05	0.0763504	1.80727e-05
0.129896	3.07697e-05	0.152833	3.53847e-05	0.0938723	2.31488e-05	0.119113	2.57454e-05	0.077623	1.83747e-05
0.134171	3.18573e-05	0.153827	3.56145e-05	0.095593	2.35635e-05	0.120068	2.59759e-05	0.0788052	1.86553e-05
0.138264	3.28987e-05	0.154681	3.5812e-05	0.0972002	2.39507e-05	0.12092	2.61815e-05	0.0799808	1.89342e-05
0.142278	3.39202e-05	0.155317	3.59589e-05	0.0988354	2.43448e-05	0.121572	2.63389e-05	0.0810518	1.91884e-05
0.146575	3.50136e-05	0.155944	3.61039e-05	0.100632	2.47776e-05	0.122108	2.64682e-05	0.0819252	1.93956e-05
0.151392	3.62392e-05	0.156882	3.63207e-05	0.102635	2.52604e-05	0.122716	2.66147e-05	0.0827484	1.9591e-05
0.15666	3.75796e-05	0.158177	3.66203e-05	0.104929	2.58132e-05	0.12339	2.67775e-05	0.0838383	1.98496e-05
0.162201	3.89897e-05	0.15957	3.69421e-05	0.107554	2.64457e-05	0.124063	2.69397e-05	0.0853456	2.02073e-05
0.167926	4.04462e-05	0.160866	3.72419e-05	0.110399	2.71312e-05	0.124909	2.71438e-05	0.0871026	2.06242e-05
0.173871	4.19591e-05	0.162185	3.75467e-05	0.113376	2.78486e-05	0.126123	2.74367e-05	0.0887915	2.1025e-05
0.180087	4.35408e-05	0.163676	3.78914e-05	0.116484	2.85976e-05	0.127535	2.77775e-05	0.090222	2.13645e-05
0.186434	4.51557e-05	0.165253	3.8256e-05	0.119618	2.93527e-05	0.128824	2.80885e-05	0.0914958	2.16667e-05
0.192662	4.67405e-05	0.166793	3.8612e-05	0.122564	3.00628e-05	0.129962	2.8363e-05	0.0928033	2.1977e-05
0.198694	4.82755e-05	0.168378	3.89785e-05	0.125199	3.06977e-05	0.131178	2.86565e-05	0.0940966	2.22839e-05
0.204615	4.97822e-05	0.17021	3.9402e-05	0.12758	3.12714e-05	0.13261	2.9002e-05	0.0952154	2.25494e-05
0.210418	5.12588e-05	0.172397	3.99077e-05	0.129865	3.1822e-05	0.134203	2.93864e-05	0.0961983	2.27826e-05
0.215978	5.26735e-05	0.174877	4.04808e-05	0.13212	3.23654e-05	0.135852	2.97843e-05	0.0971651	2.30121e-05
0.221284	5.40237e-05	0.177505	4.10884e-05	0.134207	3.28683e-05	0.137503	3.01826e-05	0.0981261	2.32401e-05
0.22656	5.53663e-05	0.18012	4.1693e-05	0.13598	3.32957e-05	0.139203	3.05927e-05	0.0990729	2.34648e-05
0.232046	5.67623e-05	0.182495	4.22422e-05	0.137556	3.36753e-05	0.141068	3.10427e-05	0.100001	2.36849e-05
0.237773	5.82198e-05	0.184493	4.27041e-05	0.139131	3.40549e-05	0.143134	3.15412e-05	0.100826	2.38807e-05
0.243586	5.96988e-05	0.186201	4.30989e-05	0.140672	3.44263e-05	0.145348	3.20754e-05	0.101552	2.40532e-05
0.249321	6.11582e-05	0.187752	4.34574e-05	0.142083	3.47661e-05	0.1477	3.26428e-05	0.102377	2.42489e-05
0.254963	6.25938e-05	0.189185	4.37886e-05	0.143457	3.50973e-05	0.150226	3.32522e-05	0.103377	2.44862e-05
0.260565	6.40194e-05	0.190624	4.41215e-05	0.144893	3.54434e-05	0.152849	3.3885e-05	0.104297	2.47046e-05
0.266133	6.54363e-05	0.192298	4.45084e-05	0.146293	3.57807e-05	0.155358	3.44905e-05	0.104882	2.48434e-05
0.271727	6.686e-05	0.194332	4.49788e-05	0.147558	3.60857e-05	0.157671	3.50487e-05	0.105167	2.4911e-05
0.277428	6.83108e-05	0.196716	4.55299e-05	0.148823	3.63903e-05	0.160035	3.56189e-05	0.105286	2.49392e-05
0.283092	6.9752e-05	0.199353	4.61395e-05	0.150354	3.67593e-05	0.162718	3.62663e-05	0.105295	2.49413e-05
0.288418	7.11075e-05	0.202075	4.67688e-05	0.152282	3.7224e-05	0.165594	3.69603e-05	0.105252	2.49311e-05
0.293313	7.23532e-05	0.204751	4.73875e-05	0.154518	3.77628e-05	0.16829	3.76106e-05	0.105269	2.49351e-05
0.297912	7.35235e-05	0.207342	4.79866e-05	0.156916	3.83407e-05	0.17064	3.81776e-05	0.105405	2.49674e-05
0.302376	7.46594e-05	0.209801	4.8555e-05	0.159368	3.89315e-05	0.172725	3.86808e-05	0.105522	2.49952e-05
0.306817	7.57894e-05	0.212012	4.90662e-05	0.161746	3.95046e-05	0.174639	3.91427e-05	0.105365	2.4958e-05
0.311318	7.69349e-05	0.213896	4.95016e-05	0.163997	4.0047e-05	0.176441	3.95774e-05	0.104901	2.48479e-05
0.315892	7.80991e-05	0.21554	4.98819e-05	0.166262	4.05928e-05	0.17823	4.00089e-05	0.104331	2.47126e-05
0.320448	7.92583e-05	0.217128	5.02489e-05	0.168711	4.1183e-05	0.180096	4.04592e-05	0.103708	2.45647e-05
0.324852	8.03792e-05	0.218732	5.06198e-05	0.171287	4.18037e-05	0.182051	4.0931e-05	0.102872	2.43664e-05
0.3291	8.14603e-05	0.220322	5.09874e-05	0.173764	4.24008e-05	0.184007	4.14029e-05	0.101763	2.41031e-05
0.333297	8.25283e-05	0.221884	5.13484e-05	0.176056	4.29531e-05	0.185816	4.18394e-05	0.100526	2.38097e-05
0.337415	8.35762e-05	0.223396	5.16981e-05	0.178336	4.35025e-05	0.18743	4.22289e-05	0.0993189	2.35231e-05
0.3413	8.45648e-05	0.22478	5.2018e-05	0.180767	4.40884e-05	0.188963	4.25988e-05	0.098132	2.32415e-05
0.344966	8.54978e-05	0.226002	5.23005e-05	0.183272	4.46919e-05	0.190506	4.29709e-05	0.0969067	2.29507e-05
0.348638	8.64323e-05	0.227127	5.25606e-05	0.18567	4.52698e-05	0.192003	4.33321e-05	0.0957731	2.26817e-05
0.352479	8.74098e-05	0.228201	5.28089e-05	0.18789	4.58047e-05	0.193451	4.36816e-05	0.0949499	2.24864e-05
0.356443	8.84188e-05	0.229194	5.30384e-05	0.189971	4.63062e-05	0.195017	4.40596e-05	0.0945259	2.23858e-05
0.360417	8.94301e-05	0.230108	5.32498e-05	0.192054	4.68083e-05	0.19684	4.44994e-05	0.0945082	2.23816e-05
0.364357	9.04326e-05	0.230975	5.34501e-05	0.19434	4.73592e-05	0.198864	4.49876e-05	0.0948547	2.24638e-05
0.368227	9.14175e-05	0.231775	5.36353e-05	0.196899	4.79758e-05	0.200862	4.54698e-05	0.0953378	2.25784e-05
0.371942	9.23631e-05	0.232541	5.38122e-05	0.199615	4.86304e-05	0.202603	4.58899e-05	0.0956045	2.26417e-05
0.375483	9.32641e-05	0.23342	5.40156e-05	0.202394	4.93001e-05	0.204044	4.62376e-05	0.0955424	2.2627e-05
0.37899	9.41568e-05	0.234431	5.42493e-05	0.205223	4.99818e-05	0.205386	4.65614e-05	0.0954443	2.26037e-05
0.382639	9.50854e-05	0.235398	5.44727e-05	0.207986	5.06476e-05	0.206902	4.69273e-05	0.0955957	2.26396e-05
0.386483	9.60636e-05	0.236349	5.46927e-05	0.210477	5.1248e-05	0.20873	4.73681e-05	0.0958955	2.27108e-05
0.390514	9.70894e-05	0.237634	5.49897e-05	0.212687	5.17805e-05	0.210795	4.78664e-05	0.0961072	2.2761e-05
0.39478	9.81752e-05	0.239432	5.54055e-05	0.214844	5.23003e-05	0.212983	4.83944e-05	0.0962089	2.27852e-05
0.399295	9.93244e-05	0.241463	5.58751e-05	0.217076	5.28384e-05	0.215357	4.89672e-05	0.0962811	2.28023e-05
0.403918	0.000100501	0.243373	5.63165e-05	0.219302	5.33746e-05	0.218055	4.96182e-05	0.0962692	2.27995e-05
0.40844	0.000101652	0.245187	5.6736e-05	0.221472	5.38977e-05	0.221098	5.03526e-05	0.0960209	2.27405e-05
0.412769	0.000102753	0.247213	5.72044e-05	0.223673	5.4428e-05	0.224469	5.11658e-05	0.0955052	2.26182e-05
0.416978	0.000103825	0.2496	5.77564e-05	0.225913	5.49679e-05	0.228131	5.20496e-05	0.0948979	2.2474e-05
0.42113	0.000104881	0.252151	5.83461e-05	0.228015	5.54744e-05	0.231885	5.29552e-05	0.0943716	2.23491e-05
0.425212	0.00010592	0.254542	5.88989e-05	0.229842	5.59148e-05	0.235435	5.38118e-05	0.0939866	2.22578e-05
0.429228	0.000106942	0.256561	5.93657e-05	0.231569	5.63309e-05	0.238632	5.45832e-05	0.0938139	2.22168e-05
0.433164	0.000107944	0.258189	5.97421e-05	0.233512	5.67992e-05	0.241604	5.53005e-05	0.093931	2.22446e-05
0.436978	0.000108915	0.25956	6.0059e-05	0.235781	5.73459e-05	0.244629	5.60302e-05	0.0942805	2.23275e-05
0.440784	0.000109883	0.26078	6.03412e-05	0.238207	5.79307e-05	0.247785	5.67919e-05	0.0947181	2.24314e-05
0.444823	0.000110911	0.261803	6.05776e-05	0.240554	5.84962e-05	0.250898	5.75429e-05	0.0951628	2.25369e-05
0.449187	0.000112022	0.262565	6.07537e-05	0.242783	5.90334e-05	0.253897	5.82666e-05	0.0956335	2.26486e-05
0.453848	0.000113208	0.263165	6.08926e-05	0.245076	5.95861e-05	0.256939	5.90005e-05	0.096216	2.27868e-05
0.458801	0.000114469	0.263823	6.10447e-05	0.247458	6.01601e-05	0.260118	5.97677e-05	0.0969824	2.29687e-05
0.463908	0.000115769	0.264649	6.12356e-05	0.249685	6.06967e-05	0.263359	6.05498e-05	0.0978671	2.31786e-05
0.468895	0.000117038	0.265558	6.14456e-05	0.251677	6.11769e-05	0.26651	6.131e-05	0.0986595	2.33667e-05
0.473692	0.000118259	0.266441	6.16498e-05	0.253654	6.16532e-05	0.269399	6.20072e-05	0.099223	2.35004e-05
0.478542	0.000119493	0.267307	6.18502e-05	0.255745	6.21572e-05	0.272051	6.26472e-05	0.0996553	2.3603e-05
0.483661	0.000120796	0.268175	6.20508e-05	0.257871	6.26695e-05	0.274737	6.32952e-05	0.100189	2.37296e-05
0.488961	0.000122145	0.268984	6.22379e-05	0.260014	6.31861e-05	0.277568	6.39782e-05	0.10099	2.39197e-05
0.494188	0.000123475	0.269705	6.24046e-05	0.262243	6.37233e-05	0.280337	6.46465e-05	0.102053	2.4172e-05
0.499281	0.000124772	0.270389	6.25628e-05	0.264493	6.42654e-05	0.282933	6.5273e-05	0.103232	2.44518e-05
0.504415	0.000126078	0.271075	6.27212e-05	0.266665	6.47889e-05	0.28555	6.59045e-05	0.104302	2.47057e-05
0.509661	0.000127413	0.271752	6.28777e-05	0.268856	6.5317e-05	0.288374	6.65858e-05	0.105037	2.48801e-05
0.514824	0.000128727	0.272394	6.30263e-05	0.271215	6.58855e-05	0.291337	6.73008e-05	0.105391	2.49642e-05
0.519667	0.00012996	0.273051	6.31781e-05	0.273736	6.64931e-05	0.294299	6.80155e-05	0.105569	2.50063e-05
0.524161	0.000131104	0.273939	6.33834e-05	0.276305	6.71121e-05	0.297297	6.8739e-05	0.105754	2.50502e-05
0.528492	0.000132206	0.275254	6.36874e-05	0.278815	6.77171e-05	0.300484	6.9508e-05	0.105918	2.50892e-05
0.532915	0.000133332	0.276845	6.40552e-05	0.28126	6.83063e-05	0.303855	7.03213e-05	0.106033	2.51165e-05
0.537525	0.000134505	0.278331	6.43989e-05	0.283748	6.89058e-05	0.30722	7.11336e-05	0.106222	2.51614e-05
0.542253	0.000135709	0.279594	6.4691e-05	0.286361	6.95355e-05	0.310465	7.19164e-05	0.106556	2.52405e-05
0.547056	0.000136931	0.280843	6.49797e-05	0.28904	7.01813e-05	0.313656	7.26865e-05	0.106942	2.53321e-05
0.551901	0.000138165	0.282116	6.52741e-05	0.291648	7.08097e-05	0.316865	7.34609e-05	0.107284	2.54133e-05
0.556703	0.000139387	0.283156	6.55144e-05	0.294072	7.13939e-05	0.320106	7.42429e-05	0.107539	2.54739e-05
0.561397	0.000140582	0.283861	6.56775e-05	0.29636	7.19453e-05	0.32343	7.5045e-05	0.107629	2.54952e-05
0.565925	0.000141734	0.284462	6.58164e-05	0.298702	7.25097e-05	0.326828	7.58649e-05	0.107472	2.54579e-05
0.570199	0.000142822	0.285158	6.59773e-05	0.30123	7.31191e-05	0.330205	7.66798e-05	0.107152	2.5382e-05
0.574257	0.000143855	0.285895	6.61476e-05	0.303931	7.37701e-05	0.333561	7.74897e-05	0.106923	2.53276e-05
0.578342	0.000144895	0.286579	6.63058e-05	0.306812	7.44643e-05	0.336994	7.83181e-05	0.106911	2.53247e-05
0.58264	0.000145989	0.287324	6.6478e-05	0.309955	7.52219e-05	0.340552	7.91767e-05	0.106938	2.53312e-05
0.587102	0.000147124	0.288259	6.66943e-05	0.31336	7.60424e-05	0.344226	8.00633e-05	0.10682	2.53032e-05
0.591621	0.000148275	0.2893	6.69349e-05	0.316827	7.68781e-05	0.348004	8.0975e-05	0.106687	2.52715e-05
0.596221	0.000149446	0.290355	6.71788e-05	0.320156	7.76802e-05	0.351826	8.18973e-05	0.106791	2.52962e-05
0.600934	0.000150645	0.291499	6.74433e-05	0.323383	7.8458e-05	0.355534	8.27919e-05	0.107144	2.538e-05
0.605645	0.000151844	0.292783	6.77401e-05	0.32671	7.92599e-05	0.359002	8.36289e-05	0.107548	2.5476e-05
0.610226	0.00015301	0.294078	6.80397e-05	0.330288	8.01222e-05	0.362229	8.44076e-05	0.10788	2.55547e-05
0.614677	0.000154143	0.295233	6.83067e-05	0.334117	8.10451e-05	0.365285	8.5145e-05	0.10823	2.56378e-05
0.619013	0.000155247	0.296286	6.855e-05	0.338059	8.19951e-05	0.368363	8.58879e-05	0.108785	2.57695e-05
0.623139	0.000156297	0.297455	6.88203e-05	0.341965	8.29365e-05	0.371773	8.67107e-05	0.109585	2.59593e-05
0.626939	0.000157264	0.298889	6.91518e-05	0.345859	8.38751e-05	0.375631	8.76417e-05	0.110478	2.61713e-05
0.630483	0.000158167	0.300488	6.95217e-05	0.349871	8.4842e-05	0.379694	8.86222e-05	0.111324	2.6372e-05
0.634079	0.000159082	0.302012	6.98741e-05	0.354006	8.58384e-05	0.383658	8.95788e-05	0.112096	2.65553e-05
0.63804	0.00016009	0.303323	7.01772e-05	0.358074	8.68189e-05	0.387453	9.04946e-05	0.112811	2.67249e-05
0.642442	0.000161211	0.3045	7.04492e-05	0.361897	8.77404e-05	0.391194	9.13972e-05	0.11343	2.68718e-05
0.647123	0.000162402	0.305753	7.07388e-05	0.365471	8.86016e-05	0.395007	9.23175e-05	0.113878	2.69781e-05
0.651889	0.000163615	0.307283	7.10927e-05	0.368837	8.9413e-05	0.39898	9.32762e-05	0.114172	2.70478e-05
0.65671	0.000164843	0.309164	7.15275e-05	0.371939	9.01607e-05	0.403165	9.42862e-05	0.11442	2.71068e-05
0.661694	0.000166111	0.311259	7.2012e-05	0.374747	9.08374e-05	0.407562	9.53472e-05	0.114644	2.71599e-05
0.66689	0.000167434	0.313364	7.24986e-05	0.377364	9.14682e-05	0.412037	9.64272e-05	0.11476	2.71874e-05
0.672165	0.000168776	0.315415	7.29729e-05	0.379875	9.20734e-05	0.416398	9.74797e-05	0.114756	2.71865e-05
0.677333	0.000170092	0.317396	7.34309e-05	0.382228	9.26405e-05	0.420647	9.85051e-05	0.114687	2.717e-05
0.68235	0.000171369	0.319161	7.3839e-05	0.384457	9.31776e-05	0.424994	9.95541e-05	0.114497	2.7125e-05
0.687332	0.000172637	0.320552	7.41606e-05	0.386801	9.37427e-05	0.429556	0.000100655	0.114055	2.702e-05
0.692381	0.000173923	0.321654	7.44155e-05	0.389389	9.43664e-05	0.43418	0.000101771	0.113363	2.68558e-05
0.697474	0.000175219	0.32274	7.46665e-05	0.392062	9.50105e-05	0.438628	0.000102844	0.112519	2.66555e-05
0.702593	0.000176522	0.323956	7.49476e-05	0.394642	9.56325e-05	0.442877	0.00010387	0.111566	2.64294e-05
0.707767	0.000177839	0.325292	7.52565e-05	0.397098	9.62244e-05	0.447121	0.000104894	0.1106	2.62002e-05
0.712954	0.00017916	0.326765	7.55971e-05	0.399445	9.679e-05	0.451488	0.000105948	0.109817	2.60143e-05
0.717986	0.000180441	0.32835	7.59636e-05	0.401721	9.73386e-05	0.455884	0.000107009	0.109247	2.5879e-05
0.722745	0.000181652	0.329829	7.63056e-05	0.403977	9.78823e-05	0.46019	0.000108048	0.108755	2.57623e-05
0.727309	0.000182814	0.330996	7.65754e-05	0.406249	9.84301e-05	0.464413	0.000109067	0.108355	2.56675e-05
0.731895	0.000183981	0.331945	7.67947e-05	0.408557	9.89862e-05	0.468609	0.00011008	0.108115	2.56104e-05
0.736619	0.000185184	0.332916	7.70193e-05	0.410885	9.95474e-05	0.472805	0.000111092	0.107799	2.55355e-05
0.741445	0.000186412	0.333927	7.7253e-05	0.413167	0.000100097	0.477006	0.000112106	0.107119	2.53742e-05
0.746322	0.000187654	0.334864	7.74696e-05	0.415317	0.000100616	0.481166	0.00011311	0.106162	2.5147e-05
0.751246	0.000188907	0.335772	7.76796e-05	0.417383	0.000101113	0.485133	0.000114067	0.105232	2.49264e-05
0.756217	0.000190173	0.336752	7.79061e-05	0.419542	0.000101634	0.488798	0.000114952	0.104519	2.47572e-05
0.761192	0.000191439	0.337749	7.81368e-05	0.421912	0.000102205	0.4923	0.000115797	0.104018	2.46382e-05
0.766069	0.000192681	0.338656	7.83465e-05	0.424508	0.000102831	0.495921	0.000116671	0.103583	2.45349e-05
0.770755	0.000193874	0.339434	7.85264e-05	0.427271	0.000103497	0.499762	0.000117598	0.103071	2.44135e-05
0.775311	0.000195034	0.340102	7.86807e-05	0.430053	0.000104167	0.5037	0.000118548	0.102503	2.42788e-05
0.779886	0.000196198	0.340681	7.88147e-05	0.432776	0.000104824	0.507596	0.000119489	0.101987	2.41563e-05
0.78451	0.000197375	0.341139	7.89205e-05	0.435562	0.000105495	0.511427	0.000120413	0.101552	2.4053e-05
0.78917	0.000198562	0.341453	7.89932e-05	0.438516	0.000106207	0.515269	0.00012134	0.101209	2.39716e-05
0.793945	0.000199777	0.341717	7.90541e-05	0.441584	0.000106947	0.519179	0.000122284	0.100967	2.39142e-05
0.798826	0.00020102	0.342032	7.91269e-05	0.444709	0.0001077	0.523083	0.000123226	0.100701	2.38512e-05
0.803665	0.000202252	0.342377	7.92068e-05	0.447859	0.000108459	0.52686	0.000124138	0.100293	2.37543e-05
0.808414	0.000203461	0.342648	7.92693e-05	0.450843	0.000109178	0.530525	0.000125022	0.0998937	2.36595e-05
0.81324	0.000204689	0.34278	7.92999e-05	0.453425	0.000109801	0.534214	0.000125913	0.0997677	2.36297e-05
0.81834	0.000205988	0.342837	7.93132e-05	0.455692	0.000110347	0.538013	0.000126829	0.099938	2.36701e-05
0.82371	0.000207355	0.342956	7.93407e-05	0.457994	0.000110902	0.5419	0.000127768	0.100259	2.37461e-05
0.829219	0.000208757	0.343261	7.94113e-05	0.460501	0.000111506	0.545859	0.000128723	0.100723	2.38564e-05
0.834818	0.000210183	0.343853	7.9548e-05	0.463093	0.000112131	0.549945	0.000129709	0.101382	2.40126e-05
0.840489	0.000211627	0.344711	7.97464e-05	0.465701	0.000112759	0.554164	0.000130727	0.10203	2.41664e-05
0.846114	0.000213059	0.345646	7.99627e-05	0.468443	0.00011342	0.558296	0.000131725	0.102352	2.42429e-05
0.851584	0.000214451	0.346476	8.01545e-05	0.471426	0.00011414	0.562126	0.000132649	0.102293	2.42289e-05
0.856895	0.000215803	0.347228	8.03284e-05	0.474605	0.000114906	0.565793	0.000133534	0.102065	2.41747e-05
0.862032	0.000217111	0.348073	8.05237e-05	0.47789	0.000115698	0.569646	0.000134464	0.101816	2.41158e-05
0.866954	0.000218364	0.349082	8.07572e-05	0.481278	0.000116514	0.573768	0.000135459	0.101515	2.40442e-05
0.871689	0.00021957	0.350147	8.10033e-05	0.484772	0.000117356	0.5779	0.000136456	0.101149	2.39575e-05
0.876305	0.000220745	0.351191	8.12446e-05	0.488222	0.000118188	0.581792	0.000137395	0.100804	2.38757e-05
0.880825	0.000221896	0.352304	8.1502e-05	0.491343	0.00011894	0.585362	0.000138257	0.100564	2.38185e-05
0.885278	0.000223029	0.353515	8.1782e-05	0.493958	0.00011957	0.588609	0.000139041	0.100479	2.37983e-05
0.889821	0.000224186	0.35464	8.20421e-05	0.496189	0.000120108	0.591673	0.00013978	0.100505	2.38045e-05
0.894631	0.000225411	0.35558	8.22596e-05	0.498313	0.00012062	0.594874	0.000140553	0.100516	2.38073e-05
0.899712	0.000226704	0.356495	8.24709e-05	0.500431	0.000121131	0.598369	0.000141396	0.100468	2.37959e-05
0.904953	0.000228039	0.3575	8.27035e-05	0.502482	0.000121625	0.601958	0.000142263	0.100386	2.37764e-05
0.910278	0.000229394	0.358503	8.29353e-05	0.504428	0.000122094	0.605404	0.000143094	0.100199	2.37321e-05
0.915599	0.000230749	0.35938	8.31381e-05	0.506293	0.000122544	0.608671	0.000143883	0.0998061	2.36388e-05
0.920809	0.000232075	0.360107	8.33062e-05	0.508173	0.000122997	0.611782	0.000144634	0.0993331	2.35265e-05
0.925893	0.00023337	0.360701	8.34434e-05	0.510209	0.000123487	0.614727	0.000145344	0.0990859	2.34679e-05
0.930938	0.000234654	0.361246	8.35696e-05	0.512374	0.000124009	0.617568	0.00014603	0.0991704	2.34879e-05
0.935925	0.000235924	0.361903	8.37215e-05	0.514388	0.000124495	0.620453	0.000146726	0.0993993	2.35422e-05
0.940638	0.000237124	0.362715	8.39091e-05	0.51601	0.000124886	0.62342	0.000147443	0.0996021	2.35904e-05
0.944936	0.000238218	0.363542	8.41004e-05	0.517321	0.000125202	0.62637	0.000148155	0.0997375	2.36225e-05
0.949014	0.000239256	0.364246	8.42632e-05	0.518597	0.000125509	0.629332	0.000148869	0.0997902	2.3635e-05
0.95317	0.000240315	0.364831	8.43986e-05	0.519955	0.000125837	0.632477	0.000149629	0.0998085	2.36393e-05
0.957492	0.000241415	0.365319	8.45113e-05	0.52134	0.000126171	0.635843	0.000150441	0.0999309	2.36684e-05
0.961914	0.000242541	0.365637	8.45848e-05	0.522768	0.000126515	0.639255	0.000151264	0.100274	2.37499e-05
0.966326	0.000243664	0.365773	8.46163e-05	0.524341	0.000126894	0.642478	0.000152042	0.100852	2.38869e-05
0.970552	0.00024474	0.365902	8.4646e-05	0.526116	0.000127322	0.645368	0.00015274	0.101562	2.40556e-05
0.974484	0.000245741	0.366289	8.47356e-05	0.528142	0.00012781	0.647942	0.000153361	0.102284	2.42268e-05
0.978189	0.000246685	0.367088	8.49202e-05	0.530444	0.000128365	0.650341	0.00015394	0.102936	2.43815e-05
0.981718	0.000247583	0.368207	8.5179e-05	0.532919	0.000128962	0.652705	0.000154511	0.103447	2.45028e-05
0.984995	0.000248418	0.36934	8.5441e-05	0.535504	0.000129585	0.655119	0.000155094	0.103763	2.45777e-05
0.988056	0.000249197	0.370215	8.56433e-05	0.538342	0.000130269	0.657674	0.00015571	0.103921	2.46153e-05
0.991173	0.00024999	0.370814	8.57819e-05	0.541493	0.000131028	0.660367	0.00015636	0.103998	2.46334e-05
0.994599	0.000250863	0.371361	8.59084e-05	0.544714	0.000131805	0.662989	0.000156993	0.104006	2.46354e-05
0.998354	0.000251819	0.372071	8.60724e-05	0.547744	0.000132535	0.665284	0.000157547	0.103986	2.46308e-05
1.00231	0.000252827	0.372993	8.62857e-05	0.55059	0.000133221	0.667324	0.000158039	0.104076	2.4652e-05
1.00641	0.000253871	0.374029	8.65251e-05	0.553451	0.000133911	0.669565	0.00015858	0.10428	2.47004e-05
1.01067	0.000254955	0.375031	8.67569e-05	0.556434	0.00013463	0.672405	0.000159266	0.104387	2.47259e-05
1.01507	0.000256075	0.375939	8.69669e-05	0.55945	0.000135357	0.675794	0.000160084	0.104274	2.46991e-05
1.01945	0.000257191	0.376799	8.71656e-05	0.562383	0.000136064	0.679405	0.000160955	0.104099	2.46576e-05
1.02364	0.000258257	0.377743	8.73838e-05	0.565238	0.000136752	0.683003	0.000161824	0.104085	2.46542e-05
1.02761	0.000259267	0.378995	8.76735e-05	0.568078	0.000137437	0.686533	0.000162676	0.104257	2.46949e-05
1.03145	0.000260245	0.380698	8.80673e-05	0.57088	0.000138112	0.69007	0.00016353	0.104489	2.475e-05
1.03516	0.000261191	0.382661	8.85211e-05	0.573537	0.000138753	0.693748	0.000164417	0.104737	2.48088e-05
1.03868	0.000262087	0.384461	8.89372e-05	0.576064	0.000139362	0.697562	0.000165338	0.105051	2.48835e-05
1.04202	0.000262937	0.385839	8.92558e-05	0.578629	0.00013998	0.701377	0.000166259	0.105435	2.49744e-05
1.04525	0.000263761	0.386886	8.9498e-05	0.58134	0.000140633	0.705185	0.000167178	0.105944	2.50953e-05
1.04855	0.0002646	0.387804	8.97102e-05	0.584124	0.000141304	0.709136	0.000168132	0.106734	2.52827e-05
1.05202	0.000265483	0.388598	8.98937e-05	0.586849	0.000141961	0.713238	0.000169122	0.107741	2.55217e-05
1.0555	0.000266369	0.389197	9.00324e-05	0.589476	0.000142595	0.717269	0.000170095	0.108696	2.57484e-05
1.0588	0.00026721	0.389713	9.01517e-05	0.592049	0.000143215	0.721095	0.000171018	0.109543	2.59495e-05
1.06209	0.000268048	0.390365	9.03024e-05	0.594557	0.00014382	0.724749	0.0001719	0.110487	2.61733e-05
1.06557	0.000268934	0.391247	9.05064e-05	0.597003	0.000144409	0.728268	0.00017275	0.11166	2.64518e-05
1.06906	0.000269823	0.392283	9.07458e-05	0.599503	0.000145012	0.731672	0.000173571	0.112982	2.67655e-05
1.07222	0.000270626	0.393355	9.09938e-05	0.602116	0.000145642	0.734998	0.000174374	0.114235	2.70628e-05
1.07496	0.000271323	0.394454	9.12479e-05	0.604644	0.000146251	0.738347	0.000175182	0.115264	2.73069e-05
1.07748	0.000271965	0.395663	9.15274e-05	0.606866	0.000146787	0.741867	0.000176032	0.11608	2.75005e-05
1.07999	0.000272605	0.397033	9.18442e-05	0.608849	0.000147265	0.745554	0.000176922	0.116776	2.76657e-05
1.0826	0.00027327	0.398561	9.21975e-05	0.610872	0.000147752	0.749237	0.000177811	0.117433	2.78216e-05
1.0853	0.000273958	0.400204	9.25773e-05	0.613099	0.000148289	0.75289	0.000178693	0.118084	2.79761e-05
1.08803	0.000274652	0.401865	9.29614e-05	0.61544	0.000148853	0.756672	0.000179606	0.118672	2.81156e-05
1.09071	0.000275335	0.403479	9.33346e-05	0.617751	0.000149411	0.760626	0.00018056	0.119111	2.822e-05
1.09329	0.000275992	0.405065	9.37013e-05	0.619973	0.000149946	0.764637	0.000181528	0.119421	2.82935e-05
1.09577	0.000276624	0.40661	9.40585e-05	0.62201	0.000150437	0.768664	0.0001825	0.119659	2.83499e-05
1.0983	0.000277268	0.408087	9.44002e-05	0.623729	0.000150852	0.77277	0.000183492	0.119719	2.83641e-05
1.10098	0.00027795	0.409589	9.47474e-05	0.625185	0.000151203	0.776974	0.000184506	0.119401	2.82886e-05
1.1037	0.000278643	0.411193	9.51184e-05	0.626625	0.00015155	0.78127	0.000185543	0.118776	2.81403e-05
1.10622	0.000279285	0.412749	9.5478e-05	0.628177	0.000151924	0.785654	0.000186602	0.118224	2.80095e-05
1.10844	0.000279849	0.414022	9.57723e-05	0.629771	0.000152308	0.790005	0.000187652	0.117941	2.79423e-05
1.11054	0.000280384	0.415027	9.60049e-05	0.631379	0.000152696	0.794102	0.000188641	0.117692	2.78831e-05
1.11279	0.000280959	0.415988	9.6227e-05	0.633194	0.000153133	0.797838	0.000189543	0.117249	2.7778e-05
1.11533	0.000281604	0.417046	9.64717e-05	0.635424	0.000153671	0.801362	0.000190393	0.116715	2.76514e-05
1.11813	0.000282317	0.41823	9.67453e-05	0.638013	0.000154295	0.804951	0.00019126	0.116307	2.75544e-05
1.12117	0.00028309	0.419537	9.70476e-05	0.64071	0.000154945	0.808723	0.00019217	0.116071	2.74986e-05
1.12441	0.000283916	0.420905	9.7364e-05	0.643402	0.000155594	0.812541	0.000193092	0.115888	2.74551e-05
1.1278	0.000284779	0.422203	9.76641e-05	0.646142	0.000156254	0.81616	0.000193965	0.115605	2.73878e-05
1.13126	0.00028566	0.423383	9.79369e-05	0.648892	0.000156917	0.819434	0.000194756	0.115154	2.72809e-05
1.13477	0.000286555	0.424581	9.82139e-05	0.651552	0.000157559	0.822456	0.000195485	0.114601	2.71497e-05
1.13836	0.000287468	0.425931	9.85261e-05	0.654158	0.000158187	0.825486	0.000196217	0.114096	2.70297e-05
1.14193	0.000288377	0.427363	9.88571e-05	0.656781	0.000158819	0.828763	0.000197008	0.113749	2.69473e-05
1.14544	0.00028927	0.428765	9.91814e-05	0.659361	0.000159441	0.832317	0.000197866	0.113579	2.69072e-05
1.14899	0.000290174	0.430199	9.9513e-05	0.661872	0.000160047	0.835959	0.000198745	0.113559	2.69023e-05
1.15266	0.000291111	0.431713	9.98629e-05	0.66441	0.000160658	0.83954	0.000199609	0.113583	2.6908e-05
1.15643	0.000292069	0.433109	0.000100186	0.667013	0.000161286	0.843165	0.000200484	0.113518	2.68926e-05
1.16028	0.000293049	0.434105	0.000100416	0.669644	0.00016192	0.847016	0.000201414	0.113326	2.68471e-05
1.16426	0.000294063	0.434671	0.000100547	0.67239	0.000162582	0.85107	0.000202393	0.113	2.67697e-05
1.16828	0.000295086	0.435045	0.000100633	0.675416	0.000163311	0.855175	0.000203384	0.112502	2.66515e-05
1.17211	0.000296064	0.435493	0.000100737	0.67862	0.000164084	0.859202	0.000204356	0.111911	2.65112e-05
1.17561	0.000296953	0.436157	0.000100891	0.68169	0.000164824	0.863034	0.000205281	0.111358	2.63801e-05
1.17877	0.00029776	0.437017	0.00010109	0.68449	0.000165499	0.86662	0.000206146	0.110843	2.62579e-05
1.18175	0.000298518	0.437951	0.000101305	0.687154	0.000166141	0.870038	0.000206972	0.110337	2.61378e-05
1.18474	0.000299279	0.438929	0.000101532	0.689815	0.000166783	0.873393	0.000207781	0.109973	2.60513e-05
1.18793	0.000300091	0.439986	0.000101776	0.692413	0.000167409	0.876768	0.000208596	0.109932	2.60416e-05
1.19136	0.000300964	0.441021	0.000102015	0.694757	0.000167974	0.880262	0.00020944	0.11021	2.61076e-05
1.19487	0.000301858	0.441943	0.000102228	0.696847	0.000168478	0.883882	0.000210313	0.11063	2.62074e-05
1.19828	0.000302726	0.442883	0.000102446	0.698967	0.000168989	0.887518	0.000211191	0.111038	2.63041e-05
1.20148	0.000303542	0.444024	0.00010271	0.701311	0.000169554	0.891141	0.000212066	0.111363	2.63812e-05
1.20446	0.0003043	0.445402	0.000103028	0.703789	0.000170151	0.894839	0.000212959	0.111575	2.64315e-05
1.20732	0.00030503	0.446935	0.000103383	0.706252	0.000170745	0.89865	0.000213879	0.111673	2.64549e-05
1.2103	0.000305788	0.448519	0.000103749	0.708678	0.00017133	0.902563	0.000214823	0.111662	2.64521e-05
1.21349	0.000306601	0.450103	0.000104115	0.711091	0.000171912	0.906678	0.000215817	0.111468	2.64062e-05
1.21679	0.000307441	0.451684	0.000104481	0.713499	0.000172492	0.911049	0.000216872	0.110993	2.62935e-05
1.22014	0.000308293	0.453239	0.00010484	0.715922	0.000173076	0.915481	0.000217942	0.110313	2.61322e-05
1.22363	0.000309182	0.454785	0.000105198	0.718317	0.000173654	0.919719	0.000218965	0.10969	2.59843e-05
1.22738	0.000310137	0.456423	0.000105577	0.720482	0.000174176	0.923717	0.00021993	0.1093	2.58918e-05
1.23137	0.000311153	0.458218	0.000105992	0.722195	0.000174589	0.927579	0.000220862	0.1091	2.58442e-05
1.2355	0.000312206	0.460095	0.000106426	0.723559	0.000174917	0.931437	0.000221794	0.108991	2.58184e-05
1.23963	0.000313256	0.461925	0.000106849	0.724989	0.000175262	0.935371	0.000222743	0.109009	2.58227e-05
1.24359	0.000314265	0.463643	0.000107246	0.726778	0.000175694	0.939352	0.000223705	0.109274	2.58855e-05
1.24743	0.000315244	0.465237	0.000107615	0.728873	0.000176199	0.943214	0.000224637	0.10982	2.6015e-05
1.25138	0.00031625	0.466642	0.00010794	0.731072	0.000176729	0.946752	0.000225491	0.110582	2.6196e-05
1.25542	0.000317278	0.467767	0.0001082	0.733306	0.000177267	0.94997	0.000226268	0.111499	2.64135e-05
1.25919	0.000318239	0.468643	0.000108402	0.735614	0.000177824	0.953124	0.000227029	0.112494	2.66497e-05
1.2625	0.000319082	0.469428	0.000108584	0.737936	0.000178383	0.956454	0.000227833	0.11343	2.68717e-05
1.26562	0.000319877	0.470229	0.000108769	0.740175	0.000178923	0.95997	0.000228682	0.114292	2.70763e-05
1.26899	0.000320734	0.471042	0.000108957	0.742427	0.000179466	0.963619	0.000229563	0.115378	2.73341e-05
1.27274	0.000321688	0.471824	0.000109138	0.744871	0.000180055	0.967417	0.00023048	0.116991	2.77169e-05
1.27661	0.000322675	0.472565	0.000109309	0.74751	0.000180692	0.971357	0.000231431	0.118957	2.81834e-05
1.28036	0.000323631	0.473298	0.000109479	0.750219	0.000181345	0.975301	0.000232383	0.120819	2.86251e-05
1.284	0.000324556	0.474049	0.000109652	0.75296	0.000182005	0.97909	0.000233298	0.122428	2.9007e-05
1.28763	0.000325481	0.474876	0.000109844	0.755682	0.000182662	0.982653	0.000234158	0.123874	2.93501e-05
1.29121	0.000326392	0.47586	0.000110071	0.758185	0.000183265	0.985985	0.000234963	0.125127	2.96474e-05
1.29457	0.000327249	0.476946	0.000110322	0.760359	0.000183789	0.989105	0.000235716	0.126184	2.98983e-05
1.29776	0.00032806	0.477977	0.000110561	0.762389	0.000184279	0.992138	0.000236448	0.127164	3.01309e-05
1.30101	0.000328888	0.478965	0.000110789	0.764554	0.000184801	0.995205	0.000237188	0.128037	3.03382e-05
1.30455	0.00032979	0.480108	0.000111053	0.766983	0.000185386	0.998212	0.000237914	0.128638	3.04807e-05
1.30839	0.000330768	0.481529	0.000111382	0.769652	0.00018603	1.00103	0.000238595	0.128991	3.05645e-05
1.31226	0.000331753	0.483144	0.000111755	0.772483	0.000186712	1.00379	0.00023926	0.129328	3.06445e-05
1.31595	0.000332693	0.484729	0.000112122	0.775397	0.000187415	1.00667	0.000239956	0.129814	3.07598e-05
1.31954	0.000333608	0.486109	0.000112441	0.778283	0.00018811	1.00961	0.000240665	0.130429	3.09056e-05
1.3232	0.00033454	0.487395	0.000112738	0.781001	0.000188766	1.01239	0.000241338	0.131033	3.10491e-05
1.32684	0.000335466	0.488873	0.00011308	0.78353	0.000189375	1.01506	0.000241981	0.131509	3.1162e-05
1.33028	0.000336344	0.490509	0.000113459	0.786009	0.000189973	1.01786	0.000242657	0.131867	3.12471e-05
1.3336	0.000337187	0.491955	0.000113793	0.788538	0.000190583	1.02101	0.000243418	0.132206	3.13273e-05
1.33692	0.000338034	0.493159	0.000114071	0.791099	0.0001912	1.02453	0.000244267	0.132627	3.14274e-05
1.34026	0.000338884	0.49443	0.000114365	0.793765	0.000191843	1.02829	0.000245176	0.133202	3.15638e-05
1.34346	0.000339699	0.495881	0.000114701	0.796594	0.000192525	1.03218	0.000246115	0.133899	3.17293e-05
1.34642	0.000340453	0.497269	0.000115022	0.799375	0.000193195	1.03612	0.000247068	0.134625	3.19014e-05
1.34915	0.000341149	0.498456	0.000115296	0.801887	0.000193801	1.04006	0.000248017	0.135291	3.20595e-05
1.35177	0.000341816	0.499644	0.000115571	0.804212	0.000194361	1.04387	0.000248937	0.135802	3.21809e-05
1.35446	0.000342501	0.500991	0.000115882	0.806535	0.000194922	1.04757	0.000249831	0.136123	3.22569e-05
1.35744	0.00034326	0.502316	0.000116189	0.808964	0.000195507	1.05139	0.000250754	0.136342	3.2309e-05
1.36069	0.000344088	0.503409	0.000116441	0.811586	0.00019614	1.05549	0.000251742	0.136553	3.23591e-05
1.36387	0.000344899	0.504318	0.000116652	0.814382	0.000196814	1.05969	0.000252758	0.136806	3.24191e-05
1.36682	0.000345648	0.505211	0.000116858	0.817173	0.000197486	1.06377	0.000253741	0.137178	3.25072e-05
1.36971	0.000346385	0.506164	0.000117079	0.819806	0.000198121	1.06771	0.000254693	0.137646	3.26184e-05
1.37275	0.00034716	0.507168	0.000117311	0.822292	0.00019872	1.07169	0.000255653	0.138052	3.27148e-05
1.37596	0.000347977	0.508221	0.000117554	0.824753	0.000199314	1.07579	0.000256645	0.138331	3.2781e-05
1.37937	0.000348847	0.509286	0.0001178	0.827291	0.000199926	1.08013	0.000257691	0.138567	3.2837e-05
1.38303	0.000349777	0.510237	0.00011802	0.829848	0.000200542	1.08484	0.000258828	0.138819	3.28967e-05
1.38685	0.00035075	0.511108	0.000118222	0.832298	0.000201133	1.08984	0.000260037	0.13911	3.29657e-05
1.39073	0.000351738	0.512167	0.000118467	0.834661	0.000201703	1.09472	0.000261215	0.139501	3.30585e-05
1.39464	0.000352735	0.513486	0.000118772	0.837093	0.000202289	1.09921	0.000262298	0.14	3.31769e-05
1.39862	0.00035375	0.514786	0.000119072	0.839675	0.000202912	1.10351	0.000263337	0.140503	3.32963e-05
1.4027	0.000354789	0.515879	0.000119325	0.842364	0.00020356	1.10791	0.0002644	0.140954	3.34033e-05
1.40689	0.000355854	0.516817	0.000119542	0.845086	0.000204216	1.1123	0.00026546	0.141413	3.35123e-05
1.41117	0.000356946	0.517623	0.000119728	0.847782	0.000204866	1.11638	0.000266444	0.141899	3.36276e-05
1.41547	0.000358039	0.518324	0.00011989	0.850438	0.000205506	1.12019	0.000267365	0.142292	3.3721e-05
1.41961	0.000359094	0.519084	0.000120066	0.85314	0.000206158	1.12407	0.000268302	0.142452	3.37589e-05
1.42346	0.000360074	0.520052	0.00012029	0.855957	0.000206837	1.12812	0.00026928	0.142412	3.37493e-05
1.42701	0.00036098	0.521248	0.000120567	0.858739	0.000207508	1.13222	0.000270269	0.142338	3.37319e-05
1.43047	0.000361861	0.522613	0.000120882	0.861303	0.000208126	1.13626	0.000271245	0.142267	3.37149e-05
1.43406	0.000362774	0.524042	0.000121213	0.863771	0.000208721	1.14023	0.000272202	0.142101	3.36755e-05
1.43782	0.000363733	0.525497	0.000121549	0.866384	0.000209351	1.14411	0.00027314	0.141868	3.36204e-05
1.44165	0.000364709	0.527002	0.000121897	0.869168	0.000210022	1.14807	0.000274097	0.141704	3.35813e-05
1.44539	0.00036566	0.528454	0.000122233	0.871985	0.000210702	1.1524	0.000275142	0.141655	3.35698e-05
1.44889	0.000366553	0.529682	0.000122517	0.874775	0.000211374	1.15721	0.000276303	0.141688	3.35776e-05
1.45218	0.00036739	0.530643	0.000122739	0.877559	0.000212046	1.16239	0.000277553	0.141736	3.35891e-05
1.45545	0.000368224	0.531447	0.000122925	0.880294	0.000212705	1.16777	0.000278853	0.141708	3.35823e-05
1.45894	0.000369112	0.532354	0.000123135	0.882818	0.000213313	1.17329	0.000280185	0.141605	3.35578e-05
1.46267	0.000370062	0.533666	0.000123438	0.884999	0.000213839	1.17883	0.000281524	0.141559	3.35468e-05
1.46649	0.000371035	0.535409	0.000123841	0.886868	0.00021429	1.18425	0.000282832	0.141643	3.35669e-05
1.47028	0.000372001	0.537294	0.000124277	0.888574	0.000214701	1.18946	0.00028409	0.141866	3.36198e-05
1.47403	0.000372956	0.539083	0.000124691	0.89031	0.00021512	1.19454	0.000285317	0.142324	3.37286e-05
1.47771	0.000373893	0.54075	0.000125076	0.89232	0.000215604	1.19959	0.000286535	0.143079	3.39076e-05
1.48128	0.000374802	0.542353	0.000125447	0.894756	0.000216192	1.20463	0.000287754	0.143944	3.41129e-05
1.4848	0.000375699	0.543963	0.000125819	0.8975	0.000216853	1.20974	0.000288988	0.144683	3.42882e-05
1.48841	0.000376619	0.545664	0.000126212	0.900308	0.00021753	1.21492	0.000290238	0.145272	3.4428e-05
1.4921	0.000377559	0.547452	0.000126626	0.903031	0.000218187	1.21999	0.000291463	0.145787	3.45502e-05
1.49574	0.000378485	0.549235	0.000127038	0.905706	0.000218832	1.22486	0.000292638	0.146253	3.46608e-05
1.49932	0.000379396	0.550942	0.000127433	0.908497	0.000219505	1.2297	0.000293807	0.146777	3.47851e-05
1.50298	0.00038033	0.552548	0.000127805	0.911506	0.00022023	1.2347	0.000295013	0.147585	3.49769e-05
1.50676	0.000381293	0.554133	0.000128171	0.914565	0.000220968	1.23986	0.000296259	0.148756	3.52549e-05
1.51054	0.000382254	0.555854	0.000128569	0.917358	0.000221641	1.2451	0.000297526	0.150048	3.55614e-05
1.51423	0.000383194	0.557687	0.000128993	0.919781	0.000222226	1.25036	0.000298795	0.151101	3.58114e-05
1.51787	0.000384121	0.559336	0.000129374	0.922061	0.000222775	1.25546	0.000300027	0.151782	3.5973e-05
1.52151	0.00038505	0.560641	0.000129676	0.924485	0.00022336	1.26028	0.00030119	0.152258	3.6086e-05
1.52524	0.000385999	0.561771	0.000129937	0.927188	0.000224011	1.26496	0.00030232	0.152735	3.61991e-05
1.52912	0.000386988	0.562856	0.000130188	0.930189	0.000224735	1.2698	0.00030349	0.153214	3.63129e-05
1.53311	0.000388003	0.563851	0.000130418	0.933348	0.000225497	1.27477	0.000304689	0.153611	3.64071e-05
1.53702	0.000388999	0.56482	0.000130642	0.936352	0.000226221	1.2795	0.000305832	0.153928	3.64821e-05
1.54079	0.000389961	0.565953	0.000130904	0.938993	0.000226858	1.28391	0.000306897	0.154161	3.65374e-05
1.54466	0.000390945	0.567246	0.000131203	0.941297	0.000227413	1.28835	0.000307968	0.154236	3.65553e-05
1.54872	0.00039198	0.568495	0.000131492	0.943356	0.00022791	1.29303	0.000309098	0.154182	3.65425e-05
1.55257	0.000392961	0.569635	0.000131756	0.945328	0.000228385	1.29775	0.000310238	0.154193	3.6545e-05
1.55585	0.000393796	0.570812	0.000132028	0.947479	0.000228904	1.30226	0.000311327	0.154452	3.66066e-05
1.5588	0.000394547	0.572059	0.000132316	0.949907	0.000229489	1.30656	0.000312367	0.15502	3.67413e-05
1.56192	0.000395342	0.573203	0.000132581	0.952439	0.0002301	1.31078	0.000313384	0.155803	3.69273e-05
1.56544	0.000396239	0.574164	0.000132803	0.95486	0.000230684	1.3149	0.000314381	0.156608	3.71182e-05
1.56932	0.000397227	0.575223	0.000133048	0.957152	0.000231236	1.31888	0.000315341	0.157297	3.72816e-05
1.57339	0.000398265	0.576747	0.000133401	0.959547	0.000231814	1.32274	0.000316273	0.157904	3.74259e-05
1.57746	0.0003993	0.57872	0.000133857	0.962217	0.000232457	1.32659	0.000317203	0.158566	3.75828e-05
1.5814	0.000400305	0.580837	0.000134346	0.964998	0.000233128	1.33051	0.00031815	0.159425	3.77868e-05
1.58541	0.000401326	0.582918	0.000134828	0.967646	0.000233766	1.33461	0.000319139	0.160594	3.80641e-05
1.58974	0.000402428	0.584979	0.000135304	0.970208	0.000234384	1.33899	0.000320198	0.162057	3.84113e-05
1.59441	0.00040362	0.586989	0.000135769	0.972872	0.000235027	1.34359	0.000321309	0.16366	3.87917e-05
1.59927	0.000404857	0.5888	0.000136188	0.975683	0.000235704	1.34816	0.000322411	0.16524	3.91667e-05
1.60419	0.00040611	0.590433	0.000136565	0.978599	0.000236408	1.35258	0.000323479	0.166714	3.95165e-05
1.60913	0.000407367	0.592101	0.000136951	0.981575	0.000237125	1.35692	0.000324527	0.168086	3.9842e-05
1.61391	0.000408585	0.593851	0.000137356	0.984483	0.000237826	1.36114	0.000325547	0.169409	4.0156e-05
1.61831	0.000409707	0.595509	0.000137739	0.987154	0.00023847	1.36512	0.000326508	0.170707	4.04641e-05
1.62229	0.00041072	0.597053	0.000138096	0.989601	0.00023906	1.36899	0.000327441	0.171914	4.07505e-05
1.626	0.000411666	0.59873	0.000138484	0.992063	0.000239654	1.37309	0.000328432	0.172909	4.09866e-05
1.6297	0.000412609	0.600743	0.000138949	0.994667	0.000240282	1.37758	0.000329516	0.173674	4.11681e-05
1.63352	0.00041358	0.603075	0.000139489	0.997208	0.000240894	1.38221	0.000330635	0.174438	4.13496e-05
1.6374	0.000414569	0.605606	0.000140074	0.999423	0.000241429	1.38663	0.000331701	0.175526	4.16078e-05
1.64128	0.000415559	0.608175	0.000140668	1.00136	0.000241896	1.39076	0.0003327	0.177031	4.19648e-05
1.64516	0.000416547	0.610611	0.000141232	1.00334	0.000242374	1.39482	0.000333678	0.178763	4.2376e-05
1.64909	0.000417546	0.612776	0.000141732	1.00562	0.000242924	1.39883	0.000334648	0.180475	4.27821e-05
1.65319	0.000418591	0.614607	0.000142156	1.00817	0.000243537	1.40264	0.000335568	0.182074	4.31615e-05
1.65755	0.000419702	0.616156	0.000142514	1.01074	0.000244157	1.4063	0.000336452	0.183662	4.35386e-05
1.66207	0.000420854	0.617556	0.000142838	1.0133	0.000244774	1.41011	0.000337373	0.185358	4.39411e-05
1.66658	0.000422004	0.618904	0.000143149	1.016	0.000245425	1.41421	0.000338363	0.187082	4.435e-05
1.67096	0.000423118	0.620275	0.000143466	1.01891	0.000246127	1.41852	0.000339403	0.188587	4.47073e-05
1.67508	0.000424169	0.62175	0.000143808	1.0219	0.000246849	1.42301	0.000340486	0.189669	4.4964e-05
1.67888	0.000425137	0.623319	0.00014417	1.0249	0.000247571	1.42764	0.000341606	0.19031	4.51162e-05
1.68242	0.000426038	0.624891	0.000144534	1.02797	0.000248313	1.43234	0.000342741	0.190671	4.52018e-05
1.68597	0.000426941	0.626434	0.000144891	1.03127	0.000249107	1.43707	0.000343883	0.190907	4.5258e-05
1.68981	0.000427921	0.628034	0.000145261	1.03484	0.000249968	1.44193	0.000345057	0.191064	4.5295e-05
1.69393	0.000428969	0.629777	0.000145664	1.03854	0.00025086	1.44696	0.00034627	0.191184	4.53235e-05
1.69805	0.000430019	0.631614	0.000146089	1.0421	0.000251718	1.45199	0.000347487	0.191385	4.53713e-05
1.702	0.000431027	0.6334	0.000146502	1.04547	0.000252532	1.45687	0.000348665	0.191761	4.54605e-05
1.70579	0.000431993	0.6351	0.000146895	1.0488	0.000253336	1.46164	0.000349817	0.192322	4.55938e-05
1.70951	0.00043294	0.636774	0.000147282	1.05206	0.000254121	1.46656	0.000351005	0.193045	4.57653e-05
1.71332	0.000433909	0.638409	0.00014766	1.05504	0.000254839	1.47175	0.000352258	0.19388	4.59634e-05
1.71736	0.00043494	0.639921	0.00014801	1.05764	0.000255467	1.47707	0.000353543	0.194726	4.61642e-05
1.72168	0.000436041	0.641323	0.000148334	1.05989	0.000256009	1.4824	0.000354829	0.195425	4.633e-05
1.72619	0.000437189	0.642794	0.000148674	1.06193	0.000256501	1.48785	0.000356146	0.195881	4.64382e-05
1.73073	0.000438346	0.644471	0.000149062	1.06408	0.00025702	1.49356	0.000357526	0.196228	4.65205e-05
1.73522	0.000439489	0.646275	0.000149479	1.06666	0.000257641	1.49952	0.000358965	0.196759	4.66467e-05
1.73972	0.000440637	0.648047	0.000149889	1.0697	0.000258375	1.50564	0.000360442	0.197662	4.68609e-05
1.74439	0.000441826	0.649664	0.000150263	1.07303	0.000259178	1.5118	0.000361931	0.198857	4.71445e-05
1.74925	0.000443063	0.651049	0.000150583	1.0765	0.000260014	1.51784	0.000363389	0.200098	4.7439e-05
1.7542	0.000444325	0.652182	0.000150845	1.08016	0.000260896	1.52361	0.000364782	0.201211	4.77031e-05
1.7592	0.000445598	0.653047	0.000151045	1.08406	0.000261838	1.52919	0.000366129	0.202223	4.79432e-05
1.7642	0.000446872	0.653587	0.00015117	1.08807	0.000262805	1.53485	0.000367498	0.20322	4.818e-05
1.76913	0.000448129	0.65392	0.000151247	1.09202	0.000263758	1.54082	0.00036894	0.20419	4.84101e-05
1.7739	0.000449344	0.654422	0.000151363	1.09589	0.000264691	1.54691	0.000370409	0.205073	4.86198e-05
1.77848	0.00045051	0.655354	0.000151579	1.09971	0.000265612	1.55271	0.00037181	0.205889	4.88134e-05
1.78292	0.00045164	0.656588	0.000151864	1.10345	0.000266514	1.5581	0.000373113	0.206708	4.90078e-05
1.7873	0.000452758	0.657839	0.000152153	1.10703	0.000267377	1.56334	0.000374378	0.207557	4.92093e-05
1.79171	0.000453882	0.658903	0.0001524	1.11036	0.000268179	1.56871	0.000375676	0.208411	4.9412e-05
1.79618	0.000455021	0.659671	0.000152577	1.11344	0.000268922	1.57443	0.000377056	0.209266	4.96149e-05
1.80068	0.000456167	0.660252	0.000152712	1.11641	0.000269639	1.58054	0.000378534	0.210189	4.98338e-05
1.80515	0.000457305	0.660942	0.000152871	1.11948	0.000270379	1.58692	0.000380075	0.21124	5.00832e-05
1.80959	0.000458435	0.661823	0.000153075	1.12275	0.000271166	1.59328	0.00038161	0.212385	5.0355e-05
1.81407	0.000459577	0.662657	0.000153268	1.12616	0.00027199	1.59934	0.000383074	0.213534	5.06277e-05
1.81867	0.000460749	0.663278	0.000153411	1.12961	0.000272821	1.60505	0.000384452	0.214637	5.08894e-05
1.82336	0.000461946	0.663795	0.000153531	1.13296	0.000273629	1.61064	0.000385802	0.215715	5.11454e-05
1.82803	0.000463134	0.664378	0.000153666	1.13618	0.000274405	1.61633	0.000387178	0.2168	5.14027e-05
1.83254	0.000464283	0.665022	0.000153815	1.13933	0.000275166	1.62208	0.000388565	0.217901	5.1664e-05
1.83688	0.000465389	0.665563	0.00015394	1.14249	0.000275928	1.6277	0.000389924	0.219012	5.19277e-05
1.84118	0.000466486	0.665848	0.000154006	1.14559	0.000276676	1.6332	0.000391252	0.220084	5.2182e-05
1.84547	0.000467577	0.665948	0.000154029	1.14856	0.000277391	1.63871	0.000392583	0.221033	5.24074e-05
1.84961	0.000468633	0.666147	0.000154075	1.15143	0.000278084	1.64435	0.000393944	0.221783	5.25853e-05
1.85369	0.000469672	0.666636	0.000154188	1.15436	0.000278789	1.65014	0.000395343	0.222254	5.26972e-05
1.8579	0.000470744	0.667332	0.000154349	1.15743	0.000279531	1.65608	0.000396778	0.222459	5.27457e-05
1.86218	0.000471834	0.668085	0.000154523	1.16063	0.000280302	1.66208	0.000398228	0.222539	5.27647e-05
1.86634	0.000472895	0.668875	0.000154706	1.1639	0.00028109	1.66794	0.000399642	0.222569	5.2772e-05
1.87045	0.000473943	0.669741	0.000154906	1.16727	0.000281903	1.67345	0.000400974	0.222491	5.27533e-05
1.87473	0.000475031	0.670682	0.000155123	1.17073	0.000282738	1.67865	0.000402231	0.222297	5.27073e-05
1.87918	0.000476166	0.671702	0.000155359	1.17409	0.000283547	1.68367	0.000403442	0.222072	5.2654e-05
1.88374	0.000477328	0.672842	0.000155623	1.17727	0.000284315	1.68857	0.000404625	0.221863	5.26044e-05
1.88841	0.000478517	0.674072	0.000155908	1.18046	0.000285085	1.69351	0.000405818	0.221663	5.25568e-05
1.89321	0.00047974	0.675305	0.000156193	1.18381	0.000285893	1.69873	0.000407079	0.221486	5.25147e-05
1.89813	0.000480994	0.676564	0.000156484	1.18733	0.00028674	1.7043	0.000408425	0.221364	5.2486e-05
1.90325	0.0004823	0.677948	0.000156804	1.19098	0.000287621	1.71014	0.000409836	0.221373	5.24879e-05
1.90872	0.000483694	0.679436	0.000157148	1.19464	0.000288504	1.71623	0.000411307	0.221654	5.25546e-05
1.91443	0.000485146	0.68088	0.000157482	1.19808	0.000289333	1.72249	0.000412818	0.222273	5.27017e-05
1.91993	0.00048655	0.682225	0.000157793	1.20131	0.000290111	1.72867	0.000414313	0.223075	5.2892e-05
1.92494	0.000487825	0.683575	0.000158105	1.20467	0.000290922	1.73452	0.000415724	0.223814	5.30673e-05
1.92958	0.000489007	0.68502	0.000158439	1.20843	0.000291829	1.73998	0.000417043	0.224358	5.31965e-05
1.93425	0.000490198	0.686507	0.000158783	1.21251	0.000292814	1.74537	0.000418345	0.224764	5.32929e-05
1.93924	0.000491469	0.687975	0.000159123	1.21667	0.000293816	1.751	0.000419706	0.225168	5.33886e-05
1.94454	0.00049282	0.689456	0.000159465	1.22072	0.000294792	1.7568	0.000421107	0.225573	5.34847e-05
1.94997	0.000494204	0.691017	0.000159826	1.22455	0.000295717	1.76251	0.000422486	0.225867	5.35546e-05
1.95535	0.000495575	0.692738	0.000160224	1.2281	0.000296572	1.76815	0.000423849	0.226068	5.36022e-05
1.96058	0.000496907	0.694727	0.000160684	1.2314	0.000297369	1.77391	0.00042524	0.226292	5.36555e-05
1.96572	0.000498217	0.696895	0.000161186	1.23459	0.000298138	1.77981	0.000426664	0.226553	5.37173e-05
1.97081	0.000499513	0.698862	0.000161641	1.23776	0.000298902	1.78574	0.000428098	0.226764	5.37675e-05
1.9756	0.000500733	0.700386	0.000161993	1.24096	0.000299674	1.79166	0.000429528	0.226894	5.37982e-05
1.97984	0.000501813	0.701615	0.000162277	1.24427	0.000300473	1.79743	0.00043092	0.227017	5.38274e-05
1.98379	0.000502819	0.702668	0.000162521	1.24771	0.000301302	1.80292	0.000432248	0.227262	5.38857e-05
1.98804	0.000503903	0.703458	0.000162704	1.25114	0.000302129	1.80825	0.000433536	0.227692	5.39876e-05
1.99279	0.000505115	0.704053	0.000162841	1.25444	0.000302926	1.81359	0.000434826	0.228244	5.41188e-05
1.99773	0.000506373	0.704737	0.000162999	1.25765	0.000303701	1.81902	0.000436137	0.228816	5.42545e-05
2.00255	0.0005076	0.705613	0.000163202	1.2608	0.000304459	1.82459	0.000437483	0.229386	5.43897e-05
2.00737	0.000508829	0.706468	0.0001634	1.26371	0.00030516	1.8304	0.000438885	0.230039	5.45446e-05
2.01243	0.000510119	0.707108	0.000163548	1.26619	0.000305758	1.83632	0.000440316	0.230872	5.47424e-05
2.01774	0.000511471	0.707623	0.000163667	1.26833	0.000306275	1.84202	0.000441693	0.231911	5.49888e-05
2.0232	0.000512862	0.708268	0.000163816	1.27039	0.000306772	1.84734	0.000442978	0.233095	5.52699e-05
2.02878	0.000514284	0.709226	0.000164038	1.27243	0.000307264	1.85248	0.00044422	0.23431	5.55582e-05
2.03444	0.000515726	0.710529	0.000164339	1.27435	0.000307726	1.85769	0.000445479	0.235361	5.58077e-05
2.04011	0.000517173	0.712077	0.000164697	1.27615	0.000308162	1.86305	0.000446773	0.236007	5.59609e-05
2.04573	0.000518604	0.713691	0.00016507	1.278	0.000308607	1.86852	0.000448095	0.236193	5.60053e-05
2.05113	0.00051998	0.715171	0.000165412	1.28	0.000309089	1.87404	0.000449429	0.236183	5.60029e-05
2.05619	0.000521269	0.716386	0.000165694	1.28218	0.000309616	1.87962	0.000450776	0.236224	5.60126e-05
2.06105	0.000522506	0.717349	0.000165916	1.28447	0.000310167	1.88535	0.00045216	0.23627	5.60234e-05
2.06603	0.000523776	0.718199	0.000166113	1.28668	0.0003107	1.8912	0.000453573	0.236228	5.60134e-05
2.07126	0.00052511	0.719046	0.000166309	1.28878	0.000311208	1.89696	0.000454965	0.236189	5.60041e-05
2.07648	0.00052644	0.71988	0.000166502	1.29099	0.000311741	1.90244	0.000456289	0.236287	5.60276e-05
2.0814	0.000527692	0.720621	0.000166673	1.29345	0.000312333	1.90748	0.000457506	0.236555	5.6091e-05
2.086	0.000528866	0.721273	0.000166824	1.29599	0.000312947	1.91197	0.000458591	0.236986	5.61933e-05
2.09049	0.000530011	0.722001	0.000166992	1.29836	0.000313519	1.91607	0.000459582	0.237566	5.6331e-05
2.09501	0.000531161	0.722949	0.000167211	1.30045	0.000314023	1.92006	0.000460546	0.238181	5.64769e-05
2.09958	0.000532327	0.72406	0.000167468	1.30231	0.000314471	1.92403	0.000461506	0.238657	5.65899e-05
2.10419	0.000533501	0.725294	0.000167754	1.30414	0.000314912	1.92795	0.000462452	0.238959	5.66615e-05
2.10875	0.000534662	0.726659	0.000168069	1.3061	0.000315384	1.93189	0.000463403	0.239197	5.6718e-05
2.11317	0.000535789	0.72804	0.000168389	1.30818	0.000315886	1.93601	0.000464398	0.239449	5.6778e-05
2.11746	0.000536882	0.729326	0.000168686	1.31038	0.000316416	1.94027	0.000465428	0.239763	5.68525e-05
2.12168	0.000537958	0.73061	0.000168983	1.31275	0.000316988	1.9445	0.000466451	0.240199	5.69558e-05
2.12589	0.000539031	0.731949	0.000169293	1.31524	0.00031759	1.94866	0.000467454	0.240732	5.70825e-05
2.13008	0.000540097	0.73325	0.000169594	1.31771	0.000318186	1.95283	0.000468463	0.241321	5.72223e-05
2.13414	0.000541134	0.734515	0.000169886	1.32012	0.000318765	1.95711	0.000469498	0.242049	5.7395e-05
2.13809	0.000542138	0.735854	0.000170196	1.32252	0.000319345	1.9614	0.000470533	0.242947	5.7608e-05
2.14206	0.00054315	0.737344	0.00017054	1.325	0.000319942	1.96546	0.000471514	0.243766	5.78024e-05
2.14627	0.000544225	0.739009	0.000170926	1.32757	0.000320563	1.96925	0.000472431	0.244226	5.79116e-05
2.15079	0.000545376	0.740829	0.000171347	1.33015	0.000321185	1.973	0.000473335	0.244393	5.79512e-05
2.15543	0.000546559	0.742731	0.000171786	1.33253	0.00032176	1.97691	0.000474281	0.244552	5.79889e-05
2.16004	0.000547733	0.744624	0.000172224	1.33468	0.000322278	1.98093	0.000475253	0.244843	5.8058e-05
2.16463	0.000548903	0.746384	0.000172631	1.33675	0.000322776	1.98483	0.000476195	0.245251	5.81548e-05
2.16923	0.000550075	0.747891	0.00017298	1.33884	0.000323281	1.98857	0.000477097	0.245823	5.82905e-05
2.17378	0.000551234	0.749136	0.000173268	1.34093	0.000323785	1.99231	0.000478001	0.246625	5.84809e-05
2.17814	0.000552347	0.750279	0.000173532	1.34297	0.000324277	1.99615	0.00047893	0.24756	5.87029e-05
2.18219	0.000553379	0.751529	0.000173821	1.34492	0.000324747	2	0.000479858	0.248444	5.89126e-05
2.18595	0.000554338	0.752887	0.000174135	1.34682	0.000325206	2.00372	0.000480759	0.249268	5.91081e-05
2.18969	0.00055529	0.754093	0.000174414	1.34882	0.000325688	2.0074	0.000481646	0.250162	5.93204e-05
2.19351	0.000556263	0.75495	0.000174612	1.35099	0.000326212	2.01119	0.000482564	0.251104	5.9544e-05
2.19731	0.000557232	0.75558	0.000174758	1.35332	0.000326774	2.01527	0.000483549	0.251934	5.97408e-05
2.20107	0.000558191	0.756254	0.000174914	1.35577	0.000327364	2.01961	0.000484596	0.252607	5.99005e-05
2.20486	0.000559155	0.757109	0.000175112	1.35838	0.000327992	2.024	0.000485657	0.253192	6.00395e-05
2.20866	0.000560124	0.758048	0.000175329	1.36114	0.000328659	2.02835	0.00048671	0.253753	6.01725e-05
2.21249	0.000561101	0.758839	0.000175512	1.36394	0.000329334	2.03272	0.000487765	0.254376	6.03204e-05
2.21646	0.000562113	0.759362	0.000175633	1.36657	0.000329969	2.03708	0.000488817	0.255152	6.05046e-05
2.22052	0.000563146	0.759786	0.000175731	1.36897	0.000330548	2.04131	0.000489839	0.25615	6.07416e-05
2.22441	0.000564137	0.760381	0.000175869	1.37137	0.000331126	2.04539	0.000490826	0.257497	6.10611e-05
2.22799	0.00056505	0.761212	0.000176061	1.37404	0.00033177	2.04939	0.000491792	0.259274	6.1483e-05
2.23138	0.000565914	0.762185	0.000176286	1.37697	0.000332477	2.05342	0.000492765	0.261356	6.19771e-05
2.23477	0.000566779	0.763344	0.000176554	1.37996	0.000333198	2.05755	0.000493764	0.263458	6.24758e-05
2.23828	0.000567672	0.764852	0.000176903	1.38285	0.000333895	2.06175	0.000494779	0.265272	6.29064e-05
2.24191	0.000568599	0.766667	0.000177322	1.38558	0.000334554	2.06582	0.000495762	0.266602	6.3222e-05
2.24574	0.000569573	0.768478	0.000177741	1.38809	0.000335159	2.06968	0.000496693	0.267503	6.34359e-05
2.24974	0.000570593	0.770114	0.00017812	1.39031	0.000335695	2.07353	0.000497624	0.268219	6.36058e-05
2.25376	0.000571617	0.771685	0.000178483	1.39231	0.000336178	2.07759	0.000498605	0.268923	6.3773e-05
2.25774	0.000572633	0.773235	0.000178841	1.39438	0.000336675	2.08179	0.000499619	0.269677	6.39519e-05
2.26185	0.00057368	0.77462	0.000179162	1.39671	0.000337238	2.08601	0.000500639	0.270543	6.41573e-05
2.2662	0.000574789	0.775802	0.000179435	1.3992	0.000337839	2.09033	0.000501684	0.271548	6.43958e-05
2.2708	0.00057596	0.776903	0.00017969	1.4016	0.000338418	2.09487	0.000502781	0.272604	6.46464e-05
2.27552	0.000577163	0.777904	0.000179921	1.40381	0.00033895	2.09961	0.000503925	0.273588	6.48801e-05
2.28009	0.000578328	0.778658	0.000180096	1.40588	0.000339449	2.10451	0.000505109	0.274464	6.50881e-05
2.28423	0.000579383	0.77919	0.000180219	1.40788	0.000339932	2.10968	0.000506358	0.27533	6.52935e-05
2.28792	0.000580324	0.779715	0.00018034	1.40991	0.000340422	2.1152	0.000507692	0.276325	6.55295e-05
2.29138	0.000581206	0.780382	0.000180494	1.41208	0.000340946	2.121	0.000509093	0.277424	6.57904e-05
2.29473	0.000582061	0.781115	0.000180664	1.41435	0.000341493	2.12698	0.000510539	0.278423	6.60276e-05
2.29795	0.000582881	0.78182	0.000180827	1.41666	0.000342049	2.1331	0.000512018	0.279216	6.62157e-05
2.30103	0.000583665	0.782666	0.000181023	1.4192	0.000342664	2.13917	0.000513484	0.279926	6.63842e-05
2.30406	0.000584439	0.783935	0.000181316	1.42218	0.000343382	2.14491	0.00051487	0.280738	6.6577e-05
2.30728	0.000585259	0.785576	0.000181696	1.42543	0.000344167	2.1503	0.000516173	0.281771	6.6822e-05
2.31087	0.000586172	0.787201	0.000182071	1.4287	0.000344955	2.15558	0.00051745	0.283049	6.71255e-05
2.31465	0.000587135	0.788552	0.000182384	1.43193	0.000345734	2.16086	0.000518725	0.284445	6.74568e-05
2.31828	0.000588062	0.789651	0.000182638	1.43514	0.000346508	2.16593	0.00051995	0.285743	6.77648e-05
2.32167	0.000588927	0.790542	0.000182844	1.43831	0.000347273	2.17059	0.000521076	0.286825	6.80216e-05
2.32493	0.000589758	0.791165	0.000182988	1.44149	0.000348039	2.17486	0.000522107	0.287732	6.82368e-05
2.32809	0.000590562	0.791523	0.000183071	1.44466	0.000348805	2.1789	0.000523084	0.288567	6.84349e-05
2.33111	0.000591332	0.791843	0.000183145	1.44779	0.00034956	2.18279	0.000524025	0.289395	6.86315e-05
2.33414	0.000592104	0.792359	0.000183264	1.45094	0.000350319	2.18649	0.000524918	0.290297	6.88457e-05
2.33731	0.000592912	0.793011	0.000183415	1.45413	0.000351087	2.18996	0.000525757	0.291466	6.9123e-05
2.34058	0.000593746	0.793606	0.000183553	1.45714	0.000351814	2.19326	0.000526555	0.292989	6.94845e-05
2.34389	0.00059459	0.794186	0.000183687	1.45985	0.000352469	2.19643	0.000527319	0.294677	6.98852e-05
2.34726	0.000595449	0.794987	0.000183872	1.46251	0.000353109	2.1994	0.000528038	0.296296	7.02694e-05
2.35072	0.00059633	0.79605	0.000184118	1.46543	0.000353813	2.20229	0.000528736	0.297747	7.06137e-05
2.35426	0.000597233	0.797196	0.000184383	1.46856	0.000354569	2.20537	0.000529481	0.299007	7.09128e-05
2.35796	0.000598176	0.798361	0.000184653	1.47156	0.000355291	2.20886	0.000530325	0.300134	7.11803e-05
2.36185	0.000599166	0.79965	0.000184951	1.47426	0.000355943	2.21273	0.00053126	0.301223	7.14387e-05
2.36578	0.000600168	0.80107	0.000185279	1.47684	0.000356567	2.21682	0.000532246	0.302218	7.16749e-05
2.36959	0.00060114	0.802562	0.000185624	1.47954	0.000357218	2.22108	0.000533275	0.30308	7.18795e-05
2.37336	0.0006021	0.804157	0.000185993	1.48237	0.000357899	2.22556	0.00053436	0.304102	7.21221e-05
2.37726	0.000603096	0.805938	0.000186405	1.48508	0.000358553	2.23012	0.000535461	0.305594	7.24761e-05
2.38132	0.000604129	0.807939	0.000186868	1.48749	0.000359135	2.23449	0.000536517	0.307426	7.2911e-05
2.38542	0.000605174	0.810115	0.000187371	1.48966	0.000359658	2.23873	0.000537542	0.309341	7.33654e-05
2.38948	0.00060621	0.812338	0.000187885	1.49182	0.00036018	2.24315	0.000538609	0.311352	7.38427e-05
2.39347	0.000607227	0.814497	0.000188385	1.49418	0.000360748	2.24787	0.000539749	0.313527	7.43588e-05
2.39751	0.000608257	0.816595	0.00018887	1.49668	0.000361351	2.25278	0.000540937	0.315733	7.48826e-05
2.40181	0.000609351	0.818653	0.000189346	1.49911	0.000361937	2.25779	0.000542148	0.317771	7.53663e-05
2.40647	0.000610541	0.820616	0.0001898	1.50149	0.000362511	2.26283	0.000543365	0.319521	7.57816e-05
2.4115	0.000611821	0.82247	0.000190229	1.50403	0.000363124	2.2679	0.00054459	0.320977	7.61271e-05
2.41675	0.000613161	0.824362	0.000190666	1.50674	0.000363778	2.27319	0.000545869	0.322219	7.64218e-05
2.42209	0.000614522	0.826437	0.000191146	1.50948	0.00036444	2.27885	0.000547237	0.323334	7.66866e-05
2.42739	0.000615872	0.828625	0.000191652	1.51225	0.000365108	2.28468	0.000548646	0.324379	7.69344e-05
2.4325	0.000617174	0.830749	0.000192144	1.51508	0.00036579	2.2903	0.000550002	0.325425	7.71827e-05
2.43728	0.000618394	0.832713	0.000192598	1.51791	0.000366472	2.29557	0.000551278	0.32652	7.74427e-05
2.44182	0.000619551	0.83458	0.00019303	1.52066	0.000367136	2.30063	0.000552499	0.327563	7.76903e-05
2.44643	0.000620726	0.836453	0.000193463	1.52335	0.000367783	2.30544	0.000553661	0.328381	7.78844e-05
2.45119	0.000621938	0.838305	0.000193891	1.52598	0.000368419	2.30985	0.000554728	0.328945	7.80181e-05
2.45574	0.000623099	0.840049	0.000194295	1.5286	0.000369051	2.31391	0.000555708	0.329364	7.81178e-05
2.45982	0.000624137	0.841772	0.000194693	1.53124	0.000369687	2.31791	0.000556676	0.329659	7.81877e-05
2.46357	0.000625095	0.843639	0.000195125	1.53392	0.000370333	2.32207	0.000557681	0.329756	7.82108e-05
2.46732	0.000626049	0.845651	0.00019559	1.53669	0.000371003	2.32624	0.000558688	0.329774	7.82149e-05
2.47108	0.000627009	0.84773	0.000196071	1.53957	0.000371698	2.33017	0.000559638	0.330009	7.82709e-05
2.47473	0.00062794	0.849855	0.000196563	1.54237	0.000372373	2.33385	0.000560528	0.330613	7.84141e-05
2.47834	0.00062886	0.851898	0.000197035	1.54492	0.000372988	2.33741	0.000561386	0.331448	7.86123e-05
2.48216	0.000629834	0.85362	0.000197433	1.54737	0.000373579	2.34097	0.000562247	0.332276	7.88089e-05
2.48629	0.000630885	0.854978	0.000197748	1.55002	0.000374217	2.34469	0.000563146	0.333003	7.89814e-05
2.49057	0.000631977	0.856201	0.00019803	1.55295	0.000374924	2.34866	0.000564107	0.333705	7.9148e-05
2.49493	0.000633089	0.857467	0.000198323	1.55595	0.000375647	2.35285	0.000565117	0.334463	7.93278e-05
2.49934	0.000634213	0.85869	0.000198606	1.55881	0.000376338	2.35715	0.000566158	0.335307	7.95281e-05
2.50366	0.000635315	0.859723	0.000198845	1.56159	0.000377009	2.3616	0.000567234	0.336306	7.97653e-05
2.50775	0.000636356	0.860614	0.000199051	1.56451	0.000377714	2.36634	0.000568379	0.337503	8.00494e-05
2.51166	0.000637353	0.86157	0.000199272	1.56766	0.000378473	2.3715	0.000569627	0.338787	8.03542e-05
2.51557	0.00063835	0.86271	0.000199536	1.57096	0.00037927	2.37707	0.000570971	0.340043	8.06521e-05
2.51958	0.000639371	0.863914	0.000199814	1.5744	0.000380098	2.38278	0.000572351	0.341327	8.09569e-05
2.52372	0.000640428	0.864973	0.000200059	1.57799	0.000380964	2.38829	0.000573684	0.34268	8.12782e-05
2.52797	0.000641511	0.865907	0.000200275	1.58165	0.000381849	2.39351	0.000574945	0.343947	8.15788e-05
2.53219	0.000642586	0.866931	0.000200512	1.58527	0.000382721	2.39856	0.000576165	0.344996	8.18279e-05
2.53627	0.000643626	0.868152	0.000200795	1.58876	0.000383563	2.40346	0.00057735	0.345931	8.20496e-05
2.54031	0.000644656	0.869446	0.000201094	1.59204	0.000384355	2.40803	0.000578453	0.346875	8.22737e-05
2.54445	0.000645711	0.87062	0.000201365	1.59508	0.000385089	2.41225	0.000579474	0.347778	8.2488e-05
2.54862	0.000646774	0.87158	0.000201588	1.59805	0.000385804	2.41643	0.000580485	0.348604	8.26842e-05
2.55276	0.00064783	0.872324	0.00020176	1.60111	0.000386543	2.42082	0.000581546	0.349523	8.29021e-05
2.55703	0.000648918	0.872896	0.000201892	1.60422	0.000387293	2.42546	0.000582667	0.350705	8.31828e-05
2.56148	0.000650054	0.873405	0.00020201	1.60718	0.000388007	2.43035	0.000583848	0.352112	8.35167e-05
2.56599	0.000651202	0.873985	0.000202144	1.60986	0.000388653	2.43549	0.000585089	0.35363	8.38769e-05
2.57048	0.000652347	0.874776	0.000202327	1.61231	0.000389243	2.44084	0.000586382	0.355228	8.42563e-05
2.575	0.000653498	0.87592	0.000202591	1.61469	0.000389819	2.44632	0.000587707	0.356843	8.46397e-05
2.57952	0.00065465	0.877432	0.000202941	1.61718	0.000390419	2.45178	0.000589028	0.358361	8.49999e-05
2.58397	0.000655786	0.879075	0.000203321	1.61976	0.000391042	2.45703	0.000590295	0.359805	8.53426e-05
2.58828	0.000656884	0.8805	0.000203651	1.62224	0.00039164	2.46194	0.000591481	0.361381	8.57166e-05
2.5924	0.000657936	0.881579	0.0002039	1.62443	0.000392169	2.46659	0.000592605	0.363266	8.61642e-05
2.59645	0.000658968	0.882471	0.000204107	1.62645	0.000392654	2.47117	0.000593713	0.365438	8.66797e-05
2.60062	0.000660031	0.883333	0.000204306	1.62856	0.000393165	2.47588	0.000594852	0.367695	8.72152e-05
2.60494	0.00066113	0.884165	0.000204499	1.63086	0.00039372	2.48079	0.000596038	0.369832	8.77225e-05
2.60919	0.000662214	0.884988	0.000204689	1.6332	0.000394282	2.4857	0.000597226	0.371799	8.81893e-05
2.61328	0.000663257	0.885891	0.000204898	1.63546	0.000394828	2.49038	0.000598356	0.373672	8.86339e-05
2.61738	0.000664302	0.886901	0.000205131	1.63768	0.000395365	2.4949	0.000599448	0.375544	8.90783e-05
2.62169	0.000665402	0.888008	0.000205387	1.63997	0.000395917	2.49959	0.000600582	0.377455	8.95319e-05
2.62621	0.000666553	0.889257	0.000205676	1.64237	0.000396494	2.50458	0.000601787	0.379434	9.00015e-05
2.63076	0.000667714	0.890703	0.000206011	1.64479	0.00039708	2.50971	0.000603027	0.381494	9.04905e-05
2.63526	0.00066886	0.892342	0.00020639	1.64713	0.000397644	2.51491	0.000604284	0.38356	9.09809e-05
2.63969	0.000669991	0.894141	0.000206806	1.64944	0.0003982	2.52023	0.000605571	0.385535	9.14495e-05
2.64412	0.000671121	0.896098	0.000207258	1.65183	0.000398777	2.52559	0.000606867	0.387434	9.19004e-05
2.64852	0.000672241	0.898233	0.000207752	1.65425	0.000399363	2.53083	0.000608133	0.389303	9.2344e-05
2.65272	0.000673313	0.900537	0.000208285	1.65657	0.000399921	2.5359	0.000609358	0.391153	9.2783e-05
2.65662	0.000674307	0.902932	0.000208839	1.65876	0.00040045	2.54087	0.000610559	0.393087	9.3242e-05
2.66038	0.000675264	0.905344	0.000209397	1.66098	0.000400985	2.54584	0.00061176	0.395249	9.37551e-05
2.6643	0.000676265	0.90774	0.000209951	1.66339	0.000401567	2.55081	0.000612961	0.397581	9.43088e-05
2.66854	0.000677346	0.910039	0.000210483	1.66604	0.000402205	2.55574	0.000614153	0.399887	9.4856e-05
2.67297	0.000678475	0.912132	0.000210967	1.66881	0.000402875	2.5607	0.000615352	0.402081	9.53768e-05
2.67731	0.000679581	0.914008	0.000211401	1.6716	0.000403547	2.56582	0.000616589	0.404204	9.58806e-05
2.68142	0.000680629	0.915764	0.000211807	1.67443	0.00040423	2.57105	0.000617854	0.406293	9.63765e-05
2.68543	0.000681651	0.91752	0.000212214	1.67742	0.000404951	2.5762	0.000619098	0.408416	9.68805e-05
2.68952	0.000682694	0.919281	0.000212621	1.68062	0.000405722	2.58111	0.000620285	0.410635	9.74071e-05
2.69363	0.000683742	0.920929	0.000213002	1.68398	0.000406533	2.5858	0.00062142	0.412898	9.79441e-05
2.69751	0.00068473	0.922394	0.000213341	1.68735	0.000407346	2.59048	0.00062255	0.415125	9.84728e-05
2.701	0.000685621	0.923688	0.00021364	1.69049	0.000408104	2.59541	0.000623741	0.417331	9.89964e-05
2.70417	0.000686428	0.924815	0.000213901	1.69332	0.000408786	2.6007	0.00062502	0.419516	9.95151e-05
2.70713	0.000687183	0.925919	0.000214156	1.69601	0.000409436	2.60622	0.000626353	0.421558	9.99997e-05
2.71002	0.00068792	0.927297	0.000214475	1.69883	0.000410116	2.61171	0.000627681	0.423381	0.000100432
2.713	0.00068868	0.92898	0.000214864	1.7018	0.000410832	2.61704	0.000628969	0.425069	0.000100833
2.7161	0.000689471	0.930612	0.000215242	1.70477	0.00041155	2.62224	0.000630227	0.42663	0.000101204
2.71918	0.000690256	0.931952	0.000215552	1.70775	0.000412267	2.62739	0.000631471	0.427969	0.000101521
2.72206	0.000690989	0.933212	0.000215843	1.71089	0.000413026	2.63252	0.000632711	0.429202	0.000101814
2.72467	0.000691655	0.934645	0.000216175	1.71426	0.000413838	2.63765	0.000633951	0.430546	0.000102133
2.72708	0.000692269	0.936224	0.00021654	1.71767	0.000414662	2.64276	0.000635186	0.431936	0.000102463
2.7294	0.000692861	0.937882	0.000216923	1.72102	0.00041547	2.64792	0.000636434	0.433173	0.000102757
2.73176	0.000693464	0.939696	0.000217343	1.72432	0.000416265	2.65322	0.000637715	0.4343	0.000103024
2.7343	0.00069411	0.941682	0.000217802	1.72757	0.000417049	2.65855	0.000639002	0.435521	0.000103314
2.73706	0.000694815	0.943729	0.000218276	1.73079	0.000417825	2.66375	0.000640259	0.436866	0.000103633
2.74009	0.000695587	0.945807	0.000218756	1.73395	0.00041859	2.66895	0.000641517	0.438255	0.000103963
2.74349	0.000696453	0.947976	0.000219258	1.737	0.000419325	2.67446	0.000642848	0.439677	0.0001043
2.74736	0.00069744	0.950191	0.00021977	1.73991	0.000420026	2.68034	0.000644271	0.441076	0.000104632
2.75164	0.000698532	0.952348	0.00022027	1.74278	0.000420718	2.68641	0.000645738	0.44232	0.000104928
2.75609	0.000699666	0.954406	0.000220746	1.74567	0.000421416	2.69236	0.000647176	0.443434	0.000105192
2.76048	0.000700786	0.956277	0.000221178	1.74853	0.000422107	2.69794	0.000648525	0.444586	0.000105466
2.76482	0.000701891	0.957837	0.000221539	1.75139	0.000422797	2.70313	0.000649779	0.445714	0.000105733
2.76925	0.000703022	0.959145	0.000221842	1.75441	0.000423524	2.70813	0.000650988	0.446481	0.000105915
2.7739	0.000704207	0.960405	0.000222133	1.75767	0.000424311	2.71319	0.000652209	0.446847	0.000106002
2.77879	0.000705454	0.961755	0.000222446	1.76114	0.000425148	2.7184	0.00065347	0.447279	0.000106105
2.78393	0.000706763	0.963272	0.000222796	1.76466	0.000425999	2.72378	0.000654771	0.448129	0.000106307
2.78928	0.000708127	0.964994	0.000223195	1.76813	0.000426835	2.72935	0.000656116	0.449219	0.000106565
2.79475	0.000709524	0.966876	0.00022363	1.7716	0.000427671	2.7351	0.000657506	0.450274	0.000106816
2.80026	0.000710928	0.968839	0.000224084	1.77515	0.000428529	2.74095	0.00065892	0.45135	0.000107071
2.80575	0.000712329	0.970857	0.000224551	1.77873	0.000429393	2.74686	0.00066035	0.452678	0.000107386
2.81127	0.000713735	0.9729	0.000225023	1.78223	0.000430237	2.75292	0.000661816	0.454322	0.000107777
2.81683	0.000715153	0.974872	0.000225479	1.7856	0.00043105	2.75918	0.000663327	0.456231	0.00010823
2.82228	0.000716542	0.976704	0.000225903	1.78887	0.000431838	2.76557	0.000664872	0.458502	0.000108769
2.82736	0.000717837	0.978438	0.000226304	1.7921	0.000432618	2.77199	0.000666425	0.461242	0.000109419
2.83198	0.000719016	0.980171	0.000226705	1.79533	0.000433397	2.77839	0.000667971	0.464239	0.000110131
2.8364	0.000720143	0.982025	0.000227134	1.79856	0.000434177	2.78479	0.000669519	0.467123	0.000110815
2.84092	0.000721296	0.984021	0.000227596	1.80184	0.000434968	2.79132	0.000671097	0.469806	0.000111452
2.84564	0.000722498	0.985944	0.000228041	1.80522	0.000435783	2.79803	0.000672719	0.472518	0.000112096
2.85042	0.000723716	0.987584	0.00022842	1.80868	0.000436617	2.80481	0.000674359	0.475477	0.000112798
2.85515	0.000724924	0.989074	0.000228765	1.81213	0.000437451	2.81146	0.000675966	0.478683	0.000113559
2.85986	0.000726125	0.990685	0.000229137	1.8155	0.000438265	2.81788	0.000677519	0.481928	0.000114329
2.86461	0.000727336	0.992466	0.000229549	1.81875	0.000439049	2.82417	0.000679038	0.484957	0.000115048
2.86941	0.00072856	0.994356	0.000229986	1.82189	0.000439806	2.83031	0.000680523	0.487633	0.000115683
2.87418	0.000729776	0.996308	0.000230438	1.82505	0.000440569	2.83613	0.00068193	0.490013	0.000116248
2.87886	0.000730969	0.998216	0.000230879	1.82833	0.000441358	2.84155	0.00068324	0.492253	0.00011678
2.88354	0.000732161	1.00002	0.000231296	1.83156	0.000442139	2.84677	0.000684501	0.494528	0.00011732
2.88828	0.000733371	1.00184	0.000231718	1.8346	0.000442871	2.85196	0.000685757	0.496957	0.000117897
2.893	0.000734574	1.00388	0.000232189	1.83744	0.000443556	2.85714	0.00068701	0.499471	0.000118493
2.89761	0.000735749	1.00615	0.000232714	1.84013	0.000444205	2.86226	0.000688247	0.501814	0.00011905
2.90227	0.000736939	1.0085	0.000233259	1.84271	0.000444828	2.8674	0.000689489	0.503732	0.000119505
2.90722	0.000738199	1.01079	0.000233787	1.84526	0.000445445	2.87274	0.000690781	0.505271	0.00011987
2.91241	0.000739524	1.01294	0.000234286	1.84782	0.000446062	2.87848	0.000692168	0.506793	0.000120231
2.9177	0.000740873	1.01501	0.000234765	1.85029	0.000446659	2.88461	0.000693649	0.508516	0.00012064
2.92297	0.000742215	1.01702	0.00023523	1.85265	0.000447226	2.89083	0.000695154	0.510312	0.000121067
2.92814	0.000743536	1.01899	0.000235685	1.85493	0.000447777	2.8968	0.000696597	0.512095	0.00012149
2.93328	0.000744846	1.02097	0.000236144	1.85728	0.000448345	2.90243	0.000697957	0.514031	0.000121949
2.93851	0.000746178	1.02297	0.000236606	1.85987	0.00044897	2.90789	0.000699278	0.516282	0.000122484
2.94388	0.000747548	1.0248	0.000237028	1.86277	0.000449667	2.91337	0.000700602	0.518825	0.000123087
2.94936	0.000748945	1.0263	0.000237375	1.86587	0.000450416	2.91891	0.000701943	0.521507	0.000123724
2.95485	0.000750347	1.02762	0.00023768	1.86907	0.000451188	2.92456	0.000703307	0.524137	0.000124348
2.96037	0.000751752	1.02899	0.000237999	1.87231	0.00045197	2.93027	0.000704688	0.526589	0.00012493
2.96594	0.000753174	1.03047	0.00023834	1.87561	0.000452766	2.93593	0.000706056	0.528924	0.000125485
2.97146	0.00075458	1.03184	0.000238658	1.87897	0.000453577	2.94149	0.0007074	0.531282	0.000126044
2.97672	0.000755923	1.03298	0.000238921	1.88237	0.000454398	2.9472	0.000708781	0.533696	0.000126617
2.98178	0.000757213	1.03394	0.000239143	1.88579	0.000455222	2.95345	0.000710293	0.53614	0.000127198
2.98681	0.000758496	1.03479	0.000239341	1.88928	0.000456065	2.96034	0.000711957	0.538599	0.000127781
2.99183	0.000759774	1.03551	0.000239505	1.89291	0.000456941	2.96757	0.000713706	0.540953	0.00012834
2.99673	0.000761024	1.03612	0.000239647	1.89663	0.000457838	2.97482	0.000715459	0.543038	0.000128835
3.00149	0.00076224	1.03675	0.000239793	1.90023	0.000458707	2.98191	0.000717172	0.544956	0.00012929
3.00619	0.000763438	1.03744	0.000239952	1.90361	0.000459522	2.9887	0.000718815	0.547104	0.0001298
3.01088	0.000764632	1.03828	0.000240148	1.90685	0.000460305	2.99526	0.000720401	0.549643	0.000130403
3.01552	0.000765816	1.03948	0.000240425	1.91017	0.000461105	3.00188	0.000722001	0.552224	0.000131016
3.02007	0.000766976	1.04096	0.000240767	1.91372	0.000461962	3.00873	0.000723658	0.554533	0.000131564
3.02454	0.000768116	1.04243	0.000241106	1.91758	0.000462893	3.01561	0.00072532	0.556752	0.00013209
3.02894	0.000769239	1.04387	0.000241441	1.92173	0.000463894	3.02222	0.000726919	0.559207	0.000132673
3.03327	0.000770342	1.04556	0.000241832	1.92608	0.000464945	3.02849	0.000728434	0.561935	0.000133321
3.03755	0.000771434	1.04759	0.000242301	1.93046	0.000466002	3.03453	0.000729895	0.564836	0.000134009
3.04182	0.000772523	1.04978	0.000242807	1.93476	0.000467037	3.04055	0.000731351	0.567896	0.000134736
3.04606	0.000773604	1.05189	0.000243296	1.93903	0.000468068	3.04671	0.00073284	0.571031	0.00013548
3.0503	0.000774685	1.05384	0.000243747	1.94338	0.000469119	3.05299	0.000734358	0.574042	0.000136195
3.05471	0.00077581	1.0557	0.000244176	1.94771	0.000470164	3.05928	0.000735879	0.57686	0.000136864
3.05929	0.000776978	1.05757	0.000244609	1.95182	0.000471154	3.06563	0.000737416	0.579551	0.000137503
3.06373	0.000778111	1.05944	0.000245041	1.95575	0.000472103	3.07225	0.000739016	0.58214	0.000138117
3.06786	0.000779163	1.06123	0.000245457	1.95973	0.000473063	3.07912	0.000740678	0.584683	0.000138721
3.07196	0.000780208	1.06301	0.000245867	1.96378	0.000474042	3.08602	0.000742344	0.587319	0.000139347
3.07633	0.000781324	1.06481	0.000246284	1.96778	0.000475005	3.09285	0.000743997	0.590064	0.000139998
3.0808	0.000782463	1.06658	0.000246694	1.97165	0.000475941	3.09971	0.000745656	0.59278	0.000140643
3.08501	0.000783537	1.06836	0.000247104	1.9755	0.000476869	3.10657	0.000747314	0.59542	0.00014127
3.08886	0.000784519	1.07027	0.000247547	1.97929	0.000477784	3.11326	0.000748933	0.598043	0.000141892
3.09255	0.000785461	1.07229	0.000248014	1.98292	0.00047866	3.11978	0.000750508	0.600653	0.000142512
3.09634	0.000786428	1.07411	0.000248435	1.98641	0.000479501	3.12618	0.000752055	0.603258	0.00014313
3.10039	0.00078746	1.07555	0.000248769	1.98989	0.00048034	3.13245	0.000753571	0.605896	0.000143756
3.10465	0.000788547	1.07682	0.000249062	1.99344	0.000481197	3.13849	0.000755032	0.608508	0.000144376
3.10901	0.000789657	1.07813	0.000249366	1.9971	0.000482081	3.14427	0.000756429	0.611059	0.000144982
3.11348	0.000790798	1.07943	0.000249666	2.00091	0.000483	3.14994	0.000757801	0.613658	0.000145599
3.11818	0.000791997	1.08059	0.000249934	2.00483	0.000483945	3.15574	0.000759204	0.616384	0.000146246
3.12305	0.00079324	1.08174	0.000250201	2.00875	0.000484891	3.1618	0.00076067	0.619216	0.000146918
3.12785	0.000794462	1.08313	0.000250523	2.01268	0.000485841	3.16812	0.000762197	0.622124	0.000147609
3.13239	0.000795622	1.08479	0.000250906	2.01679	0.000486831	3.17456	0.000763754	0.625045	0.000148302
3.13678	0.00079674	1.08654	0.000251311	2.02105	0.000487861	3.18089	0.000765285	0.627781	0.000148952
3.14115	0.000797856	1.08827	0.000251711	2.02529	0.000488883	3.187	0.000766763	0.630107	0.000149504
3.14559	0.000798988	1.08995	0.0002521	2.02934	0.000489861	3.19307	0.00076823	0.632009	0.000149955
3.15012	0.000800144	1.09148	0.000252453	2.03323	0.000490798	3.19944	0.00076977	0.633699	0.000150356
3.15478	0.000801332	1.09273	0.000252743	2.03696	0.0004917	3.20626	0.00077142	0.635367	0.000150753
3.15962	0.000802564	1.09375	0.000252979	2.0405	0.000492552	3.21339	0.000773144	0.637063	0.000151155
3.16464	0.000803844	1.09464	0.000253186	2.04384	0.000493359	3.22061	0.000774889	0.638772	0.000151561
3.16977	0.000805153	1.09533	0.000253345	2.04713	0.000494153	3.22782	0.000776632	0.640516	0.000151975
3.17494	0.000806473	1.09559	0.000253403	2.05043	0.000494949	3.23503	0.000778377	0.64235	0.00015241
3.18021	0.000807816	1.09538	0.000253356	2.05375	0.000495749	3.24232	0.000780139	0.644293	0.000152872
3.18558	0.000809187	1.09504	0.000253277	2.05717	0.000496577	3.24974	0.000781934	0.646308	0.00015335
3.19094	0.000810552	1.09482	0.000253226	2.06084	0.000497463	3.25734	0.00078377	0.648407	0.000153848
3.19612	0.000811875	1.09466	0.000253188	2.06465	0.000498381	3.2651	0.000785649	0.650663	0.000154384
3.20112	0.00081315	1.09442	0.000253133	2.06833	0.000499269	3.27304	0.000787569	0.653085	0.000154958
3.20607	0.000814411	1.09418	0.000253078	2.07183	0.000500114	3.28106	0.000789508	0.655585	0.000155552
3.2111	0.000815695	1.09414	0.000253069	2.07533	0.000500958	3.28899	0.000791426	0.658065	0.000156141
3.21626	0.00081701	1.09451	0.000253155	2.079	0.000501844	3.29684	0.000793324	0.660441	0.000156705
3.22147	0.000818338	1.09542	0.000253366	2.08293	0.000502793	3.30474	0.000795234	0.6627	0.000157241
3.22669	0.000819671	1.09684	0.000253694	2.08703	0.000503781	3.31269	0.000797155	0.664925	0.000157769
3.232	0.000821025	1.09858	0.000254095	2.09107	0.000504757	3.3206	0.000799068	0.667173	0.000158303
3.23749	0.000822425	1.10039	0.000254515	2.09501	0.000505707	3.3285	0.00080098	0.669366	0.000158824
3.24318	0.000823876	1.1021	0.000254911	2.09896	0.000506661	3.3364	0.00080289	0.671478	0.000159325
3.24898	0.000825355	1.10353	0.000255242	2.10298	0.00050763	3.3441	0.000804753	0.673624	0.000159834
3.25476	0.00082683	1.10464	0.000255499	2.10698	0.000508596	3.35148	0.000806536	0.675839	0.00016036
3.26051	0.000828298	1.10564	0.00025573	2.11097	0.000509559	3.35858	0.000808255	0.67802	0.000160878
3.26624	0.000829758	1.10684	0.000256008	2.11505	0.000510544	3.36555	0.00080994	0.680145	0.000161383
3.27189	0.0008312	1.10835	0.000256357	2.11926	0.000511558	3.3724	0.000811596	0.68231	0.000161896
3.27747	0.000832623	1.11001	0.00025674	2.12355	0.000512594	3.3791	0.000813218	0.684497	0.000162416
3.28307	0.000834051	1.11161	0.00025711	2.12793	0.000513651	3.38575	0.000814825	0.686585	0.000162911
3.2887	0.000835487	1.11316	0.000257468	2.13236	0.00051472	3.39239	0.00081643	0.688523	0.000163372
3.29431	0.000836919	1.11481	0.00025785	2.13672	0.000515773	3.39897	0.000818021	0.690386	0.000163814
3.30003	0.000838377	1.11663	0.000258272	2.141	0.000516806	3.40551	0.000819604	0.692296	0.000164267
3.30604	0.00083991	1.11858	0.000258722	2.14526	0.000517834	3.41205	0.000821185	0.694321	0.000164748
3.31234	0.000841517	1.12055	0.000259179	2.14945	0.000518845	3.41852	0.00082275	0.696374	0.000165235
3.3187	0.000843138	1.12244	0.000259615	2.15346	0.000519811	3.42494	0.000824303	0.698333	0.000165701
3.32483	0.000844701	1.12415	0.000260012	2.15726	0.000520731	3.43144	0.000825875	0.700184	0.00016614
3.33056	0.000846164	1.12573	0.000260377	2.16089	0.000521605	3.43814	0.000827494	0.701985	0.000166567
3.33603	0.000847559	1.12721	0.00026072	2.16429	0.000522425	3.44505	0.000829166	0.703817	0.000167002
3.34155	0.000848966	1.12855	0.000261028	2.16754	0.000523211	3.4521	0.000830872	0.705684	0.000167446
3.34724	0.000850419	1.12969	0.000261293	2.17086	0.000524012	3.45905	0.000832552	0.707415	0.000167857
3.35309	0.000851912	1.13074	0.000261535	2.17431	0.000524844	3.46555	0.000834124	0.70888	0.000168204
3.35913	0.000853452	1.13186	0.000261794	2.17773	0.00052567	3.47151	0.000835565	0.710232	0.000168525
3.36541	0.000855053	1.13311	0.000262084	2.18102	0.000526462	3.47724	0.000836952	0.711705	0.000168875
3.37178	0.000856678	1.13434	0.000262368	2.18418	0.000527226	3.48316	0.000838383	0.713336	0.000169262
3.37805	0.000858276	1.13529	0.000262588	2.18737	0.000527997	3.48935	0.000839882	0.715074	0.000169675
3.38417	0.000859838	1.13588	0.000262724	2.19073	0.000528807	3.4956	0.000841391	0.716942	0.000170118
3.3902	0.000861378	1.13634	0.000262832	2.19417	0.000529636	3.50174	0.000842879	0.718962	0.000170598
3.39616	0.000862898	1.13699	0.000262982	2.19742	0.000530421	3.50801	0.000844393	0.721111	0.000171108
3.40201	0.000864389	1.13795	0.000263204	2.20036	0.000531131	3.51461	0.000845991	0.723336	0.000171636
3.40769	0.000865838	1.13921	0.000263495	2.20306	0.000531783	3.52144	0.000847643	0.725558	0.000172164
3.41323	0.00086725	1.14074	0.00026385	2.20558	0.000532391	3.52824	0.000849287	0.727688	0.000172669
3.41871	0.000868649	1.14241	0.000264237	2.2079	0.00053295	3.53495	0.00085091	0.729678	0.000173142
3.42416	0.000870041	1.1439	0.00026458	2.21009	0.00053348	3.54171	0.000852545	0.731503	0.000173575
3.42945	0.000871389	1.14502	0.000264839	2.21239	0.000534033	3.54855	0.000854199	0.733148	0.000173966
3.43447	0.000872669	1.14585	0.000265032	2.21504	0.000534673	3.55538	0.000855851	0.734665	0.000174326
3.43942	0.000873931	1.14648	0.000265176	2.21813	0.000535418	3.56226	0.000857515	0.736199	0.00017469
3.4446	0.000875253	1.14695	0.000265286	2.22139	0.000536205	3.56938	0.000859239	0.737851	0.000175082
3.45006	0.000876647	1.1475	0.000265413	2.22453	0.000536964	3.57673	0.000861016	0.739566	0.000175489
3.45558	0.000878054	1.1484	0.000265621	2.22756	0.000537696	3.58396	0.000862764	0.741305	0.000175902
3.46093	0.00087942	1.14966	0.000265912	2.23055	0.000538416	3.59076	0.00086441	0.743158	0.000176342
3.46619	0.000880761	1.15106	0.000266236	2.23343	0.000539113	3.59713	0.00086595	0.745214	0.00017683
3.47146	0.000882106	1.15242	0.000266551	2.23621	0.000539783	3.60329	0.000867441	0.747425	0.000177355
3.47665	0.000883429	1.15373	0.000266855	2.2389	0.000540433	3.60951	0.000868945	0.749672	0.000177889
3.48164	0.000884702	1.1551	0.000267171	2.24151	0.000541062	3.61587	0.000870483	0.751921	0.000178422
3.48657	0.000885961	1.15653	0.000267502	2.24408	0.000541683	3.62224	0.000872024	0.754219	0.000178968
3.49153	0.000887225	1.15798	0.000267838	2.2467	0.000542314	3.62829	0.000873486	0.756606	0.000179535
3.4963	0.000888442	1.1595	0.00026819	2.24932	0.000542948	3.63376	0.00087481	0.759107	0.000180129
3.50082	0.000889595	1.16129	0.000268604	2.25198	0.000543588	3.6388	0.000876029	0.761763	0.000180759
3.50536	0.000890754	1.16345	0.000269103	2.25486	0.000544285	3.64371	0.000877216	0.764505	0.00018141
3.51012	0.000891968	1.16579	0.000269644	2.2582	0.000545089	3.64858	0.000878394	0.767123	0.000182032
3.51488	0.000893182	1.16803	0.000270162	2.26196	0.000545998	3.65344	0.000879572	0.76944	0.000182582
3.51945	0.000894348	1.17019	0.000270663	2.26593	0.000546956	3.6585	0.000880794	0.771464	0.000183062
3.52404	0.00089552	1.17257	0.000271213	2.26981	0.000547892	3.66378	0.000882071	0.773301	0.000183498
3.52893	0.000896766	1.17522	0.000271826	2.2735	0.000548782	3.66904	0.000883344	0.7751	0.000183926
3.53404	0.000898071	1.1779	0.000272445	2.27708	0.000549647	3.67416	0.000884582	0.777039	0.000184386
3.53929	0.000899408	1.18049	0.000273045	2.28054	0.000550482	3.67929	0.000885824	0.779203	0.0001849
3.54491	0.000900843	1.18314	0.000273659	2.2837	0.000551245	3.68461	0.00088711	0.781459	0.000185435
3.55117	0.00090244	1.1859	0.000274296	2.28646	0.000551911	3.69	0.000888413	0.783516	0.000185924
3.55779	0.000904128	1.18857	0.000274914	2.28886	0.00055249	3.6953	0.000889697	0.785197	0.000186323
3.56424	0.000905773	1.19109	0.000275497	2.29098	0.000553002	3.70053	0.000890962	0.786659	0.00018667
3.57034	0.00090733	1.19354	0.000276065	2.29289	0.000553462	3.70572	0.000892217	0.788205	0.000187037
3.57636	0.000908866	1.19589	0.000276609	2.2946	0.000553876	3.71092	0.000893475	0.789911	0.000187442
3.58257	0.000910451	1.198	0.000277096	2.2962	0.000554262	3.71631	0.000894777	0.791538	0.000187828
3.58889	0.000912061	1.19991	0.000277539	2.2978	0.000554648	3.72202	0.00089616	0.79284	0.000188137
3.59503	0.000913628	1.20175	0.000277963	2.29959	0.000555079	3.72794	0.000897592	0.793831	0.000188373
3.60095	0.00091514	1.20333	0.00027833	2.30177	0.000555606	3.73387	0.000899027	0.7947	0.000188579
3.60686	0.000916648	1.20444	0.000278586	2.30433	0.000556224	3.7398	0.00090046	0.795575	0.000188787
3.61279	0.000918159	1.20521	0.000278764	2.30694	0.000556854	3.74574	0.000901898	0.796508	0.000189008
3.61836	0.000919581	1.20605	0.000278959	2.30937	0.000557441	3.75159	0.000903314	0.797569	0.00018926
3.62332	0.000920845	1.20712	0.000279206	2.31166	0.000557993	3.75716	0.000904661	0.798765	0.000189544
3.62786	0.000922005	1.20825	0.000279468	2.31393	0.000558541	3.76228	0.000905898	0.799993	0.000189836
3.63229	0.000923135	1.20926	0.0002797	2.31634	0.000559122	3.76692	0.000907022	0.801251	0.000190134
3.63662	0.000924241	1.21012	0.0002799	2.31905	0.000559776	3.77142	0.000908111	0.80263	0.000190462
3.64085	0.000925318	1.21091	0.000280083	2.32209	0.00056051	3.77626	0.00090928	0.804096	0.00019081
3.64507	0.000926395	1.21167	0.000280259	2.32535	0.000561298	3.78153	0.000910557	0.805543	0.000191153
3.64943	0.000927509	1.21241	0.000280431	2.32872	0.000562109	3.78696	0.000911869	0.807039	0.000191508
3.65399	0.000928672	1.21318	0.000280609	2.33203	0.00056291	3.79229	0.000913159	0.808741	0.000191913
3.65864	0.000929859	1.21411	0.000280824	2.33509	0.000563647	3.79759	0.000914441	0.810695	0.000192377
3.66324	0.000931032	1.21531	0.0002811	2.33778	0.000564297	3.80303	0.000915756	0.812908	0.000192902
3.66772	0.000932175	1.21669	0.000281421	2.34028	0.0005649	3.80853	0.000917087	0.815387	0.00019349
3.67212	0.000933298	1.21806	0.000281738	2.34285	0.000565522	3.81395	0.000918399	0.817963	0.000194102
3.6765	0.000934414	1.21935	0.000282036	2.34564	0.000566194	3.81931	0.000919696	0.820373	0.000194674
3.6808	0.000935511	1.22068	0.000282343	2.34861	0.000566911	3.82461	0.000920978	0.822612	0.000195206
3.68493	0.000936566	1.22219	0.000282694	2.35165	0.000567643	3.82967	0.000922202	0.824891	0.000195747
3.68896	0.000937593	1.224	0.00028311	2.35467	0.000568374	3.8344	0.000923346	0.827314	0.000196322
3.69303	0.000938632	1.22616	0.000283612	2.35783	0.000569136	3.83901	0.00092446	0.829865	0.000196928
3.69719	0.000939693	1.22864	0.000284185	2.36138	0.000569994	3.84372	0.000925601	0.832545	0.000197564
3.70127	0.000940734	1.23113	0.000284761	2.36531	0.000570941	3.84856	0.000926772	0.835246	0.000198206
3.70513	0.00094172	1.23324	0.00028525	2.36936	0.000571919	3.8535	0.000927967	0.83766	0.000198779
3.70889	0.000942678	1.23491	0.000285635	2.37343	0.000572901	3.85865	0.000929212	0.839603	0.00019924
3.71272	0.000943655	1.23636	0.000285971	2.37747	0.000573876	3.86396	0.000930498	0.841338	0.000199652
3.7166	0.000944645	1.23777	0.000286298	2.38125	0.00057479	3.86925	0.000931778	0.843293	0.000200116
3.72036	0.000945606	1.2391	0.000286604	2.38465	0.000575611	3.87447	0.00093304	0.845568	0.000200656
3.72398	0.000946529	1.2403	0.000286883	2.38788	0.000576389	3.87973	0.000934312	0.847988	0.000201231
3.72758	0.000947448	1.24147	0.000287153	2.39117	0.000577182	3.88492	0.000935567	0.850461	0.000201818
3.73124	0.000948382	1.24267	0.000287431	2.39446	0.000577977	3.88974	0.000936734	0.852982	0.000202416
3.73495	0.000949328	1.24393	0.000287722	2.39757	0.000578729	3.89431	0.000937839	0.855493	0.000203013
3.73864	0.000950269	1.24514	0.000288001	2.40049	0.000579434	3.89909	0.000938996	0.857919	0.000203589
3.7422	0.000951177	1.24619	0.000288245	2.40331	0.000580113	3.90428	0.000940252	0.8603	0.000204154
3.7455	0.000952019	1.24719	0.000288476	2.40599	0.000580761	3.90967	0.000941557	0.862747	0.000204735
3.74858	0.000952805	1.24829	0.000288731	2.4085	0.000581365	3.91502	0.000942851	0.865267	0.000205333
3.75165	0.000953589	1.24949	0.000289007	2.41092	0.00058195	3.92021	0.000944107	0.867806	0.000205936
3.75487	0.000954411	1.25061	0.000289267	2.41339	0.000582547	3.9252	0.000945313	0.870348	0.00020654
3.75821	0.000955262	1.25154	0.000289483	2.4159	0.000583152	3.93004	0.000946484	0.872816	0.000207126
3.76162	0.000956131	1.25234	0.000289668	2.41836	0.000583745	3.93497	0.000947677	0.87517	0.000207685
3.76522	0.00095705	1.25314	0.000289852	2.42079	0.000584333	3.94029	0.000948963	0.877615	0.000208265
3.7691	0.000958041	1.25412	0.000290081	2.42341	0.000584966	3.94609	0.000950368	0.880373	0.00020892
3.77305	0.000959048	1.25557	0.000290415	2.42644	0.000585696	3.95219	0.000951843	0.883348	0.000209626
3.77678	0.000960002	1.25763	0.000290891	2.42981	0.000586511	3.95822	0.000953302	0.886284	0.000210324
3.78031	0.000960901	1.26012	0.000291468	2.43319	0.000587325	3.96388	0.000954672	0.889077	0.000210987
3.78376	0.000961781	1.26268	0.000292061	2.43631	0.00058808	3.96916	0.00095595	0.891778	0.000211628
3.78728	0.000962679	1.26508	0.000292616	2.43927	0.000588793	3.97422	0.000957172	0.894475	0.000212268
3.79097	0.000963622	1.26734	0.000293138	2.44211	0.000589478	3.97914	0.000958362	0.897234	0.000212923
3.79485	0.000964612	1.2695	0.000293638	2.44481	0.000590131	3.98398	0.000959534	0.900084	0.0002136
3.79881	0.000965622	1.27151	0.000294103	2.4475	0.000590779	3.98885	0.000960712	0.902983	0.000214288
3.80275	0.000966626	1.27332	0.000294523	2.45028	0.00059145	3.99382	0.000961915	0.905827	0.000214964
3.80669	0.000967633	1.27494	0.000294897	2.45299	0.000592105	3.99888	0.00096314	0.908563	0.000215613
3.81075	0.000968668	1.27636	0.000295225	2.45543	0.000592693	4.00401	0.000964381	0.911229	0.000216246
3.81481	0.000969705	1.27756	0.000295503	2.45774	0.000593253	4.00913	0.000965619	0.913836	0.000216865
3.81858	0.000970665	1.27861	0.000295747	2.46026	0.000593859	4.0142	0.000966846	0.916334	0.000217458
3.82191	0.000971516	1.27971	0.000296	2.46292	0.000594503	4.01937	0.000968097	0.91871	0.000218023
3.82509	0.000972328	1.28111	0.000296324	2.46545	0.000595112	4.02481	0.000969413	0.921031	0.000218574
3.82848	0.000973193	1.28293	0.000296746	2.46774	0.000595665	4.03038	0.000970762	0.923388	0.000219133
3.83223	0.000974149	1.28506	0.000297238	2.46996	0.000596202	4.03584	0.000972083	0.925847	0.000219717
3.83622	0.000975167	1.28727	0.000297748	2.4722	0.000596741	4.04129	0.0009734	0.928398	0.000220323
3.84026	0.000976199	1.28944	0.000298251	2.4744	0.000597274	4.04701	0.000974784	0.931	0.000220941
3.8443	0.000977229	1.29159	0.000298749	2.47658	0.0005978	4.053	0.000976234	0.933631	0.000221566
3.84839	0.000978273	1.29378	0.000299257	2.47882	0.000598339	4.05902	0.000977691	0.93626	0.00022219
3.85259	0.000979346	1.296	0.00029977	2.48105	0.000598878	4.06501	0.000979139	0.938868	0.000222809
3.85685	0.000980431	1.2982	0.000300278	2.4832	0.000599398	4.07108	0.000980609	0.941537	0.000223443
3.86111	0.00098152	1.30037	0.00030078	2.48535	0.000599917	4.07728	0.000982109	0.944367	0.000224115
3.86546	0.000982628	1.30249	0.000301272	2.48759	0.000600457	4.08344	0.000983599	0.947314	0.000224814
3.86996	0.000983778	1.30448	0.000301732	2.48989	0.000601012	4.08938	0.000985038	0.9502	0.0002255
3.87463	0.00098497	1.30632	0.000302158	2.49231	0.000601596	4.09508	0.000986417	0.95292	0.000226145
3.87943	0.000986194	1.30814	0.000302579	2.495	0.000602246	4.10062	0.000987757	0.955492	0.000226756
3.88431	0.000987438	1.31013	0.000303038	2.49791	0.000602948	4.10618	0.000989102	0.95804	0.000227361
3.8892	0.000988688	1.31233	0.000303548	2.50081	0.000603647	4.11199	0.000990508	0.960763	0.000228008
3.89403	0.00098992	1.31461	0.000304074	2.50363	0.000604328	4.11812	0.00099199	0.963762	0.00022872
3.89868	0.000991107	1.31667	0.00030455	2.50649	0.000605018	4.12429	0.000993485	0.966848	0.000229453
3.90311	0.000992235	1.31838	0.000304947	2.50941	0.000605724	4.13024	0.000994923	0.969709	0.000230132
3.90734	0.000993316	1.31996	0.000305312	2.5123	0.000606421	4.13598	0.000996312	0.972269	0.00023074
3.91153	0.000994384	1.32165	0.000305704	2.51509	0.000607096	4.14163	0.000997679	0.974713	0.00023132
3.91587	0.000995493	1.32348	0.000306128	2.5178	0.000607749	4.14716	0.000999018	0.977155	0.0002319
3.92042	0.000996654	1.32523	0.000306532	2.52046	0.000608391	4.15258	0.00100033	0.979529	0.000232464
3.92501	0.000997825	1.32672	0.000306877	2.52322	0.000609058	4.15805	0.00100165	0.981779	0.000232998
3.92952	0.000998975	1.32808	0.000307191	2.52634	0.00060981	4.16365	0.00100301	0.983899	0.000233501
3.93396	0.00100011	1.32961	0.000307546	2.52992	0.000610676	4.16926	0.00100437	0.985793	0.000233951
3.93832	0.00100122	1.33153	0.000307989	2.53386	0.000611625	4.17462	0.00100566	0.987404	0.000234334
3.94258	0.00100231	1.33373	0.000308498	2.53795	0.000612612	4.17965	0.00100688	0.988894	0.000234687
3.94675	0.00100337	1.33595	0.000309012	2.54212	0.000613621	4.18456	0.00100807	0.990428	0.000235052
3.95077	0.0010044	1.338	0.000309486	2.54642	0.000614658	4.18951	0.00100926	0.991957	0.000235415
3.95459	0.00100537	1.33986	0.000309917	2.55078	0.00061571	4.19436	0.00101044	0.993403	0.000235758
3.95827	0.00100631	1.34174	0.000310353	2.55505	0.000616742	4.19907	0.00101158	0.994876	0.000236108
3.96196	0.00100726	1.34382	0.000310833	2.55916	0.000617733	4.20387	0.00101274	0.996532	0.000236501
3.96587	0.00100825	1.34613	0.000311367	2.56321	0.00061871	4.20902	0.00101399	0.998448	0.000236956
3.97002	0.00100931	1.34862	0.000311945	2.56733	0.000619707	4.21454	0.00101532	1.00066	0.000237481
3.97436	0.00101042	1.35121	0.000312543	2.57143	0.000620696	4.22033	0.00101672	1.00315	0.000238073
3.97879	0.00101155	1.35373	0.000313126	2.57519	0.000621603	4.22638	0.00101819	1.00585	0.000238714
3.98326	0.00101269	1.35607	0.000313668	2.57852	0.000622407	4.23265	0.00101971	1.00863	0.000239374
3.98775	0.00101384	1.35826	0.000314174	2.58164	0.000623159	4.239	0.00102124	1.01146	0.000240046
3.9923	0.001015	1.36034	0.000314655	2.58473	0.000623907	4.2452	0.00102274	1.01448	0.000240762
3.99699	0.00101619	1.36235	0.00031512	2.5878	0.000624648	4.25119	0.00102419	1.01787	0.000241568
4.00178	0.00101742	1.36438	0.000315591	2.59072	0.000625351	4.25711	0.00102562	1.02156	0.000242443
4.00649	0.00101862	1.3665	0.000316082	2.59332	0.00062598	4.2631	0.00102707	1.02522	0.000243314
4.01091	0.00101975	1.36865	0.000316579	2.59559	0.000626527	4.26906	0.00102852	1.02865	0.000244127
4.01507	0.00102081	1.37073	0.000317059	2.59775	0.000627049	4.27478	0.0010299	1.03187	0.000244894
4.01921	0.00102186	1.37271	0.000317517	2.60013	0.000627622	4.2803	0.00103124	1.03498	0.00024563
4.02355	0.00102297	1.37459	0.000317952	2.60279	0.000628265	4.28594	0.0010326	1.03792	0.000246328
4.02814	0.00102414	1.37632	0.000318353	2.60551	0.000628921	4.29191	0.00103405	1.04069	0.000246987
4.03299	0.00102538	1.37793	0.000318726	2.60809	0.000629545	4.29813	0.00103555	1.04335	0.000247619
4.0381	0.00102668	1.37957	0.000319104	2.6106	0.000630151	4.30439	0.00103707	1.04584	0.00024821
4.0434	0.00102804	1.38127	0.000319499	2.61313	0.000630761	4.31053	0.00103855	1.04818	0.000248765
4.04881	0.00102942	1.3829	0.000319876	2.61558	0.000631353	4.31649	0.00104	1.05057	0.000249333
4.05416	0.00103078	1.3843	0.000320199	2.61789	0.000631911	4.3223	0.0010414	1.05315	0.000249947
4.05933	0.0010321	1.38541	0.000320455	2.62014	0.000632455	4.32803	0.00104279	1.05584	0.000250584
4.06438	0.00103339	1.38625	0.000320651	2.62238	0.000632995	4.33376	0.00104417	1.0585	0.000251217
4.06946	0.00103469	1.38698	0.00032082	2.62451	0.000633509	4.33952	0.00104557	1.06114	0.000251843
4.0746	0.001036	1.38784	0.000321019	2.62651	0.000633991	4.34518	0.00104694	1.06372	0.000252456
4.07953	0.00103726	1.38903	0.000321293	2.62855	0.000634484	4.35067	0.00104827	1.06615	0.000253033
4.08406	0.00103842	1.39059	0.000321655	2.63073	0.000635012	4.35606	0.00104957	1.06847	0.000253583
4.08837	0.00103951	1.39236	0.000322065	2.63295	0.000635546	4.36144	0.00105087	1.07083	0.000254144
4.09277	0.00104064	1.3941	0.000322466	2.63519	0.000636087	4.36671	0.00105215	1.07328	0.000254726
4.09737	0.00104181	1.3957	0.000322838	2.63763	0.000636677	4.37176	0.00105337	1.07569	0.000255299
4.10206	0.00104301	1.39728	0.000323203	2.64034	0.000637331	4.37657	0.00105453	1.07802	0.000255852
4.10673	0.0010442	1.39893	0.000323585	2.6432	0.000638021	4.38125	0.00105567	1.08044	0.000256427
4.11137	0.00104538	1.40072	0.000323999	2.64619	0.000638742	4.38594	0.0010568	1.08313	0.000257066
4.11597	0.00104656	1.40271	0.00032446	2.64935	0.000639505	4.3907	0.00105795	1.08609	0.000257769
4.12042	0.0010477	1.40484	0.000324953	2.65266	0.000640304	4.39545	0.0010591	1.08923	0.000258514
4.12469	0.00104878	1.40696	0.000325443	2.65609	0.000641134	4.40009	0.00106023	1.09251	0.000259292
4.12888	0.00104985	1.40895	0.000325902	2.65968	0.000641999	4.40448	0.00106129	1.09595	0.000260109
4.13316	0.00105095	1.41088	0.00032635	2.66343	0.000642904	4.40872	0.00106231	1.09956	0.000260966
4.13754	0.00105206	1.41301	0.000326842	2.66732	0.000643843	4.41309	0.00106337	1.10325	0.000261843
4.14191	0.00105318	1.41542	0.0003274	2.67134	0.000644813	4.41782	0.00106452	1.10689	0.000262707
4.14612	0.00105425	1.41792	0.000327979	2.67547	0.000645811	4.42277	0.00106572	1.11053	0.000263571
4.1501	0.00105527	1.42028	0.000328524	2.6796	0.000646809	4.42777	0.00106693	1.11437	0.000264485
4.15389	0.00105624	1.42245	0.000329025	2.68354	0.000647759	4.43287	0.00106816	1.11846	0.000265455
4.15754	0.00105717	1.42454	0.000329511	2.68716	0.000648634	4.4383	0.00106948	1.12268	0.000266457
4.16113	0.00105808	1.42657	0.000329981	2.69054	0.000649449	4.44417	0.0010709	1.12708	0.000267502
4.16481	0.00105902	1.42839	0.000330401	2.69371	0.000650214	4.45035	0.00107239	1.13177	0.000268615
4.16878	0.00106004	1.43	0.000330773	2.69662	0.000650917	4.45677	0.00107394	1.1366	0.000269763
4.17316	0.00106115	1.43171	0.000331168	2.69936	0.00065158	4.46341	0.00107555	1.14131	0.000270881
4.178	0.00106239	1.4338	0.000331654	2.70227	0.000652282	4.47016	0.00107719	1.14579	0.000271945
4.1832	0.00106372	1.43636	0.000332246	2.70556	0.000653075	4.47692	0.00107882	1.15005	0.000272956
4.18846	0.00106506	1.43933	0.000332933	2.70904	0.000653917	4.48368	0.00108046	1.15398	0.00027389
4.19341	0.00106632	1.4425	0.000333667	2.71241	0.000654731	4.49049	0.00108211	1.15759	0.000274746
4.1979	0.00106747	1.44555	0.000334372	2.71562	0.000655505	4.49726	0.00108375	1.16105	0.00027557
4.20218	0.00106856	1.4483	0.000335008	2.71889	0.000656293	4.50394	0.00108536	1.16452	0.000276394
4.20661	0.00106969	1.45088	0.000335604	2.72237	0.000657133	4.5105	0.00108695	1.1679	0.000277195
4.21124	0.00107087	1.45348	0.000336207	2.72596	0.000658002	4.51695	0.00108851	1.17104	0.000277942
4.21591	0.00107207	1.45615	0.000336825	2.72949	0.000658853	4.52338	0.00109007	1.17391	0.000278622
4.22061	0.00107327	1.45875	0.000337426	2.73296	0.000659691	4.5299	0.00109165	1.17654	0.000279248
4.2254	0.00107449	1.46115	0.000337982	2.73655	0.000660558	4.53658	0.00109326	1.17905	0.000279843
4.23023	0.00107572	1.46344	0.000338511	2.7403	0.000661462	4.54334	0.0010949	1.18157	0.000280441
4.23501	0.00107694	1.46585	0.000339069	2.74405	0.000662367	4.5501	0.00109654	1.18421	0.000281068
4.23975	0.00107815	1.46847	0.000339675	2.74767	0.000663243	4.55687	0.00109817	1.18693	0.000281714
4.24444	0.00107935	1.47117	0.000340301	2.75126	0.000664108	4.56375	0.00109984	1.18961	0.000282351
4.24911	0.00108054	1.47389	0.00034093	2.75496	0.000665003	4.5707	0.00110152	1.19225	0.000282978
4.25381	0.00108174	1.47657	0.000341549	2.75887	0.000665947	4.57746	0.00110316	1.19501	0.000283635
4.2586	0.00108296	1.47905	0.000342124	2.76289	0.000666916	4.58394	0.00110473	1.19801	0.000284346
4.26343	0.0010842	1.48121	0.000342623	2.7668	0.000667861	4.59027	0.00110626	1.20108	0.000285075
4.26835	0.00108545	1.48311	0.000343064	2.77043	0.000668738	4.59651	0.00110777	1.20397	0.000285762
4.27348	0.00108676	1.48502	0.000343505	2.77381	0.000669553	4.60259	0.00110924	1.20665	0.000286397
4.27885	0.00108813	1.48715	0.000343998	2.77721	0.000670375	4.60857	0.00111069	1.20929	0.000287024
4.28434	0.00108953	1.48947	0.000344533	2.78088	0.00067126	4.61463	0.00111215	1.21209	0.00028769
4.28978	0.00109092	1.49179	0.000345071	2.78473	0.00067219	4.62084	0.00111366	1.21515	0.000288418
4.29502	0.00109226	1.49413	0.000345612	2.78847	0.000673093	4.6272	0.0011152	1.21849	0.000289211
4.30004	0.00109354	1.49657	0.000346176	2.79199	0.000673943	4.63377	0.00111679	1.22203	0.000290052
4.30492	0.00109479	1.49901	0.000346742	2.79539	0.000674764	4.64054	0.00111842	1.22568	0.000290919
4.30976	0.00109602	1.50128	0.000347268	2.79868	0.000675558	4.64733	0.00112007	1.22941	0.000291802
4.3146	0.00109726	1.50339	0.000347755	2.80177	0.000676303	4.65395	0.00112167	1.2331	0.000292681
4.31943	0.00109849	1.50548	0.000348239	2.80466	0.000677001	4.66042	0.00112324	1.23667	0.000293527
4.3242	0.00109971	1.50757	0.000348724	2.80744	0.000677673	4.66701	0.00112483	1.24008	0.000294337
4.32881	0.00110088	1.50967	0.000349208	2.8102	0.000678339	4.67386	0.00112649	1.24339	0.000295124
4.3331	0.00110198	1.51189	0.000349722	2.81309	0.000679038	4.68081	0.00112818	1.24664	0.000295896
4.33702	0.00110298	1.51434	0.000350288	2.81634	0.000679822	4.68767	0.00112984	1.24984	0.000296656
4.34063	0.0011039	1.51686	0.000350873	2.82001	0.000680708	4.69434	0.00113145	1.25302	0.00029741
4.34409	0.00110478	1.51926	0.000351429	2.82387	0.00068164	4.70086	0.00113303	1.25626	0.00029818
4.34745	0.00110564	1.52154	0.000351956	2.82762	0.000682546	4.7074	0.00113461	1.25973	0.000299004
4.35087	0.00110652	1.52386	0.000352492	2.83122	0.000683414	4.71402	0.00113621	1.2634	0.000299876
4.35459	0.00110747	1.52626	0.000353047	2.8348	0.000684278	4.7207	0.00113783	1.26701	0.000300734
4.35866	0.00110851	1.52862	0.000353593	2.83845	0.00068516	4.72737	0.00113944	1.27042	0.000301543
4.36302	0.00110962	1.53082	0.000354103	2.84213	0.000686049	4.73388	0.00114102	1.2738	0.000302346
4.36774	0.00111082	1.5329	0.000354584	2.84573	0.000686918	4.74013	0.00114253	1.27736	0.000303191
4.37283	0.00111212	1.53491	0.00035505	2.84924	0.000687764	4.74624	0.00114401	1.28098	0.000304051
4.37814	0.00111348	1.53686	0.0003555	2.85272	0.000688605	4.75241	0.00114551	1.28443	0.000304871
4.38344	0.00111483	1.53877	0.000355944	2.85627	0.000689464	4.75863	0.00114701	1.28781	0.000305672
4.38856	0.00111614	1.5408	0.000356412	2.85997	0.000690355	4.76483	0.00114851	1.29144	0.000306535
4.39345	0.00111739	1.54294	0.000356908	2.86375	0.00069127	4.77097	0.00115	1.2955	0.0003075
4.39823	0.00111861	1.5451	0.000357408	2.86752	0.000692179	4.77704	0.00115147	1.29984	0.00030853
4.40306	0.00111984	1.54729	0.000357915	2.8712	0.000693068	4.78299	0.00115291	1.30419	0.000309564
4.40795	0.00112109	1.54963	0.000358455	2.87478	0.000693931	4.78885	0.00115433	1.3084	0.000310565
4.41296	0.00112237	1.55202	0.000359009	2.87816	0.000694748	4.79484	0.00115578	1.31246	0.000311527
4.41822	0.00112371	1.55418	0.000359508	2.88128	0.000695502	4.80113	0.0011573	1.31642	0.000312468
4.42373	0.00112511	1.55599	0.000359927	2.88426	0.00069622	4.80769	0.00115889	1.32043	0.000313421
4.42926	0.00112653	1.5577	0.000360324	2.88729	0.000696952	4.81442	0.00116052	1.32456	0.000314401
4.43478	0.00112794	1.55957	0.000360755	2.89048	0.000697724	4.8213	0.00116218	1.32869	0.000315382
4.44052	0.0011294	1.56163	0.000361233	2.89379	0.000698521	4.82832	0.00116388	1.33266	0.000316326
4.44662	0.00113096	1.5639	0.000361759	2.89707	0.000699315	4.83539	0.0011656	1.33649	0.000317235
4.4529	0.00113256	1.56638	0.000362332	2.90039	0.000700116	4.84245	0.00116731	1.34031	0.000318143
4.45909	0.00113414	1.56899	0.000362935	2.90393	0.000700971	4.84947	0.001169	1.34427	0.000319083
4.46518	0.0011357	1.57171	0.000363565	2.90777	0.000701898	4.85642	0.00117069	1.34847	0.00032008
4.47126	0.00113725	1.57465	0.000364246	2.91182	0.000702876	4.86327	0.00117234	1.35296	0.000321148
4.4773	0.00113879	1.57781	0.000364977	2.91607	0.000703902	4.86994	0.00117396	1.3578	0.000322296
4.48335	0.00114033	1.58101	0.000365718	2.92058	0.000704991	4.87633	0.00117551	1.36298	0.000323528
4.48955	0.00114192	1.58404	0.000366418	2.92523	0.000706113	4.88237	0.00117697	1.36835	0.000324802
4.49598	0.00114356	1.58681	0.00036706	2.92974	0.000707202	4.88821	0.00117838	1.37354	0.000326035
4.5024	0.0011452	1.58942	0.000367664	2.93401	0.000708234	4.89412	0.00117981	1.37834	0.000327174
4.50855	0.00114677	1.59195	0.000368249	2.93814	0.000709231	4.90031	0.00118131	1.38277	0.000328228
4.51438	0.00114826	1.59431	0.000368795	2.9422	0.000710211	4.90675	0.00118287	1.38688	0.000329205
4.52001	0.00114969	1.59638	0.000369274	2.94624	0.000711185	4.9133	0.00118446	1.39064	0.000330097
4.52562	0.00115113	1.59827	0.000369711	2.95038	0.000712186	4.91981	0.00118604	1.3941	0.000330919
4.53135	0.00115259	1.60016	0.00037015	2.95474	0.00071324	4.92626	0.0011876	1.39745	0.000331713
4.53723	0.00115409	1.60209	0.000370594	2.95917	0.000714308	4.93273	0.00118916	1.40084	0.00033252
4.5431	0.00115559	1.60394	0.000371023	2.96328	0.000715301	4.93931	0.00119075	1.40446	0.000333379
4.54883	0.00115705	1.60577	0.000371447	2.96696	0.000716191	4.94592	0.00119236	1.4084	0.000334314
4.55441	0.00115848	1.60774	0.000371903	2.97058	0.000717064	4.95246	0.00119394	1.41261	0.000335314
4.55992	0.00115988	1.60991	0.000372406	2.97451	0.000718012	4.95903	0.00119553	1.41699	0.000336355
4.56536	0.00116127	1.61232	0.000372963	2.97869	0.000719021	4.96585	0.00119718	1.42149	0.000337423
4.57055	0.0011626	1.61495	0.000373571	2.98292	0.000720045	4.97297	0.00119891	1.42603	0.000338502
4.57542	0.00116384	1.6176	0.000374186	2.98718	0.000721071	4.98011	0.00120063	1.43043	0.000339547
4.58021	0.00116506	1.61999	0.000374738	2.99143	0.0007221	4.98701	0.0012023	1.43448	0.00034051
4.58512	0.00116632	1.62209	0.000375224	2.99561	0.000723108	4.9936	0.0012039	1.43821	0.000341395
4.58998	0.00116756	1.6242	0.000375711	2.99966	0.000724085	4.99997	0.00120544	1.44179	0.000342247
4.59462	0.00116874	1.62657	0.000376261	3.00362	0.000725043	5.00627	0.00120697	1.44544	0.000343112
4.59919	0.00116991	1.62912	0.000376851	3.00753	0.000725986	5.01258	0.00120849	1.44919	0.000344005
4.60389	0.00117111	1.63147	0.000377394	3.01131	0.0007269	5.01888	0.00121002	1.45305	0.00034492
4.60864	0.00117232	1.63338	0.000377836	3.01498	0.000727785	5.0252	0.00121155	1.45699	0.000345856
4.61341	0.00117354	1.63505	0.000378223	3.01869	0.000728681	5.03158	0.0012131	1.46099	0.000346807
4.61838	0.00117481	1.63679	0.000378625	3.02263	0.000729632	5.03803	0.00121466	1.46496	0.00034775
4.6237	0.00117617	1.63861	0.000379048	3.02685	0.000730651	5.04443	0.00121621	1.46889	0.000348683
4.62932	0.0011776	1.64048	0.000379479	3.03123	0.000731709	5.05061	0.0012177	1.4729	0.000349635
4.63516	0.00117909	1.64249	0.000379944	3.03561	0.000732767	5.05664	0.00121916	1.47714	0.000350642
4.64118	0.00118063	1.64471	0.000380459	3.03989	0.000733801	5.06275	0.00122064	1.48168	0.000351721
4.64729	0.00118219	1.64699	0.000380986	3.04403	0.000734799	5.06908	0.00122218	1.48643	0.000352849
4.65343	0.00118376	1.64915	0.000381487	3.04805	0.000735771	5.07563	0.00122376	1.49118	0.000353979
4.65962	0.00118534	1.65121	0.000381964	3.05215	0.00073676	5.08247	0.00122542	1.49587	0.000355092
4.66593	0.00118695	1.65331	0.000382448	3.05641	0.00073779	5.08974	0.00122718	1.50051	0.000356193
4.67223	0.00118856	1.65553	0.000382963	3.06071	0.000738829	5.09731	0.00122901	1.505	0.00035726
4.67828	0.0011901	1.65791	0.000383514	3.06499	0.000739861	5.10482	0.00123083	1.50921	0.000358261
4.68403	0.00119157	1.66035	0.000384077	3.06936	0.000740916	5.1121	0.00123259	1.51322	0.000359213
4.68966	0.00119301	1.66268	0.000384616	3.07385	0.000742001	5.11929	0.00123433	1.51725	0.000360171
4.69526	0.00119444	1.66481	0.000385111	3.07838	0.000743096	5.12662	0.00123611	1.52146	0.00036117
4.70076	0.00119584	1.66682	0.000385576	3.08297	0.000744203	5.13425	0.00123796	1.52575	0.00036219
4.7061	0.00119721	1.66873	0.000386017	3.08764	0.000745331	5.14218	0.00123988	1.52998	0.000363193
4.71138	0.00119856	1.67039	0.000386402	3.09237	0.000746475	5.15034	0.00124185	1.53409	0.000364171
4.71692	0.00119997	1.67163	0.000386689	3.09715	0.000747629	5.15868	0.00124387	1.5382	0.000365148
4.72297	0.00120152	1.67254	0.000386898	3.10205	0.000748812	5.1671	0.00124591	1.54231	0.000366122
4.72943	0.00120317	1.67341	0.000387101	3.10704	0.000750016	5.17547	0.00124794	1.54616	0.000367038
4.73591	0.00120482	1.6745	0.000387353	3.11195	0.000751203	5.18381	0.00124996	1.54964	0.000367864
4.74223	0.00120643	1.67587	0.00038767	3.11669	0.000752348	5.19221	0.00125199	1.5529	0.000368639
4.74852	0.00120804	1.67745	0.000388036	3.12129	0.000753458	5.20056	0.00125401	1.55613	0.000369406
4.75479	0.00120964	1.67909	0.000388415	3.12574	0.000754533	5.20872	0.00125599	1.55933	0.000370167
4.76085	0.00121119	1.68064	0.000388772	3.13003	0.000755568	5.21667	0.00125792	1.56249	0.000370917
4.76666	0.00121267	1.68212	0.000389116	3.13428	0.000756594	5.22451	0.00125981	1.56573	0.000371687
4.77247	0.00121416	1.68375	0.000389494	3.13864	0.000757647	5.23238	0.00126172	1.56924	0.000372521
4.77844	0.00121568	1.6857	0.000389944	3.14312	0.00075873	5.24035	0.00126365	1.57306	0.000373427
4.78445	0.00121721	1.6879	0.000390454	3.14763	0.00075982	5.24839	0.0012656	1.57699	0.000374361
4.79034	0.00121872	1.69022	0.000390991	3.15207	0.000760891	5.25638	0.00126753	1.58084	0.000375277
4.79602	0.00122017	1.69256	0.000391532	3.15638	0.000761933	5.26419	0.00126942	1.58464	0.000376178
4.80151	0.00122157	1.69482	0.000392054	3.16053	0.000762935	5.27178	0.00127126	1.58852	0.000377099
4.80699	0.00122297	1.69694	0.000392545	3.16459	0.000763915	5.27926	0.00127307	1.5925	0.000378046
4.81269	0.00122442	1.69891	0.000393002	3.16873	0.000764914	5.2866	0.00127485	1.59649	0.000378993
4.81865	0.00122595	1.70075	0.000393426	3.17298	0.000765941	5.29374	0.00127658	1.60047	0.000379939
4.82476	0.00122751	1.70245	0.000393822	3.17723	0.000766968	5.30083	0.0012783	1.6045	0.000380896
4.83084	0.00122906	1.70408	0.000394199	3.18146	0.00076799	5.30814	0.00128007	1.60851	0.000381848
4.83673	0.00123056	1.70568	0.00039457	3.1858	0.000769038	5.31556	0.00128186	1.61243	0.000382781
4.84238	0.00123201	1.70736	0.000394958	3.19034	0.000770133	5.32265	0.00128358	1.61635	0.000383712
4.84803	0.00123345	1.70929	0.000395404	3.19508	0.000771279	5.32931	0.00128519	1.62038	0.00038467
4.85392	0.00123495	1.71154	0.000395924	3.20003	0.000772474	5.33587	0.00128678	1.6245	0.000385648
4.86006	0.00123652	1.71392	0.000396475	3.20507	0.000773692	5.34254	0.0012884	1.62855	0.00038661
4.86634	0.00123813	1.71636	0.00039704	3.20997	0.000774874	5.34939	0.00129006	1.63243	0.000387532
4.87268	0.00123974	1.71901	0.000397653	3.21447	0.000775962	5.35653	0.00129179	1.63619	0.000388426
4.87905	0.00124137	1.72182	0.000398303	3.21852	0.00077694	5.36396	0.00129359	1.6399	0.000389305
4.88542	0.001243	1.72443	0.000398907	3.22223	0.000777835	5.37138	0.00129538	1.6435	0.00039016
4.89175	0.00124461	1.72668	0.000399429	3.22565	0.00077866	5.37856	0.00129712	1.64697	0.000390987
4.89804	0.00124622	1.72879	0.000399918	3.22876	0.000779412	5.38562	0.00129883	1.65037	0.000391794
4.90439	0.00124784	1.73093	0.000400413	3.23172	0.000780128	5.39284	0.00130058	1.65373	0.000392591
4.91102	0.00124953	1.73299	0.000400888	3.23484	0.000780881	5.40029	0.00130238	1.6571	0.000393393
4.91803	0.00125133	1.7348	0.000401309	3.23822	0.000781696	5.40781	0.00130421	1.66062	0.000394229
4.92522	0.00125316	1.73642	0.000401683	3.2417	0.000782539	5.41522	0.001306	1.66436	0.000395117
4.93239	0.00125499	1.73797	0.000402042	3.24522	0.000783387	5.42248	0.00130776	1.66835	0.000396064
4.93949	0.00125681	1.73949	0.000402394	3.24887	0.000784269	5.42973	0.00130951	1.67253	0.000397058
4.94642	0.00125858	1.7409	0.000402719	3.2528	0.000785218	5.43709	0.0013113	1.67673	0.000398056
4.95302	0.00126026	1.74213	0.000403004	3.25697	0.000786226	5.44452	0.0013131	1.68079	0.000399019
4.95925	0.00126185	1.74328	0.00040327	3.26129	0.000787268	5.45184	0.00131487	1.68481	0.000399975
4.96515	0.00126336	1.74445	0.000403541	3.26573	0.000788341	5.45891	0.00131658	1.68902	0.000400974
4.97081	0.00126481	1.74568	0.000403825	3.27021	0.000789423	5.46575	0.00131824	1.6933	0.000401992
4.97636	0.00126622	1.74702	0.000404135	3.27448	0.000790456	5.4725	0.00131987	1.69734	0.000402951
4.98182	0.00126762	1.74856	0.000404492	3.27844	0.00079141	5.47935	0.00132153	1.70102	0.000403827
4.98718	0.00126899	1.75037	0.000404911	3.28224	0.00079233	5.48633	0.00132323	1.70455	0.000404665
4.99249	0.00127034	1.7524	0.000405382	3.28613	0.000793269	5.4933	0.00132491	1.70802	0.000405489
4.99797	0.00127174	1.7545	0.000405867	3.29008	0.000794222	5.50007	0.00132655	1.7113	0.000406269
5.00384	0.00127324	1.75653	0.000406338	3.29389	0.000795142	5.50659	0.00132813	1.71436	0.000406995
5.01016	0.00127485	1.75854	0.000406802	3.29755	0.000796028	5.51292	0.00132967	1.7173	0.000407695
5.01672	0.00127653	1.76058	0.000407273	3.30132	0.000796937	5.5192	0.00133118	1.72032	0.00040841
5.02325	0.0012782	1.76266	0.000407755	3.30528	0.000797894	5.52561	0.00133274	1.72348	0.000409162
5.02963	0.00127983	1.76481	0.000408254	3.30914	0.000798826	5.5322	0.00133434	1.7267	0.000409927
5.03596	0.00128144	1.76706	0.000408775	3.31259	0.000799658	5.53878	0.00133593	1.72981	0.000410667
5.04232	0.00128307	1.76938	0.00040931	3.31577	0.000800428	5.5452	0.00133748	1.73278	0.000411372
5.04871	0.0012847	1.77175	0.00040986	3.31913	0.00080124	5.55166	0.00133905	1.7356	0.000412041
5.05515	0.00128635	1.77413	0.000410411	3.32282	0.00080213	5.55842	0.00134069	1.73819	0.000412657
5.06169	0.00128801	1.77632	0.000410917	3.3266	0.000803042	5.56533	0.00134236	1.74058	0.000413225
5.06831	0.00128971	1.77828	0.000411372	3.33023	0.00080392	5.57204	0.00134399	1.74294	0.000413786
5.075	0.00129142	1.78042	0.000411865	3.33368	0.000804754	5.57842	0.00134553	1.74538	0.000414365
5.08177	0.00129314	1.78299	0.00041246	3.337	0.000805555	5.58451	0.00134701	1.74789	0.000414961
5.08862	0.00129489	1.78579	0.000413109	3.34014	0.000806313	5.59047	0.00134845	1.7504	0.000415557
5.09553	0.00129666	1.78852	0.000413741	3.34304	0.000807014	5.5965	0.00134991	1.75285	0.00041614
5.10243	0.00129842	1.79111	0.000414341	3.34581	0.000807682	5.60277	0.00135143	1.75527	0.000416714
5.10917	0.00130014	1.79353	0.000414901	3.34869	0.000808379	5.60924	0.001353	1.75776	0.000417305
5.11573	0.00130182	1.79569	0.0004154	3.35184	0.00080914	5.61562	0.00135454	1.76049	0.000417955
5.1221	0.00130345	1.79756	0.000415833	3.35527	0.000809969	5.62172	0.00135602	1.76363	0.000418701
5.12828	0.00130502	1.79939	0.000416256	3.35895	0.000810857	5.62766	0.00135746	1.76719	0.000419548
5.13434	0.00130657	1.8014	0.000416722	3.36273	0.00081177	5.63358	0.00135889	1.77104	0.000420462
5.14045	0.00130813	1.80355	0.00041722	3.36643	0.000812663	5.63942	0.00136031	1.77497	0.000421395
5.14662	0.00130971	1.80571	0.000417719	3.37	0.000813526	5.64503	0.00136167	1.77886	0.00042232
5.15284	0.0013113	1.80792	0.000418231	3.37354	0.00081438	5.65039	0.00136296	1.78268	0.000423227
5.15926	0.00131294	1.81026	0.000418773	3.37713	0.000815247	5.65564	0.00136424	1.78648	0.00042413
5.16591	0.00131463	1.81271	0.000419339	3.38079	0.000816131	5.66106	0.00136555	1.79034	0.000425047
5.17262	0.00131635	1.81524	0.000419925	3.38444	0.000817014	5.66687	0.00136696	1.79412	0.000425946
5.17915	0.00131802	1.81782	0.000420522	3.38804	0.000817882	5.67313	0.00136847	1.79759	0.00042677
5.18531	0.00131959	1.82038	0.000421114	3.39157	0.000818735	5.67953	0.00137002	1.80076	0.000427522
5.19107	0.00132106	1.82284	0.000421683	3.39501	0.000819568	5.68566	0.00137151	1.80383	0.000428253
5.19666	0.00132249	1.82514	0.000422216	3.39839	0.000820383	5.69143	0.00137291	1.807	0.000429006
5.20234	0.00132394	1.82734	0.000422725	3.40173	0.000821191	5.69706	0.00137427	1.8103	0.00042979
5.20817	0.00132543	1.82952	0.00042323	3.40506	0.000821995	5.70266	0.00137563	1.81361	0.000430575
5.21389	0.00132689	1.83165	0.000423723	3.40836	0.000822791	5.70817	0.00137696	1.81672	0.000431315
5.21927	0.00132826	1.83361	0.000424176	3.41156	0.000823563	5.71364	0.00137829	1.81959	0.000431997
5.22435	0.00132956	1.83541	0.000424594	3.41468	0.000824317	5.71926	0.00137965	1.8224	0.000432665
5.2293	0.00133083	1.83709	0.000424982	3.41789	0.000825093	5.72517	0.00138108	1.82529	0.000433351
5.23421	0.00133208	1.83853	0.000425315	3.42137	0.000825933	5.73132	0.00138257	1.82819	0.00043404
5.23901	0.00133331	1.83975	0.000425598	3.42503	0.000826818	5.73757	0.00138408	1.83101	0.000434708
5.2437	0.00133451	1.84099	0.000425886	3.4286	0.00082768	5.74388	0.00138561	1.83377	0.000435365
5.24828	0.00133568	1.84241	0.000426214	3.43186	0.000828467	5.75028	0.00138716	1.83652	0.00043602
5.25264	0.00133679	1.844	0.000426582	3.43487	0.000829194	5.75681	0.00138874	1.83925	0.000436667
5.25668	0.00133782	1.84577	0.000426992	3.43792	0.000829931	5.76347	0.00139036	1.84198	0.000437317
5.26049	0.0013388	1.84774	0.000427447	3.44127	0.000830742	5.77019	0.00139199	1.8449	0.00043801
5.26427	0.00133976	1.8498	0.000427925	3.445	0.000831642	5.77686	0.0013936	1.84811	0.000438772
5.26814	0.00134075	1.85192	0.000428415	3.44898	0.000832604	5.78336	0.00139518	1.85152	0.000439582
5.27219	0.00134178	1.85412	0.000428924	3.45304	0.000833584	5.7897	0.00139671	1.85497	0.000440403
5.2763	0.00134283	1.85628	0.000429425	3.45708	0.000834559	5.79591	0.00139822	1.85844	0.000441227
5.28029	0.00134385	1.85818	0.000429863	3.46113	0.000835537	5.8019	0.00139967	1.86194	0.000442058
5.28415	0.00134484	1.85981	0.00043024	3.46521	0.000836524	5.80762	0.00140105	1.86542	0.000442885
5.28799	0.00134582	1.86151	0.000430634	3.46925	0.0008375	5.81325	0.00140242	1.86891	0.000443715
5.29184	0.0013468	1.86357	0.000431111	3.47315	0.00083844	5.81891	0.00140379	1.87261	0.000444593
5.29566	0.00134778	1.86596	0.000431665	3.47686	0.000839338	5.82443	0.00140513	1.87651	0.000445519
5.29947	0.00134875	1.86855	0.000432264	3.48036	0.000840183	5.82973	0.00140641	1.88045	0.000446457
5.30342	0.00134976	1.87131	0.000432902	3.48364	0.000840975	5.83507	0.0014077	1.88434	0.00044738
5.30752	0.00135081	1.87418	0.000433567	3.48677	0.000841732	5.84073	0.00140908	1.88809	0.000448272
5.3117	0.00135188	1.87696	0.000434211	3.48992	0.000842493	5.84654	0.00141048	1.89169	0.000449128
5.31592	0.00135296	1.87959	0.000434818	3.49327	0.000843303	5.85198	0.0014118	1.89537	0.000450002
5.32021	0.00135405	1.88222	0.000435427	3.49688	0.000844174	5.85682	0.00141297	1.8995	0.000450982
5.3246	0.00135517	1.88494	0.000436058	3.50057	0.000845065	5.86136	0.00141407	1.90424	0.000452108
5.32902	0.0013563	1.88776	0.000436709	3.50417	0.000845935	5.86594	0.00141518	1.90942	0.00045334
5.33329	0.00135739	1.89065	0.000437379	3.50764	0.000846773	5.8706	0.00141631	1.91468	0.00045459
5.33738	0.00135844	1.8935	0.000438038	3.51105	0.000847596	5.87521	0.00141743	1.91977	0.000455798
5.34147	0.00135948	1.89607	0.000438634	3.51453	0.000848438	5.87978	0.00141854	1.92463	0.000456954
5.34574	0.00136057	1.89834	0.000439159	3.51822	0.000849329	5.88441	0.00141966	1.92933	0.00045807
5.35018	0.00136171	1.90048	0.000439655	3.52204	0.00085025	5.88919	0.00142082	1.93378	0.000459128
5.35479	0.00136289	1.90268	0.000440164	3.52586	0.000851174	5.89414	0.00142202	1.93792	0.000460112
5.35972	0.00136414	1.90494	0.000440686	3.52967	0.000852095	5.89935	0.00142328	1.94186	0.000461048
5.36503	0.0013655	1.90711	0.000441188	3.53344	0.000853004	5.90478	0.00142459	1.94573	0.000461968
5.37057	0.00136692	1.90905	0.000441638	3.53703	0.000853871	5.91013	0.00142589	1.94942	0.000462845
5.37602	0.00136831	1.91073	0.000442026	3.54044	0.000854697	5.91524	0.00142713	1.9528	0.000463649
5.38115	0.00136962	1.91222	0.000442372	3.5439	0.000855532	5.92035	0.00142837	1.95604	0.000464418
5.386	0.00137086	1.91374	0.000442724	3.5476	0.000856425	5.9258	0.00142969	1.95941	0.000465218
5.39076	0.00137207	1.91552	0.000443137	3.5515	0.000857367	5.93161	0.00143109	1.96305	0.000466083
5.39559	0.00137331	1.91767	0.000443634	3.55551	0.000858336	5.93758	0.00143254	1.96703	0.00046703
5.40051	0.00137456	1.9201	0.000444195	3.55964	0.000859334	5.94358	0.00143399	1.97135	0.000468054
5.40546	0.00137583	1.92267	0.00044479	3.56395	0.000860376	5.94959	0.00143545	1.97591	0.000469138
5.41032	0.00137707	1.92544	0.000445431	3.56841	0.000861452	5.95553	0.00143689	1.98063	0.00047026
5.41502	0.00137827	1.92856	0.000446154	3.57287	0.000862531	5.96123	0.00143827	1.98539	0.000471391
5.41963	0.00137945	1.93199	0.000446948	3.57734	0.00086361	5.96663	0.00143958	1.99002	0.000472492
5.42432	0.00138065	1.93543	0.000447745	3.58187	0.000864704	5.97174	0.00144082	1.99445	0.000473544
5.42919	0.00138189	1.93867	0.000448494	3.58638	0.000865794	5.97664	0.001442	1.9988	0.000474577
5.4342	0.00138317	1.94181	0.000449221	3.59069	0.000866836	5.98141	0.00144316	2.00321	0.000475626
5.43927	0.00138447	1.94511	0.000449984	3.59473	0.000867812	5.98625	0.00144433	2.00765	0.000476682
5.44426	0.00138574	1.94855	0.00045078	3.59864	0.000868757	5.99148	0.0014456	2.01202	0.000477718
5.44912	0.00138698	1.9519	0.000451557	3.60268	0.000869733	5.99724	0.001447	2.01624	0.000478723
5.45387	0.0013882	1.95496	0.000452264	3.60701	0.000870777	6.00344	0.0014485	2.02028	0.000479681
5.45854	0.00138939	1.95761	0.000452878	3.6115	0.000871862	6.00992	0.00145007	2.02409	0.000480587
5.46312	0.00139056	1.9599	0.000453407	3.6159	0.000872925	6.01658	0.00145168	2.02777	0.000481461
5.46764	0.00139171	1.96198	0.000453889	3.61998	0.000873911	6.02333	0.00145332	2.03142	0.000482328
5.47208	0.00139285	1.9641	0.00045438	3.62349	0.000874759	6.03013	0.00145497	2.035	0.000483179
5.47641	0.00139395	1.96637	0.000454906	3.62629	0.000875436	6.03693	0.00145661	2.03843	0.000483994
5.48045	0.00139499	1.96862	0.000455426	3.62851	0.000875971	6.04368	0.00145825	2.04166	0.000484763
5.48421	0.00139595	1.97067	0.000455901	3.63049	0.000876451	6.05024	0.00145984	2.04465	0.000485474
5.48789	0.00139689	1.97257	0.000456341	3.63261	0.000876961	6.05657	0.00146137	2.0473	0.000486104
5.49177	0.00139788	1.97442	0.000456769	3.63505	0.000877551	6.06283	0.00146289	2.04962	0.000486655
5.49596	0.00139895	1.9763	0.000457205	3.63774	0.000878202	6.06921	0.00146444	2.05186	0.000487186
5.50046	0.0014001	1.97829	0.000457665	3.64045	0.000878857	6.07567	0.001466	2.05429	0.000487763
5.50527	0.00140133	1.98042	0.000458158	3.64304	0.000879483	6.08202	0.00146754	2.05692	0.000488388
5.51025	0.0014026	1.98267	0.000458679	3.64557	0.000880094	6.08821	0.00146904	2.05964	0.000489034
5.51531	0.00140389	1.98503	0.000459224	3.64815	0.000880717	6.09428	0.00147051	2.06253	0.000489722
5.52052	0.00140523	1.98757	0.000459813	3.65085	0.000881368	6.10013	0.00147193	2.06572	0.00049048
5.52596	0.00140662	1.99041	0.000460471	3.65364	0.000882044	6.10568	0.00147327	2.06914	0.000491292
5.53155	0.00140804	1.99355	0.000461198	3.65659	0.000882755	6.11098	0.00147456	2.07256	0.000492105
5.53721	0.00140949	1.99685	0.00046196	3.65982	0.000883536	6.11609	0.00147579	2.07593	0.000492906
5.5429	0.00141094	2.00008	0.00046271	3.66333	0.000884383	6.12091	0.00147696	2.07938	0.000493727
5.54854	0.00141239	2.00316	0.000463421	3.66686	0.000885236	6.1254	0.00147805	2.08302	0.000494591
5.55404	0.00141379	2.00613	0.00046411	3.67028	0.000886064	6.12975	0.0014791	2.08681	0.000495491
5.55944	0.00141517	2.00908	0.000464793	3.67382	0.000886919	6.13413	0.00148017	2.09071	0.000496419
5.56487	0.00141656	2.01199	0.000465466	3.6777	0.000887856	6.1386	0.00148125	2.09468	0.000497363
5.57035	0.00141796	2.01482	0.000466122	3.68185	0.00088886	6.14314	0.00148235	2.09852	0.000498276
5.57579	0.00141935	2.01765	0.000466776	3.68608	0.00088988	6.14786	0.00148349	2.10213	0.000499132
5.58106	0.00142069	2.02053	0.000467443	3.6903	0.000890899	6.15276	0.00148468	2.10563	0.000499965
5.58606	0.00142197	2.02343	0.000468113	3.69462	0.000891944	6.15775	0.00148589	2.10927	0.000500829
5.59084	0.00142319	2.0263	0.000468778	3.69914	0.000893036	6.16289	0.00148714	2.11305	0.000501728
5.59569	0.00142443	2.02914	0.000469435	3.70373	0.000894144	6.16834	0.00148846	2.1168	0.000502617
5.60077	0.00142573	2.03196	0.000470089	3.70826	0.00089524	6.1741	0.00148985	2.12033	0.000503459
5.60599	0.00142706	2.03482	0.00047075	3.71278	0.000896332	6.17992	0.00149126	2.12375	0.00050427
5.61111	0.00142837	2.03772	0.000471421	3.71727	0.000897417	6.18575	0.00149268	2.12725	0.000505102
5.61608	0.00142964	2.04077	0.000472128	3.72163	0.000898468	6.19182	0.00149415	2.13093	0.000505977
5.62101	0.0014309	2.04416	0.000472912	3.72588	0.000899496	6.1983	0.00149572	2.1347	0.000506872
5.62607	0.0014322	2.04787	0.000473772	3.73021	0.000900543	6.20501	0.00149734	2.13852	0.00050778
5.63133	0.00143354	2.05161	0.000474638	3.73461	0.000901605	6.21158	0.00149894	2.14252	0.000508731
5.63666	0.0014349	2.05512	0.000475449	3.73878	0.000902613	6.21785	0.00150045	2.14674	0.000509734
5.64194	0.00143625	2.05841	0.000476212	3.74255	0.000903523	6.22401	0.00150195	2.1511	0.000510769
5.64721	0.0014376	2.06161	0.000476953	3.74601	0.00090436	6.23034	0.00150348	2.15553	0.000511823
5.65255	0.00143896	2.06466	0.000477658	3.74942	0.000905182	6.23688	0.00150507	2.16002	0.000512889
5.65797	0.00144034	2.06741	0.000478294	3.75295	0.000906036	6.24349	0.00150667	2.16453	0.000513962
5.66329	0.0014417	2.06989	0.000478868	3.75667	0.000906935	6.24996	0.00150824	2.16904	0.000515033
5.66835	0.001443	2.07227	0.00047942	3.7605	0.00090786	6.25622	0.00150975	2.17349	0.000516092
5.67318	0.00144423	2.07463	0.000479967	3.76428	0.000908774	6.26232	0.00151123	2.17787	0.000517131
5.67787	0.00144543	2.077	0.000480515	3.76797	0.000909666	6.26838	0.0015127	2.18215	0.00051815
5.68246	0.0014466	2.07947	0.000481086	3.77176	0.00091058	6.2745	0.00151418	2.18639	0.000519155
5.68695	0.00144775	2.08206	0.000481685	3.77571	0.000911534	6.28065	0.00151567	2.1906	0.000520157
5.69143	0.00144889	2.08473	0.000482304	3.77961	0.000912478	6.28677	0.00151716	2.1948	0.000521156
5.69615	0.0014501	2.08756	0.00048296	3.78336	0.000913383	6.29281	0.00151862	2.19893	0.000522137
5.70129	0.00145141	2.09069	0.000483684	3.78706	0.000914277	6.29872	0.00152005	2.20295	0.000523091
5.70669	0.0014528	2.09404	0.000484459	3.79082	0.000915186	6.30451	0.00152146	2.20696	0.000524044
5.71204	0.00145416	2.09742	0.000485242	3.79469	0.000916121	6.31032	0.00152287	2.21107	0.000525022
5.71722	0.00145548	2.10071	0.000486003	3.79876	0.000917104	6.31627	0.00152431	2.21522	0.000526009
5.72233	0.00145679	2.1039	0.000486741	3.80311	0.000918155	6.32226	0.00152576	2.21924	0.000526963
5.72744	0.0014581	2.10707	0.000487476	3.80766	0.000919255	6.32811	0.00152718	2.22309	0.000527878
5.73249	0.00145939	2.11027	0.000488217	3.81228	0.00092037	6.3338	0.00152855	2.2269	0.000528785
5.73741	0.00146064	2.1135	0.000488963	3.81691	0.00092149	6.33954	0.00152995	2.23072	0.000529692
5.74224	0.00146188	2.11677	0.000489722	3.82166	0.000922638	6.34552	0.0015314	2.23449	0.000530589
5.74707	0.00146311	2.12015	0.000490504	3.82663	0.000923838	6.35167	0.00153289	2.23826	0.000531484
5.75188	0.00146434	2.12357	0.000491296	3.83177	0.00092508	6.35783	0.00153438	2.24204	0.000532382
5.75667	0.00146557	2.12698	0.000492084	3.83693	0.000926328	6.36389	0.00153585	2.24574	0.000533261
5.76153	0.00146681	2.13036	0.000492867	3.84206	0.000927567	6.3698	0.00153728	2.2494	0.000534131
5.76658	0.0014681	2.13372	0.000493646	3.84714	0.000928794	6.37555	0.00153867	2.25326	0.000535049
5.77181	0.00146944	2.13704	0.000494413	3.85215	0.000930004	6.38128	0.00154006	2.25748	0.000536051
5.77704	0.00147077	2.14026	0.00049516	3.85709	0.000931198	6.38731	0.00154153	2.26189	0.000537099
5.78214	0.00147208	2.14347	0.000495903	3.86189	0.000932358	6.39388	0.00154312	2.26622	0.000538128
5.78722	0.00147337	2.1468	0.000496673	3.86646	0.000933463	6.40098	0.00154484	2.27036	0.000539113
5.79236	0.00147469	2.1503	0.000497482	3.87092	0.000934539	6.4084	0.00154664	2.27433	0.000540058
5.79737	0.00147597	2.15387	0.00049831	3.87547	0.000935639	6.41596	0.00154847	2.27817	0.000540968
5.80199	0.00147715	2.15743	0.000499134	3.88014	0.000936767	6.42348	0.00155029	2.28187	0.000541849
5.80639	0.00147827	2.16107	0.000499977	3.88472	0.000937873	6.43083	0.00155207	2.28557	0.000542727
5.81095	0.00147944	2.16494	0.000500873	3.88901	0.000938911	6.43797	0.0015538	2.28941	0.000543642
5.81573	0.00148066	2.16908	0.000501832	3.89296	0.000939865	6.44496	0.0015555	2.2935	0.000544613
5.82041	0.00148185	2.17335	0.000502818	3.89666	0.00094076	6.45175	0.00155714	2.29773	0.000545617
5.82481	0.00148298	2.17747	0.000503774	3.90032	0.000941645	6.45826	0.00155872	2.30191	0.000546612
5.82916	0.00148409	2.18129	0.000504658	3.90413	0.000942563	6.46455	0.00156025	2.30598	0.000547579
5.83371	0.00148526	2.1849	0.000505492	3.90814	0.000943533	6.47089	0.00156178	2.30994	0.000548521
5.83849	0.00148648	2.18847	0.00050632	3.91229	0.000944536	6.47747	0.00156338	2.31381	0.000549439
5.8433	0.00148771	2.19203	0.000507144	3.91637	0.000945521	6.48428	0.00156503	2.3175	0.000550316
5.84805	0.00148892	2.19551	0.00050795	3.92013	0.000946431	6.49111	0.00156668	2.32092	0.000551129
5.85278	0.00149013	2.19902	0.000508762	3.92357	0.000947262	6.49775	0.00156829	2.32422	0.000551914
5.85756	0.00149135	2.20267	0.000509607	3.92689	0.000948064	6.50414	0.00156984	2.32776	0.000552756
5.86243	0.0014926	2.20648	0.000510489	3.93023	0.000948872	6.51038	0.00157135	2.33178	0.000553712
5.86739	0.00149386	2.21044	0.000511406	3.93353	0.000949669	6.51663	0.00157287	2.33625	0.000554772
5.87229	0.00149511	2.21441	0.000512324	3.93673	0.000950442	6.52292	0.00157439	2.34098	0.000555897
5.8769	0.00149629	2.21802	0.000513162	3.93993	0.000951214	6.52914	0.0015759	2.3458	0.000557042
5.88121	0.00149739	2.22105	0.000513862	3.94331	0.000952031	6.53521	0.00157737	2.35058	0.000558179
5.88538	0.00149846	2.22362	0.000514459	3.947	0.000952925	6.54126	0.00157884	2.35535	0.000559312
5.88971	0.00149957	2.22601	0.000515012	3.95105	0.000953902	6.54747	0.00158034	2.36013	0.00056045
5.89436	0.00150076	2.22825	0.000515529	3.95538	0.000954947	6.55391	0.00158191	2.36477	0.000561553
5.89931	0.00150202	2.23031	0.000516007	3.95995	0.000956052	6.56049	0.0015835	2.36911	0.000562585
5.90439	0.00150332	2.23243	0.000516497	3.96482	0.00095723	6.56701	0.00158508	2.37333	0.000563586
5.9096	0.00150465	2.23486	0.000517059	3.97004	0.000958491	6.57342	0.00158663	2.37777	0.000564642
5.91497	0.00150602	2.23754	0.000517681	3.97547	0.000959803	6.57974	0.00158817	2.38257	0.000565782
5.92049	0.00150743	2.24029	0.000518318	3.98088	0.00096111	6.58598	0.00158968	2.38744	0.000566939
5.92601	0.00150884	2.24316	0.00051898	3.98616	0.000962385	6.59211	0.00159117	2.39208	0.000568043
5.93154	0.00151026	2.24626	0.000519698	3.99147	0.00096367	6.59833	0.00159267	2.39665	0.000569129
5.93718	0.0015117	2.24952	0.000520454	3.99697	0.000964999	6.60488	0.00159426	2.40149	0.000570279
5.94304	0.0015132	2.25277	0.000521206	4.0025	0.000966336	6.61175	0.00159593	2.4066	0.000571495
5.94917	0.00151476	2.25597	0.000521947	4.00781	0.000967618	6.61865	0.0015976	2.41176	0.000572722
5.95559	0.0015164	2.25928	0.000522712	4.01283	0.00096883	6.62545	0.00159925	2.4169	0.000573943
5.9622	0.00151809	2.26275	0.000523518	4.01765	0.000969995	6.63234	0.00160092	2.42207	0.000575171
5.9688	0.00151978	2.26633	0.000524345	4.02239	0.000971141	6.63952	0.00160266	2.42725	0.000576403
5.97525	0.00152143	2.26992	0.000525178	4.02718	0.0009723	6.64695	0.00160446	2.43246	0.00057764
5.9815	0.00152303	2.27358	0.000526023	4.03217	0.000973505	6.65434	0.00160625	2.43778	0.000578907
5.9876	0.00152458	2.27737	0.000526901	4.03738	0.000974765	6.66152	0.00160799	2.4433	0.000580218
5.9937	0.00152614	2.2813	0.000527811	4.04264	0.000976034	6.6686	0.00160971	2.44898	0.000581569
6.00002	0.00152776	2.28526	0.000528729	4.0477	0.000977256	6.67567	0.00161142	2.45477	0.000582945
6.00657	0.00152943	2.28923	0.000529648	4.05246	0.000978409	6.6826	0.0016131	2.46055	0.000584318
6.01318	0.00153112	2.29318	0.000530561	4.05695	0.000979493	6.68924	0.00161471	2.46615	0.000585649
6.01971	0.00153279	2.29695	0.000531435	4.06116	0.000980511	6.69567	0.00161627	2.47145	0.000586909
6.02609	0.00153442	2.30041	0.000532236	4.06519	0.000981484	6.70201	0.00161781	2.47641	0.000588088
6.03232	0.00153601	2.30364	0.000532985	4.0692	0.000982453	6.70831	0.00161934	2.48103	0.000589187
6.03839	0.00153757	2.30701	0.000533765	4.07319	0.000983418	6.71465	0.00162087	2.48531	0.000590204
6.04439	0.0015391	2.3109	0.000534665	4.0771	0.000984362	6.72105	0.00162242	2.48935	0.000591163
6.05028	0.00154061	2.3153	0.000535683	4.08103	0.000985312	6.72758	0.00162401	2.49341	0.000592129
6.05593	0.00154205	2.31977	0.000536718	4.08519	0.000986317	6.7343	0.00162564	2.49766	0.00059314
6.06141	0.00154345	2.324	0.000537698	4.08955	0.000987371	6.74123	0.00162732	2.50199	0.00059417
6.06705	0.00154489	2.32805	0.000538636	4.0939	0.000988423	6.74829	0.00162903	2.50626	0.000595184
6.07289	0.00154638	2.33204	0.000539558	4.09812	0.000989443	6.75541	0.00163075	2.51047	0.000596184
6.07858	0.00154784	2.3359	0.000540454	4.10225	0.00099044	6.76251	0.00163248	2.51472	0.000597195
6.0839	0.0015492	2.33962	0.000541314	4.10634	0.00099143	6.76942	0.00163415	2.5191	0.000598236
6.08905	0.00155052	2.34329	0.000542164	4.11048	0.000992429	6.77605	0.00163576	2.52357	0.000599299
6.09436	0.00155187	2.34697	0.000543017	4.1148	0.000993472	6.78264	0.00163736	2.528	0.000600351
6.09983	0.00155327	2.35056	0.000543848	4.11943	0.000994593	6.78945	0.00163901	2.53228	0.000601369
6.10537	0.00155469	2.35395	0.000544632	4.12441	0.000995795	6.79648	0.00164071	2.53647	0.000602365
6.11097	0.00155612	2.35723	0.000545392	4.12961	0.000997052	6.80356	0.00164243	2.54071	0.000603373
6.11659	0.00155755	2.36061	0.000546175	4.13489	0.000998327	6.81063	0.00164414	2.54514	0.000604426
6.12201	0.00155894	2.36416	0.000546997	4.14003	0.000999572	6.81769	0.00164585	2.54984	0.000605543
6.12712	0.00156025	2.36772	0.000547821	4.14496	0.00100076	6.82468	0.00164755	2.55483	0.000606729
6.13205	0.00156151	2.37114	0.000548613	4.14974	0.00100192	6.83153	0.00164921	2.56002	0.000607963
6.13706	0.00156279	2.37454	0.000549399	4.15449	0.00100307	6.83819	0.00165082	2.56528	0.000609214
6.14229	0.00156412	2.37821	0.00055025	4.1592	0.0010042	6.84464	0.00165239	2.57055	0.000610466
6.14771	0.00156551	2.38226	0.000551187	4.16377	0.00100531	6.85093	0.00165391	2.57584	0.000611723
6.15324	0.00156692	2.38645	0.000552158	4.16822	0.00100638	6.85722	0.00165544	2.58114	0.000612983
6.15879	0.00156834	2.39059	0.000553115	4.17279	0.00100749	6.86362	0.00165699	2.5863	0.00061421
6.16436	0.00156977	2.39464	0.000554055	4.17781	0.0010087	6.8702	0.00165858	2.59117	0.000615369
6.17008	0.00157123	2.39859	0.000554969	4.18325	0.00101002	6.87694	0.00166022	2.59581	0.000616471
6.176	0.00157274	2.40236	0.00055584	4.18881	0.00101136	6.88375	0.00166187	2.60042	0.000617567
6.18196	0.00157427	2.40594	0.000556669	4.19419	0.00101266	6.89058	0.00166353	2.60515	0.000618692
6.18792	0.00157579	2.40935	0.000557459	4.19938	0.00101391	6.8975	0.0016652	2.61	0.000619846
6.19396	0.00157733	2.4126	0.000558212	4.20441	0.00101513	6.90454	0.00166691	2.61496	0.000621024
6.20001	0.00157888	2.41588	0.000558972	4.20915	0.00101628	6.91174	0.00166866	2.62004	0.000622231
6.20581	0.00158036	2.41943	0.000559793	4.21353	0.00101733	6.91908	0.00167044	2.62523	0.000623465
6.21128	0.00158176	2.42322	0.00056067	4.21779	0.00101836	6.92665	0.00167227	2.63052	0.000624724
6.21664	0.00158313	2.42706	0.000561561	4.22219	0.00101943	6.93445	0.00167416	2.63606	0.00062604
6.22218	0.00158455	2.43091	0.000562451	4.22678	0.00102054	6.94229	0.00167606	2.64194	0.000627438
6.22806	0.00158605	2.43476	0.000563343	4.2316	0.0010217	6.94983	0.00167789	2.64802	0.000628882
6.23416	0.00158761	2.43855	0.000564221	4.23672	0.00102294	6.95691	0.00167961	2.65408	0.000630323
6.24013	0.00158914	2.44219	0.000565064	4.24206	0.00102423	6.9636	0.00168123	2.66007	0.000631748
6.24575	0.00159057	2.44562	0.000565858	4.2473	0.0010255	6.97001	0.00168278	2.66605	0.000633169
6.25106	0.00159193	2.44882	0.000566599	4.25228	0.0010267	6.97619	0.00168428	2.67197	0.000634578
6.25619	0.00159324	2.45181	0.000567292	4.25717	0.00102788	6.98213	0.00168572	2.67785	0.000635975
6.26123	0.00159453	2.45461	0.000567939	4.26224	0.00102911	6.98794	0.00168713	2.6838	0.00063739
6.26631	0.00159583	2.45725	0.000568551	4.2676	0.0010304	6.99385	0.00168856	2.68997	0.000638856
6.27149	0.00159715	2.45985	0.000569152	4.2732	0.00103176	7	0.00169006	2.69633	0.000640369
6.27663	0.00159847	2.4624	0.000569744	4.27891	0.00103313	7.00642	0.00169161	2.70286	0.000641921
6.28162	0.00159974	2.46489	0.00057032	4.28454	0.0010345	7.0131	0.00169323	2.70958	0.000643518
6.2866	0.00160101	2.46735	0.000570889	4.29	0.00103582	7.02002	0.00169491	2.71646	0.000645154
6.29178	0.00160234	2.46983	0.000571464	4.2953	0.0010371	7.02709	0.00169663	2.72337	0.000646797
6.29718	0.00160372	2.47229	0.000572032	4.30058	0.00103837	7.03418	0.00169835	2.73013	0.000648404
6.30278	0.00160515	2.47467	0.000572585	4.30604	0.00103969	7.04116	0.00170004	2.73659	0.000649941
6.30864	0.00160665	2.47709	0.000573145	4.31172	0.00104107	7.04795	0.00170168	2.74273	0.000651399
6.31481	0.00160823	2.47956	0.000573716	4.31737	0.00104243	7.0546	0.00170329	2.74859	0.000652793
6.32121	0.00160986	2.48187	0.000574252	4.32279	0.00104374	7.06124	0.00170491	2.75425	0.000654139
6.3277	0.00161152	2.48392	0.000574725	4.32812	0.00104503	7.06799	0.00170654	2.75976	0.000655449
6.33411	0.00161316	2.48583	0.000575169	4.33356	0.00104635	7.07486	0.00170821	2.76516	0.000656733
6.34037	0.00161476	2.48785	0.000575636	4.33906	0.00104767	7.08185	0.0017099	2.77041	0.000657981
6.34662	0.00161636	2.49008	0.000576152	4.34443	0.00104897	7.08906	0.00171165	2.77544	0.000659176
6.35304	0.001618	2.49257	0.000576729	4.34975	0.00105026	7.09647	0.00171345	2.78028	0.000660326
6.35968	0.0016197	2.49524	0.000577348	4.35533	0.00105161	7.10396	0.00171527	2.78499	0.000661447
6.36632	0.0016214	2.49777	0.000577933	4.36128	0.00105305	7.11142	0.00171707	2.78957	0.000662536
6.3728	0.00162305	2.49995	0.000578439	4.36739	0.00105452	7.11887	0.00171888	2.79412	0.000663617
6.37922	0.00162469	2.50209	0.000578935	4.37342	0.00105598	7.1264	0.00172071	2.79881	0.000664734
6.38572	0.00162636	2.50464	0.000579525	4.37938	0.00105742	7.13404	0.00172256	2.80369	0.000665893
6.3923	0.00162804	2.50763	0.000580216	4.38546	0.00105889	7.14177	0.00172444	2.80861	0.000667062
6.39895	0.00162974	2.51067	0.000580922	4.39168	0.00106039	7.14953	0.00172632	2.81338	0.000668198
6.40575	0.00163148	2.51355	0.000581586	4.39787	0.00106189	7.15731	0.0017282	2.81792	0.000669277
6.41266	0.00163324	2.51632	0.000582228	4.40389	0.00106335	7.16516	0.00173011	2.82224	0.000670305
6.4194	0.00163497	2.51906	0.000582863	4.4098	0.00106477	7.17308	0.00173203	2.82643	0.000671299
6.42577	0.0016366	2.52179	0.000583496	4.41579	0.00106622	7.18097	0.00173394	2.83059	0.000672288
6.43193	0.00163817	2.52462	0.00058415	4.42205	0.00106774	7.18878	0.00173584	2.83481	0.000673293
6.4382	0.00163977	2.52749	0.000584816	4.42849	0.00106929	7.19666	0.00173775	2.83909	0.00067431
6.44462	0.00164141	2.53012	0.000585424	4.43493	0.00107085	7.20481	0.00173972	2.84343	0.000675342
6.45099	0.00164304	2.53227	0.000585923	4.44154	0.00107245	7.21324	0.00174177	2.84798	0.000676423
6.45714	0.00164462	2.53409	0.000586344	4.44867	0.00107417	7.22168	0.00174381	2.85287	0.000677585
6.46319	0.00164616	2.53593	0.000586769	4.45627	0.00107601	7.22991	0.00174581	2.85793	0.000678789
6.46942	0.00164776	2.53813	0.000587279	4.46397	0.00107787	7.23798	0.00174777	2.86278	0.000679943
6.47602	0.00164944	2.54075	0.000587885	4.47148	0.00107968	7.24603	0.00174972	2.86726	0.000681009
6.48293	0.00165121	2.54341	0.000588501	4.47872	0.00108143	7.25406	0.00175167	2.87168	0.000682058
6.48986	0.00165298	2.5458	0.000589056	4.48556	0.00108309	7.26208	0.00175361	2.87639	0.000683179
6.49659	0.0016547	2.54804	0.000589574	4.49196	0.00108463	7.27019	0.00175558	2.88145	0.000684381
6.50315	0.00165638	2.55036	0.000590111	4.49807	0.00108611	7.27837	0.00175756	2.88658	0.000685602
6.50973	0.00165806	2.55281	0.000590679	4.50413	0.00108758	7.28643	0.00175952	2.89157	0.000686788
6.51639	0.00165977	2.55533	0.000591262	4.51031	0.00108907	7.29431	0.00176143	2.89648	0.000687956
6.52325	0.00166152	2.5578	0.000591834	4.51657	0.00109058	7.30212	0.00176332	2.90155	0.000689162
6.53046	0.00166336	2.56007	0.000592361	4.5226	0.00109204	7.30988	0.0017652	2.9069	0.000690432
6.53807	0.00166531	2.56212	0.000592834	4.52814	0.00109338	7.31747	0.00176704	2.91231	0.00069172
6.54579	0.00166728	2.56403	0.000593277	4.53323	0.00109461	7.32482	0.00176883	2.91751	0.000692956
6.55335	0.00166922	2.56586	0.000593701	4.53813	0.0010958	7.33201	0.00177057	2.9224	0.000694119
6.56072	0.0016711	2.56763	0.00059411	4.54301	0.00109698	7.33921	0.00177232	2.92715	0.000695247
6.56814	0.001673	2.56946	0.000594535	4.54799	0.00109818	7.34644	0.00177407	2.932	0.000696401
6.57577	0.00167495	2.57156	0.000595019	4.55319	0.00109944	7.35361	0.00177581	2.93712	0.00069762
6.58348	0.00167692	2.57393	0.000595569	4.55861	0.00110075	7.36071	0.00177753	2.94247	0.000698891
6.59114	0.00167888	2.57645	0.000596153	4.56404	0.00110206	7.36787	0.00177927	2.94782	0.000700163
6.59881	0.00168084	2.57911	0.000596769	4.56936	0.00110334	7.37521	0.00178105	2.95299	0.000701393
6.60662	0.00168284	2.58204	0.000597447	4.57467	0.00110463	7.38276	0.00178288	2.95798	0.00070258
6.61463	0.00168489	2.58518	0.000598175	4.57994	0.0011059	7.39039	0.00178473	2.96288	0.000703744
6.62273	0.00168696	2.58822	0.00059888	4.58489	0.0011071	7.39792	0.00178656	2.96768	0.000704885
6.63074	0.001689	2.59105	0.000599535	4.58947	0.00110821	7.40527	0.00178834	2.97224	0.000705971
6.63845	0.00169098	2.59395	0.000600205	4.59415	0.00110934	7.41256	0.00179011	2.97648	0.000706977
6.64576	0.00169285	2.5971	0.000600934	4.59928	0.00111058	7.41986	0.00179188	2.98052	0.000707938
6.65262	0.0016946	2.60032	0.000601681	4.60475	0.0011119	7.42714	0.00179365	2.98461	0.000708911
6.65909	0.00169625	2.60347	0.000602409	4.61025	0.00111323	7.43445	0.00179542	2.98881	0.000709911
6.66526	0.00169783	2.60661	0.000603138	4.61579	0.00111457	7.44186	0.00179722	2.99307	0.000710923
6.6713	0.00169938	2.60986	0.000603889	4.62156	0.00111596	7.44929	0.00179902	2.99742	0.000711959
6.67726	0.0017009	2.61322	0.000604669	4.62766	0.00111744	7.45654	0.00180078	3.00197	0.000713039
6.68316	0.00170241	2.61676	0.000605488	4.63402	0.00111898	7.46354	0.00180247	3.00662	0.000714146
6.68916	0.00170394	2.62043	0.000606338	4.64046	0.00112053	7.47029	0.00180411	3.0111	0.00071521
6.69545	0.00170555	2.62393	0.000607148	4.64687	0.00112208	7.47683	0.0018057	3.0152	0.000716186
6.70196	0.00170722	2.62696	0.000607849	4.65321	0.00112362	7.48332	0.00180727	3.01904	0.000717099
6.70845	0.00170888	2.62958	0.000608456	4.65964	0.00112517	7.48998	0.00180889	3.02277	0.000717986
6.71483	0.00171051	2.63211	0.000609042	4.66622	0.00112676	7.49693	0.00181057	3.02654	0.000718883
6.7211	0.00171211	2.63471	0.000609645	4.67284	0.00112836	7.50403	0.0018123	3.03056	0.000719838
6.72727	0.00171369	2.63735	0.000610257	4.6793	0.00112992	7.51104	0.001814	3.03483	0.000720854
6.73346	0.00171527	2.63999	0.000610867	4.68552	0.00113143	7.51792	0.00181567	3.0391	0.000721868
6.7399	0.00171692	2.64265	0.000611483	4.69153	0.00113288	7.52474	0.00181732	3.04317	0.000722837
6.74662	0.00171864	2.64539	0.000612118	4.69735	0.00113429	7.53154	0.00181897	3.04714	0.000723781
6.75341	0.00172038	2.64825	0.00061278	4.70298	0.00113565	7.53823	0.00182059	3.05106	0.000724714
6.76023	0.00172212	2.65122	0.000613469	4.70847	0.00113698	7.54474	0.00182217	3.05481	0.000725604
6.76725	0.00172392	2.65438	0.000614199	4.7138	0.00113826	7.55101	0.00182369	3.05832	0.000726439
6.77462	0.0017258	2.65774	0.000614977	4.719	0.00113952	7.55711	0.00182517	3.06171	0.000727246
6.78218	0.00172773	2.66111	0.000615757	4.72427	0.0011408	7.56317	0.00182664	3.0651	0.00072805
6.78963	0.00172964	2.66426	0.000616487	4.72981	0.00114214	7.56919	0.0018281	3.06851	0.000728863
6.79682	0.00173148	2.66724	0.000617178	4.73556	0.00114353	7.57507	0.00182953	3.07209	0.000729714
6.80378	0.00173326	2.67018	0.00061786	4.74128	0.00114491	7.58085	0.00183093	3.07596	0.000730633
6.81058	0.001735	2.67306	0.000618527	4.74684	0.00114625	7.58671	0.00183235	3.08002	0.000731599
6.8173	0.00173672	2.67584	0.000619169	4.75222	0.00114755	7.59273	0.00183381	3.08404	0.000732555
6.82409	0.00173845	2.67865	0.000619821	4.75742	0.00114881	7.59889	0.00183531	3.08793	0.000733481
6.83098	0.00174021	2.68177	0.000620543	4.76243	0.00115002	7.6051	0.00183681	3.09178	0.000734396
6.83785	0.00174197	2.68529	0.000621358	4.76736	0.00115122	7.61114	0.00183828	3.09562	0.000735309
6.84457	0.00174369	2.68905	0.000622228	4.77228	0.0011524	7.61678	0.00183965	3.09935	0.000736197
6.85103	0.00174534	2.69274	0.000623083	4.77698	0.00115354	7.62213	0.00184095	3.10295	0.000737052
6.85718	0.00174691	2.69617	0.000623878	4.78118	0.00115456	7.62753	0.00184226	3.1065	0.000737898
6.86302	0.00174841	2.69938	0.000624621	4.78495	0.00115547	7.63305	0.00184359	3.1102	0.000738776
6.8687	0.00174986	2.70257	0.000625361	4.78877	0.00115639	7.63846	0.00184491	3.11409	0.000739703
6.87438	0.00175132	2.70595	0.000626144	4.79284	0.00115738	7.64374	0.00184619	3.11803	0.000740638
6.88013	0.00175278	2.70955	0.000626976	4.79684	0.00115834	7.649	0.00184746	3.12177	0.000741527
6.88586	0.00175425	2.71314	0.000627807	4.80039	0.0011592	7.65425	0.00184874	3.12529	0.000742364
6.89153	0.0017557	2.71644	0.000628573	4.80351	0.00115996	7.65939	0.00184998	3.12875	0.000743188
6.89715	0.00175714	2.71941	0.00062926	4.80663	0.00116071	7.66451	0.00185123	3.13223	0.000744017
6.90271	0.00175856	2.72216	0.000629897	4.81018	0.00116157	7.66978	0.0018525	3.13568	0.000744836
6.90825	0.00175998	2.72476	0.000630498	4.81421	0.00116254	7.6752	0.00185382	3.13905	0.000745638
6.91381	0.0017614	2.72709	0.000631038	4.81857	0.0011636	7.68065	0.00185514	3.14239	0.000746432
6.91943	0.00176284	2.72915	0.000631516	4.82315	0.00116471	7.68603	0.00185645	3.14577	0.000747236
6.92506	0.00176428	2.73115	0.00063198	4.82797	0.00116587	7.69139	0.00185775	3.14934	0.000748084
6.93069	0.00176572	2.73331	0.000632479	4.83292	0.00116707	7.69684	0.00185907	3.15316	0.000748994
6.93635	0.00176716	2.7357	0.000633032	4.83782	0.00116825	7.7025	0.00186044	3.15714	0.00074994
6.94198	0.0017686	2.7383	0.000633635	4.84259	0.0011694	7.70836	0.00186186	3.16113	0.00075089
6.9475	0.00177002	2.74102	0.000634265	4.8472	0.00117052	7.71426	0.0018633	3.16514	0.000751842
6.95297	0.00177142	2.74374	0.000634895	4.85158	0.00117158	7.72004	0.0018647	3.16924	0.000752817
6.95854	0.00177284	2.74644	0.000635521	4.85575	0.00117259	7.72563	0.00186605	3.17343	0.000753815
6.96422	0.00177429	2.74918	0.000636155	4.85995	0.0011736	7.73117	0.0018674	3.17766	0.00075482
6.96984	0.00177573	2.75199	0.000636805	4.86433	0.00117466	7.73676	0.00186875	3.18182	0.000755808
6.97518	0.0017771	2.75487	0.000637472	4.86875	0.00117573	7.74233	0.00187011	3.18585	0.000756767
6.98011	0.00177836	2.75776	0.000638141	4.87308	0.00117678	7.7478	0.00187143	3.18983	0.000757714
6.98475	0.00177954	2.76056	0.000638791	4.87741	0.00117782	7.75317	0.00187274	3.19399	0.000758704
6.9893	0.00178071	2.76324	0.00063941	4.8818	0.00117889	7.75855	0.00187404	3.19849	0.000759774
6.99381	0.00178186	2.76583	0.00064001	4.88617	0.00117994	7.764	0.00187536	3.20311	0.000760872
6.99822	0.00178299	2.76847	0.000640621	4.8905	0.00118099	7.76949	0.00187669	3.20746	0.000761906
7.00258	0.00178411	2.77131	0.000641279	4.89504	0.00118209	7.77491	0.00187801	3.21144	0.000762854
7.00714	0.00178527	2.77447	0.000642012	4.89998	0.00118328	7.78026	0.00187931	3.21529	0.00076377
7.01204	0.00178652	2.77795	0.000642818	4.90523	0.00118455	7.78554	0.00188059	3.21933	0.00076473
7.01722	0.00178785	2.78159	0.000643662	4.91048	0.00118582	7.79065	0.00188183	3.22374	0.000765779
7.02255	0.00178921	2.78523	0.000644504	4.91545	0.00118702	7.79554	0.00188301	3.22845	0.000766899
7.02795	0.0017906	2.78879	0.000645328	4.92013	0.00118815	7.80033	0.00188418	3.23322	0.000768034
7.03335	0.00179198	2.79225	0.00064613	4.92467	0.00118925	7.80522	0.00188536	3.23787	0.000769139
7.03872	0.00179335	2.79561	0.000646909	4.9293	0.00119037	7.81021	0.00188657	3.24229	0.000770191
7.04407	0.00179472	2.79879	0.000647644	4.93415	0.00119154	7.81528	0.0018878	3.24649	0.000771189
7.04936	0.00179607	2.80167	0.000648311	4.93923	0.00119277	7.8205	0.00188907	3.25055	0.000772154
7.05447	0.00179738	2.80433	0.000648928	4.94452	0.00119405	7.82598	0.0018904	3.25455	0.000773106
7.05941	0.00179864	2.80699	0.000649544	4.94979	0.00119533	7.83183	0.00189182	3.25841	0.000774025
7.06425	0.00179988	2.80976	0.000650185	4.9546	0.00119649	7.83808	0.00189334	3.26214	0.000774912
7.06907	0.00180111	2.81268	0.000650862	4.95882	0.00119751	7.8446	0.00189492	3.26601	0.000775833
7.0739	0.00180235	2.81591	0.000651609	4.96282	0.00119848	7.8511	0.00189649	3.27024	0.000776838
7.07858	0.00180355	2.81954	0.000652451	4.96694	0.00119947	7.85734	0.00189801	3.27469	0.000777898
7.08305	0.00180469	2.82339	0.000653343	4.97118	0.0012005	7.8633	0.00189946	3.27914	0.000778955
7.08756	0.00180584	2.82717	0.000654218	4.97546	0.00120153	7.86904	0.00190085	3.28344	0.000779977
7.0924	0.00180708	2.83083	0.000655065	4.97971	0.00120256	7.87459	0.00190219	3.28756	0.000780958
7.09757	0.0018084	2.83452	0.000655919	4.98383	0.00120356	7.87993	0.00190349	3.29156	0.000781908
7.10284	0.00180975	2.83831	0.000656798	4.98782	0.00120452	7.88512	0.00190475	3.29551	0.000782848
7.10805	0.00181108	2.84215	0.000657686	4.99195	0.00120552	7.89019	0.00190598	3.29933	0.000783757
7.11318	0.0018124	2.84587	0.000658548	4.99642	0.0012066	7.8951	0.00190717	3.30288	0.000784601
7.11826	0.0018137	2.84934	0.000659352	5.00108	0.00120773	7.89986	0.00190833	3.30623	0.000785397
7.12327	0.00181498	2.85261	0.00066011	5.00564	0.00120883	7.90464	0.00190948	3.30956	0.00078619
7.12809	0.00181621	2.85588	0.000660866	5.01005	0.0012099	7.90952	0.00191067	3.313	0.000787008
7.13266	0.00181738	2.8591	0.000661614	5.01458	0.00121099	7.91448	0.00191187	3.31657	0.000787856
7.1371	0.00181851	2.86207	0.000662302	5.01941	0.00121216	7.91943	0.00191307	3.32028	0.000788739
7.1415	0.00181964	2.8648	0.000662933	5.02449	0.00121339	7.92431	0.00191426	3.32408	0.000789644
7.14596	0.00182078	2.86754	0.000663569	5.02968	0.00121464	7.92905	0.00191541	3.32789	0.00079055
7.15056	0.00182196	2.87044	0.000664239	5.03485	0.0012159	7.93369	0.00191653	3.33175	0.000791468
7.15543	0.00182321	2.87339	0.000664922	5.03988	0.00121711	7.93837	0.00191767	3.33587	0.000792449
7.16059	0.00182453	2.87639	0.000665617	5.04467	0.00121827	7.94318	0.00191884	3.34036	0.000793516
7.16589	0.00182588	2.87955	0.00066635	5.04924	0.00121938	7.94807	0.00192002	3.34499	0.000794616
7.1711	0.00182721	2.88284	0.000667112	5.05364	0.00122044	7.95298	0.00192122	3.34941	0.000795669
7.17611	0.0018285	2.88618	0.000667885	5.05797	0.00122149	7.95797	0.00192243	3.35351	0.000796642
7.18097	0.00182974	2.88961	0.00066868	5.06229	0.00122253	7.96313	0.00192368	3.35742	0.000797573
7.18579	0.00183097	2.89318	0.000669506	5.06662	0.00122358	7.96842	0.00192496	3.36136	0.000798511
7.19071	0.00183223	2.89681	0.000670347	5.07104	0.00122465	7.97367	0.00192624	3.36538	0.000799468
7.19577	0.00183352	2.90048	0.000671198	5.07567	0.00122577	7.9787	0.00192746	3.36936	0.000800414
7.20085	0.00183482	2.90428	0.000672077	5.08048	0.00122693	7.9834	0.0019286	3.37319	0.000801324
7.20589	0.00183611	2.9082	0.000672984	5.0853	0.0012281	7.98784	0.00192967	3.3769	0.000802206
7.211	0.00183742	2.91217	0.000673904	5.09005	0.00122924	7.99227	0.00193075	3.38057	0.00080308
7.2163	0.00183878	2.91617	0.000674832	5.09478	0.00123039	7.99702	0.0019319	3.38423	0.00080395
7.22172	0.00184016	2.92026	0.000675778	5.09957	0.00123155	8.00224	0.00193317	3.38787	0.000804817
7.22726	0.00184158	2.92441	0.000676741	5.10438	0.00123271	8.0079	0.00193454	3.39159	0.000805702
7.23293	0.00184303	2.92861	0.000677714	5.10908	0.00123385	8.01371	0.00193595	3.39546	0.000806621
7.23865	0.00184449	2.93292	0.000678712	5.11366	0.00123495	8.01939	0.00193733	3.39943	0.000807566
7.24425	0.00184593	2.9374	0.000679749	5.11831	0.00123608	8.02501	0.00193869	3.40338	0.000808505
7.24959	0.00184729	2.94204	0.000680824	5.1231	0.00123724	8.03079	0.0019401	3.40727	0.00080943
7.25465	0.00184859	2.94681	0.000681929	5.12784	0.00123839	8.03677	0.00194155	3.41118	0.000810361
7.25948	0.00184982	2.95159	0.000683037	5.13247	0.0012395	8.04269	0.00194298	3.41523	0.000811323
7.26415	0.00185102	2.95617	0.000684096	5.13726	0.00124066	8.04835	0.00194436	3.41941	0.000812318
7.26875	0.0018522	2.96043	0.000685083	5.1424	0.00124191	8.0538	0.00194568	3.42368	0.000813334
7.27333	0.00185337	2.96447	0.000686019	5.1477	0.00124319	8.05932	0.00194702	3.42795	0.00081435
7.27784	0.00185452	2.96843	0.000686936	5.15292	0.00124445	8.06504	0.00194841	3.43215	0.000815348
7.28236	0.00185568	2.97235	0.000687845	5.15802	0.00124568	8.07082	0.00194981	3.4363	0.000816336
7.28712	0.0018569	2.9763	0.000688759	5.16305	0.0012469	8.07652	0.00195119	3.44051	0.000817337
7.29226	0.00185821	2.98042	0.000689715	5.16807	0.00124811	8.08214	0.00195256	3.44485	0.00081837
7.29759	0.00185957	2.98482	0.000690733	5.17315	0.00124934	8.08767	0.0019539	3.44941	0.000819455
7.30297	0.00186095	2.98934	0.00069178	5.17833	0.0012506	8.09304	0.0019552	3.45428	0.000820612
7.3084	0.00186234	2.99369	0.000692789	5.18362	0.00125188	8.09821	0.00195646	3.45941	0.000821833
7.31395	0.00186376	2.99768	0.000693712	5.18903	0.00125318	8.10328	0.00195769	3.4646	0.000823067
7.3196	0.00186521	3.00126	0.000694541	5.1945	0.00125451	8.10838	0.00195893	3.46959	0.000824255
7.32524	0.00186665	3.00454	0.000695302	5.19991	0.00125582	8.11352	0.00196017	3.47427	0.000825367
7.33071	0.00186805	3.00776	0.000696046	5.20527	0.00125711	8.11861	0.00196141	3.47868	0.000826417
7.33602	0.00186941	3.01098	0.000696793	5.21074	0.00125844	8.1236	0.00196262	3.48301	0.000827448
7.3413	0.00187076	3.0141	0.000697515	5.21645	0.00125982	8.1285	0.00196381	3.48742	0.000828496
7.34664	0.00187212	3.01703	0.000698195	5.22228	0.00126123	8.13334	0.00196498	3.49183	0.000829545
7.35202	0.0018735	3.01993	0.000698866	5.22805	0.00126262	8.13813	0.00196615	3.49606	0.00083055
7.35754	0.00187491	3.02296	0.000699567	5.23366	0.00126398	8.14287	0.0019673	3.50005	0.000831501
7.36331	0.00187639	3.02614	0.000700304	5.23914	0.0012653	8.14758	0.00196844	3.504	0.00083244
7.36929	0.00187792	3.02942	0.000701063	5.24444	0.00126658	8.15231	0.00196959	3.50811	0.000833417
7.3753	0.00187946	3.03273	0.000701831	5.24946	0.0012678	8.15709	0.00197075	3.51241	0.00083444
7.38129	0.00188099	3.03606	0.000702603	5.25422	0.00126895	8.1619	0.00197191	3.51673	0.000835468
7.38729	0.00188252	3.03944	0.000703384	5.25885	0.00127007	8.1667	0.00197308	3.52089	0.000836457
7.39334	0.00188407	3.04286	0.000704178	5.26347	0.00127119	8.17153	0.00197425	3.52487	0.000837404
7.3993	0.0018856	3.04628	0.000704969	5.26813	0.00127231	8.17652	0.00197546	3.52877	0.000838333
7.40503	0.00188706	3.04964	0.000705748	5.27286	0.00127346	8.18176	0.00197673	3.53266	0.000839258
7.4106	0.00188849	3.053	0.000706527	5.2778	0.00127465	8.18719	0.00197805	3.53655	0.000840183
7.41625	0.00188994	3.05637	0.000707307	5.28311	0.00127594	8.19257	0.00197936	3.54063	0.000841153
7.42206	0.00189142	3.05962	0.000708061	5.28881	0.00127732	8.19766	0.00198059	3.54513	0.000842223
7.42786	0.0018929	3.06275	0.000708786	5.29465	0.00127873	8.20247	0.00198176	3.55007	0.000843399
7.43343	0.00189433	3.066	0.000709538	5.30026	0.00128009	8.20728	0.00198293	3.55526	0.000844634
7.43886	0.00189572	3.06955	0.000710361	5.30545	0.00128134	8.21232	0.00198415	3.56057	0.000845897
7.44436	0.00189713	3.07328	0.000711224	5.31034	0.00128253	8.21764	0.00198544	3.56601	0.000847191
7.44998	0.00189856	3.07696	0.000712076	5.31514	0.00128369	8.22315	0.00198678	3.57151	0.000848498
7.45562	0.00190001	3.08061	0.000712922	5.31986	0.00128483	8.22867	0.00198812	3.57679	0.000849755
7.46132	0.00190147	3.08444	0.000713808	5.3244	0.00128592	8.23405	0.00198942	3.58174	0.000850933
7.46711	0.00190295	3.08853	0.000714757	5.32869	0.00128696	8.23933	0.00199071	3.58654	0.000852075
7.47294	0.00190444	3.0928	0.000715746	5.33281	0.00128796	8.24469	0.00199201	3.59127	0.0008532
7.47869	0.00190591	3.09714	0.000716751	5.33687	0.00128894	8.25019	0.00199334	3.59582	0.000854283
7.48432	0.00190735	3.10151	0.000717765	5.34103	0.00128995	8.2557	0.00199468	3.60029	0.000855345
7.48971	0.00190873	3.1059	0.000718782	5.34537	0.001291	8.26104	0.00199597	3.60491	0.000856444
7.49467	0.00191	3.11026	0.00071979	5.34993	0.0012921	8.26619	0.00199722	3.60958	0.000857556
7.49921	0.00191116	3.11455	0.000720785	5.35468	0.00129325	8.27129	0.00199846	3.61402	0.000858612
7.50361	0.00191229	3.11874	0.000721754	5.35959	0.00129444	8.27652	0.00199973	3.61823	0.000859614
7.50807	0.00191343	3.1227	0.000722672	5.36463	0.00129566	8.28194	0.00200105	3.62248	0.000860625
7.51266	0.0019146	3.12642	0.000723533	5.3697	0.00129688	8.28742	0.00200238	3.6268	0.000861652
7.51737	0.00191581	3.13007	0.000724379	5.37473	0.0012981	8.29288	0.0020037	3.63101	0.000862654
7.52217	0.00191704	3.1338	0.000725244	5.37976	0.00129932	8.29841	0.00200504	3.6351	0.000863628
7.52707	0.00191829	3.13759	0.000726122	5.38489	0.00130056	8.30412	0.00200643	3.63919	0.0008646
7.53206	0.00191957	3.14138	0.000726999	5.39013	0.00130183	8.31004	0.00200787	3.64327	0.000865571
7.53706	0.00192085	3.1452	0.000727884	5.39543	0.00130311	8.31605	0.00200933	3.64735	0.000866541
7.54202	0.00192212	3.14912	0.000728793	5.40064	0.00130437	8.32204	0.00201078	3.6515	0.000867528
7.54698	0.00192339	3.15306	0.000729707	5.40568	0.00130559	8.32785	0.00201219	3.65585	0.000868564
7.55207	0.00192469	3.15683	0.00073058	5.41077	0.00130682	8.33344	0.00201355	3.66046	0.000869661
7.55729	0.00192602	3.1604	0.000731406	5.41614	0.00130812	8.33891	0.00201487	3.66518	0.000870784
7.5625	0.00192736	3.16399	0.000732239	5.42179	0.00130948	8.3445	0.00201623	3.66984	0.000871893
7.56761	0.00192867	3.1679	0.000733144	5.42748	0.00131086	8.3503	0.00201764	3.67454	0.000873011
7.57267	0.00192996	3.17219	0.000734137	5.43298	0.00131219	8.35613	0.00201905	3.67951	0.000874193
7.57779	0.00193127	3.17681	0.000735208	5.43829	0.00131348	8.36184	0.00202044	3.68481	0.000875452
7.58301	0.00193261	3.18175	0.000736352	5.44377	0.0013148	8.36751	0.00202182	3.69042	0.000876789
7.58826	0.00193395	3.18693	0.000737552	5.44969	0.00131623	8.37333	0.00202323	3.6964	0.000878211
7.59348	0.00193528	3.19217	0.000738766	5.45588	0.00131773	8.3793	0.00202468	3.70261	0.000879688
7.59867	0.00193661	3.19733	0.000739963	5.46192	0.00131919	8.38518	0.0020261	3.70875	0.00088115
7.60389	0.00193795	3.20241	0.00074114	5.46755	0.00132055	8.39083	0.00202747	3.71467	0.000882558
7.60924	0.00193932	3.20742	0.0007423	5.47288	0.00132184	8.39631	0.00202881	3.72042	0.000883927
7.6148	0.00194074	3.21239	0.00074345	5.47819	0.00132313	8.40183	0.00203014	3.72605	0.000885265
7.62058	0.00194222	3.21731	0.000744592	5.48367	0.00132445	8.40749	0.00203152	3.73147	0.000886554
7.62642	0.00194371	3.22217	0.000745717	5.48929	0.00132581	8.41322	0.00203291	3.73666	0.00088779
7.63206	0.00194516	3.22694	0.000746823	5.4949	0.00132717	8.41886	0.00203428	3.74185	0.000889024
7.6374	0.00194652	3.23155	0.00074789	5.5004	0.0013285	8.42446	0.00203564	3.74721	0.000890298
7.64254	0.00194784	3.2359	0.000748897	5.50571	0.00132979	8.43014	0.00203702	3.75259	0.000891579
7.64772	0.00194917	3.24011	0.000749873	5.51085	0.00133103	8.43581	0.00203839	3.75774	0.000892804
7.65303	0.00195053	3.24445	0.000750877	5.51598	0.00133227	8.44132	0.00203973	3.76264	0.00089397
7.65852	0.00195193	3.24898	0.000751929	5.5212	0.00133353	8.44676	0.00204105	3.76741	0.000895105
7.66422	0.00195339	3.25362	0.000753004	5.52652	0.00133482	8.45236	0.00204241	3.77203	0.000896205
7.67014	0.0019549	3.25833	0.000754095	5.53184	0.00133611	8.45819	0.00204383	3.77647	0.00089726
7.67606	0.00195642	3.26314	0.000755209	5.537	0.00133735	8.46413	0.00204527	3.78084	0.000898302
7.68175	0.00195788	3.26801	0.000756337	5.54188	0.00133853	8.47004	0.0020467	3.78535	0.000899374
7.68716	0.00195926	3.27283	0.000757454	5.54661	0.00133968	8.47583	0.00204811	3.78999	0.000900477
7.69243	0.00196061	3.27753	0.000758543	5.55152	0.00134087	8.48154	0.00204949	3.79468	0.000901593
7.69767	0.00196195	3.28213	0.000759609	5.55672	0.00134212	8.48727	0.00205088	3.79944	0.000902725
7.70288	0.00196328	3.28677	0.000760684	5.56204	0.00134341	8.49315	0.00205231	3.80433	0.00090389
7.70792	0.00196457	3.29155	0.00076179	5.56748	0.00134473	8.49921	0.00205378	3.80935	0.000905084
7.71276	0.00196581	3.29638	0.000762909	5.57322	0.00134612	8.50531	0.00205526	3.81435	0.000906273
7.71754	0.00196703	3.30119	0.000764024	5.57932	0.00134759	8.51141	0.00205674	3.81915	0.000907415
7.72242	0.00196828	3.30599	0.000765137	5.58568	0.00134913	8.51761	0.00205825	3.8236	0.000908473
7.7275	0.00196958	3.31087	0.000766266	5.59209	0.00135068	8.52394	0.00205979	3.8277	0.000909449
7.7328	0.00197094	3.31587	0.000767426	5.59839	0.00135221	8.53021	0.00206131	3.83168	0.000910396
7.73826	0.00197234	3.3209	0.00076859	5.60452	0.00135369	8.53621	0.00206277	3.83576	0.000911368
7.74371	0.00197373	3.32574	0.000769711	5.61055	0.00135515	8.54189	0.00206414	3.83991	0.000912355
7.74907	0.0019751	3.33037	0.000770786	5.61653	0.00135659	8.5473	0.00206546	3.8439	0.000913304
7.75438	0.00197646	3.33501	0.000771861	5.62236	0.00135801	8.5526	0.00206674	3.84771	0.000914211
7.75984	0.00197786	3.33991	0.000772995	5.62808	0.00135939	8.55805	0.00206807	3.8516	0.000915137
7.76572	0.00197936	3.34518	0.000774215	5.63389	0.00136079	8.56381	0.00206947	3.85574	0.000916123
7.77204	0.00198098	3.35064	0.000775482	5.64001	0.00136227	8.56978	0.00207092	3.86009	0.000917158
7.77852	0.00198264	3.35602	0.000776727	5.6465	0.00136385	8.57572	0.00207236	3.86463	0.000918236
7.78497	0.00198429	3.36129	0.000777949	5.65333	0.0013655	8.58155	0.00207377	3.86946	0.000919386
7.7914	0.00198594	3.36659	0.000779176	5.66041	0.00136721	8.58745	0.0020752	3.87472	0.000920637
7.79782	0.00198758	3.37173	0.000780367	5.66764	0.00136896	8.59359	0.00207669	3.88047	0.000922007
7.80415	0.0019892	3.37641	0.000781453	5.67483	0.0013707	8.59984	0.00207821	3.88664	0.000923473
7.81042	0.00199081	3.38068	0.000782441	5.68184	0.00137239	8.60601	0.00207971	3.89292	0.000924967
7.81677	0.00199243	3.38476	0.000783387	5.68858	0.00137403	8.612	0.00208116	3.89906	0.000926429
7.82323	0.00199408	3.38877	0.000784316	5.69512	0.00137561	8.61769	0.00208254	3.9051	0.000927866
7.82973	0.00199575	3.39266	0.000785218	5.70154	0.00137716	8.62299	0.00208383	3.9112	0.000929318
7.83629	0.00199743	3.39648	0.000786103	5.70799	0.00137872	8.62795	0.00208504	3.91729	0.000930766
7.8428	0.00199909	3.40037	0.000787003	5.71466	0.00138034	8.63281	0.00208622	3.92307	0.000932143
7.84906	0.0020007	3.40434	0.000787925	5.72147	0.00138198	8.638	0.00208748	3.92847	0.000933428
7.85507	0.00200223	3.40839	0.000788861	5.728	0.00138356	8.64368	0.00208885	3.93372	0.000934676
7.86111	0.00200378	3.41246	0.000789805	5.73396	0.00138501	8.64956	0.00209028	3.93905	0.000935944
7.86739	0.00200539	3.41651	0.000790744	5.73958	0.00138637	8.65532	0.00209168	3.94459	0.000937264
7.87378	0.00200702	3.42057	0.000791685	5.74507	0.0013877	8.66099	0.00209306	3.95037	0.00093864
7.88009	0.00200864	3.42478	0.000792659	5.75045	0.001389	8.66677	0.00209446	3.95627	0.000940042
7.88631	0.00201023	3.42917	0.000793678	5.75577	0.00139028	8.67264	0.00209589	3.96211	0.000941432
7.89248	0.00201181	3.43366	0.000794718	5.76121	0.0013916	8.67854	0.00209732	3.96786	0.000942801
7.89859	0.00201337	3.43813	0.000795753	5.76682	0.00139296	8.68452	0.00209877	3.97361	0.000944168
7.90466	0.00201493	3.44253	0.000796773	5.77239	0.00139431	8.69064	0.00210025	3.97933	0.000945531
7.91079	0.0020165	3.44688	0.000797781	5.77783	0.00139562	8.69681	0.00210175	3.98491	0.000946858
7.91696	0.00201807	3.45122	0.000798785	5.78322	0.00139693	8.70298	0.00210325	3.99029	0.000948139
7.92304	0.00201963	3.45563	0.000799807	5.78876	0.00139827	8.70906	0.00210473	3.99564	0.000949411
7.92903	0.00202116	3.4602	0.000800866	5.79452	0.00139966	8.71498	0.00210616	4.00113	0.000950717
7.93507	0.00202271	3.46488	0.000801951	5.80044	0.00140109	8.72078	0.00210757	4.00681	0.000952068
7.94131	0.00202431	3.4695	0.000803023	5.80639	0.00140253	8.72658	0.00210898	4.01265	0.000953459
7.94759	0.00202592	3.47403	0.000804071	5.81232	0.00140397	8.73243	0.0021104	4.01864	0.000954885
7.95365	0.00202747	3.47863	0.000805137	5.81824	0.0014054	8.73826	0.00211182	4.02471	0.00095633
7.95939	0.00202894	3.48352	0.000806271	5.82421	0.00140684	8.74403	0.00211322	4.03073	0.000957761
7.96493	0.00203035	3.48879	0.000807492	5.83038	0.00140834	8.74983	0.00211463	4.03655	0.000959147
7.97046	0.00203177	3.4943	0.000808769	5.83697	0.00140993	8.75572	0.00211606	4.04213	0.000960473
7.976	0.00203319	3.49975	0.000810032	5.84402	0.00141164	8.76161	0.00211748	4.04752	0.000961757
7.9815	0.0020346	3.50497	0.000811241	5.85119	0.00141337	8.76738	0.00211889	4.05288	0.000963033
7.98698	0.002036	3.51016	0.000812444	5.85817	0.00141506	8.77302	0.00212026	4.05827	0.000964314
7.99248	0.00203741	3.51567	0.000813721	5.86491	0.00141669	8.77853	0.00212159	4.06365	0.000965596
7.99805	0.00203883	3.52146	0.000815061	5.87148	0.00141828	8.78384	0.00212288	4.0691	0.000966891
8.00377	0.0020403	3.52704	0.000816356	5.87782	0.00141981	8.78899	0.00212413	4.07481	0.00096825
8.00976	0.00204183	3.53216	0.000817541	5.88389	0.00142129	8.79421	0.0021254	4.08094	0.00096971
8.0161	0.00204345	3.53694	0.00081865	5.88986	0.00142273	8.7997	0.00212673	4.08751	0.000971274
8.02264	0.00204513	3.54162	0.000819734	5.89597	0.00142421	8.80549	0.00212814	4.09435	0.0009729
8.02896	0.00204674	3.54619	0.000820792	5.90233	0.00142575	8.81149	0.0021296	4.10113	0.000974513
8.03474	0.00204823	3.55053	0.000821798	5.90885	0.00142732	8.81756	0.00213107	4.10757	0.000976047
8.04011	0.0020496	3.55466	0.000822756	5.91537	0.0014289	8.82366	0.00213255	4.11362	0.000977486
8.04522	0.00205091	3.55879	0.000823713	5.92192	0.00143049	8.82986	0.00213406	4.11935	0.000978851
8.05002	0.00205214	3.56303	0.000824694	5.92863	0.00143211	8.8362	0.0021356	4.12485	0.00098016
8.05471	0.00205334	3.56726	0.000825676	5.93557	0.00143379	8.84261	0.00213715	4.1302	0.000981431
8.0598	0.00205464	3.57139	0.000826632	5.94264	0.0014355	8.849	0.0021387	4.13544	0.00098268
8.06556	0.00205611	3.57552	0.000827588	5.94968	0.0014372	8.85544	0.00214027	4.14056	0.000983897
8.07183	0.00205772	3.57977	0.000828574	5.95668	0.0014389	8.86196	0.00214185	4.1455	0.000985073
8.07825	0.00205936	3.58411	0.00082958	5.96372	0.0014406	8.86843	0.00214342	4.15038	0.000986234
8.08453	0.00206097	3.58844	0.000830583	5.97078	0.00144231	8.87471	0.00214495	4.15536	0.00098742
8.09062	0.00206253	3.59274	0.000831579	5.97763	0.00144397	8.88085	0.00214644	4.1605	0.000988643
8.09666	0.00206408	3.59691	0.000832547	5.98412	0.00144554	8.88703	0.00214794	4.16581	0.000989907
8.10285	0.00206566	3.60074	0.000833434	5.99042	0.00144706	8.89331	0.00214946	4.1714	0.000991237
8.10923	0.00206729	3.60417	0.00083423	5.99688	0.00144863	8.89954	0.00215098	4.17729	0.000992639
8.11576	0.00206897	3.60751	0.000835003	6.00364	0.00145026	8.90561	0.00215245	4.1833	0.000994071
8.12244	0.00207068	3.61108	0.00083583	6.01048	0.00145192	8.91158	0.0021539	4.18933	0.000995504
8.12935	0.00207244	3.61496	0.000836728	6.01719	0.00145354	8.91763	0.00215537	4.19546	0.000996965
8.1365	0.00207428	3.61914	0.000837698	6.02391	0.00145517	8.92381	0.00215687	4.2018	0.000998472
8.14384	0.00207615	3.62363	0.000838739	6.03081	0.00145684	8.92996	0.00215836	4.2082	0.000999996
8.15122	0.00207804	3.6283	0.00083982	6.03787	0.00145855	8.93596	0.00215982	4.21461	0.00100152
8.15853	0.00207992	3.63299	0.000840907	6.04515	0.00146031	8.94192	0.00216127	4.22109	0.00100306
8.16565	0.00208174	3.63766	0.00084199	6.05277	0.00146215	8.94807	0.00216276	4.22761	0.00100461
8.17243	0.00208347	3.64235	0.000843076	6.06067	0.00146406	8.95449	0.00216432	4.23404	0.00100615
8.17881	0.00208511	3.64701	0.000844156	6.06859	0.00146598	8.96112	0.00216593	4.24036	0.00100765
8.18488	0.00208666	3.65159	0.000845218	6.07635	0.00146786	8.96796	0.00216759	4.24663	0.00100914
8.19079	0.00208817	3.65609	0.00084626	6.08396	0.0014697	8.975	0.0021693	4.2529	0.00101063
8.19666	0.00208968	3.66047	0.000847276	6.09155	0.00147154	8.98223	0.00217105	4.25897	0.00101208
8.20264	0.00209121	3.66462	0.000848237	6.09914	0.00147338	8.98956	0.00217283	4.26465	0.00101343
8.20871	0.00209276	3.66845	0.000849124	6.10659	0.00147518	8.99686	0.00217461	4.26996	0.0010147
8.21471	0.0020943	3.67206	0.000849961	6.1139	0.00147695	9.00404	0.00217635	4.27505	0.00101591
8.22062	0.00209581	3.67569	0.000850802	6.12126	0.00147873	9.01113	0.00217807	4.28003	0.00101709
8.2267	0.00209737	3.67951	0.000851687	6.12877	0.00148055	9.01823	0.0021798	4.2851	0.0010183
8.23313	0.00209902	3.68346	0.000852603	6.13626	0.00148236	9.02547	0.00218156	4.29052	0.00101959
8.23974	0.00210071	3.68728	0.000853489	6.14352	0.00148412	9.03292	0.00218336	4.29631	0.00102097
8.24641	0.00210242	3.69078	0.0008543	6.15067	0.00148585	9.04057	0.00218522	4.30221	0.00102237
8.25333	0.00210419	3.69391	0.000855024	6.15797	0.00148761	9.04832	0.0021871	4.30804	0.00102376
8.26074	0.00210608	3.69683	0.000855702	6.1655	0.00148943	9.05609	0.00218899	4.31386	0.00102514
8.26848	0.00210807	3.6998	0.00085639	6.17309	0.00149127	9.06389	0.00219089	4.31982	0.00102656
8.27623	0.00211005	3.70296	0.000857122	6.18069	0.00149311	9.07176	0.0021928	4.32596	0.00102802
8.28391	0.00211202	3.70632	0.000857902	6.18838	0.00149497	9.07965	0.00219471	4.3322	0.00102951
8.29169	0.00211401	3.70988	0.000858727	6.19616	0.00149686	9.08746	0.00219661	4.33841	0.00103099
8.29957	0.00211603	3.71356	0.000859579	6.20396	0.00149874	9.09506	0.00219845	4.34461	0.00103246
8.30732	0.00211801	3.71717	0.000860417	6.2117	0.00150062	9.10223	0.0022002	4.35088	0.00103396
8.31484	0.00211994	3.72064	0.000861219	6.21934	0.00150247	9.10885	0.0022018	4.35727	0.00103548
8.32209	0.00212179	3.72399	0.000861996	6.22685	0.00150428	9.11499	0.0022033	4.36366	0.001037
8.32913	0.0021236	3.72731	0.000862765	6.23427	0.00150608	9.1208	0.00220471	4.36991	0.00103848
8.33611	0.00212538	3.73066	0.000863543	6.24159	0.00150785	9.12645	0.00220608	4.37586	0.0010399
8.34318	0.00212719	3.73408	0.000864335	6.24881	0.0015096	9.13212	0.00220745	4.3815	0.00104124
8.35024	0.002129	3.73754	0.000865137	6.25592	0.00151132	9.13798	0.00220888	4.38701	0.00104255
8.35708	0.00213075	3.74107	0.000865955	6.26281	0.00151299	9.14423	0.00221039	4.3925	0.00104386
8.36371	0.00213245	3.74471	0.000866798	6.26951	0.00151461	9.15089	0.00221201	4.39792	0.00104515
8.37035	0.00213415	3.74834	0.000867639	6.2762	0.00151623	9.15772	0.00221367	4.40322	0.00104641
8.37714	0.00213589	3.75183	0.000868449	6.28303	0.00151788	9.1645	0.00221532	4.40852	0.00104768
8.38418	0.00213769	3.75517	0.000869221	6.28984	0.00151953	9.17114	0.00221693	4.41395	0.00104897
8.39158	0.00213958	3.75836	0.000869962	6.29646	0.00152113	9.1777	0.00221852	4.41947	0.00105028
8.39937	0.00214158	3.76143	0.000870674	6.30302	0.00152272	9.18429	0.00222013	4.42496	0.00105159
8.40734	0.00214362	3.7644	0.000871362	6.30987	0.00152438	9.191	0.00222175	4.43031	0.00105286
8.41527	0.00214565	3.76719	0.000872008	6.31717	0.00152615	9.19776	0.0022234	4.43542	0.00105408
8.4232	0.00214768	3.76974	0.0008726	6.32474	0.00152798	9.20441	0.00222501	4.44035	0.00105525
8.43113	0.00214971	3.7722	0.000873168	6.33233	0.00152981	9.21074	0.00222655	4.44523	0.00105641
8.4389	0.0021517	3.77474	0.000873759	6.33989	0.00153164	9.21669	0.00222799	4.45025	0.00105761
8.44654	0.00215366	3.77751	0.0008744	6.34746	0.00153348	9.22242	0.00222939	4.45546	0.00105885
8.45434	0.00215566	3.78055	0.000875105	6.35492	0.00153528	9.22816	0.00223078	4.46076	0.00106011
8.46251	0.00215775	3.78379	0.000875856	6.36222	0.00153705	9.23398	0.00223219	4.46596	0.00106135
8.47097	0.00215992	3.78711	0.000876624	6.36947	0.00153881	9.23985	0.00223362	4.47105	0.00106256
8.47949	0.0021621	3.79055	0.000877423	6.37678	0.00154058	9.24572	0.00223504	4.47611	0.00106376
8.48785	0.00216424	3.79436	0.000878306	6.38399	0.00154232	9.25159	0.00223647	4.48126	0.00106499
8.49593	0.00216631	3.79865	0.000879299	6.39093	0.001544	9.2575	0.0022379	4.48659	0.00106626
8.50376	0.00216831	3.80329	0.000880375	6.39758	0.00154561	9.26347	0.00223935	4.492	0.00106755
8.51149	0.00217029	3.80805	0.000881478	6.40401	0.00154717	9.26948	0.00224081	4.49721	0.00106879
8.51941	0.00217232	3.81262	0.000882538	6.41046	0.00154873	9.27552	0.00224228	4.502	0.00106993
8.5277	0.00217444	3.81671	0.000883485	6.41709	0.00155033	9.28165	0.00224377	4.50635	0.00107096
8.53619	0.00217662	3.82014	0.00088428	6.4238	0.00155196	9.28777	0.00224526	4.51041	0.00107193
8.54448	0.00217874	3.82308	0.000884962	6.43034	0.00155354	9.29371	0.0022467	4.51429	0.00107285
8.55231	0.00218075	3.82594	0.000885624	6.4366	0.00155506	9.29935	0.00224807	4.51799	0.00107373
8.55978	0.00218266	3.82898	0.00088633	6.4428	0.00155656	9.30475	0.00224938	4.52151	0.00107457
8.56713	0.00218454	3.83228	0.000887095	6.44911	0.00155808	9.31002	0.00225066	4.52508	0.00107542
8.57452	0.00218643	3.83581	0.000887913	6.45551	0.00155963	9.31518	0.00225191	4.52892	0.00107634
8.58187	0.00218832	3.83947	0.000888761	6.46193	0.00156119	9.3202	0.00225313	4.53305	0.00107732
8.58893	0.00219012	3.84309	0.000889599	6.46831	0.00156273	9.32514	0.00225433	4.53739	0.00107835
8.59563	0.00219184	3.84658	0.00089041	6.47457	0.00156425	9.33021	0.00225557	4.54186	0.00107942
8.60215	0.00219351	3.85002	0.000891205	6.48078	0.00156575	9.3356	0.00225687	4.54637	0.00108049
8.60865	0.00219517	3.85348	0.000892007	6.48705	0.00156727	9.3413	0.00225826	4.55084	0.00108155
8.61514	0.00219684	3.85707	0.000892841	6.4932	0.00156876	9.34713	0.00225968	4.55521	0.00108259
8.62166	0.00219851	3.8609	0.000893727	6.49907	0.00157018	9.3529	0.00226108	4.55941	0.00108359
8.62832	0.00220021	3.86494	0.000894665	6.50483	0.00157157	9.35849	0.00226243	4.56341	0.00108455
8.63505	0.00220194	3.86916	0.000895641	6.51081	0.00157302	9.36389	0.00226375	4.5673	0.00108547
8.64177	0.00220366	3.87357	0.000896664	6.51703	0.00157453	9.36912	0.00226502	4.57122	0.0010864
8.64856	0.00220539	3.87829	0.000897758	6.5233	0.00157605	9.37422	0.00226626	4.57519	0.00108735
8.65546	0.00220716	3.88329	0.000898916	6.52948	0.00157754	9.37916	0.00226746	4.5792	0.0010883
8.66241	0.00220894	3.88832	0.000900084	6.53556	0.00157901	9.38401	0.00226863	4.58321	0.00108926
8.66944	0.00221074	3.89324	0.000901222	6.54152	0.00158046	9.38891	0.00226982	4.58725	0.00109022
8.67663	0.00221258	3.89813	0.000902356	6.54727	0.00158185	9.39395	0.00227105	4.59137	0.0010912
8.68393	0.00221445	3.9032	0.000903531	6.55275	0.00158318	9.39916	0.00227231	4.59561	0.00109221
8.69122	0.00221632	3.90843	0.000904743	6.55805	0.00158446	9.4045	0.00227361	4.5999	0.00109323
8.69853	0.00221819	3.91357	0.000905935	6.56344	0.00158576	9.40993	0.00227493	4.60435	0.00109429
8.7059	0.00222008	3.91846	0.000907069	6.56914	0.00158714	9.4153	0.00227623	4.60914	0.00109543
8.71321	0.00222195	3.92312	0.00090815	6.57512	0.00158859	9.42054	0.00227751	4.61419	0.00109663
8.72032	0.00222377	3.92762	0.000909193	6.58127	0.00159008	9.42568	0.00227875	4.61923	0.00109783
8.72718	0.00222553	3.9319	0.000910184	6.58757	0.0015916	9.4307	0.00227998	4.62413	0.001099
8.73383	0.00222724	3.93576	0.00091108	6.59391	0.00159314	9.43563	0.00228117	4.62901	0.00110016
8.74035	0.0022289	3.93915	0.000911865	6.60006	0.00159463	9.44052	0.00228236	4.63397	0.00110134
8.74686	0.00223057	3.94229	0.000912592	6.60588	0.00159604	9.44542	0.00228355	4.63895	0.00110253
8.75345	0.00223226	3.94549	0.000913333	6.61145	0.00159739	9.45033	0.00228474	4.64381	0.00110369
8.76002	0.00223394	3.94882	0.000914107	6.61702	0.00159873	9.45522	0.00228593	4.64843	0.00110479
8.76649	0.0022356	3.95223	0.000914897	6.6228	0.00160014	9.4602	0.00228714	4.65276	0.00110582
8.77306	0.00223728	3.95568	0.000915697	6.62878	0.00160158	9.46535	0.00228839	4.65686	0.00110679
8.78002	0.00223907	3.95924	0.000916522	6.63477	0.00160303	9.47066	0.00228968	4.66094	0.00110776
8.78736	0.00224095	3.96301	0.000917396	6.64065	0.00160446	9.47612	0.00229101	4.66516	0.00110877
8.79485	0.00224286	3.96699	0.000918317	6.64646	0.00160586	9.48179	0.00229239	4.66946	0.00110979
8.80231	0.00224478	3.97106	0.00091926	6.6523	0.00160728	9.48767	0.00229381	4.67368	0.0011108
8.80979	0.00224669	3.97517	0.000920214	6.65813	0.00160869	9.49352	0.00229523	4.67777	0.00111177
8.81726	0.00224861	3.97936	0.000921185	6.66378	0.00161006	9.4991	0.00229659	4.68177	0.00111272
8.82453	0.00225047	3.98354	0.000922153	6.66909	0.00161134	9.50443	0.00229788	4.68579	0.00111368
8.83146	0.00225224	3.98753	0.00092308	6.67403	0.00161254	9.5097	0.00229916	4.68988	0.00111465
8.83818	0.00225396	3.99123	0.000923937	6.67861	0.00161365	9.5149	0.00230043	4.69398	0.00111563
8.84489	0.00225568	3.99477	0.000924758	6.68298	0.0016147	9.51985	0.00230163	4.69811	0.00111661
8.85162	0.00225741	3.9985	0.000925621	6.68735	0.00161576	9.52459	0.00230278	4.70248	0.00111766
8.85837	0.00225913	4.00258	0.000926568	6.69184	0.00161685	9.5294	0.00230395	4.70723	0.00111878
8.86496	0.00226082	4.00692	0.000927573	6.69648	0.00161797	9.53429	0.00230514	4.7121	0.00111994
8.87116	0.00226241	4.01136	0.000928602	6.70123	0.00161912	9.53903	0.00230629	4.71673	0.00112105
8.8769	0.00226388	4.01584	0.000929642	6.70605	0.00162029	9.54352	0.00230738	4.72112	0.00112209
8.88239	0.00226529	4.02029	0.000930673	6.71098	0.00162149	9.54779	0.00230842	4.72555	0.00112315
8.88781	0.00226668	4.02458	0.000931666	6.7161	0.00162272	9.55189	0.00230941	4.73022	0.00112426
8.89311	0.00226803	4.02866	0.000932613	6.72132	0.00162399	9.55596	0.0023104	4.73504	0.00112541
8.89821	0.00226934	4.03265	0.000933537	6.72653	0.00162525	9.56012	0.00231141	4.73991	0.00112657
8.90316	0.00227061	4.03659	0.00093445	6.7318	0.00162653	9.56438	0.00231245	4.7449	0.00112775
8.90815	0.00227189	4.04038	0.000935331	6.73726	0.00162785	9.56871	0.0023135	4.75003	0.00112897
8.91323	0.00227319	4.04398	0.000936164	6.74288	0.00162921	9.57308	0.00231456	4.75518	0.0011302
8.91838	0.00227451	4.04749	0.000936977	6.74865	0.00163061	9.57747	0.00231563	4.76016	0.00113139
8.92363	0.00227585	4.05102	0.000937797	6.75467	0.00163206	9.58166	0.00231665	4.76492	0.00113252
8.92906	0.00227724	4.05467	0.000938643	6.76096	0.00163359	9.5856	0.0023176	4.7695	0.00113361
8.93461	0.00227866	4.05859	0.000939552	6.76735	0.00163513	9.58964	0.00231858	4.77398	0.00113468
8.94005	0.00228006	4.06294	0.00094056	6.77362	0.00163665	9.59405	0.00231966	4.7785	0.00113575
8.94531	0.00228141	4.06766	0.000941655	6.77966	0.00163811	9.59867	0.00232078	4.78315	0.00113686
8.95056	0.00228275	4.07257	0.000942791	6.78548	0.00163952	9.60322	0.00232188	4.78781	0.00113797
8.95593	0.00228413	4.07752	0.000943938	6.79121	0.00164091	9.60773	0.00232298	4.79242	0.00113907
8.96135	0.00228551	4.08248	0.000945088	6.79698	0.00164231	9.61244	0.00232412	4.79721	0.00114021
8.96663	0.00228687	4.0874	0.000946229	6.8027	0.00164369	9.61738	0.00232532	4.80244	0.00114145
8.97172	0.00228817	4.09214	0.000947328	6.80819	0.00164502	9.62232	0.00232652	4.80805	0.00114279
8.97657	0.00228941	4.09659	0.00094836	6.81338	0.00164628	9.62704	0.00232767	4.81384	0.00114417
8.98124	0.00229061	4.10079	0.000949334	6.81846	0.00164751	9.63153	0.00232876	4.81968	0.00114556
8.98593	0.00229181	4.10473	0.000950247	6.82369	0.00164878	9.63591	0.00232983	4.82551	0.00114695
8.99077	0.00229305	4.1083	0.000951074	6.82903	0.00165007	9.64035	0.0023309	4.83118	0.0011483
8.9957	0.00229431	4.11152	0.00095182	6.83425	0.00165133	9.64492	0.00233202	4.83657	0.00114958
9.00069	0.00229559	4.11464	0.000952543	6.83931	0.00165256	9.64954	0.00233314	4.84164	0.00115079
9.0058	0.0022969	4.11786	0.000953291	6.84449	0.00165381	9.65417	0.00233426	4.84645	0.00115193
9.01107	0.00229825	4.12115	0.000954053	6.8501	0.00165517	9.65898	0.00233543	4.85115	0.00115305
9.01659	0.00229966	4.12442	0.000954811	6.85607	0.00165662	9.66404	0.00233666	4.85582	0.00115416
9.02243	0.00230116	4.12774	0.000955581	6.86216	0.00165809	9.66921	0.00233791	4.86047	0.00115527
9.02852	0.00230272	4.13124	0.000956392	6.86836	0.00165959	9.67432	0.00233916	4.86512	0.00115638
9.03455	0.00230427	4.13496	0.000957254	6.87482	0.00166116	9.67942	0.0023404	4.86988	0.00115751
9.04029	0.00230574	4.13888	0.000958163	6.8815	0.00166277	9.68451	0.00234163	4.87488	0.0011587
9.04575	0.00230714	4.14293	0.000959102	6.88822	0.0016644	9.68956	0.00234286	4.88014	0.00115995
9.05105	0.00230849	4.14698	0.000960041	6.89499	0.00166604	9.69455	0.00234407	4.88551	0.00116123
9.05629	0.00230984	4.15086	0.000960941	6.90185	0.0016677	9.6995	0.00234528	4.89073	0.00116248
9.06156	0.00231119	4.15448	0.000961779	6.90877	0.00166938	9.7044	0.00234646	4.89578	0.00116368
9.06693	0.00231256	4.158	0.000962596	6.91571	0.00167106	9.70926	0.00234765	4.90089	0.0011649
9.07247	0.00231398	4.16176	0.000963467	6.9227	0.00167275	9.71415	0.00234883	4.90612	0.00116614
9.07805	0.00231541	4.16591	0.000964429	6.92974	0.00167446	9.71912	0.00235004	4.91118	0.00116735
9.08353	0.00231682	4.17037	0.000965463	6.93677	0.00167616	9.72426	0.00235129	4.91583	0.00116845
9.08888	0.00231819	4.17491	0.000966517	6.94377	0.00167785	9.72968	0.00235261	4.92008	0.00116947
9.09425	0.00231956	4.17935	0.000967545	6.95085	0.00167957	9.73534	0.00235398	4.92417	0.00117044
9.09976	0.00232097	4.18366	0.000968546	6.958	0.0016813	9.74097	0.00235535	4.92835	0.00117143
9.10521	0.00232237	4.18808	0.000969569	6.96504	0.001683	9.74639	0.00235667	4.93277	0.00117249
9.11038	0.0023237	4.19279	0.000970661	6.97171	0.00168462	9.75173	0.00235796	4.93746	0.0011736
9.11528	0.00232495	4.19781	0.000971824	6.97797	0.00168614	9.75717	0.00235929	4.94235	0.00117477
9.12004	0.00232617	4.20291	0.000973007	6.98393	0.00168758	9.76273	0.00236064	4.9474	0.00117597
9.12463	0.00232735	4.2078	0.000974142	6.98969	0.00168898	9.76815	0.00236195	4.95255	0.0011772
9.12905	0.00232848	4.21244	0.000975218	6.9954	0.00169036	9.77319	0.00236318	4.9577	0.00117842
9.13351	0.00232962	4.21702	0.000976279	7.00128	0.00169178	9.7779	0.00236432	4.96291	0.00117966
9.13814	0.00233081	4.22164	0.000977351	7.00746	0.00169328	9.78256	0.00236545	4.96816	0.00118091
9.14273	0.00233198	4.22634	0.000978438	7.0139	0.00169484	9.78732	0.00236661	4.97346	0.00118218
9.14713	0.00233311	4.23118	0.000979562	7.02044	0.00169642	9.79224	0.00236781	4.97883	0.00118346
9.15155	0.00233424	4.23621	0.000980728	7.02688	0.00169798	9.79729	0.00236904	4.98437	0.00118477
9.15612	0.00233541	4.24123	0.000981891	7.03307	0.00169948	9.80249	0.0023703	4.99008	0.00118613
9.16076	0.0023366	4.24603	0.000983005	7.039	0.00170092	9.8079	0.00237161	4.99586	0.00118751
9.16549	0.00233781	4.25071	0.00098409	7.04461	0.00170228	9.81354	0.00237298	5.00162	0.00118888
9.17044	0.00233908	4.25556	0.000985213	7.04986	0.00170355	9.81943	0.00237441	5.00727	0.00119023
9.17552	0.00234038	4.26077	0.000986422	7.05472	0.00170472	9.82548	0.00237588	5.01273	0.00119153
9.18045	0.00234165	4.26624	0.00098769	7.05924	0.00170582	9.8315	0.00237735	5.01791	0.00119276
9.18518	0.00234286	4.27166	0.000988947	7.0636	0.00170687	9.83724	0.00237874	5.02282	0.00119393
9.19003	0.0023441	4.27686	0.000990153	7.06802	0.00170795	9.84271	0.00238007	5.02769	0.00119509
9.19518	0.00234542	4.28189	0.000991317	7.07263	0.00170906	9.84821	0.00238141	5.03273	0.00119629
9.20056	0.0023468	4.28689	0.000992478	7.07745	0.00171023	9.85385	0.00238278	5.03787	0.00119752
9.20608	0.00234821	4.29203	0.000993668	7.08242	0.00171143	9.85945	0.00238414	5.04294	0.00119872
9.21169	0.00234965	4.29731	0.000994893	7.08753	0.00171267	9.86482	0.00238544	5.04802	0.00119993
9.21733	0.0023511	4.30267	0.000996136	7.09275	0.00171393	9.87001	0.0023867	5.05334	0.0012012
9.22299	0.00235255	4.30799	0.00099737	7.09801	0.00171521	9.87512	0.00238795	5.0589	0.00120252
9.22881	0.00235404	4.31319	0.000998574	7.10323	0.00171647	9.88018	0.00238918	5.06457	0.00120387
9.23503	0.00235563	4.31825	0.000999748	7.10844	0.00171773	9.8851	0.00239037	5.07018	0.00120521
9.24173	0.00235735	4.32333	0.00100093	7.11374	0.00171902	9.8898	0.00239151	5.07567	0.00120652
9.24872	0.00235914	4.32854	0.00100213	7.11913	0.00172032	9.89422	0.00239259	5.08107	0.0012078
9.25573	0.00236094	4.33374	0.00100334	7.12451	0.00172163	9.89848	0.00239362	5.08643	0.00120908
9.26273	0.00236273	4.33871	0.00100449	7.12993	0.00172294	9.90283	0.00239468	5.09179	0.00121036
9.26989	0.00236456	4.3435	0.0010056	7.13551	0.00172429	9.90743	0.0023958	5.09726	0.00121166
9.27731	0.00236646	4.3483	0.00100672	7.1413	0.00172569	9.91217	0.00239695	5.1029	0.001213
9.28489	0.00236841	4.35323	0.00100786	7.1472	0.00172712	9.91685	0.00239809	5.10868	0.00121438
9.2924	0.00237033	4.35827	0.00100903	7.15298	0.00172852	9.92134	0.00239918	5.11444	0.00121575
9.29959	0.00237217	4.36341	0.00101022	7.15853	0.00172987	9.92565	0.00240022	5.12014	0.00121711
9.30632	0.0023739	4.36852	0.0010114	7.16394	0.00173118	9.92987	0.00240125	5.12585	0.00121847
9.31274	0.00237554	4.37345	0.00101255	7.16932	0.00173248	9.9341	0.00240228	5.13158	0.00121983
9.3192	0.0023772	4.3783	0.00101367	7.17473	0.00173379	9.93847	0.00240334	5.13729	0.00122119
9.32584	0.0023789	4.38338	0.00101485	7.18028	0.00173513	9.94309	0.00240446	5.14298	0.00122255
9.33237	0.00238057	4.38869	0.00101608	7.18613	0.00173655	9.94789	0.00240563	5.14868	0.0012239
9.3384	0.00238212	4.39391	0.00101729	7.19234	0.00173805	9.95279	0.00240682	5.15438	0.00122526
9.34402	0.00238356	4.39882	0.00101843	7.19876	0.00173961	9.95779	0.00240804	5.16011	0.00122662
9.3496	0.00238499	4.4036	0.00101954	7.20519	0.00174117	9.96299	0.0024093	5.16592	0.00122801
9.3553	0.00238645	4.40851	0.00102068	7.21153	0.0017427	9.9682	0.00241057	5.17183	0.00122942
9.36097	0.0023879	4.41346	0.00102182	7.21769	0.00174419	9.97311	0.00241176	5.17778	0.00123083
9.3666	0.00238935	4.41835	0.00102296	7.22371	0.00174565	9.97766	0.00241286	5.18382	0.00123227
9.37236	0.00239082	4.42329	0.0010241	7.22973	0.00174711	9.98224	0.00241398	5.1901	0.00123377
9.37816	0.00239231	4.42837	0.00102528	7.23587	0.0017486	9.98708	0.00241515	5.19662	0.00123532
9.38372	0.00239373	4.43355	0.00102648	7.24208	0.0017501	9.99206	0.00241636	5.20307	0.00123686
9.38908	0.00239511	4.43878	0.00102769	7.24823	0.00175159	9.99695	0.00241755	5.20924	0.00123833
9.39458	0.00239652	4.44403	0.00102891	7.25415	0.00175303	10.0018	0.00241872	5.21521	0.00123975
9.40034	0.00239799	4.44921	0.00103011	7.25983	0.0017544	10.0067	0.00241993	5.2212	0.00124117
9.40617	0.00239948	4.45418	0.00103127	7.26545	0.00175576	10.012	0.0024212	5.22721	0.00124261
9.4119	0.00240096	4.45893	0.00103237	7.27127	0.00175717	10.0174	0.00242252	5.23319	0.00124403
9.4175	0.00240239	4.46363	0.00103346	7.27722	0.00175861	10.0228	0.00242383	5.23903	0.00124542
9.42292	0.00240378	4.46843	0.00103457	7.28309	0.00176004	10.0282	0.00242514	5.24464	0.00124676
9.42825	0.00240514	4.47334	0.00103571	7.28884	0.00176143	10.0338	0.0024265	5.25001	0.00124804
9.43375	0.00240655	4.47822	0.00103684	7.29458	0.00176282	10.0393	0.00242785	5.25544	0.00124933
9.43952	0.00240803	4.48298	0.00103794	7.30037	0.00176422	10.0445	0.00242911	5.26129	0.00125072
9.44535	0.00240953	4.48762	0.00103902	7.30621	0.00176564	10.0494	0.0024303	5.26746	0.00125219
9.45099	0.00241097	4.4922	0.00104008	7.31202	0.00176704	10.0544	0.00243151	5.27352	0.00125364
9.45653	0.00241239	4.4967	0.00104112	7.31775	0.00176843	10.0595	0.00243276	5.27925	0.001255
9.46209	0.00241382	4.50111	0.00104215	7.32343	0.00176981	10.0648	0.00243404	5.28484	0.00125633
9.46771	0.00241526	4.50554	0.00104317	7.32929	0.00177123	10.0701	0.00243533	5.29046	0.00125767
9.47341	0.00241672	4.51004	0.00104422	7.33557	0.00177275	10.0754	0.00243662	5.2961	0.00125901
9.47928	0.00241822	4.51461	0.00104528	7.34222	0.00177436	10.0806	0.00243787	5.30165	0.00126034
9.48528	0.00241976	4.51924	0.00104635	7.34892	0.00177598	10.0854	0.00243904	5.30719	0.00126165
9.49126	0.00242129	4.52403	0.00104746	7.35547	0.00177757	10.0899	0.00244015	5.31301	0.00126304
9.49718	0.00242281	4.52901	0.00104862	7.362	0.00177915	10.0945	0.00244125	5.31935	0.00126455
9.50299	0.0024243	4.53406	0.00104979	7.36867	0.00178077	10.0992	0.00244241	5.32601	0.00126614
9.50858	0.00242573	4.53907	0.00105095	7.37539	0.00178239	10.1043	0.00244365	5.33255	0.0012677
9.51396	0.00242711	4.54414	0.00105213	7.38204	0.00178401	10.1098	0.00244496	5.33884	0.00126919
9.51943	0.00242851	4.54943	0.00105335	7.38869	0.00178562	10.1155	0.00244636	5.34511	0.00127069
9.52518	0.00242998	4.55483	0.0010546	7.39548	0.00178726	10.1215	0.00244783	5.35146	0.0012722
9.53101	0.00243148	4.56023	0.00105586	7.40249	0.00178896	10.1278	0.00244935	5.35767	0.00127368
9.53667	0.00243293	4.56571	0.00105713	7.40972	0.00179071	10.1343	0.00245093	5.36359	0.00127509
9.54227	0.00243436	4.57139	0.00105844	7.41695	0.00179246	10.141	0.00245256	5.36939	0.00127647
9.54806	0.00243585	4.57729	0.00105981	7.42384	0.00179413	10.1479	0.00245424	5.37535	0.00127789
9.55401	0.00243737	4.58337	0.00106122	7.43023	0.00179568	10.155	0.00245596	5.38154	0.00127937
9.55973	0.00243884	4.58961	0.00106267	7.43641	0.00179718	10.1622	0.0024577	5.38785	0.00128087
9.56503	0.0024402	4.59581	0.00106411	7.44282	0.00179873	10.1695	0.00245949	5.39422	0.00128239
9.57014	0.00244151	4.60169	0.00106547	7.44961	0.00180038	10.177	0.00246131	5.40067	0.00128392
9.57525	0.00244282	4.60719	0.00106675	7.45663	0.00180208	10.1845	0.00246312	5.40718	0.00128547
9.58037	0.00244413	4.61243	0.00106796	7.46368	0.00180378	10.1918	0.0024649	5.41363	0.00128701
9.58548	0.00244544	4.61753	0.00106914	7.47069	0.00180548	10.199	0.00246666	5.4201	0.00128855
9.59065	0.00244676	4.62267	0.00107034	7.47762	0.00180716	10.2062	0.0024684	5.42666	0.00129011
9.59592	0.00244811	4.62799	0.00107157	7.48448	0.00180882	10.213	0.00247005	5.43328	0.00129169
9.60139	0.00244952	4.63355	0.00107286	7.49122	0.00181046	10.2192	0.00247157	5.43993	0.00129327
9.60715	0.00245099	4.63935	0.0010742	7.49787	0.00181206	10.2251	0.002473	5.44661	0.00129487
9.61309	0.00245252	4.64541	0.00107561	7.50452	0.00181368	10.2308	0.00247439	5.45323	0.00129644
9.61909	0.00245405	4.65186	0.0010771	7.51124	0.0018153	10.2366	0.00247578	5.45965	0.00129797
9.62512	0.0024556	4.65866	0.00107868	7.51789	0.00181692	10.2422	0.00247714	5.46595	0.00129947
9.63123	0.00245717	4.6656	0.00108029	7.52437	0.00181849	10.2476	0.00247846	5.47239	0.00130101
9.63734	0.00245873	4.67243	0.00108188	7.53076	0.00182003	10.2528	0.00247974	5.47907	0.0013026
9.64333	0.00246027	4.67913	0.00108343	7.53719	0.00182159	10.258	0.00248099	5.48592	0.00130423
9.64921	0.00246177	4.68578	0.00108497	7.54362	0.00182315	10.2633	0.00248228	5.49278	0.00130586
9.65512	0.00246329	4.6923	0.00108648	7.54997	0.00182469	10.269	0.00248366	5.49944	0.00130745
9.66117	0.00246484	4.69847	0.00108791	7.55643	0.00182625	10.2749	0.00248509	5.50574	0.00130895
9.66739	0.00246643	4.70423	0.00108925	7.56336	0.00182793	10.2808	0.00248654	5.5117	0.00131037
9.67374	0.00246806	4.70972	0.00109052	7.57079	0.00182973	10.2868	0.002488	5.51746	0.00131174
9.68009	0.00246969	4.71511	0.00109177	7.57842	0.00183158	10.293	0.00248949	5.52307	0.00131308
9.68636	0.00247129	4.72052	0.00109303	7.58591	0.0018334	10.2992	0.00249101	5.52859	0.00131439
9.69266	0.00247291	4.72595	0.00109429	7.59306	0.00183513	10.3055	0.00249253	5.53412	0.00131571
9.6991	0.00247456	4.73147	0.00109557	7.59985	0.00183677	10.3117	0.00249404	5.53977	0.00131706
9.70555	0.00247622	4.73715	0.00109689	7.60646	0.00183837	10.3178	0.00249553	5.54553	0.00131843
9.71203	0.00247787	4.74289	0.00109822	7.61313	0.00183999	10.3238	0.002497	5.55135	0.00131982
[truncated: 141,008 more rows]
