# Supplementary material for: Data from static and dynamic mechanical tests of different isomers of amine cured multifunctional epoxy resins
Source: Data Brief. 2018 May 25;19:992–6. doi: 10.1016/j.dib.2018.05.125 (PMC5997956; doi:10.1016/j.dib.2018.05.125)
Supplement: Supplementary file 9 — Supplementary material [file mmc9.xlsx]

## Sheet: Sheet1
1		2		3		4		5
True Stress/MPa	True Strain	True Stress/MPa	True Strain	True Stress/MPa	True Strain	True Stress/MPa	True Strain	True Stress/MPa	True Strain
0.0147719	-1.782e-08	0.00276219	9.83573e-05	0.000223843	9.32254e-06	0.013525	1.34395e-07	0.000172951	1.16262e-05
0.0141208	-1.9027e-07	0.0107241	0.000100568	0.00170807	9.72029e-06	0.0139855	2.57702e-07	0.00238825	1.2239e-05
0.0131891	-4.37031e-07	0.0185016	0.000102728	0.00352238	1.02065e-05	0.0144108	3.71608e-07	0.00491639	1.29382e-05
0.0121364	-7.15869e-07	0.0263862	0.000104917	0.00531413	1.06867e-05	0.0146796	4.43616e-07	0.00783956	1.37467e-05
0.0112586	-9.48341e-07	0.0344681	0.000107162	0.0068874	1.11083e-05	0.0147843	4.71654e-07	0.0109461	1.46059e-05
0.0105596	-1.13349e-06	0.0426262	0.000109427	0.00818283	1.14554e-05	0.0149003	5.0272e-07	0.0141105	1.54812e-05
0.00986413	-1.31769e-06	0.0508496	0.000111711	0.00926453	1.17453e-05	0.0150949	5.54817e-07	0.0175192	1.6424e-05
0.00915549	-1.50538e-06	0.0592396	0.00011404	0.0103391	1.20333e-05	0.0151787	5.77278e-07	0.0214341	1.75068e-05
0.00851999	-1.6737e-06	0.0677282	0.000116398	0.0115657	1.2362e-05	0.0150288	5.37132e-07	0.0258273	1.87219e-05
0.00806855	-1.79327e-06	0.0760848	0.000118718	0.0128872	1.27161e-05	0.0147689	4.67515e-07	0.030469	2.00057e-05
0.00797742	-1.81741e-06	0.0842451	0.000120984	0.01428	1.30894e-05	0.0145232	4.01718e-07	0.035349	2.13555e-05
0.00822682	-1.75135e-06	0.0923981	0.000123248	0.0159779	1.35444e-05	0.0142995	3.41817e-07	0.0406547	2.2823e-05
0.00846424	-1.68847e-06	0.100742	0.000125565	0.0181662	1.41309e-05	0.0141663	3.0613e-07	0.0463348	2.43941e-05
0.0085068	-1.67719e-06	0.109253	0.000127929	0.0207096	1.48124e-05	0.0142478	3.27957e-07	0.052084	2.59843e-05
0.0086321	-1.64401e-06	0.117741	0.000130286	0.0233681	1.55249e-05	0.0144804	3.90248e-07	0.0577356	2.75475e-05
0.0090158	-1.54238e-06	0.126089	0.000132605	0.0260575	1.62456e-05	0.0146315	4.30712e-07	0.0633695	2.91058e-05
0.00936173	-1.45076e-06	0.134399	0.000134912	0.028881	1.70023e-05	0.0146154	4.2641e-07	0.0690885	3.06877e-05
0.00941149	-1.43758e-06	0.142896	0.000137272	0.0319812	1.78331e-05	0.014541	4.06498e-07	0.0749494	3.23088e-05
0.00934794	-1.45441e-06	0.151607	0.000139691	0.0353011	1.87228e-05	0.0144982	3.95025e-07	0.0809883	3.39792e-05
0.00944386	-1.429e-06	0.160264	0.000142096	0.0386007	1.96071e-05	0.0145547	4.1016e-07	0.0872259	3.57045e-05
0.00967229	-1.3685e-06	0.168684	0.000144434	0.0417615	2.04542e-05	0.0148492	4.8902e-07	0.0937798	3.75173e-05
0.00985274	-1.32071e-06	0.177084	0.000146767	0.0449542	2.13098e-05	0.0154488	6.49604e-07	0.100859	3.94754e-05
0.00992649	-1.30118e-06	0.185762	0.000149177	0.0483121	2.22097e-05	0.0162435	8.62445e-07	0.108546	4.16017e-05
0.00995347	-1.29403e-06	0.194725	0.000151666	0.051639	2.31013e-05	0.0171138	1.09552e-06	0.116792	4.38827e-05
0.00996785	-1.29022e-06	0.20381	0.000154189	0.0547178	2.39264e-05	0.0180352	1.34229e-06	0.125514	4.62952e-05
0.010005	-1.28037e-06	0.212962	0.000156731	0.0576624	2.47155e-05	0.0189489	1.58699e-06	0.134507	4.87829e-05
0.0102568	-1.21368e-06	0.222225	0.000159304	0.0606783	2.55238e-05	0.0197115	1.79123e-06	0.143488	5.12673e-05
0.0109691	-1.02504e-06	0.231553	0.000161894	0.0637404	2.63444e-05	0.0202266	1.92919e-06	0.152364	5.37225e-05
0.0121525	-7.11583e-07	0.240785	0.000164458	0.0667586	2.71533e-05	0.0205354	2.01187e-06	0.161322	5.62005e-05
0.0135416	-3.43664e-07	0.249821	0.000166968	0.0698148	2.79723e-05	0.0207037	2.05696e-06	0.170547	5.87524e-05
0.0148354	-9.90889e-10	0.258666	0.000169425	0.0731109	2.88557e-05	0.0207358	2.06556e-06	0.180003	6.13681e-05
0.0159392	2.91347e-07	0.267289	0.00017182	0.0767109	2.98205e-05	0.0206799	2.05058e-06	0.189522	6.40013e-05
0.0169925	5.70344e-07	0.275655	0.000174143	0.0804189	3.08142e-05	0.0206638	2.04628e-06	0.198944	6.66076e-05
0.0181124	8.66967e-07	0.283827	0.000176413	0.0840925	3.17988e-05	0.0207543	2.0705e-06	0.208164	6.91581e-05
0.0191838	1.15073e-06	0.291912	0.000178659	0.0879299	3.28272e-05	0.0209107	2.1124e-06	0.217236	7.16677e-05
0.0199967	1.36605e-06	0.299982	0.0001809	0.0921485	3.39578e-05	0.0211219	2.16895e-06	0.226387	7.41992e-05
0.0204578	1.48816e-06	0.30806	0.000183143	0.0966733	3.51705e-05	0.0215133	2.27378e-06	0.235808	7.68053e-05
0.0205885	1.52278e-06	0.316141	0.000185388	0.101417	3.64417e-05	0.0222099	2.46033e-06	0.245491	7.94842e-05
0.0204632	1.48959e-06	0.324228	0.000187634	0.10654	3.78148e-05	0.0231015	2.69914e-06	0.255257	8.21858e-05
0.0201838	1.41559e-06	0.332278	0.00018987	0.112304	3.93597e-05	0.0239754	2.93317e-06	0.264916	8.4858e-05
0.019899	1.34017e-06	0.340124	0.00019205	0.1188	4.11006e-05	0.0248361	3.16369e-06	0.274411	8.74846e-05
0.0198115	1.31698e-06	0.34758	0.000194121	0.125876	4.29971e-05	0.0257694	3.41365e-06	0.283768	9.00732e-05
0.0200477	1.37955e-06	0.354635	0.00019608	0.133301	4.49869e-05	0.0266558	3.65102e-06	0.293058	9.26431e-05
0.0205051	1.5007e-06	0.361487	0.000197983	0.14096	4.70397e-05	0.0273042	3.82467e-06	0.302411	9.52308e-05
0.0209542	1.61964e-06	0.368299	0.000199875	0.148855	4.91558e-05	0.0277057	3.93221e-06	0.311902	9.78566e-05
0.021227	1.69189e-06	0.375126	0.000201772	0.156929	5.13196e-05	0.0280489	4.02413e-06	0.321466	0.000100502
0.0212671	1.70253e-06	0.3821	0.000203709	0.165024	5.34892e-05	0.0285278	4.15238e-06	0.33104	0.000103151
0.0211203	1.66363e-06	0.389385	0.000205732	0.173027	5.56343e-05	0.0290732	4.29847e-06	0.340635	0.000105806
0.0209146	1.60916e-06	0.396954	0.000207835	0.180944	5.77561e-05	0.0293879	4.38274e-06	0.350226	0.000108459
0.020724	1.55866e-06	0.404652	0.000209973	0.18881	5.98646e-05	0.0292618	4.34897e-06	0.359684	0.000111076
0.0204818	1.49451e-06	0.412351	0.000212112	0.196631	6.19607e-05	0.0287092	4.20097e-06	0.368868	0.000113617
0.0202084	1.42211e-06	0.419952	0.000214223	0.204424	6.40495e-05	0.0278663	3.97522e-06	0.377689	0.000116057
0.0201916	1.41766e-06	0.427429	0.0002163	0.21231	6.61631e-05	0.0268872	3.713e-06	0.38614	0.000118395
0.0207114	1.55533e-06	0.434831	0.000218356	0.220492	6.83562e-05	0.0258718	3.44105e-06	0.394274	0.000120646
0.021688	1.814e-06	0.442125	0.000220382	0.229078	7.06576e-05	0.0248587	3.16975e-06	0.402141	0.000122822
0.0227636	2.09888e-06	0.449166	0.000222338	0.237953	7.30362e-05	0.0238814	2.908e-06	0.409801	0.000124942
0.023718	2.35167e-06	0.455904	0.00022421	0.246944	7.54461e-05	0.0229772	2.66585e-06	0.417402	0.000127045
0.0246928	2.60987e-06	0.462507	0.000226044	0.25607	7.78923e-05	0.0221807	2.45253e-06	0.425077	0.000129168
0.0258853	2.92571e-06	0.46918	0.000227898	0.265506	8.04215e-05	0.0215502	2.28366e-06	0.432817	0.00013131
0.0271773	3.2679e-06	0.475962	0.000229782	0.275307	8.30488e-05	0.0210975	2.16242e-06	0.440522	0.000133442
0.0282912	3.56294e-06	0.482779	0.000231675	0.285291	8.57247e-05	0.0207394	2.06652e-06	0.448141	0.00013555
0.0292156	3.8078e-06	0.489589	0.000233567	0.29515	8.83675e-05	0.0204896	1.9996e-06	0.455629	0.000137622
0.0302396	4.07901e-06	0.496373	0.000235452	0.304668	9.09187e-05	0.020505	2.00375e-06	0.462941	0.000139645
0.031534	4.42185e-06	0.503108	0.000237323	0.313956	9.34085e-05	0.0208233	2.08898e-06	0.470102	0.000141626
0.0329836	4.80581e-06	0.509807	0.000239184	0.323403	9.59406e-05	0.0213503	2.23013e-06	0.477111	0.000143566
0.0345388	5.21771e-06	0.51652	0.000241049	0.333174	9.856e-05	0.0220338	2.41318e-06	0.483883	0.000145439
0.0363655	5.70156e-06	0.523269	0.000242924	0.342998	0.000101193	0.0227893	2.6155e-06	0.490363	0.000147232
0.0384878	6.26368e-06	0.529997	0.000244793	0.352557	0.000103756	0.0235025	2.80652e-06	0.496574	0.000148951
0.0407223	6.8555e-06	0.536607	0.000246629	0.361921	0.000106266	0.0242799	3.01473e-06	0.502562	0.000150608
0.0430646	7.47591e-06	0.543061	0.000248422	0.371407	0.000108809	0.025409	3.31711e-06	0.508416	0.000152228
0.0456803	8.16872e-06	0.549377	0.000250176	0.381173	0.000111427	0.027027	3.75044e-06	0.514264	0.000153846
0.0485148	8.9195e-06	0.555602	0.000251906	0.391165	0.000114105	0.0290286	4.28652e-06	0.52021	0.000155491
0.0513037	9.6582e-06	0.561883	0.000253651	0.401239	0.000116806	0.0312254	4.87485e-06	0.526298	0.000157176
0.053893	1.0344e-05	0.568345	0.000255446	0.411235	0.000119485	0.0335185	5.489e-06	0.53249	0.000158889
0.0562995	1.09814e-05	0.574866	0.000257258	0.421084	0.000122126	0.0359883	6.15046e-06	0.538654	0.000160595
0.0585375	1.15742e-05	0.581231	0.000259026	0.430908	0.000124759	0.0388228	6.90958e-06	0.544674	0.00016226
0.0606424	1.21317e-05	0.587404	0.000260741	0.440898	0.000127437	0.0421426	7.7987e-06	0.550607	0.000163902
0.062857	1.27183e-05	0.593497	0.000262434	0.451109	0.000130174	0.0458455	8.79042e-06	0.556666	0.000165579
0.0655074	1.34203e-05	0.599626	0.000264136	0.461383	0.000132929	0.049643	9.80747e-06	0.563001	0.000167332
0.0685709	1.42318e-05	0.60588	0.000265874	0.471419	0.000135619	0.0532798	1.07815e-05	0.569521	0.000169136
0.0715954	1.50329e-05	0.612256	0.000267645	0.481026	0.000138195	0.0567418	1.17087e-05	0.575989	0.000170926
0.0742213	1.57284e-05	0.618743	0.000269448	0.490363	0.000140698	0.0601871	1.26314e-05	0.582308	0.000172674
0.0765852	1.63545e-05	0.625463	0.000271315	0.499753	0.000143215	0.0637002	1.35723e-05	0.588545	0.0001744
0.0790605	1.70102e-05	0.632459	0.000273258	0.509282	0.00014577	0.0671967	1.45088e-05	0.594719	0.000176109
0.0817727	1.77286e-05	0.639409	0.000275189	0.518813	0.000148325	0.0705432	1.54051e-05	0.600763	0.000177781
0.084516	1.84552e-05	0.645953	0.000277007	0.528235	0.000150851	0.0736815	1.62456e-05	0.606667	0.000179415
0.0871203	1.9145e-05	0.65215	0.000278729	0.537528	0.000153343	0.0766587	1.7043e-05	0.61246	0.000181018
0.0896844	1.98242e-05	0.658339	0.000280448	0.546723	0.000155808	0.0796156	1.78349e-05	0.618128	0.000182586
0.0923839	2.05393e-05	0.664701	0.000282216	0.555966	0.000158286	0.0827194	1.86662e-05	0.623724	0.000184135
0.0952454	2.12972e-05	0.671121	0.000284	0.565538	0.000160852	0.0860029	1.95456e-05	0.629385	0.000185701
0.0981433	2.20648e-05	0.677354	0.000285731	0.575537	0.000163533	0.0892965	2.04278e-05	0.635173	0.000187303
0.100953	2.28091e-05	0.683224	0.000287362	0.585683	0.000166253	0.0924758	2.12793e-05	0.641016	0.00018892
0.10372	2.35421e-05	0.688833	0.000288921	0.595699	0.000168939	0.0956689	2.21345e-05	0.646835	0.00019053
0.106587	2.43014e-05	0.694489	0.000290492	0.605676	0.000171614	0.099035	2.3036e-05	0.652619	0.000192131
0.109587	2.5096e-05	0.700384	0.00029213	0.615848	0.000174341	0.102492	2.39618e-05	0.658327	0.000193711
0.112679	2.59151e-05	0.706416	0.000293806	0.626278	0.000177137	0.10585	2.48615e-05	0.663744	0.000195209
0.115886	2.67645e-05	0.712363	0.000295458	0.636898	0.000179985	0.109017	2.57097e-05	0.668673	0.000196574
0.11921	2.76449e-05	0.71808	0.000297047	0.647578	0.000182848	0.111985	2.65045e-05	0.67329	0.000197851
0.122557	2.85316e-05	0.723584	0.000298576	0.658127	0.000185677	0.114871	2.72775e-05	0.677995	0.000199153
0.125871	2.94094e-05	0.729007	0.000300083	0.668468	0.00018845	0.117972	2.8108e-05	0.682924	0.000200518
0.129178	3.02853e-05	0.734443	0.000301593	0.67869	0.00019119	0.121523	2.90591e-05	0.687909	0.000201897
0.132464	3.11559e-05	0.739771	0.000303074	0.688844	0.000193913	0.125411	3.01005e-05	0.692814	0.000203254
0.135724	3.20193e-05	0.744844	0.000304483	0.69876	0.000196572	0.129354	3.11565e-05	0.697657	0.000204595
0.139046	3.28991e-05	0.749794	0.000305859	0.708156	0.000199091	0.133337	3.22234e-05	0.702567	0.000205954
0.14246	3.38036e-05	0.754934	0.000307287	0.717008	0.000201465	0.137583	3.33608e-05	0.707685	0.00020737
0.145868	3.47064e-05	0.760393	0.000308804	0.725636	0.000203778	0.142119	3.45757e-05	0.712989	0.000208838
0.149248	3.56016e-05	0.766044	0.000310374	0.734307	0.000206103	0.146776	3.58229e-05	0.718339	0.000210318
0.152786	3.65388e-05	0.771775	0.000311966	0.742962	0.000208424	0.151509	3.70905e-05	0.723691	0.0002118
0.156674	3.75687e-05	0.777679	0.000313607	0.75147	0.000210705	0.156338	3.8384e-05	0.729015	0.000213273
0.160884	3.86838e-05	0.783917	0.00031534	0.75996	0.000212982	0.161105	3.96608e-05	0.734173	0.0002147
0.165288	3.98505e-05	0.790495	0.000317168	0.768622	0.000215305	0.165612	4.08681e-05	0.739135	0.000216074
0.169784	4.10415e-05	0.797259	0.000319047	0.777373	0.000217651	0.1699	4.20166e-05	0.744005	0.000217421
0.174151	4.21983e-05	0.804146	0.000320961	0.786088	0.000219988	0.174162	4.31581e-05	0.748779	0.000218743
0.178109	4.32467e-05	0.811269	0.00032294	0.794905	0.000222353	0.178406	4.42948e-05	0.753417	0.000220026
0.181602	4.41719e-05	0.818615	0.000324981	0.803919	0.00022477	0.18243	4.53728e-05	0.758063	0.000221312
0.18485	4.50324e-05	0.825896	0.000327004	0.812898	0.000227178	0.18618	4.63771e-05	0.762935	0.000222661
0.188129	4.59009e-05	0.832862	0.00032894	0.821597	0.00022951	0.189875	4.73668e-05	0.768128	0.000224098
0.191594	4.68187e-05	0.839573	0.000330805	0.830068	0.000231782	0.193734	4.84007e-05	0.773641	0.000225623
0.19524	4.77846e-05	0.846197	0.000332646	0.838487	0.000234039	0.197815	4.94937e-05	0.779371	0.000227209
0.198883	4.87497e-05	0.852759	0.000334469	0.846879	0.00023629	0.202025	5.06214e-05	0.785082	0.00022879
0.20221	4.96309e-05	0.859206	0.00033626	0.855177	0.000238515	0.206118	5.17176e-05	0.790547	0.000230302
0.204992	5.03681e-05	0.865523	0.000338016	0.863409	0.000240723	0.209878	5.27249e-05	0.795683	0.000231724
0.207316	5.09837e-05	0.871748	0.000339746	0.871657	0.000242935	0.213337	5.36513e-05	0.800527	0.000233065
0.209541	5.1573e-05	0.87793	0.000341464	0.879861	0.000245135	0.216685	5.45481e-05	0.805186	0.000234354
0.212036	5.22338e-05	0.884108	0.00034318	0.887878	0.000247285	0.220081	5.54577e-05	0.809842	0.000235643
0.214917	5.29972e-05	0.890416	0.000344933	0.895796	0.000249408	0.223575	5.63938e-05	0.814661	0.000236976
0.21801	5.38164e-05	0.897079	0.000346785	0.903885	0.000251578	0.227141	5.73488e-05	0.819697	0.00023837
0.22104	5.4619e-05	0.904093	0.000348734	0.912179	0.000253802	0.230764	5.83194e-05	0.824864	0.0002398
0.223847	5.53628e-05	0.911101	0.000350681	0.92039	0.000256004	0.234461	5.93097e-05	0.83002	0.000241227
0.22644	5.60496e-05	0.917789	0.00035254	0.928329	0.000258133	0.238204	6.03123e-05	0.835177	0.000242655
0.228899	5.6701e-05	0.924193	0.00035432	0.93608	0.000260211	0.241947	6.13148e-05	0.84053	0.000244136
0.23131	5.73397e-05	0.930508	0.000356074	0.943707	0.000262257	0.245682	6.23153e-05	0.84622	0.000245711
0.233744	5.79845e-05	0.936752	0.00035781	0.951172	0.000264259	0.249392	6.33091e-05	0.852177	0.00024736
0.236212	5.86383e-05	0.942775	0.000359484	0.958635	0.000266261	0.253046	6.4288e-05	0.858222	0.000249033
0.238661	5.92871e-05	0.948567	0.000361093	0.966402	0.000268344	0.256635	6.52492e-05	0.864253	0.000250702
0.241037	5.99166e-05	0.954339	0.000362697	0.974524	0.000270522	0.260117	6.6182e-05	0.870285	0.000252372
0.243361	6.05321e-05	0.960245	0.000364338	0.982811	0.000272744	0.263439	6.70718e-05	0.876388	0.000254061
0.245766	6.11692e-05	0.966225	0.000366	0.991084	0.000274963	0.26663	6.79267e-05	0.882724	0.000255815
0.24837	6.18592e-05	0.972245	0.000367673	0.999237	0.00027715	0.269767	6.87669e-05	0.889372	0.000257655
0.25116	6.25983e-05	0.978388	0.00036938	1.00721	0.000279287	0.272836	6.95889e-05	0.896161	0.000259534
0.254073	6.33697e-05	0.984635	0.000371116	1.015	0.000281377	0.275751	7.03699e-05	0.902891	0.000261397
0.257126	6.41787e-05	0.990805	0.000372831	1.0227	0.000283442	0.278568	7.11245e-05	0.909551	0.00026324
0.260384	6.50418e-05	0.996769	0.000374489	1.03043	0.000285517	0.281503	7.19106e-05	0.916179	0.000265075
0.263869	6.59649e-05	1.0025	0.000376082	1.03831	0.000287629	0.28461	7.2743e-05	0.922759	0.000266896
0.267626	6.69602e-05	1.00801	0.000377614	1.04638	0.000289793	0.287746	7.3583e-05	0.929256	0.000268694
0.271761	6.80555e-05	1.01342	0.000379116	1.05467	0.000292016	0.290946	7.44403e-05	0.935684	0.000270474
0.276231	6.92397e-05	1.01885	0.000380625	1.06311	0.00029428	0.294486	7.53884e-05	0.942111	0.000272253
0.280797	7.04495e-05	1.02423	0.00038212	1.07144	0.000296516	0.298505	7.6465e-05	0.948599	0.000274049
0.285277	7.16362e-05	1.02945	0.00038357	1.07934	0.000298635	0.302867	7.76335e-05	0.955204	0.000275877
0.289643	7.27929e-05	1.03469	0.000385026	1.0867	0.000300609	0.307381	7.88427e-05	0.961939	0.000277741
0.293798	7.38936e-05	1.04013	0.000386538	1.0938	0.000302514	0.31197	8.00721e-05	0.968685	0.000279608
0.297555	7.48888e-05	1.04563	0.000388067	1.10104	0.000304453	0.316621	8.13179e-05	0.975222	0.000281418
0.300986	7.57978e-05	1.05099	0.000389557	1.10855	0.000306468	0.321318	8.25763e-05	0.981414	0.000283132
0.304468	7.67203e-05	1.05623	0.000391015	1.11622	0.000308527	0.32603	8.38386e-05	0.98737	0.000284781
0.308194	7.77076e-05	1.0614	0.000392451	1.1239	0.000310587	0.330665	8.50802e-05	0.993382	0.000286445
0.311971	7.8708e-05	1.06645	0.000393853	1.13158	0.000312645	0.335117	8.62728e-05	0.999642	0.000288178
0.315547	7.96555e-05	1.07141	0.000395233	1.13937	0.000314734	0.339417	8.74247e-05	1.00607	0.000289958
0.318895	8.05424e-05	1.07643	0.000396627	1.14739	0.000316886	0.343723	8.85782e-05	1.01247	0.00029173
0.322121	8.13969e-05	1.08155	0.000398051	1.15555	0.000319076	0.348118	8.97555e-05	1.0187	0.000293454
0.325235	8.22221e-05	1.08668	0.000399477	1.16356	0.000321223	0.352578	9.09502e-05	1.02477	0.000295134
0.32812	8.29862e-05	1.09165	0.000400859	1.17114	0.000323258	0.357099	9.21614e-05	1.03081	0.000296807
0.330752	8.36837e-05	1.09648	0.000402199	1.17834	0.000325189	0.361686	9.33901e-05	1.03693	0.0002985
0.333367	8.43764e-05	1.10136	0.000403558	1.18543	0.00032709	0.366259	9.46154e-05	1.04307	0.000300198
0.336251	8.51406e-05	1.10663	0.000405023	1.19261	0.000329017	0.370785	9.58277e-05	1.04915	0.000301883
0.339507	8.60031e-05	1.11252	0.000406659	1.19992	0.000330978	0.375418	9.7069e-05	1.05519	0.000303555
0.343032	8.69368e-05	1.11893	0.000408439	1.20747	0.000333003	0.38034	9.83874e-05	1.06108	0.000305184
0.346651	8.78957e-05	1.12539	0.000410236	1.21543	0.000335138	0.385449	9.97561e-05	1.06659	0.00030671
0.350246	8.88482e-05	1.13155	0.000411947	1.22379	0.00033738	0.390429	0.00010109	1.07171	0.000308126
0.353718	8.9768e-05	1.13754	0.000413611	1.2324	0.00033969	0.395132	0.00010235	1.0767	0.000309508
0.356936	9.06205e-05	1.14374	0.000415335	1.24112	0.000342029	0.399679	0.000103568	1.08179	0.000310919
0.359842	9.13905e-05	1.15017	0.000417123	1.24969	0.000344328	0.404145	0.000104765	1.087	0.000312359
0.362523	9.21009e-05	1.15647	0.000418874	1.25783	0.000346512	0.408471	0.000105924	1.09227	0.00031382
0.365184	9.28057e-05	1.16236	0.000420512	1.26547	0.00034856	0.412677	0.00010705	1.0977	0.000315321
0.368057	9.35668e-05	1.16794	0.000422062	1.27273	0.000350509	0.416838	0.000108165	1.10327	0.000316864
0.371203	9.44004e-05	1.17346	0.000423597	1.27984	0.000352416	0.420854	0.000109241	1.10875	0.000318382
0.374464	9.52645e-05	1.17915	0.000425178	1.28695	0.000354324	0.42455	0.000110231	1.11395	0.00031982
0.377704	9.61227e-05	1.18502	0.000426809	1.29421	0.000356271	0.428028	0.000111163	1.11895	0.000321205
0.380885	9.69656e-05	1.19096	0.000428462	1.30175	0.000358294	0.431621	0.000112126	1.12395	0.000322591
0.383988	9.77876e-05	1.19689	0.000430108	1.30961	0.000360401	0.4355	0.000113165	1.12889	0.000323958
0.387011	9.85886e-05	1.2027	0.000431724	1.31767	0.000362565	0.439583	0.000114259	1.13358	0.000325254
0.390081	9.9402e-05	1.20833	0.00043329	1.32585	0.000364759	0.443815	0.000115392	1.138	0.000326479
0.393436	0.000100291	1.21385	0.000434822	1.33404	0.000366956	0.448277	0.000116588	1.14237	0.000327689
0.39721	0.000101291	1.21949	0.000436391	1.34219	0.000369141	0.453082	0.000117875	1.14684	0.000328926
0.401268	0.000102366	1.22544	0.000438046	1.35026	0.000371308	0.458243	0.000119258	1.15126	0.00033015
0.40535	0.000103447	1.23157	0.000439749	1.35818	0.000373432	0.463613	0.000120697	1.15543	0.000331305
0.409346	0.000104506	1.23762	0.000441429	1.3659	0.000375504	0.468955	0.000122128	1.15945	0.000332419
0.413348	0.000105566	1.24353	0.000443074	1.37363	0.000377576	0.474166	0.000123524	1.1636	0.000333565
0.417421	0.000106645	1.24941	0.000444706	1.38158	0.000379709	0.479418	0.000124931	1.16793	0.000334766
0.421457	0.000107715	1.25531	0.000446348	1.38966	0.000381879	0.484906	0.000126401	1.17225	0.00033596
0.425342	0.000108744	1.26133	0.000448022	1.39777	0.000384054	0.49048	0.000127895	1.17623	0.000337062
0.429088	0.000109737	1.26749	0.000449732	1.406	0.000386262	0.495828	0.000129327	1.17978	0.000338045
0.432739	0.000110704	1.27371	0.000451464	1.41444	0.000388525	0.500946	0.000130699	1.18313	0.000338973
0.436319	0.000111653	1.27999	0.000453209	1.42302	0.000390829	0.506115	0.000132084	1.18657	0.000339926
0.439884	0.000112597	1.2863	0.000454962	1.43171	0.00039316	0.511424	0.000133506	1.19017	0.000340922
0.44348	0.00011355	1.29253	0.000456695	1.44038	0.000395485	0.516678	0.000134914	1.19384	0.000341939
0.447051	0.000114496	1.29862	0.000458387	1.44881	0.000397748	0.521713	0.000136263	1.19756	0.000342969
0.450498	0.000115409	1.30465	0.000460063	1.45696	0.000399934	0.52655	0.000137559	1.20136	0.00034402
0.45382	0.000116289	1.31077	0.000461764	1.46504	0.000402102	0.531313	0.000138835	1.20525	0.000345097
0.457119	0.000117163	1.317	0.000463497	1.47334	0.000404329	0.536104	0.000140118	1.2092	0.000346192
0.46046	0.000118049	1.32325	0.000465234	1.48186	0.000406614	0.540906	0.000141405	1.21312	0.000347276
0.463847	0.000118946	1.32943	0.000466951	1.49037	0.000408898	0.545611	0.000142665	1.21691	0.000348325
0.467301	0.000119861	1.3356	0.000468667	1.49873	0.00041114	0.550178	0.000143889	1.2206	0.000349347
0.470839	0.000120799	1.34192	0.000470424	1.50694	0.000413345	0.554699	0.0001451	1.22423	0.000350353
0.474491	0.000121766	1.34846	0.000472241	1.51513	0.000415542	0.559286	0.00014633	1.22772	0.000351319
0.478334	0.000122785	1.35513	0.000474097	1.52344	0.000417771	0.563952	0.00014758	1.23101	0.00035223
0.482326	0.000123842	1.36185	0.000475964	1.53198	0.000420061	0.568618	0.00014883	1.23427	0.000353131
0.48623	0.000124877	1.36848	0.000477808	1.54067	0.000422393	0.573278	0.000150078	1.23765	0.000354067
0.48988	0.000125844	1.37489	0.00047959	1.54933	0.000424716	0.577969	0.000151335	1.24117	0.000355044
0.493357	0.000126765	1.38114	0.000481328	1.55783	0.000426997	0.582608	0.000152578	1.24481	0.00035605
0.496779	0.000127672	1.38753	0.000483102	1.56622	0.000429249	0.587069	0.000153774	1.24856	0.000357088
0.500054	0.000128539	1.39425	0.00048497	1.57458	0.000431493	0.591408	0.000154936	1.25241	0.000358153
0.50303	0.000129328	1.40118	0.000486897	1.5828	0.000433699	0.595792	0.000156111	1.25626	0.000359219
0.505845	0.000130074	1.40806	0.000488812	1.5907	0.000435817	0.600249	0.000157305	1.25997	0.000360249
0.508882	0.000130879	1.41479	0.000490682	1.59829	0.000437854	0.604664	0.000158488	1.2635	0.000361224
0.512307	0.000131786	1.42152	0.000492552	1.60583	0.000439878	0.609005	0.000159651	1.26694	0.000362178
0.5159	0.000132738	1.42849	0.00049449	1.61354	0.000441946	0.613394	0.000160827	1.27057	0.000363183
0.519429	0.000133673	1.43572	0.0004965	1.62144	0.000444067	0.6179	0.000162035	1.27452	0.000364277
0.522971	0.000134612	1.44295	0.000498509	1.62951	0.000446231	0.622474	0.00016326	1.27871	0.000365437
0.52677	0.000135618	1.44992	0.000500448	1.63779	0.000448454	0.627066	0.000164491	1.28294	0.000366609
0.530946	0.000136725	1.45665	0.00050232	1.64634	0.000450747	0.63163	0.000165713	1.28711	0.000367763
0.535426	0.000137912	1.46332	0.000504172	1.65501	0.000453073	0.636054	0.000166899	1.29128	0.000368918
0.540125	0.000139157	1.46994	0.000506015	1.66353	0.000455362	0.640312	0.00016804	1.29567	0.000370132
0.545055	0.000140463	1.47642	0.000507816	1.67182	0.000457584	0.644574	0.000169182	1.30041	0.000371444
0.55023	0.000141835	1.48276	0.000509579	1.67991	0.000459755	0.649101	0.000170395	1.30535	0.000372811
0.55548	0.000143226	1.48909	0.000511339	1.68777	0.000461865	0.653993	0.000171706	1.3103	0.000374182
0.560489	0.000144553	1.49542	0.000513098	1.69524	0.000463869	0.659072	0.000173066	1.31518	0.000375535
0.565077	0.000145769	1.50173	0.000514852	1.70228	0.000465758	0.664102	0.000174414	1.31989	0.000376839
0.569331	0.000146896	1.50813	0.000516632	1.70907	0.000467582	0.669046	0.000175739	1.3244	0.000378087
0.573381	0.000147969	1.51463	0.00051844	1.71586	0.000469402	0.673881	0.000177035	1.32891	0.000379336
0.577299	0.000149007	1.52102	0.000520215	1.72266	0.000471227	0.678393	0.000178244	1.33352	0.000380611
0.581214	0.000150045	1.5271	0.000521906	1.72941	0.000473039	0.6824	0.000179317	1.33804	0.000381864
0.585249	0.000151114	1.5329	0.000523518	1.73615	0.000474848	0.685958	0.000180271	1.34234	0.000383056
0.589392	0.000152212	1.53858	0.000525097	1.74305	0.0004767	0.689228	0.000181147	1.34657	0.000384226
0.593587	0.000153323	1.54437	0.000526709	1.75011	0.000478595	0.692347	0.000181983	1.35092	0.000385431
0.597878	0.00015446	1.55043	0.000528392	1.75709	0.000480468	0.695451	0.000182814	1.35542	0.000386677
0.602262	0.000155622	1.55671	0.000530138	1.76385	0.000482283	0.698608	0.000183661	1.36008	0.000387965
0.606515	0.000156749	1.56312	0.000531922	1.77051	0.000484069	0.701754	0.000184503	1.36498	0.000389324
0.61046	0.000157794	1.56965	0.000533736	1.77719	0.000485861	0.704817	0.000185324	1.37005	0.000390726
0.614271	0.000158804	1.57627	0.000535579	1.78384	0.000487646	0.707873	0.000186143	1.375	0.000392097
0.618225	0.000159852	1.58306	0.000537466	1.79034	0.000489391	0.711047	0.000186994	1.37984	0.000393437
0.622328	0.000160939	1.59006	0.000539413	1.79663	0.000491078	0.714359	0.000187881	1.3849	0.000394839
0.626446	0.000162031	1.59716	0.000541385	1.80261	0.000492683	0.717726	0.000188783	1.39029	0.000396331
0.630534	0.000163114	1.60416	0.000543333	1.80823	0.000494192	0.721103	0.000189688	1.39559	0.000397801
0.634637	0.000164201	1.61112	0.000545267	1.81364	0.000495645	0.724478	0.000190593	1.4004	0.00039913
0.638818	0.000165309	1.61807	0.0005472	1.81906	0.0004971	0.727761	0.000191472	1.40469	0.00040032
0.643129	0.000166451	1.62494	0.000549109	1.82449	0.000498555	0.730913	0.000192317	1.40868	0.000401425
0.647584	0.000167632	1.63167	0.000550982	1.82978	0.000499975	0.734084	0.000193167	1.41238	0.000402449
0.652099	0.000168828	1.63835	0.00055284	1.83495	0.000501362	0.737354	0.000194043	1.41584	0.000403407
0.65651	0.000169997	1.64502	0.000554693	1.84011	0.000502748	0.740562	0.000194903	1.41934	0.000404375
0.660765	0.000171125	1.65169	0.000556548	1.84529	0.000504137	0.743625	0.000195724	1.42303	0.000405398
0.664964	0.000172237	1.65843	0.000558422	1.85046	0.000505527	0.74676	0.000196564	1.42679	0.00040644
0.669055	0.000173322	1.66527	0.000560326	1.85576	0.000506948	0.750121	0.000197464	1.43045	0.000407452
0.672744	0.000174299	1.67221	0.000562255	1.86128	0.000508431	0.753616	0.000198401	1.43402	0.00040844
0.675936	0.000175145	1.67923	0.000564206	1.86696	0.000509955	0.75715	0.000199348	1.43765	0.000409446
0.678986	0.000175953	1.68621	0.000566146	1.87272	0.000511501	0.760699	0.000200299	1.4414	0.000410486
0.682296	0.000176831	1.69296	0.000568025	1.87868	0.000513099	0.764219	0.000201242	1.44524	0.000411547
0.685914	0.000177789	1.69948	0.000569839	1.88499	0.000514793	0.767721	0.000202181	1.44924	0.000412656
0.689705	0.000178794	1.70597	0.000571641	1.8917	0.000516593	0.771294	0.000203138	1.45367	0.000413883
0.693663	0.000179843	1.71262	0.000573492	1.89872	0.000518478	0.775024	0.000204138	1.45858	0.000415241
0.697803	0.00018094	1.71956	0.000575421	1.90587	0.000520397	0.778976	0.000205197	1.46365	0.000416645
0.701952	0.00018204	1.72678	0.000577428	1.91293	0.000522292	0.783128	0.000206309	1.46858	0.000418012
0.70589	0.000183083	1.73416	0.000579481	1.91974	0.00052412	0.787392	0.000207452	1.47343	0.000419355
0.709627	0.000184073	1.74156	0.000581539	1.92625	0.000525868	0.791654	0.000208594	1.47841	0.000420734
0.713354	0.000185061	1.74898	0.000583601	1.93247	0.000527537	0.795759	0.000209695	1.48356	0.000422158
0.717174	0.000186073	1.75647	0.000585685	1.93833	0.00052911	0.799645	0.000210736	1.48875	0.000423596
0.72104	0.000187098	1.76398	0.000587773	1.94367	0.000530543	0.803393	0.00021174	1.49392	0.000425028
0.724961	0.000188137	1.77141	0.000589839	1.94852	0.000531845	0.806978	0.000212701	1.49909	0.00042646
0.729064	0.000189224	1.77877	0.000591886	1.95327	0.000533118	0.81025	0.000213578	1.50427	0.000427896
0.733379	0.000190368	1.78615	0.00059394	1.95829	0.000534467	0.813319	0.0002144	1.50951	0.000429345
0.737744	0.000191525	1.7936	0.00059601	1.96364	0.000535902	0.816557	0.000215268	1.51485	0.000430823
0.742073	0.000192672	1.80104	0.000598078	1.96913	0.000537377	0.820137	0.000216227	1.52034	0.000432345
0.746511	0.000193848	1.80839	0.000600123	1.97474	0.000538881	0.823903	0.000217237	1.52599	0.000433911
0.751136	0.000195074	1.81573	0.000602164	1.98049	0.000540425	0.827679	0.000218248	1.53172	0.000435495
0.755736	0.000196293	1.82323	0.000604251	1.98629	0.000541982	0.831452	0.00021926	1.53729	0.000437038
0.760093	0.000197447	1.83096	0.000606399	1.99204	0.000543526	0.835242	0.000220275	1.54258	0.000438504
0.76435	0.000198576	1.83878	0.000608576	1.99777	0.000545064	0.838953	0.00022127	1.54778	0.000439944
0.768808	0.000199757	1.84655	0.000610736	2.00346	0.000546591	0.842518	0.000222225	1.55317	0.000441437
0.773501	0.000201001	1.85411	0.000612837	2.00902	0.000548084	0.846023	0.000223165	1.55874	0.000442979
0.778232	0.000202255	1.86136	0.000614856	2.01445	0.000549541	0.849551	0.00022411	1.56418	0.000444485
0.782941	0.000203503	1.86841	0.000616816	2.01986	0.000550993	0.852989	0.000225031	1.56929	0.000445901
0.787707	0.000204766	1.87538	0.000618754	2.0253	0.000552453	0.856189	0.000225889	1.57419	0.000447258
0.792448	0.000206022	1.88225	0.000620665	2.03062	0.000553882	0.859274	0.000226716	1.57906	0.000448606
0.79703	0.000207237	1.88894	0.000622525	2.0357	0.000555245	0.862517	0.000227585	1.58393	0.000449954
0.801532	0.00020843	1.89556	0.000624367	2.04057	0.000556551	0.865994	0.000228517	1.58875	0.00045129
0.806119	0.000209645	1.90233	0.00062625	2.04529	0.00055782	0.869658	0.000229499	1.59354	0.000452618
0.810898	0.000210912	1.90937	0.000628209	2.0499	0.000559057	0.873593	0.000230553	1.5983	0.000453934
0.815941	0.000212249	1.91667	0.000630238	2.05437	0.000560255	0.877843	0.000231692	1.60298	0.000455231
0.821214	0.000213646	1.92421	0.000632335	2.05871	0.000561422	0.882165	0.000232851	1.60765	0.000456524
0.826553	0.000215061	1.93201	0.000634504	2.06303	0.00056258	0.886312	0.000233962	1.61239	0.000457836
0.831869	0.00021647	1.94003	0.000636734	2.06734	0.000563739	0.890276	0.000235024	1.61706	0.000459131
0.837145	0.000217868	1.94817	0.000638998	2.0717	0.000564909	0.894139	0.00023606	1.6214	0.000460334
0.842238	0.000219218	1.95638	0.000641283	2.07619	0.000566114	0.897914	0.000237071	1.6254	0.00046144
0.847017	0.000220485	1.96465	0.000643582	2.08085	0.000567363	0.901567	0.00023805	1.62936	0.000462537
0.851663	0.000221716	1.97288	0.000645873	2.08554	0.000568624	0.90506	0.000238987	1.63356	0.0004637
0.856464	0.000222988	1.98093	0.000648111	2.09016	0.000569864	0.908361	0.000239871	1.638	0.000464932
0.861375	0.00022429	1.98873	0.000650279	2.09471	0.000571084	0.911456	0.000240701	1.64255	0.00046619
0.866163	0.000225559	1.99644	0.000652423	2.09918	0.000572284	0.91444	0.0002415	1.64702	0.000467427
0.870722	0.000226768	2.00423	0.000654591	2.10355	0.000573457	0.917499	0.00024232	1.65123	0.000468595
0.875007	0.000227903	2.01195	0.00065674	2.10791	0.000574627	0.920689	0.000243175	1.65505	0.000469654
0.878941	0.000228946	2.01933	0.000658791	2.11243	0.000575842	0.923871	0.000244028	1.65846	0.000470597
0.882553	0.000229903	2.02636	0.000660747	2.11711	0.000577098	0.927014	0.00024487	1.66162	0.000471473
0.886027	0.000230824	2.03327	0.00066267	2.12173	0.000578339	0.930244	0.000245736	1.66485	0.000472366
0.889605	0.000231772	2.04019	0.000664594	2.12622	0.000579544	0.933549	0.000246622	1.66839	0.000473347
0.893436	0.000232788	2.0472	0.000666543	2.13077	0.000580766	0.936761	0.000247483	1.67231	0.000474434
0.897469	0.000233857	2.05441	0.000668548	2.13573	0.000582095	0.939893	0.000248322	1.67649	0.00047559
0.90153	0.000234933	2.06194	0.000670642	2.14125	0.000583577	0.943089	0.000249179	1.68072	0.000476763
0.905539	0.000235996	2.0698	0.000672828	2.14725	0.000585188	0.946253	0.000250027	1.68502	0.000477953
0.909547	0.000237058	2.07785	0.000675068	2.15352	0.000586871	0.949109	0.000250792	1.68955	0.000479207
0.913618	0.000238137	2.08588	0.000677301	2.15985	0.000588572	0.951602	0.00025146	1.69439	0.00048055
0.917802	0.000239246	2.09382	0.000679512	2.16611	0.000590251	0.953873	0.000252069	1.69948	0.000481959
0.922159	0.000240401	2.1018	0.000681732	2.17227	0.000591904	0.956009	0.000252642	1.70473	0.000483412
0.926741	0.000241615	2.10984	0.000683968	2.17841	0.000593552	0.958146	0.000253214	1.71012	0.000484906
0.93157	0.000242895	2.11768	0.000686149	2.18459	0.000595212	0.960528	0.000253853	1.71563	0.00048643
0.936566	0.000244219	2.12508	0.000688207	2.19081	0.000596884	0.963259	0.000254585	1.72119	0.000487971
0.941566	0.000245545	2.13204	0.000690144	2.19703	0.000598553	0.966213	0.000255376	1.72679	0.000489523
0.946532	0.000246861	2.13875	0.000692009	2.20318	0.000600203	0.969209	0.000256179	1.73252	0.00049111
0.951523	0.000248184	2.14541	0.000693863	2.2092	0.000601819	0.972285	0.000257004	1.73851	0.000492768
0.956433	0.000249485	2.15228	0.000695774	2.21508	0.000603398	0.975696	0.000257918	1.74488	0.000494533
0.960999	0.000250696	2.15941	0.000697756	2.22086	0.00060495	0.979598	0.000258964	1.75159	0.000496392
0.965148	0.000251795	2.16659	0.000699753	2.22666	0.000606506	0.983922	0.000260123	1.75837	0.000498271
0.969116	0.000252847	2.17365	0.000701718	2.23259	0.0006081	0.988476	0.000261343	1.76498	0.000500101
0.973199	0.000253929	2.18065	0.000703665	2.23868	0.000609733	0.993004	0.000262557	1.77142	0.000501886
0.977545	0.000255081	2.18764	0.000705608	2.24477	0.000611368	0.997267	0.0002637	1.77785	0.000503664
0.982203	0.000256316	2.19459	0.000707544	2.25067	0.000612953	1.00121	0.000264757	1.78427	0.000505444
0.987129	0.000257622	2.20156	0.000709481	2.25637	0.000614484	1.00501	0.000265775	1.79061	0.000507201
0.99212	0.000258945	2.20862	0.000711446	2.26207	0.000616014	1.00889	0.000266816	1.79683	0.000508922
0.997	0.000260238	2.21582	0.00071345	2.26796	0.000617596	1.01292	0.000267894	1.80287	0.000510596
1.00181	0.000261513	2.22308	0.000715469	2.27398	0.000619212	1.017	0.000268988	1.80871	0.000512214
1.00668	0.000262805	2.23024	0.000717461	2.27996	0.000620816	1.0211	0.000270088	1.81441	0.000513791
1.01154	0.000264093	2.23726	0.000719414	2.28587	0.000622403	1.02509	0.000271157	1.82008	0.000515363
1.01617	0.000265319	2.24428	0.000721365	2.29187	0.000624013	1.02866	0.000272114	1.82592	0.000516981
1.02055	0.00026648	2.25145	0.000723362	2.29803	0.000625667	1.03174	0.000272939	1.83203	0.000518673
1.02487	0.000267625	2.25879	0.000725403	2.30419	0.000627322	1.03466	0.000273722	1.83819	0.00052038
1.02915	0.000268759	2.26617	0.000727457	2.31016	0.000628925	1.03769	0.000274533	1.8441	0.000522017
1.03327	0.000269853	2.27353	0.000729505	2.31603	0.0006305	1.04079	0.000275364	1.8497	0.000523568
1.03728	0.000270916	2.28085	0.00073154	2.32201	0.000632107	1.04395	0.000276213	1.85512	0.00052507
1.04131	0.000271982	2.28811	0.000733561	2.32813	0.000633749	1.04726	0.000277099	1.86049	0.000526557
1.04537	0.000273059	2.29541	0.000735591	2.33432	0.000635411	1.05066	0.000278012	1.86593	0.000528064
1.04941	0.000274131	2.30291	0.000737677	2.34065	0.00063711	1.05407	0.000278926	1.87165	0.000529647
1.05337	0.000275181	2.31075	0.000739858	2.34713	0.00063885	1.05754	0.000279856	1.87775	0.000531338
1.05717	0.000276188	2.31894	0.000742136	2.35356	0.000640577	1.06118	0.00028083	1.88413	0.000533104
1.0608	0.00027715	2.32742	0.000744497	2.35974	0.000642235	1.06493	0.000281836	1.89048	0.000534866
1.06445	0.000278118	2.33617	0.000746932	2.36561	0.000643812	1.06866	0.000282835	1.89667	0.00053658
1.06831	0.00027914	2.34506	0.000749406	2.37132	0.000645344	1.07231	0.000283813	1.9028	0.000538276
1.0723	0.000280197	2.35389	0.00075186	2.37706	0.000646887	1.07581	0.000284753	1.90902	0.00054
1.07629	0.000281255	2.36246	0.000754247	2.38294	0.000648464	1.0791	0.000285634	1.91528	0.000541734
1.08033	0.000282326	2.37066	0.000756528	2.38883	0.000650047	1.08224	0.000286475	1.92138	0.000543426
1.08454	0.000283443	2.37841	0.000758684	2.39461	0.000651597	1.08538	0.000287318	1.92734	0.000545076
1.0889	0.0002846	2.38584	0.000760751	2.40026	0.000653114	1.08851	0.000288157	1.93329	0.000546725
1.09331	0.000285769	2.39318	0.000762794	2.40584	0.000654615	1.09149	0.000288954	1.93923	0.00054837
1.09771	0.000286934	2.4005	0.00076483	2.41141	0.00065611	1.09434	0.000289718	1.945	0.000549967
1.10207	0.000288091	2.40776	0.00076685	2.41694	0.000657594	1.09732	0.000290519	1.95054	0.000551504
1.10643	0.000289247	2.41494	0.000768848	2.42242	0.000659065	1.10062	0.000291403	1.95602	0.000553021
1.11082	0.000290409	2.42198	0.000770806	2.42784	0.000660521	1.10408	0.000292329	1.96158	0.000554561
1.11514	0.000291554	2.42874	0.000772688	2.43313	0.00066194	1.1075	0.000293246	1.96725	0.000556133
1.11933	0.000292664	2.43525	0.000774498	2.43821	0.000663306	1.11099	0.000294181	1.97304	0.000557735
1.12356	0.000293787	2.4417	0.000776293	2.44318	0.000664641	1.11474	0.000295188	1.97904	0.0005594
1.12809	0.000294989	2.44821	0.000778106	2.44808	0.000665955	1.11881	0.000296277	1.98551	0.000561189
1.13295	0.000296275	2.45473	0.000779918	2.45283	0.000667232	1.12301	0.000297405	1.99248	0.000563121
1.1379	0.000297588	2.46114	0.000781701	2.4575	0.000668486	1.12715	0.000298513	1.99962	0.0005651
1.14265	0.000298849	2.46736	0.000783435	2.4622	0.000669748	1.13115	0.000299586	2.0065	0.000567006
1.14705	0.000300015	2.47334	0.000785098	2.46689	0.000671005	1.13521	0.000300673	2.01296	0.000568795
1.15115	0.000301101	2.47907	0.000786692	2.47152	0.00067225	1.1394	0.000301798	2.0191	0.000570495
1.15508	0.000302142	2.48469	0.000788256	2.47626	0.000673521	1.14354	0.000302907	2.02501	0.000572135
1.15883	0.000303137	2.49033	0.000789823	2.48119	0.000674847	1.14745	0.000303955	2.03071	0.000573714
1.16237	0.000304076	2.49591	0.000791377	2.48618	0.000676187	1.15123	0.000304969	2.03619	0.000575232
1.16582	0.000304991	2.50135	0.000792892	2.49102	0.000677486	1.15518	0.000306026	2.0415	0.000576703
1.16945	0.000305951	2.50669	0.000794376	2.49576	0.000678758	1.15957	0.000307203	2.04672	0.000578149
1.17323	0.000306955	2.51194	0.000795839	2.50064	0.000680069	1.16436	0.000308489	2.05188	0.000579578
1.17687	0.000307919	2.5171	0.000797274	2.50583	0.000681462	1.16924	0.000309797	2.05694	0.00058098
1.18012	0.000308781	2.52218	0.000798688	2.51123	0.000682911	1.17395	0.000311058	2.06191	0.000582356
1.18299	0.000309543	2.52718	0.000800079	2.51672	0.000684387	1.17843	0.00031226	2.06694	0.000583751
1.18551	0.000310209	2.53208	0.000801442	2.52229	0.000685882	1.18277	0.000313422	2.07218	0.000585201
1.18768	0.000310784	2.537	0.000802811	2.52784	0.000687372	1.18701	0.000314559	2.0775	0.000586676
1.18959	0.000311292	2.54219	0.000804256	2.53327	0.00068883	1.19113	0.000315666	2.08278	0.000588138
1.19127	0.000311736	2.54773	0.000805797	2.5387	0.000690288	1.19505	0.000316714	2.08806	0.000589603
1.19267	0.000312108	2.5534	0.000807375	2.54434	0.000691803	1.19871	0.000317697	2.09339	0.000591079
1.19389	0.000312433	2.55909	0.00080896	2.55015	0.000693363	1.20226	0.000318648	2.09858	0.000592517
1.19508	0.000312747	2.56498	0.000810597	2.55589	0.000694906	1.20586	0.000319613	2.10353	0.000593887
1.19611	0.00031302	2.57124	0.000812339	2.56155	0.000696425	1.20952	0.000320595	2.10845	0.000595252
1.19674	0.000313186	2.57774	0.000814148	2.56732	0.000697975	1.21311	0.000321556	2.11362	0.000596685
1.19689	0.000313228	2.5842	0.000815946	2.57322	0.00069956	1.2166	0.000322493	2.11909	0.000598201
1.19675	0.00031319	2.5905	0.000817698	2.57907	0.00070113	1.22025	0.000323471	2.12476	0.000599771
1.1965	0.000313125	2.59664	0.000819408	2.58484	0.000702679	1.22419	0.000324527	2.13068	0.000601411
1.19618	0.00031304	2.60265	0.00082108	2.59069	0.000704251	1.22831	0.000325631	2.13711	0.000603192
1.19576	0.000312928	2.60853	0.000822715	2.59664	0.000705847	1.23248	0.000326749	2.14415	0.000605143
1.19528	0.0003128	2.61431	0.000824326	2.60252	0.000707428	1.23671	0.000327883	2.15158	0.000607201
1.19474	0.000312658	2.62009	0.000825933	2.6084	0.000709007	1.24107	0.000329051	2.15913	0.000609293
1.19406	0.000312476	2.62585	0.000827537	2.6145	0.000710646	1.24555	0.000330253	2.16666	0.00061138
1.19323	0.000312258	2.63149	0.000829107	2.62088	0.000712358	1.25005	0.000331459	2.17406	0.00061343
1.19244	0.000312046	2.63696	0.000830629	2.62741	0.000714113	1.25447	0.000332645	2.18126	0.000615424
1.1918	0.000311878	2.64235	0.000832129	2.63412	0.000715914	1.25886	0.000333822	2.18827	0.000617368
1.19137	0.000311764	2.64774	0.000833628	2.64109	0.000717784	1.26326	0.000335	2.1951	0.000619261
1.19115	0.000311705	2.65314	0.00083513	2.64824	0.000719705	1.26748	0.000336131	2.20171	0.000621092
1.19104	0.000311675	2.65844	0.000836607	2.65544	0.00072164	1.27125	0.000337141	2.20805	0.000622849
1.19086	0.000311628	2.66358	0.000838036	2.6627	0.000723588	1.27453	0.000338022	2.21418	0.000624547
1.19065	0.000311573	2.66871	0.000839465	2.67009	0.000725574	1.27754	0.000338828	2.22025	0.00062623
1.19063	0.000311567	2.67408	0.000840958	2.67761	0.000727592	1.28046	0.000339613	2.22643	0.000627943
1.19084	0.000311624	2.67959	0.000842492	2.68506	0.000729594	1.28349	0.000340423	2.23274	0.000629691
1.19124	0.00031173	2.68508	0.00084402	2.69236	0.000731555	1.28678	0.000341305	2.23914	0.000631463
1.1919	0.000311904	2.69061	0.000845559	2.69966	0.000733514	1.29029	0.000342248	2.24556	0.000633244
1.19293	0.000312177	2.69627	0.000847135	2.70711	0.000735516	1.29388	0.00034321	2.25194	0.00063501
1.19431	0.000312544	2.70191	0.000848704	2.7146	0.000737526	1.29756	0.000344195	2.25817	0.000636736
1.19593	0.000312973	2.70736	0.000850221	2.72186	0.000739477	1.30144	0.000345236	2.26425	0.000638423
1.19769	0.000313438	2.71268	0.000851701	2.72894	0.000741378	1.30553	0.000346334	2.27035	0.000640111
1.19951	0.000313922	2.71797	0.000853172	2.73595	0.00074326	1.30975	0.000347465	2.27659	0.000641842
1.20136	0.000314412	2.7232	0.000854628	2.74283	0.000745109	1.31402	0.000348609	2.28305	0.00064363
1.20327	0.000314918	2.72838	0.00085607	2.74952	0.000746906	1.31832	0.000349762	2.28967	0.000645466
1.20535	0.000315469	2.73369	0.000857548	2.75612	0.000748679	1.32267	0.000350928	2.29646	0.000647348
1.20767	0.000316086	2.73929	0.000859107	2.76273	0.000750454	1.32708	0.000352109	2.30351	0.000649302
1.21029	0.00031678	2.74517	0.000860743	2.76935	0.000752231	1.33151	0.000353299	2.31093	0.000651356
1.21323	0.000317559	2.7512	0.000862421	2.77586	0.00075398	1.33598	0.000354497	2.31862	0.000653488
1.21654	0.000318435	2.75727	0.000864112	2.78216	0.000755673	1.34051	0.000355711	2.32642	0.000655649
1.22015	0.000319393	2.7634	0.000865818	2.78838	0.000757342	1.34506	0.000356931	2.33423	0.000657814
1.22374	0.000320345	2.7697	0.00086757	2.79478	0.000759062	1.34956	0.000358138	2.34207	0.000659987
1.22704	0.00032122	2.77622	0.000869386	2.80144	0.000760852	1.35407	0.000359346	2.35001	0.000662187
1.23017	0.000322049	2.78291	0.000871248	2.80808	0.000762635	1.3586	0.000360561	2.3581	0.000664429
1.23336	0.000322895	2.78964	0.000873122	2.81435	0.000764317	1.36298	0.000361735	2.36629	0.0006667
1.23665	0.000323767	2.79646	0.000875019	2.82019	0.000765887	1.3671	0.000362839	2.37438	0.00066894
1.23994	0.00032464	2.80349	0.000876975	2.8259	0.00076742	1.3712	0.00036394	2.38221	0.000671111
1.24325	0.000325518	2.81065	0.000878969	2.8317	0.00076898	1.37565	0.000365132	2.38991	0.000673244
1.24672	0.000326436	2.81769	0.000880928	2.8376	0.000770564	1.38044	0.000366417	2.39759	0.000675372
1.25049	0.000327438	2.82447	0.000882814	2.84364	0.000772184	1.38528	0.000367714	2.40526	0.000677497
1.25469	0.00032855	2.83115	0.000884674	2.85003	0.000773901	1.3899	0.000368952	2.41294	0.000679628
1.25925	0.00032976	2.83796	0.000886571	2.85679	0.000775718	1.39434	0.000370142	2.42072	0.000681784
1.26395	0.000331006	2.84486	0.000888489	2.8636	0.000777546	1.39885	0.000371352	2.42846	0.000683928
1.26844	0.000332196	2.85153	0.000890348	2.87029	0.000779343	1.40363	0.000372633	2.43588	0.000685985
1.27259	0.000333296	2.85783	0.000892099	2.87708	0.000781168	1.40867	0.000373986	2.443	0.000687958
1.27669	0.000334385	2.86383	0.000893771	2.88411	0.000783055	1.41391	0.000375389	2.45016	0.000689942
1.28116	0.000335569	2.86979	0.000895429	2.89118	0.000784954	1.41921	0.000376811	2.45759	0.000692001
1.28595	0.000336838	2.87588	0.000897123	2.89816	0.00078683	1.42443	0.000378209	2.46517	0.000694102
1.29069	0.000338094	2.88208	0.000898851	2.90515	0.000788708	1.42942	0.00037955	2.47284	0.000696228
1.29533	0.000339325	2.8882	0.000900555	2.91226	0.000790617	1.43412	0.000380808	2.4807	0.000698406
1.30012	0.000340595	2.89408	0.000902191	2.91947	0.000792553	1.43853	0.00038199	2.48873	0.000700633
1.30496	0.00034188	2.89976	0.00090377	2.92664	0.000794479	1.44278	0.000383131	2.49681	0.000702872
1.30948	0.000343077	2.90535	0.000905329	2.93362	0.000796355	1.44694	0.000384246	2.50489	0.000705112
1.31357	0.000344162	2.91099	0.000906898	2.94041	0.000798179	1.45103	0.000385342	2.51296	0.000707347
1.3174	0.000345177	2.91679	0.000908512	2.94724	0.000800012	1.4552	0.00038646	2.52095	0.000709561
1.32096	0.000346121	2.92277	0.000910177	2.95425	0.000801896	1.4597	0.000387668	2.52886	0.000711754
1.32417	0.000346973	2.9287	0.000911826	2.96125	0.000803776	1.46459	0.000388977	2.53672	0.000713933
1.32711	0.000347752	2.93433	0.000913395	2.96794	0.000805574	1.46959	0.000390319	2.54448	0.000716085
1.32988	0.000348486	2.9398	0.000914916	2.9743	0.000807283	1.47445	0.000391623	2.55212	0.0007182
1.33254	0.000349192	2.94537	0.000916468	2.98048	0.000808942	1.47917	0.000392889	2.55972	0.000720308
1.33525	0.000349908	2.95115	0.000918077	2.98652	0.000810564	1.48391	0.000394158	2.56742	0.000722442
1.33822	0.000350698	2.95714	0.000919743	2.9924	0.000812144	1.48877	0.000395462	2.57518	0.000724594
1.34156	0.000351582	2.96341	0.000921489	2.99825	0.000813715	1.49379	0.000396808	2.58289	0.000726729
1.34509	0.000352519	2.96988	0.00092329	3.00419	0.000815313	1.49904	0.000398217	2.59042	0.000728817
1.34867	0.000353467	2.97626	0.000925067	3.01018	0.000816922	1.50455	0.000399692	2.59779	0.00073086
1.3522	0.000354403	2.98245	0.000926789	3.01605	0.000818499	1.51013	0.00040119	2.60514	0.000732898
1.3556	0.000355306	2.98874	0.000928539	3.02184	0.000820054	1.5156	0.000402655	2.61262	0.000734971
1.35886	0.00035617	2.99534	0.000930377	3.02782	0.000821659	1.52098	0.000404098	2.62024	0.000737083
1.36207	0.000357021	3.00202	0.000932237	3.03411	0.000823349	1.52646	0.000405569	2.62793	0.000739213
1.36529	0.000357875	3.00855	0.000934055	3.04045	0.000825053	1.53208	0.000407076	2.63561	0.000741342
1.36844	0.000358709	3.015	0.000935849	3.04654	0.000826688	1.5377	0.000408581	2.6433	0.000743475
1.37147	0.000359512	3.02136	0.000937622	3.05242	0.000828269	1.54322	0.000410061	2.65107	0.000745628
1.37461	0.000360347	3.02746	0.000939318	3.05837	0.000829866	1.54871	0.000411533	2.65892	0.000747804
1.3782	0.000361298	3.03319	0.000940914	3.06458	0.000831534	1.55424	0.000413017	2.66676	0.000749977
1.38236	0.000362399	3.03864	0.000942432	3.07114	0.000833296	1.55987	0.000414526	2.67445	0.000752108
1.3869	0.000363605	3.04393	0.000943903	3.07797	0.000835132	1.56559	0.00041606	2.68195	0.000754187
1.39154	0.000364835	3.04916	0.000945361	3.08501	0.000837023	1.57133	0.0004176	2.68933	0.000756234
1.39611	0.000366046	3.05448	0.000946841	3.09236	0.000838998	1.57713	0.000419154	2.69673	0.000758286
1.40065	0.000367251	3.0599	0.000948351	3.10014	0.000841089	1.58313	0.000420765	2.70428	0.000760378
1.4052	0.000368456	3.0654	0.000949881	3.10828	0.000843274	1.58944	0.000422455	2.71197	0.000762509
1.40958	0.000369618	3.07104	0.000951451	3.11661	0.000845514	1.59596	0.000424205	2.71966	0.000764642
1.41368	0.000370704	3.07704	0.000953122	3.12509	0.000847791	1.60258	0.00042598	2.72728	0.000766754
1.41758	0.00037174	3.08354	0.00095493	3.1336	0.000850077	1.60917	0.000427746	2.73485	0.000768852
1.42143	0.000372761	3.09035	0.000956828	3.14194	0.000852318	1.61563	0.000429479	2.7424	0.000770946
1.42529	0.000373784	3.09713	0.000958716	3.14995	0.00085447	1.62191	0.000431162	2.74987	0.000773015
1.42923	0.000374828	3.10374	0.000960556	3.15758	0.00085652	1.62794	0.000432781	2.7571	0.000775021
1.43326	0.000375897	3.11033	0.00096239	3.16484	0.000858469	1.63371	0.000434327	2.76403	0.000776942
1.43715	0.000376928	3.11704	0.000964257	3.17175	0.000860327	1.63922	0.000435805	2.77065	0.000778778
1.44059	0.000377841	3.12383	0.000966148	3.17848	0.000862134	1.64455	0.000437234	2.77691	0.000780514
1.44359	0.000378637	3.13068	0.000968055	3.18529	0.000863966	1.64973	0.000438624	2.78276	0.000782133
1.44639	0.00037938	3.13757	0.000969973	3.19238	0.00086587	1.6548	0.000439982	2.78827	0.00078366
1.44912	0.000380103	3.14447	0.000971895	3.19968	0.000867831	1.65985	0.000441337	2.79362	0.000785146
1.45179	0.00038081	3.15136	0.000973811	3.20709	0.000869823	1.66496	0.000442708	2.79901	0.000786638
1.45447	0.00038152	3.15822	0.000975723	3.21471	0.000871869	1.66999	0.000444057	2.80461	0.00078819
1.45722	0.000382251	3.16508	0.000977631	3.22268	0.00087401	1.67476	0.000445336	2.8105	0.000789823
1.45997	0.000382979	3.1719	0.000979532	3.23101	0.000876248	1.67937	0.000446572	2.8165	0.000791489
1.46262	0.000383681	3.17864	0.000981408	3.2396	0.000878557	1.68416	0.000447856	2.8224	0.000793124
1.46528	0.000384388	3.18525	0.000983249	3.2484	0.000880922	1.6893	0.000449234	2.82824	0.000794741
1.4682	0.000385162	3.1918	0.000985072	3.25734	0.000883322	1.6946	0.000450656	2.83412	0.000796374
1.47151	0.000386041	3.19839	0.000986905	3.26625	0.000885716	1.69981	0.000452053	2.83993	0.000797983
1.47511	0.000386994	3.20493	0.000988728	3.275	0.000888068	1.70486	0.000453407	2.84552	0.000799532
1.47875	0.00038796	3.21127	0.000990491	3.28358	0.000890375	1.70981	0.000454734	2.85101	0.000801054
1.48229	0.000388899	3.21734	0.000992184	3.29213	0.000892672	1.71468	0.000456041	2.85653	0.000802586
1.48579	0.000389826	3.22322	0.000993819	3.30075	0.000894987	1.7195	0.000457333	2.86208	0.000804125
1.48942	0.000390789	3.2289	0.0009954	3.30935	0.000897298	1.72433	0.000458628	2.86768	0.000805676
1.49332	0.000391822	3.23449	0.000996957	3.31777	0.00089956	1.72932	0.000459967	2.87343	0.000807272
1.49746	0.000392921	3.24024	0.000998557	3.32601	0.000901775	1.73463	0.000461391	2.87941	0.000808928
1.50172	0.00039405	3.24625	0.00100023	3.33421	0.000903977	1.74021	0.000462889	2.88552	0.000810622
1.50595	0.000395172	3.25248	0.00100197	3.34244	0.000906189	1.7458	0.000464388	2.8917	0.000812335
1.51015	0.000396285	3.25883	0.00100374	3.35076	0.000908425	1.75127	0.000465854	2.89792	0.00081406
1.51438	0.000397408	3.26506	0.00100547	3.35919	0.00091069	1.75677	0.000467328	2.90409	0.000815771
1.51868	0.000398547	3.27087	0.00100709	3.3676	0.000912949	1.76246	0.000468856	2.91002	0.000817414
1.52299	0.000399691	3.27637	0.00100862	3.37579	0.00091515	1.7684	0.000470447	2.91565	0.000818977
1.52729	0.000400832	3.28201	0.00101019	3.38369	0.000917273	1.7745	0.000472085	2.92113	0.000820494
1.5316	0.000401973	3.28799	0.00101185	3.39134	0.00091933	1.78065	0.000473733	2.92647	0.000821977
1.53593	0.000403121	3.29415	0.00101357	3.39879	0.000921332	1.78665	0.000475343	2.93159	0.000823396
1.54024	0.000404266	3.30033	0.00101529	3.4061	0.000923294	1.79235	0.000476873	2.93649	0.000824755
1.54439	0.000405365	3.30645	0.00101699	3.41331	0.000925233	1.79768	0.0004783	2.94138	0.000826109
1.54829	0.000406399	3.31236	0.00101864	3.42049	0.000927162	1.80264	0.000479632	2.94644	0.000827514
1.55212	0.000407416	3.31795	0.0010202	3.42765	0.000929086	1.80742	0.000480914	2.95172	0.000828978
1.55615	0.000408484	3.32344	0.00102172	3.43481	0.000931011	1.81217	0.000482188	2.95715	0.000830483
1.56042	0.000409616	3.32906	0.00102329	3.44208	0.000932964	1.81689	0.000483454	2.9627	0.000832021
1.56473	0.00041076	3.3349	0.00102492	3.4497	0.000935011	1.82146	0.000484678	2.96828	0.00083357
1.56897	0.000411883	3.34095	0.0010266	3.45784	0.000937199	1.82584	0.000485855	2.97375	0.000835084
1.57315	0.000412991	3.34713	0.00102832	3.46635	0.000939487	1.83024	0.000487032	2.97903	0.000836549
1.57719	0.000414063	3.35343	0.00103008	3.47475	0.000941743	1.83474	0.000488241	2.98423	0.000837991
1.58096	0.000415065	3.35978	0.00103184	3.48265	0.000943866	1.8393	0.000489465	2.98928	0.00083939
1.58456	0.000416018	3.36599	0.00103357	3.49013	0.000945876	1.84381	0.000490674	2.99398	0.000840693
1.58822	0.000416989	3.37199	0.00103524	3.49759	0.000947883	1.84825	0.000491865	2.9984	0.000841921
1.59212	0.000418024	3.37799	0.00103691	3.50529	0.000949952	1.85271	0.000493059	3.00284	0.00084315
1.59626	0.000419122	3.38431	0.00103868	3.51319	0.000952074	1.85727	0.000494282	3.00741	0.000844418
1.60055	0.000420258	3.39105	0.00104055	3.52116	0.000954215	1.86202	0.000495557	3.01214	0.000845729
1.60482	0.00042139	3.39804	0.0010425	3.52919	0.000956374	1.86704	0.000496904	3.01708	0.000847098
1.60893	0.000422482	3.40513	0.00104447	3.53728	0.000958549	1.87235	0.000498327	3.02223	0.000848527
1.61287	0.000423525	3.41227	0.00104646	3.5453	0.000960704	1.87777	0.000499781	3.02744	0.000849973
1.61665	0.000424529	3.41945	0.00104846	3.55313	0.000962807	1.88306	0.000501202	3.0326	0.000851401
1.62036	0.000425513	3.42661	0.00105045	3.56081	0.000964872	1.88815	0.000502567	3.03776	0.000852834
1.62416	0.000426519	3.43365	0.00105241	3.56838	0.000966907	1.89306	0.000503883	3.04308	0.00085431
1.62817	0.000427582	3.44049	0.00105432	3.57572	0.000968879	1.89778	0.000505148	3.04863	0.000855849
1.63232	0.000428684	3.44716	0.00105618	3.58276	0.000970771	1.90235	0.000506374	3.05445	0.000857462
1.63653	0.0004298	3.45383	0.00105803	3.5897	0.000972637	1.90694	0.000507606	3.06047	0.00085913
1.64083	0.000430941	3.46059	0.00105992	3.59669	0.000974514	1.91158	0.00050885	3.06644	0.000860786
1.64533	0.000432133	3.4674	0.00106181	3.60354	0.000976355	1.91608	0.000510059	3.0721	0.000862354
1.65004	0.000433382	3.47414	0.00106369	3.61007	0.000978111	1.92035	0.000511203	3.07743	0.000863834
1.65487	0.000434663	3.48062	0.00106549	3.61649	0.000979837	1.92444	0.000512301	3.08278	0.000865316
1.65969	0.000435942	3.4868	0.00106722	3.62309	0.000981611	1.9285	0.000513389	3.08848	0.000866899
1.66447	0.00043721	3.49289	0.00106891	3.62996	0.000983456	1.93264	0.000514498	3.09454	0.000868578
1.66927	0.000438484	3.49915	0.00107065	3.63703	0.000985357	1.93691	0.000515644	3.10074	0.000870297
1.67407	0.000439757	3.50569	0.00107248	3.64429	0.000987307	1.94129	0.000516821	3.10707	0.000872053
1.67871	0.000440987	3.51243	0.00107435	3.65165	0.000989287	1.94568	0.000517997	3.11362	0.000873868
1.6831	0.000442151	3.51931	0.00107627	3.659	0.000991261	1.94993	0.000519138	3.12035	0.000875736
1.68742	0.000443297	3.52634	0.00107823	3.66623	0.000993204	1.95405	0.000520241	3.12724	0.000877644
1.69193	0.000444493	3.53369	0.00108027	3.67329	0.000995102	1.95815	0.000521341	3.1343	0.000879604
1.69669	0.000445757	3.5413	0.00108239	3.68015	0.000996946	1.96235	0.000522469	3.1415	0.0008816
1.70171	0.000447088	3.54885	0.0010845	3.68687	0.000998752	1.96665	0.000523622	3.14863	0.000883576
1.7069	0.000448463	3.55607	0.00108651	3.6936	0.00100056	1.97099	0.000524786	3.1555	0.000885483
1.71198	0.000449811	3.56309	0.00108846	3.70048	0.00100241	1.97541	0.000525971	3.16214	0.000887323
1.7167	0.000451063	3.57017	0.00109043	3.70752	0.0010043	1.97997	0.000527195	3.16872	0.000889148
1.72106	0.000452219	3.57744	0.00109246	3.71469	0.00100623	1.98466	0.000528454	3.17544	0.000891012
1.72521	0.000453318	3.58493	0.00109455	3.72191	0.00100817	1.98941	0.000529726	3.18237	0.000892934
1.72923	0.000454385	3.59269	0.00109671	3.72889	0.00101005	1.99408	0.000530979	3.18943	0.000894891
1.73314	0.000455422	3.60068	0.00109893	3.7354	0.0010118	1.99853	0.000532172	3.19642	0.000896831
1.73698	0.00045644	3.60885	0.00110121	3.7415	0.00101344	2.00267	0.000533285	3.20323	0.000898719
1.74082	0.000457461	3.61714	0.00110352	3.74737	0.00101501	2.00673	0.000534372	3.20987	0.00090056
1.74472	0.000458494	3.62545	0.00110583	3.7531	0.00101655	2.01107	0.000535537	3.21644	0.000902383
1.74869	0.000459547	3.63361	0.0011081	3.75874	0.00101807	2.01581	0.000536809	3.22299	0.000904198
1.75285	0.000460651	3.64157	0.00111032	3.76441	0.00101959	2.02074	0.00053813	3.22946	0.000905993
1.75728	0.000461825	3.64932	0.00111248	3.77015	0.00102114	2.02568	0.000539456	3.23584	0.000907763
1.76178	0.000463019	3.65684	0.00111457	3.77575	0.00102264	2.03063	0.000540785	3.24218	0.000909521
1.76609	0.000464161	3.66421	0.00111663	3.781	0.00102406	2.03562	0.000542122	3.24853	0.000911281
1.77013	0.000465232	3.67164	0.0011187	3.78604	0.00102541	2.04063	0.000543465	3.25484	0.000913033
1.77402	0.000466265	3.67925	0.00112082	3.79111	0.00102677	2.04564	0.00054481	3.26107	0.000914758
1.77788	0.000467289	3.68693	0.00112295	3.79624	0.00102815	2.0505	0.000546114	3.26719	0.000916457
1.78174	0.000468312	3.69449	0.00112506	3.80138	0.00102953	2.05503	0.000547329	3.27332	0.000918158
1.78561	0.000469339	3.70184	0.00112711	3.80661	0.00103094	2.05922	0.000548453	3.27963	0.000919907
1.78962	0.000470403	3.7089	0.00112908	3.81208	0.00103241	2.06327	0.00054954	3.28626	0.000921744
1.79385	0.000471525	3.71568	0.00113096	3.81779	0.00103394	2.06737	0.000550639	3.2931	0.000923643
1.79816	0.000472669	3.72228	0.0011328	3.82367	0.00103552	2.07153	0.000551755	3.29992	0.000925534
1.80244	0.000473803	3.72868	0.00113458	3.82966	0.00103713	2.07567	0.000552867	3.30666	0.000927403
1.80675	0.000474945	3.73476	0.00113628	3.83581	0.00103879	2.07978	0.000553968	3.31346	0.000929288
1.81119	0.000476125	3.74059	0.0011379	3.8422	0.0010405	2.08386	0.000555064	3.3203	0.000931187
1.8157	0.000477321	3.74648	0.00113954	3.84865	0.00104224	2.08797	0.000556165	3.32699	0.000933041
1.82019	0.00047851	3.75267	0.00114127	3.85482	0.0010439	2.09215	0.000557286	3.33338	0.000934813
1.8247	0.000479708	3.75908	0.00114305	3.86057	0.00104544	2.09646	0.000558444	3.33957	0.000936531
1.82932	0.000480933	3.76548	0.00114483	3.8661	0.00104693	2.10097	0.000559654	3.3458	0.00093826
1.83403	0.000482182	3.77171	0.00114657	3.87158	0.0010484	2.10561	0.000560898	3.35226	0.000940051
1.83881	0.00048345	3.77786	0.00114828	3.87698	0.00104986	2.11015	0.000562117	3.35892	0.000941899
1.84363	0.000484729	3.7842	0.00115005	3.8822	0.00105126	2.1145	0.000563283	3.3656	0.000943751
1.84838	0.000485988	3.79094	0.00115193	3.88723	0.00105261	2.11877	0.000564429	3.37218	0.000945574
1.85298	0.000487208	3.79794	0.00115388	3.89224	0.00105396	2.12315	0.000565603	3.37875	0.000947399
1.85753	0.000488416	3.80493	0.00115582	3.89745	0.00105536	2.12772	0.000566829	3.38547	0.000949262
1.86214	0.000489638	3.81186	0.00115775	3.90286	0.00105681	2.13251	0.000568114	3.39224	0.000951138
1.8667	0.000490849	3.81888	0.00115971	3.9083	0.00105828	2.13753	0.000569461	3.39879	0.000952957
1.87113	0.000492022	3.82603	0.0011617	3.91362	0.00105971	2.1427	0.000570849	3.40503	0.000954687
1.87549	0.00049318	3.83325	0.00116371	3.91878	0.00106109	2.14784	0.000572227	3.41112	0.000956377
1.87985	0.000494336	3.84048	0.00116573	3.9238	0.00106244	2.15277	0.000573551	3.41728	0.000958086
1.88398	0.000495431	3.84766	0.00116773	3.92872	0.00106376	2.15748	0.000574813	3.42355	0.000959824
1.88772	0.000496424	3.8548	0.00116972	3.93366	0.00106509	2.16198	0.000576021	3.42987	0.000961577
1.89133	0.00049738	3.86205	0.00117174	3.93886	0.00106649	2.16628	0.000577174	3.43625	0.000963347
1.89519	0.000498406	3.86955	0.00117382	3.94452	0.00106801	2.17047	0.000578298	3.44269	0.000965131
1.89944	0.000499531	3.87722	0.00117596	3.95057	0.00106964	2.17475	0.000579447	3.44914	0.000966921
1.90386	0.000500706	3.8849	0.0011781	3.95677	0.0010713	2.17922	0.000580647	3.45557	0.000968705
1.90826	0.000501872	3.89256	0.00118023	3.96295	0.00107297	2.18387	0.000581892	3.46196	0.000970477
1.91251	0.000503	3.90024	0.00118237	3.96905	0.00107461	2.18869	0.000583187	3.46831	0.000972239
1.91669	0.000504109	3.90798	0.00118453	3.97495	0.00107619	2.19375	0.000584543	3.47467	0.000974002
1.92097	0.000505242	3.91578	0.0011867	3.98047	0.00107768	2.19897	0.000585944	3.48105	0.000975773
1.92547	0.000506438	3.92359	0.00118888	3.98553	0.00107904	2.20419	0.000587346	3.48738	0.000977529
1.93017	0.000507685	3.9312	0.001191	3.99027	0.00108031	2.20928	0.000588709	3.4936	0.000979254
1.93492	0.000508945	3.93843	0.00119301	3.995	0.00108158	2.21421	0.000590032	3.4998	0.000980973
1.93972	0.000510216	3.9455	0.00119498	3.99998	0.00108292	2.21909	0.000591342	3.50614	0.000982732
1.94471	0.00051154	3.95269	0.00119699	4.00519	0.00108432	2.224	0.000592659	3.51266	0.00098454
1.94993	0.000512926	3.95994	0.00119901	4.01046	0.00108574	2.22887	0.000593966	3.51923	0.000986363
1.95529	0.000514346	3.96698	0.00120097	4.01578	0.00108717	2.23363	0.000595242	3.52565	0.000988146
1.96078	0.000515803	3.97377	0.00120286	4.02135	0.00108867	2.23838	0.000596517	3.53179	0.000989848
1.96649	0.000517317	3.98051	0.00120474	4.02718	0.00109023	2.2432	0.000597811	3.53771	0.000991491
1.97239	0.000518883	3.98738	0.00120665	4.03303	0.00109181	2.24796	0.000599087	3.54361	0.000993127
1.97837	0.00052047	3.99452	0.00120864	4.03883	0.00109337	2.2525	0.000600305	3.54952	0.000994767
1.98437	0.000522062	4.00208	0.00121075	4.04485	0.00109498	2.25684	0.000601472	3.5553	0.000996369
1.99037	0.000523654	4.00998	0.00121295	4.05118	0.00109669	2.26107	0.000602604	3.56093	0.000997931
1.99634	0.000525236	4.01785	0.00121514	4.05755	0.0010984	2.2652	0.000603713	3.56653	0.000999486
2.00217	0.000526785	4.02535	0.00121723	4.06365	0.00110004	2.26928	0.000604808	3.57211	0.00100103
2.00785	0.00052829	4.03254	0.00121923	4.0695	0.00110161	2.27332	0.000605893	3.57757	0.00100255
2.01341	0.000529764	4.03978	0.00122125	4.07533	0.00110318	2.27737	0.000606978	3.58296	0.00100404
2.01897	0.00053124	4.04729	0.00122334	4.08124	0.00110477	2.2815	0.000608087	3.58851	0.00100558
2.02463	0.000532742	4.05494	0.00122547	4.08716	0.00110636	2.28586	0.000609256	3.59437	0.00100721
2.03047	0.000534291	4.06254	0.00122759	4.09295	0.00110792	2.29046	0.00061049	3.60047	0.0010089
2.03659	0.000535914	4.07018	0.00122972	4.09855	0.00110942	2.29506	0.000611725	3.60673	0.00101064
2.04299	0.000537612	4.07795	0.00123189	4.10406	0.0011109	2.29939	0.000612887	3.61329	0.00101246
2.04943	0.00053932	4.08582	0.00123408	4.10954	0.00111238	2.30348	0.000613984	3.62025	0.00101439
2.0557	0.000540985	4.09373	0.00123628	4.11489	0.00111382	2.30757	0.000615082	3.62746	0.00101639
2.06183	0.000542611	4.10166	0.00123849	4.12008	0.00111521	2.31176	0.000616206	3.63467	0.00101839
2.06787	0.000544214	4.10954	0.00124069	4.1253	0.00111662	2.31599	0.000617342	3.64176	0.00102035
2.07377	0.000545779	4.11739	0.00124287	4.13074	0.00111808	2.32028	0.000618492	3.64877	0.0010223
2.07947	0.000547291	4.12534	0.00124509	4.13634	0.00111958	2.32468	0.000619673	3.65574	0.00102423
2.08502	0.000548762	4.13345	0.00124735	4.14203	0.00112111	2.32918	0.000620881	3.66256	0.00102612
2.09054	0.000550228	4.14163	0.00124963	4.1479	0.00112269	2.33378	0.000622115	3.6691	0.00102794
2.09616	0.000551718	4.14981	0.00125191	4.15408	0.00112435	2.33864	0.000623419	3.67542	0.00102969
2.10185	0.000553227	4.158	0.00125419	4.16051	0.00112608	2.34396	0.000624844	3.68178	0.00103146
2.10757	0.000554745	4.1662	0.00125648	4.16698	0.00112782	2.34968	0.000626379	3.6883	0.00103326
2.11345	0.000556304	4.17431	0.00125874	4.17334	0.00112953	2.35557	0.00062796	3.69486	0.00103509
2.11963	0.000557946	4.18219	0.00126093	4.17957	0.00113121	2.36153	0.00062956	3.70137	0.00103689
2.12608	0.000559657	4.18993	0.00126309	4.1857	0.00113286	2.36759	0.000631187	3.70791	0.00103871
2.13265	0.000561399	4.19777	0.00126527	4.19185	0.00113451	2.37363	0.000632806	3.71456	0.00104055
2.13923	0.000563145	4.20573	0.00126749	4.19804	0.00113617	2.37948	0.000634376	3.7213	0.00104242
2.14577	0.000564881	4.21365	0.0012697	4.20411	0.00113781	2.38527	0.000635929	3.72802	0.00104429
2.15224	0.000566596	4.22145	0.00127187	4.21	0.00113939	2.3911	0.000637494	3.73468	0.00104613
2.15858	0.000568279	4.2292	0.00127403	4.21582	0.00114096	2.39682	0.000639028	3.74126	0.00104796
2.16471	0.000569904	4.23709	0.00127623	4.22162	0.00114252	2.40226	0.000640488	3.74778	0.00104977
2.17058	0.000571464	4.24536	0.00127853	4.22728	0.00114404	2.40755	0.000641908	3.75433	0.00105159
2.17633	0.000572989	4.25405	0.00128096	4.23282	0.00114553	2.41288	0.00064334	3.76097	0.00105343
2.18209	0.000574515	4.2629	0.00128342	4.23842	0.00114703	2.4182	0.000644766	3.76759	0.00105526
2.18788	0.000576052	4.2717	0.00128587	4.24414	0.00114857	2.42336	0.000646151	3.77405	0.00105706
2.19377	0.000577614	4.2804	0.0012883	4.24989	0.00115012	2.42842	0.000647507	3.78039	0.00105882
2.1999	0.000579242	4.289	0.0012907	4.25575	0.00115169	2.43342	0.00064885	3.78683	0.0010606
2.20635	0.000580954	4.29742	0.00129304	4.26193	0.00115335	2.43842	0.000650192	3.79362	0.00106249
2.21305	0.00058273	4.30558	0.00129531	4.26842	0.0011551	2.44356	0.00065157	3.80079	0.00106447
2.2199	0.000584548	4.31345	0.00129751	4.27503	0.00115688	2.44892	0.000653008	3.80805	0.00106649
2.22676	0.000586369	4.32114	0.00129965	4.28166	0.00115866	2.45437	0.000654472	3.81507	0.00106844
2.23338	0.000588124	4.32885	0.0013018	4.28831	0.00116045	2.45984	0.000655939	3.82174	0.00107029
2.23962	0.000589781	4.33671	0.00130399	4.29502	0.00116225	2.46539	0.00065743	3.82824	0.00107209
2.24567	0.000591386	4.34458	0.00130618	4.30182	0.00116408	2.47105	0.000658947	3.83475	0.0010739
2.25167	0.000592978	4.35219	0.00130831	4.30864	0.00116592	2.47664	0.000660447	3.84131	0.00107572
2.25748	0.000594518	4.3595	0.00131034	4.31532	0.00116771	2.48201	0.000661888	3.84804	0.00107758
2.26297	0.000595974	4.36668	0.00131234	4.32165	0.00116941	2.48705	0.000663242	3.85508	0.00107954
2.26828	0.000597386	4.37381	0.00131433	4.32758	0.00117101	2.4918	0.000664515	3.86251	0.0010816
2.27345	0.000598757	4.38088	0.0013163	4.33323	0.00117253	2.4964	0.000665749	3.87024	0.00108375
2.2783	0.000600043	4.38779	0.00131823	4.33875	0.00117401	2.5009	0.000666959	3.87814	0.00108594
2.28284	0.000601248	4.39447	0.00132009	4.34424	0.00117549	2.50519	0.000668109	3.88601	0.00108812
2.2873	0.000602432	4.40109	0.00132193	4.34978	0.00117698	2.50929	0.000669209	3.89372	0.00109026
2.29184	0.000603635	4.40795	0.00132384	4.3554	0.00117849	2.51353	0.000670348	3.90129	0.00109236
2.29642	0.00060485	4.41513	0.00132585	4.36104	0.00118	2.51813	0.000671582	3.9088	0.00109445
2.30094	0.000606051	4.42251	0.0013279	4.36655	0.00118149	2.52293	0.00067287	3.91628	0.00109652
2.30532	0.000607213	4.43005	0.00133	4.37198	0.00118295	2.52777	0.00067417	3.92366	0.00109857
2.30953	0.000608331	4.43782	0.00133217	4.37745	0.00118442	2.53286	0.000675535	3.9308	0.00110055
2.3136	0.000609409	4.44572	0.00133437	4.38297	0.0011859	2.53844	0.000677033	3.93769	0.00110246
2.31753	0.000610452	4.45353	0.00133655	4.38848	0.00118738	2.54438	0.000678626	3.94453	0.00110436
2.32137	0.000611471	4.46118	0.00133868	4.39395	0.00118886	2.55022	0.000680193	3.95151	0.0011063
2.32518	0.000612482	4.46874	0.00134079	4.39948	0.00119034	2.55567	0.000681657	3.95848	0.00110823
2.32898	0.000613491	4.47631	0.0013429	4.40507	0.00119185	2.56078	0.000683028	3.9653	0.00111012
2.33277	0.000614495	4.4839	0.00134501	4.41062	0.00119334	2.56574	0.000684358	3.97205	0.001112
2.3366	0.000615512	4.49138	0.0013471	4.41606	0.0011948	2.57075	0.000685703	3.97884	0.00111388
2.34055	0.00061656	4.49863	0.00134912	4.42146	0.00119626	2.57595	0.000687098	3.98575	0.0011158
2.34465	0.000617648	4.50563	0.00135107	4.42688	0.00119771	2.58136	0.000688551	3.99275	0.00111774
2.34898	0.000618799	4.51255	0.001353	4.4323	0.00119917	2.587	0.000690063	3.99981	0.0011197
2.35359	0.000620021	4.51957	0.00135496	4.43768	0.00120062	2.59283	0.000691628	4.00695	0.00112168
2.35831	0.000621273	4.52675	0.00135696	4.443	0.00120205	2.59874	0.000693214	4.01415	0.00112368
2.36294	0.000622502	4.53397	0.00135897	4.44824	0.00120346	2.60453	0.000694768	4.02135	0.00112568
2.36747	0.000623705	4.54117	0.00136098	4.45335	0.00120483	2.61017	0.000696281	4.02855	0.00112768
2.37205	0.000624919	4.54826	0.00136295	4.45839	0.00120619	2.61581	0.000697795	4.03586	0.00112971
2.37673	0.000626162	4.55507	0.00136485	4.46354	0.00120757	2.62156	0.000699338	4.04331	0.00113177
2.38147	0.000627419	4.56151	0.00136665	4.46903	0.00120905	2.62737	0.000700897	4.05068	0.00113382
2.38615	0.000628662	4.56786	0.00136842	4.47496	0.00121064	2.6332	0.000702463	4.05779	0.00113579
2.39071	0.000629871	4.57431	0.00137021	4.48114	0.00121231	2.63905	0.000704033	4.06466	0.0011377
2.39516	0.000631053	4.58075	0.00137201	4.48727	0.00121395	2.64483	0.000705585	4.07147	0.00113959
2.39965	0.000632243	4.58703	0.00137376	4.49314	0.00121553	2.65047	0.000707099	4.07841	0.00114151
2.40418	0.000633446	4.59331	0.00137551	4.49877	0.00121705	2.65601	0.000708586	4.08544	0.00114346
2.40867	0.000634636	4.59991	0.00137735	4.50428	0.00121853	2.66153	0.000710066	4.09235	0.00114538
2.41309	0.000635812	4.60678	0.00137926	4.5098	0.00122001	2.667	0.000711535	4.09901	0.00114723
2.41749	0.000636978	4.61365	0.00138118	4.51536	0.00122151	2.67234	0.000712967	4.10555	0.00114904
2.42177	0.000638115	4.62046	0.00138308	4.52099	0.00122302	2.67749	0.00071435	4.11208	0.00115086
2.42588	0.000639204	4.62736	0.001385	4.52681	0.00122459	2.68251	0.000715698	4.11846	0.00115263
2.42988	0.000640265	4.63433	0.00138694	4.53281	0.0012262	2.68741	0.000717012	4.12458	0.00115433
2.43388	0.000641326	4.64118	0.00138886	4.53889	0.00122784	2.69212	0.000718276	4.13062	0.001156
2.43783	0.000642375	4.64792	0.00139073	4.54492	0.00122946	2.69668	0.0007195	4.13681	0.00115772
2.44166	0.000643391	4.65464	0.00139261	4.55092	0.00123107	2.70121	0.000720716	4.14321	0.0011595
2.44538	0.000644378	4.66131	0.00139447	4.55709	0.00123273	2.70571	0.000721924	4.1498	0.00116133
2.44904	0.00064535	4.66779	0.00139627	4.56345	0.00123444	2.71015	0.000723116	4.15662	0.00116322
2.45272	0.000646328	4.67417	0.00139805	4.56971	0.00123613	2.71476	0.000724354	4.16376	0.0011652
2.45648	0.000647324	4.68061	0.00139985	4.57558	0.00123771	2.71982	0.000725712	4.17131	0.00116729
2.46037	0.000648357	4.68703	0.00140163	4.58106	0.00123918	2.72533	0.000727189	4.1791	0.00116946
2.46449	0.000649452	4.69331	0.00140339	4.58645	0.00124063	2.73097	0.000728703	4.18683	0.0011716
2.46886	0.000650611	4.69939	0.00140508	4.59207	0.00124214	2.73651	0.000730189	4.19433	0.00117369
2.47336	0.000651806	4.70514	0.00140668	4.598	0.00124374	2.74197	0.000731655	4.2018	0.00117576
2.47785	0.000652997	4.71052	0.00140818	4.60415	0.00124539	2.74753	0.000733148	4.20943	0.00117788
2.48226	0.000654167	4.71577	0.00140965	4.6104	0.00124707	2.75324	0.00073468	4.21713	0.00118001
2.48657	0.000655311	4.7213	0.00141119	4.6167	0.00124877	2.75895	0.000736212	4.2247	0.00118211
2.49075	0.000656419	4.72723	0.00141284	4.62305	0.00125048	2.7645	0.000737703	4.23219	0.00118419
2.49472	0.000657473	4.73336	0.00141455	4.62949	0.00125221	2.7699	0.000739152	4.23987	0.00118633
2.49848	0.000658471	4.73948	0.00141626	4.63612	0.00125399	2.77528	0.000740596	4.24786	0.00118854
2.5021	0.000659431	4.74547	0.00141793	4.64302	0.00125585	2.78083	0.000742085	4.256	0.0011908
2.50569	0.000660384	4.75125	0.00141954	4.65007	0.00125774	2.78657	0.000743627	4.26406	0.00119304
2.50935	0.000661356	4.75678	0.00142108	4.65698	0.0012596	2.79246	0.000745209	4.27189	0.00119521
2.51322	0.000662382	4.76218	0.00142258	4.6636	0.00126138	2.79856	0.000746845	4.27942	0.0011973
2.5174	0.000663493	4.76763	0.0014241	4.67	0.0012631	2.80489	0.000748544	4.28671	0.00119933
2.52189	0.000664685	4.77321	0.00142566	4.67627	0.00126479	2.8113	0.000750266	4.29393	0.00120133
2.52661	0.000665937	4.77889	0.00142725	4.68258	0.00126649	2.81766	0.000751971	4.30126	0.00120337
2.53145	0.000667222	4.78464	0.00142885	4.68908	0.00126824	2.82401	0.000753677	4.30876	0.00120545
2.5362	0.000668482	4.79039	0.00143045	4.6958	0.00127004	2.83045	0.000755404	4.3164	0.00120757
2.54064	0.00066966	4.79614	0.00143205	4.70259	0.00127187	2.83677	0.000757101	4.32424	0.00120974
2.5448	0.000670764	4.80188	0.00143365	4.70935	0.00127369	2.8427	0.000758694	4.33238	0.001212
2.54883	0.000671834	4.80758	0.00143524	4.71613	0.00127551	2.84826	0.000760186	4.34077	0.00121433
2.55274	0.000672871	4.81316	0.0014368	4.72305	0.00127737	2.85368	0.000761641	4.34925	0.00121669
2.55641	0.000673846	4.81857	0.00143831	4.73016	0.00127929	2.85898	0.000763062	4.35758	0.001219
2.55987	0.000674764	4.82378	0.00143976	4.7374	0.00128123	2.86396	0.0007644	4.36551	0.0012212
2.56334	0.000675685	4.82887	0.00144118	4.74483	0.00128323	2.86858	0.000765641	4.37304	0.00122329
2.56702	0.000676661	4.83399	0.0014426	4.75261	0.00128533	2.873	0.000766828	4.38053	0.00122537
2.57087	0.000677682	4.8391	0.00144403	4.76071	0.00128751	2.87735	0.000767995	4.38829	0.00122752
2.57462	0.000678677	4.84409	0.00144542	4.76889	0.00128971	2.88167	0.000769154	4.39624	0.00122973
2.5781	0.000679602	4.84894	0.00144677	4.77689	0.00129186	2.88606	0.000770333	4.40432	0.00123197
2.58147	0.000680497	4.85383	0.00144814	4.78461	0.00129393	2.89074	0.000771588	4.41272	0.0012343
2.58499	0.00068143	4.85893	0.00144956	4.79214	0.00129596	2.89583	0.000772954	4.42157	0.00123676
2.58871	0.000682417	4.86422	0.00145103	4.79962	0.00129797	2.90119	0.000774394	4.43074	0.00123931
2.59248	0.000683418	4.86966	0.00145255	4.80713	0.00129999	2.90661	0.000775848	4.44007	0.0012419
2.59613	0.000684387	4.87523	0.0014541	4.81462	0.00130201	2.91204	0.000777305	4.44949	0.00124451
2.59962	0.000685313	4.88089	0.00145568	4.82206	0.00130401	2.91756	0.000778788	4.45893	0.00124713
2.60309	0.000686235	4.88655	0.00145726	4.82943	0.00130599	2.92326	0.000780319	4.4682	0.00124971
2.60671	0.000687194	4.89226	0.00145885	4.83667	0.00130794	2.92918	0.000781908	4.47726	0.00125222
2.61047	0.000688193	4.8981	0.00146048	4.84379	0.00130985	2.9353	0.000783551	4.48623	0.00125471
2.61427	0.000689202	4.90389	0.00146209	4.85094	0.00131178	2.94161	0.000785245	4.49526	0.00125722
2.61807	0.000690211	4.90932	0.00146361	4.85828	0.00131375	2.94817	0.000787006	4.50434	0.00125974
2.62197	0.000691246	4.91448	0.00146505	4.8658	0.00131578	2.95493	0.000788819	4.51338	0.00126225
2.62603	0.000692324	4.91977	0.00146652	4.87343	0.00131783	2.96164	0.000790621	4.52238	0.00126475
2.63014	0.000693414	4.92537	0.00146808	4.88105	0.00131988	2.96811	0.000792358	4.5314	0.00126725
2.63415	0.000694476	4.93116	0.0014697	4.88852	0.00132189	2.97447	0.000794066	4.54041	0.00126975
2.63805	0.000695512	4.93691	0.0014713	4.89581	0.00132385	2.98105	0.000795833	4.54925	0.00127221
2.64193	0.000696542	4.94259	0.00147289	4.90307	0.0013258	2.98802	0.000797702	4.55786	0.0012746
2.64589	0.000697593	4.9483	0.00147448	4.91033	0.00132776	2.99525	0.000799645	4.56624	0.00127692
2.65011	0.000698713	4.95406	0.00147608	4.91756	0.0013297	3.00256	0.000801607	4.5745	0.00127922
2.65472	0.000699938	4.95981	0.00147769	4.92478	0.00133164	3.00983	0.000803558	4.5829	0.00128155
2.65957	0.000701224	4.96555	0.00147929	4.93207	0.00133361	3.01713	0.000805518	4.5916	0.00128396
2.66432	0.000702486	4.97137	0.00148091	4.93934	0.00133556	3.0245	0.000807495	4.60057	0.00128646
2.66882	0.000703679	4.97729	0.00148256	4.94649	0.00133749	3.03165	0.000809416	4.60966	0.00128898
2.6731	0.000704816	4.98328	0.00148423	4.95352	0.00133938	3.03831	0.000811204	4.61882	0.00129152
2.67732	0.000705935	4.98923	0.00148589	4.96044	0.00134124	3.04467	0.00081291	4.62814	0.00129411
2.68165	0.000707086	4.99512	0.00148753	4.96719	0.00134306	3.05122	0.00081467	4.63759	0.00129673
2.68624	0.000708304	5.001	0.00148917	4.97369	0.00134481	3.05824	0.000816553	4.64701	0.00129935
2.69097	0.000709558	5.00701	0.00149085	4.98	0.0013465	3.06546	0.000818493	4.65621	0.0013019
2.69552	0.000710768	5.01317	0.00149256	4.9861	0.00134814	3.07242	0.000820361	4.66515	0.00130439
2.69977	0.000711894	5.01931	0.00149428	4.99184	0.00134969	3.07897	0.000822121	4.67378	0.00130678
2.70389	0.000712987	5.02534	0.00149596	4.99716	0.00135112	3.08538	0.00082384	4.68204	0.00130908
2.70805	0.000714093	5.03138	0.00149764	5.00224	0.00135249	3.09181	0.000825568	4.69004	0.0013113
2.71219	0.000715191	5.03755	0.00149936	5.00734	0.00135386	3.09821	0.000827286	4.69806	0.00131352
2.71612	0.000716233	5.04384	0.00150112	5.01265	0.00135529	3.1045	0.000828974	4.70635	0.00131583
2.71994	0.000717247	5.05022	0.0015029	5.0181	0.00135675	3.11067	0.000830632	4.71507	0.00131825
2.7239	0.0007183	5.0568	0.00150473	5.02353	0.00135822	3.11677	0.00083227	4.72409	0.00132075
2.72804	0.000719397	5.06369	0.00150665	5.02911	0.00135972	3.12289	0.000833913	4.73313	0.00132326
2.73213	0.000720484	5.07088	0.00150866	5.03526	0.00136137	3.12907	0.000835572	4.74193	0.00132571
2.73608	0.000721534	5.07817	0.00151069	5.04206	0.0013632	3.13528	0.000837239	4.75038	0.00132805
2.73998	0.000722568	5.08536	0.0015127	5.04894	0.00136505	3.14157	0.000838928	4.75851	0.00133031
2.7439	0.000723608	5.09239	0.00151466	5.05538	0.00136678	3.14801	0.000840657	4.76647	0.00133252
2.74792	0.000724675	5.0994	0.00151661	5.06143	0.00136841	3.1546	0.000842425	4.77437	0.00133471
2.75214	0.000725796	5.10647	0.00151858	5.06749	0.00137005	3.16131	0.000844227	4.78222	0.00133689
2.75655	0.000726965	5.11355	0.00152056	5.07374	0.00137173	3.16817	0.000846068	4.78996	0.00133904
2.76099	0.000728146	5.12055	0.00152251	5.08018	0.00137346	3.17509	0.000847927	4.79762	0.00134117
2.76543	0.000729322	5.12743	0.00152443	5.08686	0.00137525	3.18202	0.000849788	4.80524	0.00134328
2.76989	0.000730507	5.13418	0.00152631	5.09381	0.00137713	3.18905	0.000851676	4.81277	0.00134538
2.77448	0.000731724	5.1409	0.00152819	5.10102	0.00137907	3.19635	0.000853637	4.82022	0.00134745
2.77932	0.00073301	5.14768	0.00153008	5.10838	0.00138105	3.20386	0.000855653	4.8277	0.00134952
2.78448	0.000734381	5.15455	0.00153199	5.11579	0.00138304	3.21138	0.00085767	4.83523	0.00135162
2.78984	0.000735802	5.16152	0.00153393	5.12316	0.00138502	3.21884	0.000859673	4.84271	0.00135369
2.79512	0.000737204	5.16848	0.00153588	5.13032	0.00138695	3.22632	0.000861684	4.85006	0.00135573
2.80023	0.000738561	5.1752	0.00153775	5.13728	0.00138882	3.23399	0.000863741	4.85734	0.00135775
2.80537	0.000739924	5.18151	0.00153951	5.14424	0.0013907	3.24202	0.000865899	4.86452	0.00135975
2.81073	0.000741349	5.18757	0.0015412	5.15147	0.00139264	3.25051	0.000868177	4.87165	0.00136173
2.81628	0.00074282	5.19362	0.00154289	5.15904	0.00139468	3.25924	0.000870523	4.87879	0.00136371
2.82181	0.000744288	5.19976	0.0015446	5.16682	0.00139677	3.26791	0.000872849	4.88601	0.00136572
2.82728	0.00074574	5.20593	0.00154632	5.1747	0.00139889	3.2763	0.000875103	4.89327	0.00136773
2.83269	0.000747178	5.2121	0.00154804	5.18274	0.00140106	3.28437	0.000877269	4.90045	0.00136973
2.83798	0.000748581	5.21835	0.00154978	5.19106	0.0014033	3.29207	0.000879337	4.90746	0.00137167
2.8431	0.000749941	5.22472	0.00155156	5.19953	0.00140558	3.29938	0.0008813	4.91432	0.00137358
2.84822	0.0007513	5.23119	0.00155336	5.20778	0.00140779	3.3063	0.000883158	4.92115	0.00137547
2.85343	0.000752682	5.23772	0.00155519	5.21558	0.00140989	3.3128	0.000884904	4.92791	0.00137735
2.85851	0.000754032	5.24429	0.00155702	5.22305	0.0014119	3.31889	0.000886539	4.93461	0.00137921
2.86324	0.000755287	5.25077	0.00155883	5.23045	0.0014139	3.32474	0.000888111	4.94131	0.00138107
2.86769	0.000756467	5.25696	0.00156055	5.23805	0.00141594	3.33064	0.000889694	4.9482	0.00138299
2.87209	0.000757635	5.26281	0.00156218	5.24602	0.00141809	3.33668	0.000891315	4.95534	0.00138497
2.87657	0.000758825	5.26847	0.00156376	5.25431	0.00142032	3.34278	0.000892954	4.96264	0.001387
2.88117	0.000760045	5.27406	0.00156532	5.26273	0.00142258	3.34897	0.000894616	4.96993	0.00138902
2.88585	0.000761289	5.27974	0.00156691	5.27118	0.00142486	3.35535	0.00089633	4.97711	0.00139102
2.89057	0.000762542	5.28563	0.00156855	5.27962	0.00142713	3.36192	0.000898094	4.98423	0.00139299
2.89525	0.000763784	5.29175	0.00157026	5.288	0.00142938	3.3685	0.000899862	4.99129	0.00139495
2.89986	0.000765009	5.29806	0.00157201	5.29631	0.00143162	3.37496	0.000901595	4.9982	0.00139687
2.90438	0.000766208	5.3045	0.00157381	5.3047	0.00143388	3.38118	0.000903267	5.00495	0.00139875
2.90881	0.000767384	5.311	0.00157562	5.3132	0.00143617	3.38717	0.000904875	5.01166	0.00140061
2.91326	0.000768566	5.31737	0.0015774	5.32164	0.00143844	3.39304	0.000906452	5.0184	0.00140248
2.91783	0.00076978	5.32342	0.00157909	5.32981	0.00144064	3.39895	0.000908039	5.02506	0.00140433
2.92251	0.000771021	5.32922	0.00158071	5.33781	0.00144279	3.40493	0.000909645	5.03163	0.00140616
2.9272	0.000772265	5.3351	0.00158235	5.34581	0.00144494	3.41095	0.00091126	5.03824	0.00140799
2.93178	0.000773483	5.34125	0.00158406	5.35378	0.00144709	3.41702	0.000912891	5.04499	0.00140987
2.93616	0.000774644	5.34757	0.00158582	5.36158	0.00144919	3.42325	0.000914563	5.05189	0.00141179
2.94027	0.000775735	5.35393	0.0015876	5.36932	0.00145127	3.42962	0.000916274	5.05883	0.00141371
2.94414	0.000776765	5.3603	0.00158937	5.37729	0.00145342	3.43606	0.000918003	5.06562	0.0014156
2.948	0.000777788	5.36664	0.00159114	5.38543	0.00145561	3.44263	0.000919767	5.07213	0.00141741
2.95219	0.000778901	5.37289	0.00159289	5.39347	0.00145777	3.44947	0.000921605	5.07843	0.00141916
2.95693	0.000780159	5.37908	0.00159461	5.40138	0.0014599	3.45647	0.000923485	5.08466	0.00142089
2.96197	0.000781497	5.3853	0.00159635	5.40935	0.00146204	3.46327	0.000925312	5.09087	0.00142261
2.9669	0.000782805	5.39158	0.0015981	5.41752	0.00146424	3.46967	0.00092703	5.09701	0.00142432
2.9717	0.000784081	5.39789	0.00159986	5.42587	0.00146649	3.47583	0.000928686	5.103	0.00142598
2.97671	0.000785411	5.40428	0.00160164	5.43423	0.00146874	3.48204	0.000930351	5.10889	0.00142762
2.982	0.000786814	5.41082	0.00160347	5.44248	0.00147096	3.48839	0.000932057	5.11484	0.00142927
2.98728	0.000788216	5.41751	0.00160533	5.45059	0.00147314	3.49489	0.000933803	5.121	0.00143098
2.99235	0.000789562	5.42419	0.0016072	5.45848	0.00147527	3.50147	0.000935572	5.12737	0.00143275
2.99728	0.000790871	5.43077	0.00160903	5.46607	0.00147731	3.50799	0.000937321	5.13388	0.00143456
3.00218	0.000792172	5.43728	0.00161085	5.47337	0.00147928	3.51426	0.000939006	5.1405	0.0014364
3.00712	0.000793483	5.44381	0.00161267	5.48051	0.0014812	3.52034	0.000940639	5.14715	0.00143824
3.0122	0.000794833	5.45044	0.00161452	5.48757	0.0014831	3.52639	0.000942263	5.15372	0.00144007
3.0175	0.000796239	5.45717	0.0016164	5.49459	0.00148499	3.5324	0.000943878	5.16011	0.00144185
3.02288	0.000797668	5.46387	0.00161826	5.50173	0.00148691	3.53821	0.000945437	5.16628	0.00144356
3.02819	0.000799078	5.47044	0.0016201	5.50911	0.0014889	3.54371	0.000946915	5.17233	0.00144524
3.03344	0.000800471	5.47701	0.00162193	5.5166	0.00149091	3.54898	0.000948331	5.17846	0.00144694
3.03872	0.000801873	5.48372	0.0016238	5.52402	0.00149291	3.55414	0.000949717	5.18481	0.00144871
3.04404	0.000803287	5.49042	0.00162567	5.53141	0.0014949	3.5593	0.000951102	5.19133	0.00145052
3.04925	0.000804668	5.49687	0.00162747	5.53899	0.00149694	3.56447	0.00095249	5.19785	0.00145233
3.05418	0.000805977	5.50312	0.00162922	5.54677	0.00149903	3.56961	0.000953872	5.20426	0.00145411
3.05887	0.000807222	5.50933	0.00163095	5.55452	0.00150112	3.57474	0.000955249	5.21064	0.00145588
3.06348	0.000808446	5.51557	0.00163269	5.56213	0.00150317	3.57997	0.000956654	5.21714	0.00145769
3.06814	0.000809684	5.52194	0.00163446	5.56965	0.00150519	3.58546	0.000958128	5.22374	0.00145952
3.07292	0.000810954	5.52841	0.00163627	5.57707	0.00150719	3.59118	0.000959664	5.23029	0.00146134
3.07785	0.000812263	5.53484	0.00163806	5.58434	0.00150915	3.59697	0.000961219	5.23671	0.00146312
3.08291	0.000813607	5.54128	0.00163986	5.59149	0.00151107	3.60275	0.000962772	5.24307	0.00146489
3.08813	0.000814992	5.54798	0.00164173	5.59868	0.00151301	3.60856	0.000964334	5.2494	0.00146665
3.09355	0.000816432	5.55493	0.00164367	5.60597	0.00151497	3.61439	0.0009659	5.25572	0.0014684
3.09908	0.000817898	5.56188	0.0016456	5.6133	0.00151694	3.62014	0.000967443	5.26211	0.00147018
3.10448	0.000819334	5.56865	0.00164749	5.62066	0.00151892	3.62577	0.000968956	5.26855	0.00147197
3.10973	0.000820728	5.57539	0.00164937	5.62795	0.00152089	3.6314	0.000970469	5.27502	0.00147376
3.11503	0.000822133	5.58233	0.00165131	5.63505	0.0015228	3.63709	0.000971997	5.28155	0.00147558
3.12054	0.000823598	5.58954	0.00165332	5.64205	0.00152468	3.6428	0.000973529	5.28826	0.00147744
3.12631	0.00082513	5.5969	0.00165538	5.64923	0.00152662	3.64843	0.000975041	5.29519	0.00147937
3.13234	0.00082673	5.60425	0.00165743	5.6567	0.00152863	3.65388	0.000976505	5.30219	0.00148131
3.13862	0.000828399	5.61143	0.00165943	5.66437	0.00153069	3.65907	0.000977899	5.309	0.0014832
3.14506	0.000830108	5.61849	0.0016614	5.67215	0.00153279	3.66404	0.000979236	5.31546	0.001485
3.15141	0.000831795	5.62563	0.00166339	5.67993	0.00153488	3.66896	0.000980556	5.32163	0.00148671
3.15759	0.000833434	5.6329	0.00166542	5.68744	0.0015369	3.67395	0.000981898	5.32755	0.00148836
3.16369	0.000835055	5.64006	0.00166742	5.69439	0.00153877	3.67904	0.000983263	5.33336	0.00148997
3.16974	0.000836662	5.64684	0.00166931	5.70081	0.0015405	3.68407	0.000984614	5.33938	0.00149164
3.17573	0.00083825	5.65329	0.00167111	5.70701	0.00154217	3.68893	0.00098592	5.34583	0.00149344
3.18176	0.000839852	5.65955	0.00167285	5.71327	0.00154386	3.69364	0.000987186	5.35265	0.00149533
3.18789	0.000841481	5.66574	0.00167458	5.71964	0.00154557	3.69836	0.000988454	5.35958	0.00149726
3.19398	0.000843097	5.67196	0.00167632	5.72617	0.00154733	3.70329	0.000989778	5.36655	0.00149919
3.19992	0.000844675	5.67828	0.00167808	5.73289	0.00154914	3.70849	0.000991175	5.37361	0.00150115
3.20575	0.000846223	5.68473	0.00167988	5.73972	0.00155098	3.71376	0.00099259	5.38083	0.00150316
3.21137	0.000847716	5.69132	0.00168172	5.74642	0.00155278	3.7188	0.000993943	5.38818	0.0015052
3.2166	0.000849104	5.69806	0.0016836	5.75282	0.00155451	3.72352	0.000995213	5.39548	0.00150723
3.22152	0.00085041	5.70484	0.00168549	5.759	0.00155617	3.72811	0.000996444	5.40244	0.00150916
3.22649	0.00085173	5.71152	0.00168735	5.76518	0.00155783	3.7327	0.000997677	5.409	0.00151099
3.23163	0.000853094	5.71815	0.0016892	5.77149	0.00155953	3.73728	0.000998906	5.41539	0.00151276
3.23665	0.000854429	5.72497	0.00169111	5.77786	0.00156125	3.74181	0.00100013	5.42172	0.00151452
3.24136	0.000855678	5.73204	0.00169308	5.78409	0.00156292	3.74635	0.00100134	5.42796	0.00151626
3.24581	0.00085686	5.73922	0.00169508	5.79011	0.00156455	3.75095	0.00100258	5.43417	0.00151798
3.2503	0.000858051	5.74655	0.00169713	5.79603	0.00156614	3.75565	0.00100384	5.4405	0.00151974
3.25505	0.000859315	5.75408	0.00169923	5.8019	0.00156772	3.76052	0.00100515	5.44703	0.00152155
3.26008	0.00086065	5.76167	0.00170135	5.80764	0.00156926	3.76554	0.0010065	5.45375	0.00152342
3.26518	0.000862003	5.76909	0.00170342	5.8133	0.00157079	3.77054	0.00100784	5.46064	0.00152533
3.27023	0.000863345	5.7763	0.00170543	5.819	0.00157232	3.77539	0.00100915	5.46764	0.00152728
3.2753	0.000864691	5.78338	0.00170741	5.82473	0.00157387	3.78012	0.00101042	5.4747	0.00152924
3.28036	0.000866034	5.79042	0.00170937	5.83054	0.00157543	3.78471	0.00101165	5.48179	0.00153121
3.28525	0.000867334	5.79746	0.00171133	5.83658	0.00157706	3.78912	0.00101283	5.48887	0.00153318
3.29002	0.000868599	5.80453	0.00171331	5.84295	0.00157877	3.79331	0.00101396	5.49583	0.00153511
3.29487	0.000869889	5.81153	0.00171526	5.84944	0.00158052	3.7974	0.00101506	5.50266	0.00153701
3.30002	0.000871256	5.8184	0.00171718	5.85569	0.0015822	3.80161	0.00101619	5.50939	0.00153888
3.30544	0.000872694	5.8253	0.0017191	5.86147	0.00158376	3.80612	0.0010174	5.51601	0.00154072
3.3109	0.000874145	5.83234	0.00172107	5.86681	0.0015852	3.81093	0.00101869	5.52248	0.00154252
3.31621	0.000875556	5.83949	0.00172306	5.87196	0.00158658	3.81592	0.00102003	5.52878	0.00154427
3.32145	0.000876947	5.8468	0.0017251	5.87726	0.00158801	3.82113	0.00102143	5.53507	0.00154602
3.32688	0.00087839	5.85432	0.0017272	5.88284	0.00158951	3.82667	0.00102292	5.54157	0.00154782
3.3326	0.000879908	5.86197	0.00172933	5.8885	0.00159103	3.83253	0.0010245	5.54833	0.0015497
3.33843	0.000881455	5.86976	0.00173151	5.89405	0.00159253	3.83851	0.0010261	5.55519	0.0015516
3.34424	0.000883	5.87772	0.00173373	5.89954	0.00159401	3.84431	0.00102766	5.56208	0.00155352
3.3502	0.000884582	5.88582	0.00173599	5.90513	0.00159551	3.84979	0.00102913	5.56917	0.00155549
3.35637	0.000886221	5.89392	0.00173825	5.91076	0.00159703	3.85511	0.00103056	5.57661	0.00155756
3.36257	0.000887866	5.90194	0.00174049	5.9163	0.00159852	3.8606	0.00103204	5.58425	0.00155968
3.36866	0.000889485	5.90982	0.00174269	5.92169	0.00159997	3.86646	0.00103361	5.5917	0.00156175
3.37475	0.000891102	5.91765	0.00174487	5.927	0.0016014	3.87259	0.00103526	5.59879	0.00156372
3.3809	0.000892736	5.92558	0.00174708	5.93227	0.00160282	3.87886	0.00103694	5.60566	0.00156563
3.38703	0.000894363	5.93357	0.00174931	5.93756	0.00160424	3.88523	0.00103865	5.61249	0.00156753
3.39309	0.000895973	5.94145	0.00175151	5.94284	0.00160567	3.89162	0.00104037	5.61934	0.00156943
3.39912	0.000897573	5.94923	0.00175368	5.94807	0.00160708	3.89772	0.00104201	5.62621	0.00157134
3.40503	0.000899142	5.95705	0.00175587	5.95323	0.00160847	3.90323	0.00104349	5.63311	0.00157326
3.41069	0.000900646	5.96482	0.00175803	5.95829	0.00160983	3.90831	0.00104485	5.64005	0.00157519
3.4162	0.000902108	5.97246	0.00176017	5.96319	0.00161115	3.9133	0.00104619	5.64698	0.00157711
3.42174	0.000903579	5.98011	0.0017623	5.96787	0.00161241	3.91827	0.00104753	5.65387	0.00157903
3.4273	0.000905057	5.98789	0.00176447	5.97242	0.00161363	3.92309	0.00104882	5.66075	0.00158094
3.43271	0.000906494	5.99581	0.00176668	5.97698	0.00161486	3.92776	0.00105008	5.66764	0.00158285
3.43782	0.000907851	6.00387	0.00176893	5.98147	0.00161607	3.93237	0.00105132	5.6745	0.00158476
3.44263	0.000909127	6.012	0.0017712	5.98585	0.00161725	3.93696	0.00105255	5.68126	0.00158664
3.44726	0.000910358	6.02004	0.00177345	5.99035	0.00161846	3.94163	0.0010538	5.6879	0.00158848
3.45198	0.000911612	6.0279	0.00177564	5.99536	0.00161981	3.94642	0.00105509	5.69446	0.00159031
3.45704	0.000912955	6.03568	0.00177781	6.00099	0.00162133	3.95126	0.00105639	5.70098	0.00159212
3.46253	0.000914414	6.04357	0.00178001	6.00697	0.00162293	3.95617	0.00105771	5.70747	0.00159392
3.46837	0.000915966	6.05147	0.00178222	6.01292	0.00162454	3.96123	0.00105907	5.71397	0.00159573
3.47441	0.000917569	6.05924	0.00178438	6.01859	0.00162607	3.96644	0.00106047	5.7206	0.00159757
3.48051	0.000919189	6.06692	0.00178653	6.02391	0.0016275	3.97174	0.00106189	5.72743	0.00159947
3.4866	0.000920806	6.07466	0.00178869	6.02906	0.00162888	3.97702	0.00106331	5.73447	0.00160143
3.4927	0.000922428	6.08239	0.00179085	6.03432	0.0016303	3.98225	0.00106472	5.74166	0.00160342
3.49887	0.000924066	6.08994	0.00179295	6.03968	0.00163174	3.98736	0.00106609	5.74885	0.00160542
3.50517	0.000925739	6.09732	0.00179501	6.0449	0.00163315	3.99235	0.00106743	5.75596	0.0016074
3.51179	0.000927496	6.10462	0.00179705	6.05003	0.00163453	3.99732	0.00106877	5.76294	0.00160934
3.51884	0.000929368	6.11188	0.00179908	6.0555	0.00163601	4.00237	0.00107012	5.76983	0.00161125
3.52614	0.00093131	6.11896	0.00180105	6.06161	0.00163765	4.00762	0.00107153	5.77662	0.00161314
3.53358	0.000933284	6.1258	0.00180296	6.06817	0.00163942	4.01315	0.00107302	5.78323	0.00161498
3.5412	0.000935308	6.13259	0.00180486	6.0748	0.0016412	4.01889	0.00107456	5.78964	0.00161676
3.54892	0.000937358	6.13955	0.0018068	6.08115	0.00164291	4.02476	0.00107614	5.79592	0.0016185
3.55652	0.000939377	6.14671	0.0018088	6.08707	0.00164451	4.03096	0.0010778	5.80218	0.00162024
3.56408	0.000941386	6.15399	0.00181083	6.09268	0.00164602	4.03764	0.0010796	5.80848	0.00162199
3.57187	0.000943454	6.16136	0.00181289	6.09813	0.00164749	4.04467	0.00108149	5.81494	0.00162379
3.57989	0.000945584	6.16883	0.00181497	6.10348	0.00164893	4.05177	0.0010834	5.82157	0.00162563
3.58795	0.000947725	6.17645	0.0018171	6.10881	0.00165036	4.05886	0.0010853	5.82811	0.00162745
3.59594	0.000949848	6.18434	0.0018193	6.11417	0.0016518	4.06581	0.00108717	5.83435	0.00162918
3.60394	0.000951972	6.19257	0.0018216	6.11958	0.00165326	4.07243	0.00108895	5.84042	0.00163087
3.61208	0.000954135	6.20097	0.00182394	6.12514	0.00165476	4.07858	0.0010906	5.84662	0.00163259
3.62036	0.000956334	6.20931	0.00182627	6.1309	0.00165631	4.08439	0.00109216	5.85308	0.00163439
3.62859	0.000958521	6.21753	0.00182857	6.13682	0.0016579	4.08999	0.00109367	5.8597	0.00163623
3.63663	0.000960657	6.22576	0.00183086	6.14283	0.00165952	4.09546	0.00109513	5.86633	0.00163807
3.64452	0.000962751	6.23405	0.00183318	6.14891	0.00166116	4.10086	0.00109659	5.87306	0.00163994
3.6523	0.000964818	6.24232	0.00183548	6.15508	0.00166282	4.10642	0.00109808	5.88001	0.00164187
3.66005	0.000966876	6.25048	0.00183776	6.16136	0.00166451	4.11224	0.00109964	5.88716	0.00164386
3.66784	0.000968947	6.2586	0.00184003	6.16774	0.00166623	4.11823	0.00110126	5.89435	0.00164586
3.67561	0.000971011	6.26674	0.0018423	6.17421	0.00166797	4.12434	0.0011029	5.90151	0.00164785
3.68311	0.000973002	6.27491	0.00184458	6.18068	0.00166972	4.13057	0.00110457	5.90855	0.00164981
3.69028	0.000974908	6.28314	0.00184688	6.18704	0.00167143	4.13686	0.00110626	5.91538	0.00165171
3.69738	0.000976793	6.29143	0.00184919	6.1932	0.00167309	4.14314	0.00110795	5.92207	0.00165357
3.70445	0.000978671	6.2998	0.00185153	6.1992	0.00167471	4.14937	0.00110962	5.92868	0.0016554
3.71123	0.000980472	6.30816	0.00185386	6.20515	0.00167631	4.15562	0.0011113	5.93521	0.00165722
3.7176	0.000982165	6.31638	0.00185616	6.21101	0.00167789	4.16188	0.00111298	5.94172	0.00165903
3.72378	0.000983807	6.32443	0.00185841	6.21656	0.00167938	4.16802	0.00111463	5.94838	0.00166088
3.72988	0.000985428	6.33245	0.00186064	6.22159	0.00168073	4.174	0.00111624	5.95536	0.00166282
3.73582	0.000987005	6.34061	0.00186292	6.22626	0.00168199	4.17987	0.00111782	5.96268	0.00166485
3.74162	0.000988546	6.34893	0.00186524	6.23098	0.00168326	4.1857	0.00111938	5.97024	0.00166695
3.74747	0.0009901	6.35716	0.00186754	6.23592	0.00168459	4.19151	0.00112095	5.97789	0.00166908
3.75347	0.000991692	6.36515	0.00186977	6.24095	0.00168595	4.1973	0.0011225	5.98558	0.00167122
3.75952	0.000993301	6.37298	0.00187196	6.24595	0.0016873	4.20294	0.00112402	5.9932	0.00167334
3.7655	0.000994888	6.38075	0.00187413	6.25089	0.00168863	4.20822	0.00112544	6.00071	0.00167542
3.77126	0.00099642	6.3885	0.00187629	6.25573	0.00168993	4.2131	0.00112675	6.00808	0.00167747
3.77673	0.000997871	6.39629	0.00187847	6.26042	0.00169119	4.21783	0.00112802	6.01526	0.00167947
3.7819	0.000999247	6.40419	0.00188067	6.26503	0.00169243	4.22267	0.00112932	6.02225	0.00168141
3.78702	0.00100061	6.41227	0.00188293	6.2697	0.00169369	4.22771	0.00113067	6.0292	0.00168334
3.7924	0.00100203	6.42064	0.00188526	6.27443	0.00169497	4.23283	0.00113205	6.03631	0.00168532
3.79814	0.00100356	6.42929	0.00188768	6.27924	0.00169626	4.23795	0.00113342	6.04373	0.00168738
3.80419	0.00100517	6.43806	0.00189013	6.28414	0.00169758	4.2431	0.00113481	6.0514	0.00168951
3.81052	0.00100685	6.44683	0.00189258	6.28903	0.0016989	4.24837	0.00113622	6.05904	0.00169164
3.817	0.00100857	6.45555	0.00189501	6.29373	0.00170016	4.25384	0.00113769	6.06639	0.00169368
3.82337	0.00101026	6.46417	0.00189742	6.2982	0.00170137	4.2595	0.00113921	6.07334	0.00169561
3.82954	0.0010119	6.47258	0.00189976	6.30258	0.00170255	4.2652	0.00114075	6.08003	0.00169747
3.83576	0.00101355	6.48078	0.00190205	6.30694	0.00170372	4.27085	0.00114226	6.08676	0.00169934
3.84234	0.0010153	6.48897	0.00190434	6.31136	0.00170491	4.2765	0.00114378	6.0937	0.00170127
3.84936	0.00101717	6.49741	0.0019067	6.31589	0.00170613	4.28233	0.00114535	6.10088	0.00170327
3.85663	0.0010191	6.50618	0.00190914	6.32062	0.00170741	4.2883	0.00114696	6.10825	0.00170532
3.86386	0.00102102	6.51528	0.00191169	6.32565	0.00170876	4.29424	0.00114855	6.11573	0.0017074
3.87089	0.00102289	6.52459	0.00191428	6.33104	0.00171021	4.30012	0.00115013	6.12305	0.00170943
3.87772	0.0010247	6.53371	0.00191683	6.3367	0.00171174	4.3061	0.00115174	6.13008	0.00171139
3.88448	0.0010265	6.54226	0.00191922	6.34235	0.00171326	4.3123	0.0011534	6.13699	0.00171331
3.89116	0.00102827	6.55017	0.00192143	6.34778	0.00171472	4.31861	0.0011551	6.14395	0.00171524
3.89762	0.00102999	6.55782	0.00192356	6.35315	0.00171617	4.32485	0.00115678	6.15086	0.00171716
3.90377	0.00103162	6.56559	0.00192573	6.35863	0.00171765	4.33094	0.00115842	6.15767	0.00171905
3.9098	0.00103323	6.57357	0.00192796	6.36416	0.00171914	4.33687	0.00116001	6.16469	0.00172101
3.91597	0.00103486	6.58158	0.0019302	6.36981	0.00172066	4.34265	0.00116156	6.17233	0.00172313
3.92235	0.00103656	6.58951	0.00193241	6.37583	0.00172228	4.34833	0.00116309	6.18057	0.00172542
3.9288	0.00103827	6.59742	0.00193462	6.3822	0.001724	4.35401	0.00116462	6.189	0.00172777
3.93517	0.00103997	6.60535	0.00193684	6.38867	0.00172574	4.35978	0.00116617	6.19734	0.00173008
3.94144	0.00104163	6.61322	0.00193903	6.39505	0.00172746	4.3656	0.00116773	6.20564	0.00173239
3.94761	0.00104327	6.62096	0.00194119	6.40136	0.00172916	4.37138	0.00116928	6.21398	0.00173471
3.95371	0.00104489	6.62864	0.00194334	6.40774	0.00173087	4.37707	0.00117081	6.22227	0.00173702
3.95982	0.00104651	6.63621	0.00194545	6.41417	0.00173261	4.38269	0.00117232	6.23044	0.00173929
3.966	0.00104816	6.64349	0.00194748	6.42047	0.00173431	4.38819	0.0011738	6.2385	0.00174153
3.97224	0.00104981	6.65039	0.00194941	6.42658	0.00173595	4.39354	0.00117524	6.24648	0.00174374
3.9785	0.00105148	6.65705	0.00195127	6.43258	0.00173757	4.39892	0.00117669	6.25449	0.00174597
3.98475	0.00105314	6.6637	0.00195313	6.4386	0.00173919	4.40458	0.0011782	6.26262	0.00174823
3.99088	0.00105477	6.67038	0.00195499	6.4447	0.00174083	4.41052	0.0011798	6.27084	0.00175052
3.99672	0.00105632	6.67703	0.00195685	6.45087	0.00174249	4.41658	0.00118143	6.27911	0.00175282
4.0022	0.00105778	6.6837	0.00195871	6.45693	0.00174413	4.42264	0.00118306	6.28756	0.00175517
4.00739	0.00105915	6.69048	0.00196061	6.46275	0.00174569	4.4287	0.00118469	6.29631	0.0017576
4.01239	0.00106048	6.69742	0.00196254	6.46841	0.00174722	4.43477	0.00118632	6.30522	0.00176008
4.01729	0.00106178	6.7045	0.00196452	6.47411	0.00174875	4.441	0.001188	6.31399	0.00176252
4.02213	0.00106307	6.71158	0.0019665	6.47983	0.00175029	4.4476	0.00118977	6.32253	0.00176489
4.02711	0.00106439	6.71848	0.00196842	6.4854	0.0017518	4.45456	0.00119164	6.33099	0.00176724
4.0325	0.00106583	6.72523	0.00197031	6.49073	0.00175323	4.46172	0.00119356	6.33944	0.00176959
4.03836	0.00106738	6.73199	0.0019722	6.49599	0.00175465	4.46906	0.00119553	6.34776	0.00177191
4.04439	0.00106899	6.73874	0.00197408	6.50138	0.0017561	4.47654	0.00119755	6.35591	0.00177417
4.05022	0.00107053	6.7454	0.00197594	6.5069	0.00175759	4.48401	0.00119955	6.36409	0.00177645
4.05581	0.00107202	6.75202	0.00197779	6.51242	0.00175907	4.49128	0.00120151	6.37252	0.00177879
4.06141	0.00107351	6.75866	0.00197964	6.51773	0.00176051	4.49829	0.00120339	6.38121	0.00178121
4.06703	0.001075	6.7651	0.00198144	6.52273	0.00176185	4.505	0.0012052	6.39001	0.00178365
4.07239	0.00107642	6.77122	0.00198315	6.52753	0.00176314	4.51129	0.00120689	6.39874	0.00178608
4.07742	0.00107776	6.77717	0.00198481	6.53232	0.00176444	4.51709	0.00120845	6.4072	0.00178843
4.08239	0.00107908	6.78311	0.00198647	6.5372	0.00176575	4.52251	0.0012099	6.4153	0.00179069
4.08751	0.00108044	6.78905	0.00198813	6.54213	0.00176708	4.52784	0.00121133	6.42313	0.00179286
4.09281	0.00108185	6.79493	0.00198977	6.54714	0.00176843	4.53333	0.00121281	6.43076	0.00179498
4.09834	0.00108332	6.8007	0.00199138	6.55226	0.00176981	4.53911	0.00121436	6.4382	0.00179705
4.10409	0.00108485	6.80629	0.00199294	6.55746	0.00177121	4.5452	0.001216	6.44556	0.0017991
4.10977	0.00108636	6.81163	0.00199444	6.56255	0.00177258	4.55155	0.00121771	6.45288	0.00180113
4.11509	0.00108777	6.81679	0.00199588	6.56747	0.0017739	4.55799	0.00121944	6.46009	0.00180314
4.12003	0.00108909	6.82202	0.00199734	6.57237	0.00177522	4.56427	0.00122113	6.46723	0.00180512
4.12477	0.00109034	6.82744	0.00199885	6.57743	0.00177659	4.57023	0.00122273	6.47445	0.00180713
4.12941	0.00109158	6.83309	0.00200043	6.58261	0.00177798	4.57598	0.00122427	6.48196	0.00180922
4.13405	0.00109281	6.83895	0.00200207	6.58782	0.00177939	4.58161	0.00122579	6.48985	0.00181142
4.13867	0.00109404	6.84499	0.00200375	6.59302	0.00178079	4.58707	0.00122726	6.49815	0.00181372
4.14309	0.00109521	6.85095	0.00200542	6.5982	0.00178218	4.59248	0.00122871	6.50673	0.00181611
4.14721	0.00109631	6.85646	0.00200696	6.60335	0.00178357	4.59807	0.00123021	6.51533	0.0018185
4.15114	0.00109735	6.86141	0.00200834	6.60847	0.00178495	4.60394	0.00123179	6.52382	0.00182086
4.15511	0.00109841	6.86596	0.00200961	6.61347	0.0017863	4.61005	0.00123343	6.53225	0.00182321
4.15934	0.00109953	6.8704	0.00201085	6.61832	0.00178761	4.61646	0.00123515	6.54066	0.00182555
4.16381	0.00110072	6.87492	0.00201211	6.62319	0.00178892	4.62326	0.00123698	6.54898	0.00182786
4.1684	0.00110194	6.87953	0.0020134	6.62828	0.00179029	4.63039	0.0012389	6.55715	0.00183013
4.17305	0.00110317	6.88426	0.00201472	6.63358	0.00179172	4.63763	0.00124085	6.56525	0.00183238
4.1778	0.00110443	6.88926	0.00201612	6.63884	0.00179313	4.64477	0.00124277	6.57329	0.00183462
4.18263	0.00110572	6.89462	0.00201761	6.64388	0.00179449	4.65166	0.00124462	6.58124	0.00183683
4.18749	0.00110701	6.90015	0.00201916	6.64888	0.00179584	4.65826	0.00124639	6.5891	0.00183902
4.19238	0.00110831	6.90563	0.00202069	6.65412	0.00179725	4.66473	0.00124813	6.59697	0.00184121
4.19739	0.00110964	6.91103	0.0020222	6.65974	0.00179876	4.67124	0.00124988	6.60496	0.00184343
4.20258	0.00111102	6.9165	0.00202372	6.66579	0.00180039	4.67776	0.00125164	6.61315	0.00184571
4.2079	0.00111244	6.92219	0.00202531	6.67236	0.00180216	4.68431	0.0012534	6.62147	0.00184802
4.21322	0.00111385	6.9282	0.00202699	6.67947	0.00180408	4.69098	0.00125519	6.62977	0.00185033
4.21833	0.00111521	6.93461	0.00202878	6.68695	0.0018061	4.69778	0.00125702	6.63815	0.00185266
4.2232	0.0011165	6.94131	0.00203065	6.69456	0.00180815	4.70458	0.00125884	6.64684	0.00185508
4.22804	0.00111779	6.94797	0.00203251	6.70219	0.0018102	4.71123	0.00126063	6.65585	0.00185758
4.23308	0.00111913	6.95426	0.00203427	6.70989	0.00181228	4.71773	0.00126238	6.66499	0.00186012
4.23832	0.00112052	6.96018	0.00203592	6.71773	0.00181439	4.72407	0.00126408	6.67414	0.00186267
4.24353	0.0011219	6.96585	0.00203751	6.7255	0.00181648	4.73027	0.00126575	6.68331	0.00186522
4.24852	0.00112323	6.97139	0.00203905	6.73282	0.00181845	4.73636	0.00126739	6.69241	0.00186775
4.25333	0.00112451	6.97693	0.0020406	6.73954	0.00182027	4.74239	0.00126901	6.70136	0.00187024
4.25816	0.00112579	6.98256	0.00204217	6.74592	0.00182198	4.74842	0.00127063	6.71025	0.00187271
4.26304	0.00112709	6.98825	0.00204376	6.75222	0.00182368	4.75452	0.00127227	6.71924	0.00187521
4.26773	0.00112833	6.9939	0.00204534	6.75849	0.00182537	4.7607	0.00127393	6.72838	0.00187775
4.27209	0.00112949	6.99963	0.00204694	6.76466	0.00182703	4.76692	0.0012756	6.73766	0.00188033
4.27634	0.00113062	7.00574	0.00204865	6.77066	0.00182865	4.77317	0.00127728	6.74699	0.00188293
4.28079	0.0011318	7.01234	0.00205049	6.77658	0.00183025	4.77947	0.00127898	6.75621	0.00188549
4.2855	0.00113306	7.01914	0.00205239	6.7826	0.00183187	4.78585	0.00128069	6.76522	0.001888
4.29037	0.00113435	7.02579	0.00205425	6.78876	0.00183353	4.79235	0.00128244	6.77409	0.00189047
4.29533	0.00113567	7.03218	0.00205603	6.79502	0.00183522	4.79895	0.00128421	6.78293	0.00189293
4.30039	0.00113702	7.03839	0.00205777	6.80138	0.00183693	4.80563	0.00128601	6.79177	0.00189539
4.30561	0.0011384	7.04447	0.00205947	6.80792	0.00183869	4.81246	0.00128785	6.8006	0.00189784
4.31101	0.00113984	7.05052	0.00206116	6.81478	0.00184054	4.81938	0.00128971	6.8095	0.00190032
4.31659	0.00114132	7.05665	0.00206287	6.82205	0.0018425	4.8262	0.00129154	6.81853	0.00190283
4.32218	0.0011428	7.06287	0.00206461	6.82966	0.00184455	4.83281	0.00129332	6.82768	0.00190537
4.32752	0.00114423	7.06903	0.00206633	6.83741	0.00184664	4.83925	0.00129505	6.83682	0.00190792
4.3325	0.00114555	7.07497	0.00206799	6.84505	0.00184869	4.84557	0.00129675	6.84592	0.00191045
4.3372	0.0011468	7.08079	0.00206961	6.85237	0.00185067	4.85175	0.00129841	6.8551	0.001913
4.34188	0.00114804	7.0867	0.00207126	6.85921	0.00185251	4.85792	0.00130007	6.86448	0.00191561
4.34661	0.0011493	7.09273	0.00207295	6.86557	0.00185423	4.8643	0.00130178	6.87409	0.00191828
4.35131	0.00115055	7.09862	0.00207459	6.87162	0.00185586	4.87102	0.00130359	6.88389	0.00192101
4.35593	0.00115178	7.10418	0.00207614	6.87743	0.00185742	4.87807	0.00130549	6.89375	0.00192375
4.36055	0.001153	7.10945	0.00207762	6.88281	0.00185887	4.88541	0.00130746	6.90353	0.00192647
4.36535	0.00115428	7.11462	0.00207906	6.88776	0.00186021	4.89304	0.00130951	6.91312	0.00192914
4.37046	0.00115564	7.11975	0.00208049	6.89257	0.0018615	4.90088	0.00131162	6.92256	0.00193177
4.3758	0.00115706	7.12485	0.00208192	6.89756	0.00186284	4.90883	0.00131376	6.93194	0.00193438
4.38128	0.00115851	7.12995	0.00208334	6.90277	0.00186425	4.91692	0.00131593	6.94135	0.00193699
4.38688	0.00116	7.13525	0.00208482	6.90817	0.00186571	4.92522	0.00131816	6.95078	0.00193962
4.39255	0.00116151	7.14083	0.00208638	6.91374	0.00186721	4.93357	0.00132041	6.96018	0.00194223
4.39817	0.001163	7.14654	0.00208798	6.91947	0.00186875	4.94172	0.0013226	6.96956	0.00194484
4.40372	0.00116448	7.15234	0.0020896	6.9253	0.00187032	4.94957	0.00132471	6.97894	0.00194745
4.40923	0.00116594	7.1583	0.00209126	6.9312	0.00187191	4.95726	0.00132678	6.98823	0.00195003
4.41461	0.00116737	7.1644	0.00209297	6.93719	0.00187352	4.96492	0.00132884	6.9973	0.00195256
4.41966	0.00116871	7.17061	0.0020947	6.94324	0.00187516	4.97259	0.0013309	7.00627	0.00195505
4.42444	0.00116999	7.177	0.00209649	6.94943	0.00187682	4.98019	0.00133295	7.01534	0.00195758
4.42923	0.00117126	7.18365	0.00209835	6.956	0.00187859	4.98762	0.00133494	7.02451	0.00196013
4.4341	0.00117255	7.19053	0.00210027	6.96312	0.00188051	4.99493	0.00133691	7.03359	0.00196265
4.43894	0.00117384	7.19749	0.00210221	6.97055	0.00188251	5.00234	0.0013389	7.04253	0.00196514
4.44383	0.00117514	7.20442	0.00210415	6.97777	0.00188446	5.00995	0.00134095	7.05147	0.00196763
4.44899	0.00117651	7.21128	0.00210606	6.98452	0.00188628	5.01765	0.00134302	7.06063	0.00197018
4.45446	0.00117796	7.21807	0.00210796	6.99087	0.00188799	5.02518	0.00134504	7.0702	0.00197284
4.46012	0.00117947	7.22484	0.00210985	6.99709	0.00188967	5.0325	0.00134701	7.08005	0.00197558
4.46597	0.00118102	7.2317	0.00211177	7.00335	0.00189135	5.03963	0.00134893	7.08983	0.0019783
4.47199	0.00118262	7.23876	0.00211374	7.00969	0.00189306	5.04668	0.00135082	7.09926	0.00198092
4.47804	0.00118423	7.24597	0.00211576	7.01606	0.00189478	5.05387	0.00135276	7.10843	0.00198348
4.48409	0.00118584	7.2532	0.00211778	7.02229	0.00189646	5.06143	0.00135479	7.11753	0.00198601
4.49033	0.0011875	7.26026	0.00211975	7.02819	0.00189805	5.06943	0.00135694	7.12651	0.00198851
4.49674	0.0011892	7.26707	0.00212165	7.0338	0.00189956	5.07769	0.00135916	7.13517	0.00199092
4.50314	0.0011909	7.2736	0.00212347	7.03933	0.00190105	5.08593	0.00136138	7.14353	0.00199324
4.50938	0.00119256	7.2799	0.00212523	7.04486	0.00190254	5.09393	0.00136353	7.15187	0.00199556
4.51549	0.00119419	7.28619	0.00212699	7.05029	0.00190401	5.10169	0.00136562	7.1604	0.00199794
4.52155	0.0011958	7.29272	0.00212882	7.05562	0.00190544	5.1093	0.00136766	7.1691	0.00200036
4.52756	0.00119739	7.29966	0.00213075	7.06105	0.00190691	5.1167	0.00136965	7.17775	0.00200276
4.53358	0.00119899	7.3068	0.00213275	7.0667	0.00190843	5.12378	0.00137156	7.18618	0.00200511
4.53968	0.00120062	7.3138	0.00213471	7.07241	0.00190997	5.13053	0.00137337	7.19435	0.00200738
4.54579	0.00120224	7.32056	0.00213659	7.07799	0.00191147	5.13713	0.00137515	7.20237	0.00200961
4.55184	0.00120385	7.32725	0.00213846	7.08345	0.00191294	5.14384	0.00137695	7.21036	0.00201184
4.55789	0.00120546	7.33406	0.00214036	7.08896	0.00191443	5.15094	0.00137886	7.21836	0.00201406
4.56396	0.00120707	7.34091	0.00214228	7.09457	0.00191594	5.15859	0.00138092	7.22629	0.00201627
4.56994	0.00120866	7.34759	0.00214414	7.10021	0.00191746	5.16668	0.00138309	7.23412	0.00201845
4.57577	0.00121021	7.35404	0.00214595	7.10574	0.00191895	5.17493	0.00138531	7.24192	0.00202062
4.5816	0.00121176	7.36043	0.00214773	7.11122	0.00192043	5.18327	0.00138756	7.24969	0.00202278
4.58747	0.00121332	7.36695	0.00214956	7.11689	0.00192196	5.19166	0.00138981	7.25736	0.00202491
4.59318	0.00121484	7.3737	0.00215144	7.1229	0.00192358	5.19983	0.00139201	7.26495	0.00202703
4.5985	0.00121625	7.38064	0.00215338	7.1292	0.00192527	5.20754	0.00139408	7.27266	0.00202917
4.6035	0.00121758	7.38764	0.00215533	7.13584	0.00192706	5.21486	0.00139605	7.28054	0.00203137
4.60842	0.00121889	7.39448	0.00215725	7.14287	0.00192896	5.22207	0.00139799	7.28847	0.00203357
4.61344	0.00122022	7.40102	0.00215907	7.15021	0.00193094	5.22935	0.00139995	7.29629	0.00203575
4.6186	0.00122159	7.4072	0.0021608	7.15767	0.00193295	5.23669	0.00140192	7.304	0.00203789
4.62379	0.00122297	7.41308	0.00216244	7.16514	0.00193496	5.24398	0.00140388	7.31168	0.00204003
4.62883	0.00122431	7.41884	0.00216405	7.17254	0.00193696	5.25128	0.00140585	7.31936	0.00204217
4.63362	0.00122559	7.42479	0.00216572	7.17986	0.00193893	5.25879	0.00140787	7.32706	0.00204431
4.63826	0.00122682	7.43106	0.00216747	7.18721	0.00194091	5.26651	0.00140994	7.33489	0.00204649
4.64281	0.00122803	7.43741	0.00216924	7.19472	0.00194293	5.27409	0.00141198	7.34292	0.00204872
4.64725	0.00122921	7.44352	0.00217095	7.20239	0.001945	5.28136	0.00141394	7.35107	0.00205099
4.65154	0.00123035	7.44933	0.00217257	7.21031	0.00194714	5.28855	0.00141587	7.35935	0.0020533
4.65572	0.00123146	7.45507	0.00217418	7.21863	0.00194938	5.2959	0.00141785	7.36789	0.00205567
4.6598	0.00123255	7.46089	0.0021758	7.22725	0.0019517	5.30329	0.00141984	7.37663	0.0020581
4.66378	0.00123361	7.46669	0.00217742	7.2358	0.00195401	5.31051	0.00142177	7.38519	0.00206049
4.66782	0.00123468	7.47237	0.00217901	7.24405	0.00195623	5.31757	0.00142367	7.39324	0.00206273
4.67223	0.00123585	7.47796	0.00218057	7.25206	0.00195839	5.32466	0.00142558	7.40086	0.00206485
4.67725	0.00123719	7.48362	0.00218215	7.26005	0.00196054	5.33178	0.0014275	7.40825	0.00206691
4.68266	0.00123863	7.48946	0.00218379	7.2682	0.00196274	5.33888	0.00142941	7.41536	0.00206888
4.68799	0.00124004	7.49553	0.00218548	7.27646	0.00196497	5.34603	0.00143133	7.42216	0.00207078
4.69309	0.0012414	7.50172	0.00218721	7.28468	0.00196718	5.35327	0.00143328	7.42896	0.00207267
4.69811	0.00124273	7.50796	0.00218895	7.29266	0.00196933	5.36036	0.00143518	7.43594	0.00207461
4.70316	0.00124408	7.51422	0.0021907	7.30024	0.00197138	5.36708	0.00143699	7.44291	0.00207655
4.7083	0.00124544	7.52046	0.00219245	7.3074	0.00197331	5.37355	0.00143873	7.44969	0.00207844
4.71369	0.00124687	7.52657	0.00219416	7.31433	0.00197517	5.38009	0.00144049	7.45651	0.00208034
4.7194	0.00124839	7.53253	0.00219582	7.3213	0.00197705	5.38694	0.00144233	7.46356	0.0020823
4.72524	0.00124995	7.53852	0.00219749	7.32833	0.00197895	5.39423	0.0014443	7.47075	0.0020843
4.73099	0.00125147	7.54475	0.00219924	7.3353	0.00198083	5.40202	0.00144639	7.47789	0.00208629
4.73657	0.00125296	7.55123	0.00220104	7.34225	0.0019827	5.41018	0.00144858	7.48493	0.00208825
4.742	0.0012544	7.55772	0.00220286	7.34934	0.00198461	5.41854	0.00145083	7.49189	0.00209018
4.74731	0.00125581	7.56417	0.00220466	7.35652	0.00198655	5.42696	0.0014531	7.49873	0.00209209
4.75262	0.00125722	7.57073	0.0022065	7.36366	0.00198847	5.43522	0.00145532	7.50554	0.00209398
4.75806	0.00125867	7.57751	0.00220839	7.37074	0.00199038	5.44318	0.00145746	7.5125	0.00209592
4.76372	0.00126018	7.5845	0.00221034	7.37786	0.0019923	5.45084	0.00145952	7.51961	0.0020979
4.7695	0.00126171	7.59163	0.00221234	7.38506	0.00199424	5.45818	0.0014615	7.52663	0.00209985
4.77529	0.00126325	7.59877	0.00221433	7.39226	0.00199618	5.46527	0.0014634	7.53346	0.00210175
4.78116	0.00126481	7.60586	0.00221631	7.3995	0.00199814	5.4723	0.00146529	7.54015	0.00210361
4.78733	0.00126645	7.61285	0.00221826	7.40686	0.00200012	5.4795	0.00146723	7.54675	0.00210545
4.79375	0.00126816	7.61961	0.00222015	7.41434	0.00200214	5.48676	0.00146918	7.55318	0.00210724
4.80017	0.00126987	7.62608	0.00222196	7.42186	0.00200416	5.49384	0.00147109	7.55933	0.00210895
4.80647	0.00127154	7.63233	0.00222371	7.4294	0.0020062	5.5007	0.00147293	7.56508	0.00211055
4.81271	0.0012732	7.63846	0.00222542	7.43704	0.00200826	5.50748	0.00147476	7.5705	0.00211206
4.81891	0.00127485	7.64462	0.00222714	7.44474	0.00201033	5.51418	0.00147656	7.57582	0.00211354
4.82511	0.0012765	7.65102	0.00222893	7.45229	0.00201237	5.52069	0.00147831	7.58126	0.00211506
4.8314	0.00127817	7.65783	0.00223083	7.45948	0.00201431	5.52719	0.00148006	7.58684	0.00211661
4.83765	0.00127983	7.66494	0.00223282	7.4664	0.00201617	5.53399	0.00148189	7.59247	0.00211817
4.84373	0.00128145	7.67214	0.00223483	7.47331	0.00201803	5.54112	0.00148381	7.59826	0.00211979
4.84977	0.00128305	7.67932	0.00223684	7.48031	0.00201992	5.54838	0.00148576	7.60451	0.00212153
4.85604	0.00128472	7.68663	0.00223888	7.48725	0.00202179	5.55556	0.00148769	7.6113	0.00212342
4.86246	0.00128643	7.69424	0.00224101	7.49409	0.00202364	5.56244	0.00148954	7.61837	0.00212539
4.86875	0.0012881	7.70199	0.00224318	7.5009	0.00202547	5.56889	0.00149128	7.62542	0.00212735
4.87488	0.00128973	7.70958	0.0022453	7.50781	0.00202734	5.57514	0.00149296	7.63229	0.00212926
4.88104	0.00129137	7.71699	0.00224737	7.51488	0.00202924	5.58157	0.00149469	7.63893	0.00213111
4.88733	0.00129304	7.72435	0.00224943	7.52201	0.00203116	5.58828	0.00149649	7.6453	0.00213288
4.8936	0.00129471	7.73159	0.00225145	7.52914	0.00203309	5.59507	0.00149832	7.65148	0.0021346
4.89973	0.00129634	7.73854	0.00225339	7.53626	0.00203501	5.60173	0.00150011	7.65766	0.00213632
4.90584	0.00129796	7.74522	0.00225526	7.54323	0.00203689	5.60824	0.00150186	7.66404	0.0021381
4.91211	0.00129963	7.75183	0.00225711	7.54993	0.00203869	5.61455	0.00150356	7.67064	0.00213994
4.91859	0.00130135	7.75848	0.00225896	7.55647	0.00204045	5.62058	0.00150518	7.67719	0.00214176
4.92529	0.00130313	7.76502	0.00226079	7.56301	0.00204222	5.62632	0.00150673	7.68337	0.00214348
4.93219	0.00130497	7.77125	0.00226253	7.56963	0.002044	5.63189	0.00150823	7.68928	0.00214512
4.93913	0.00130681	7.77709	0.00226416	7.57633	0.00204581	5.63735	0.00150969	7.69535	0.00214681
4.94585	0.0013086	7.78261	0.00226571	7.58319	0.00204766	5.64263	0.00151111	7.70179	0.00214861
4.95223	0.0013103	7.78791	0.00226719	7.59018	0.00204955	5.64766	0.00151247	7.70841	0.00215045
4.95845	0.00131195	7.79312	0.00226865	7.59721	0.00205144	5.65247	0.00151376	7.71499	0.00215228
4.96474	0.00131362	7.79851	0.00227015	7.60415	0.00205331	5.6572	0.00151503	7.72147	0.00215408
4.97115	0.00131533	7.80452	0.00227183	7.61101	0.00205516	5.66196	0.00151632	7.72803	0.00215591
4.97755	0.00131703	7.81133	0.00227374	7.61788	0.00205701	5.66679	0.00151762	7.7349	0.00215782
4.98376	0.00131868	7.81862	0.00227577	7.62466	0.00205884	5.67157	0.0015189	7.74211	0.00215983
4.9897	0.00132026	7.82597	0.00227783	7.63121	0.00206061	5.67621	0.00152015	7.74961	0.00216192
4.99544	0.00132179	7.83332	0.00227988	7.63753	0.00206231	5.68094	0.00152142	7.75735	0.00216407
5.00113	0.0013233	7.84082	0.00228198	7.64379	0.002064	5.68606	0.0015228	7.76522	0.00216626
5.00678	0.0013248	7.84858	0.00228415	7.65	0.00206567	5.69154	0.00152427	7.77295	0.00216841
5.01233	0.00132628	7.85661	0.00228639	7.65611	0.00206732	5.69716	0.00152579	7.78038	0.00217048
5.01778	0.00132773	7.8648	0.00228868	7.66222	0.00206897	5.70283	0.00152731	7.78763	0.0021725
5.02325	0.00132918	7.87289	0.00229094	7.66835	0.00207062	5.70872	0.0015289	7.79477	0.00217449
5.02891	0.00133069	7.88066	0.00229311	7.67435	0.00207224	5.71504	0.0015306	7.80177	0.00217644
5.03488	0.00133228	7.88812	0.0022952	7.6801	0.00207379	5.72163	0.00153237	7.8087	0.00217837
5.04105	0.00133392	7.89541	0.00229724	7.68568	0.0020753	5.72821	0.00153414	7.81578	0.00218034
5.04731	0.00133558	7.90279	0.0022993	7.69119	0.00207678	5.7346	0.00153586	7.82303	0.00218236
5.05366	0.00133727	7.91038	0.00230142	7.69656	0.00207823	5.7409	0.00153755	7.83025	0.00218436
5.06009	0.00133898	7.91806	0.00230357	7.70181	0.00207964	5.74729	0.00153927	7.83737	0.00218635
5.06657	0.0013407	7.92556	0.00230566	7.70705	0.00208106	5.75395	0.00154107	7.84456	0.00218835
5.07313	0.00134245	7.93278	0.00230768	7.71219	0.00208244	5.76084	0.00154292	7.8519	0.00219039
5.07983	0.00134423	7.93984	0.00230966	7.71703	0.00208375	5.76777	0.00154478	7.85923	0.00219243
5.08663	0.00134604	7.94688	0.00231163	7.72163	0.00208499	5.77474	0.00154666	7.86644	0.00219444
5.09353	0.00134787	7.95394	0.0023136	7.72626	0.00208624	5.78185	0.00154857	7.87358	0.00219643
5.10068	0.00134977	7.96104	0.00231558	7.73113	0.00208755	5.78906	0.00155051	7.88074	0.00219842
5.10806	0.00135174	7.96826	0.0023176	7.73637	0.00208896	5.79615	0.00155242	7.88789	0.00220041
5.11548	0.00135371	7.97561	0.00231965	7.74194	0.00209047	5.803	0.00155426	7.89485	0.00220235
5.12271	0.00135563	7.98282	0.00232167	7.74757	0.00209198	5.80968	0.00155606	7.90155	0.00220422
5.12963	0.00135747	7.98969	0.00232359	7.75301	0.00209345	5.81633	0.00155785	7.90818	0.00220606
5.1362	0.00135922	7.99633	0.00232545	7.75826	0.00209487	5.82301	0.00155965	7.91497	0.00220795
5.1425	0.00136089	8.00302	0.00232732	7.76339	0.00209625	5.82958	0.00156142	7.92185	0.00220987
5.14871	0.00136255	8.00987	0.00232923	7.76845	0.00209761	5.83593	0.00156312	7.92859	0.00221175
5.15501	0.00136422	8.01666	0.00233113	7.7734	0.00209895	5.84215	0.0015648	7.93515	0.00221357
5.16144	0.00136593	8.02324	0.00233297	7.77832	0.00210028	5.84849	0.0015665	7.94168	0.00221539
5.16789	0.00136765	8.02983	0.00233481	7.78328	0.00210161	5.85495	0.00156824	7.94824	0.00221722
5.17414	0.00136931	8.03668	0.00233673	7.78835	0.00210298	5.86131	0.00156995	7.95472	0.00221902
5.18011	0.0013709	8.04378	0.00233871	7.79339	0.00210434	5.8675	0.00157162	7.96098	0.00222076
5.18598	0.00137246	8.05096	0.00234072	7.79824	0.00210565	5.87371	0.00157329	7.96705	0.00222245
5.19201	0.00137406	8.05816	0.00234273	7.80293	0.00210691	5.87989	0.00157495	7.97315	0.00222415
5.19835	0.00137575	8.06546	0.00234477	7.80764	0.00210818	5.88582	0.00157655	7.97949	0.00222592
5.20513	0.00137755	8.07277	0.00234682	7.81246	0.00210948	5.89151	0.00157808	7.98616	0.00222777
5.21227	0.00137945	8.07996	0.00234883	7.81731	0.00211079	5.89722	0.00157962	7.99303	0.00222969
5.21948	0.00138137	8.08694	0.00235078	7.82212	0.00211209	5.90314	0.00158121	7.99989	0.0022316
5.22651	0.00138324	8.09366	0.00235266	7.82683	0.00211336	5.9092	0.00158284	8.00674	0.0022335
5.23344	0.00138508	8.10015	0.00235447	7.83141	0.00211459	5.91534	0.00158449	8.01367	0.00223543
5.2404	0.00138693	8.10665	0.00235629	7.83594	0.00211581	5.92146	0.00158614	8.02062	0.00223737
5.24723	0.00138875	8.11348	0.0023582	7.84054	0.00211706	5.92739	0.00158773	8.02747	0.00223928
5.25379	0.00139049	8.12066	0.0023602	7.84529	0.00211834	5.93307	0.00158926	8.03432	0.00224118
5.26022	0.0013922	8.128	0.00236226	7.85021	0.00211966	5.93873	0.00159078	8.04136	0.00224314
5.26672	0.00139393	8.13551	0.00236436	7.85533	0.00212104	5.9446	0.00159236	8.04858	0.00224515
5.27334	0.00139569	8.14336	0.00236655	7.86053	0.00212245	5.95056	0.00159397	8.0558	0.00224716
5.28011	0.00139749	8.1513	0.00236877	7.86564	0.00212382	5.9564	0.00159554	8.06287	0.00224913
5.28705	0.00139934	8.15891	0.0023709	7.87067	0.00212518	5.96211	0.00159708	8.0699	0.00225109
5.29407	0.00140121	8.16618	0.00237293	7.8758	0.00212657	5.96777	0.0015986	8.07707	0.00225309
5.30103	0.00140306	8.17341	0.00237495	7.88097	0.00212796	5.97344	0.00160012	8.08446	0.00225514
5.30794	0.0014049	8.18075	0.00237701	7.88606	0.00212933	5.97918	0.00160167	8.092	0.00225724
5.31491	0.00140675	8.18815	0.00237907	7.89121	0.00213072	5.98506	0.00160325	8.09958	0.00225935
5.32201	0.00140864	8.19557	0.00238115	7.89656	0.00213216	5.99115	0.00160489	8.10706	0.00226144
5.32912	0.00141053	8.20306	0.00238324	7.90197	0.00213362	5.99745	0.00160659	8.11427	0.00226344
5.33601	0.00141236	8.21057	0.00238534	7.90718	0.00213503	6.00385	0.00160831	8.12107	0.00226534
5.34261	0.00141412	8.21801	0.00238742	7.91211	0.00213636	6.01022	0.00161002	8.12749	0.00226713
5.34915	0.00141586	8.22547	0.00238951	7.91692	0.00213766	6.01649	0.00161171	8.1338	0.00226888
5.35579	0.00141762	8.23319	0.00239167	7.92174	0.00213895	6.02273	0.00161339	8.14021	0.00227067
5.36244	0.00141939	8.2411	0.00239388	7.92648	0.00214023	6.02913	0.00161511	8.14663	0.00227245
5.369	0.00142114	8.24891	0.00239606	7.9311	0.00214148	6.03578	0.0016169	8.15278	0.00227417
5.37567	0.00142291	8.25651	0.00239819	7.9358	0.00214275	6.04266	0.00161875	8.15858	0.00227578
5.38278	0.0014248	8.26408	0.0024003	7.94072	0.00214407	6.04966	0.00162064	8.16423	0.00227736
5.39037	0.00142682	8.27182	0.00240247	7.94582	0.00214545	6.05673	0.00162254	8.16999	0.00227896
5.39812	0.00142888	8.27964	0.00240466	7.95095	0.00214683	6.06387	0.00162446	8.17591	0.00228061
5.40578	0.00143092	8.28739	0.00240682	7.95605	0.00214821	6.07102	0.00162639	8.18192	0.00228228
5.41338	0.00143294	8.29521	0.00240901	7.96114	0.00214958	6.078	0.00162827	8.18803	0.00228398
5.42111	0.001435	8.30338	0.00241129	7.96627	0.00215096	6.08485	0.00163011	8.19434	0.00228574
5.42899	0.00143709	8.31198	0.0024137	7.97141	0.00215235	6.09166	0.00163194	8.2009	0.00228757
5.43686	0.00143919	8.32076	0.00241615	7.97654	0.00215374	6.09834	0.00163374	8.2076	0.00228943
5.44461	0.00144125	8.3295	0.0024186	7.98173	0.00215514	6.1047	0.00163545	8.21432	0.00229131
5.45234	0.00144331	8.33818	0.00242102	7.98706	0.00215657	6.11071	0.00163707	8.22099	0.00229316
5.46023	0.0014454	8.34679	0.00242343	7.99252	0.00215805	6.11646	0.00163862	8.22767	0.00229502
5.46838	0.00144757	8.35523	0.00242579	7.99806	0.00215954	6.12208	0.00164013	8.23456	0.00229694
5.47671	0.00144979	8.36344	0.00242809	8.00369	0.00216106	6.12778	0.00164166	8.24172	0.00229894
5.48503	0.001452	8.37156	0.00243036	8.00935	0.00216259	6.13377	0.00164327	8.24901	0.00230097
5.49322	0.00145418	8.37984	0.00243267	8.01499	0.00216411	6.14	0.00164495	8.25625	0.00230298
5.50127	0.00145632	8.38849	0.00243509	8.02058	0.00216561	6.1462	0.00164662	8.26342	0.00230498
5.50922	0.00145844	8.39754	0.00243762	8.0262	0.00216713	6.15214	0.00164822	8.27061	0.00230698
5.51716	0.00146055	8.4068	0.00244021	8.0319	0.00216867	6.15794	0.00164978	8.27789	0.00230901
5.52527	0.00146271	8.41617	0.00244283	8.03782	0.00217026	6.16393	0.00165139	8.28528	0.00231107
5.53356	0.00146491	8.4256	0.00244547	8.04396	0.00217192	6.17036	0.00165312	8.29265	0.00231312
5.54184	0.00146711	8.43501	0.0024481	8.05008	0.00217357	6.17712	0.00165494	8.2998	0.00231511
5.54994	0.00146927	8.44425	0.00245068	8.05599	0.00217516	6.18394	0.00165678	8.30667	0.00231702
5.55795	0.0014714	8.45316	0.00245317	8.06185	0.00217675	6.19065	0.00165858	8.31345	0.00231891
5.56597	0.00147353	8.46169	0.00245556	8.0679	0.00217838	6.19723	0.00166035	8.32026	0.00232081
5.57392	0.00147565	8.46998	0.00245788	8.07401	0.00218003	6.20374	0.0016621	8.32705	0.0023227
5.58158	0.00147769	8.47814	0.00246016	8.07993	0.00218162	6.21018	0.00166384	8.33381	0.00232458
5.58879	0.0014796	8.48614	0.0024624	8.08574	0.00218319	6.21645	0.00166553	8.34053	0.00232646
5.59569	0.00148144	8.49398	0.00246459	8.09171	0.0021848	6.22245	0.00166714	8.34721	0.00232832
5.60258	0.00148327	8.50187	0.0024668	8.0979	0.00218647	6.22826	0.0016687	8.35383	0.00233016
5.60953	0.00148512	8.50994	0.00246905	8.10417	0.00218816	6.23404	0.00167026	8.36047	0.00233201
5.61646	0.00148697	8.518	0.00247131	8.11047	0.00218986	6.24	0.00167187	8.36731	0.00233391
5.62337	0.0014888	8.52579	0.00247349	8.11679	0.00219157	6.24617	0.00167353	8.37453	0.00233592
5.6304	0.00149067	8.53321	0.00247556	8.12314	0.00219328	6.25237	0.0016752	8.38208	0.00233803
5.63767	0.00149261	8.54044	0.00247758	8.12941	0.00219497	6.25838	0.00167681	8.38971	0.00234015
5.6452	0.00149461	8.54766	0.0024796	8.13544	0.00219659	6.26425	0.00167839	8.39714	0.00234222
5.65285	0.00149665	8.5549	0.00248163	8.14115	0.00219814	6.27025	0.00168001	8.40437	0.00234423
5.66045	0.00149867	8.56211	0.00248365	8.1466	0.00219961	6.2765	0.00168169	8.41161	0.00234625
5.66796	0.00150067	8.56936	0.00248567	8.15189	0.00220103	6.2829	0.00168341	8.41899	0.00234831
5.67544	0.00150266	8.57679	0.00248775	8.15709	0.00220244	6.28929	0.00168513	8.42649	0.0023504
5.68293	0.00150465	8.58436	0.00248987	8.16235	0.00220386	6.29562	0.00168684	8.43398	0.00235248
5.69053	0.00150667	8.59194	0.00249199	8.16773	0.0022053	6.30192	0.00168853	8.44141	0.00235455
5.69823	0.00150872	8.59955	0.00249412	8.17309	0.00220675	6.30818	0.00169022	8.44883	0.00235662
5.7059	0.00151076	8.60732	0.00249629	8.1783	0.00220816	6.31447	0.00169191	8.45628	0.00235869
5.71357	0.0015128	8.6152	0.00249849	8.18342	0.00220954	6.32091	0.00169364	8.46374	0.00236077
5.72149	0.00151491	8.62305	0.00250069	8.18866	0.00221095	6.32749	0.00169542	8.47123	0.00236286
5.72986	0.00151714	8.63073	0.00250284	8.19404	0.0022124	6.334	0.00169717	8.47882	0.00236497
5.73852	0.00151944	8.63832	0.00250496	8.19936	0.00221384	6.34025	0.00169885	8.48658	0.00236713
5.74714	0.00152173	8.64603	0.00250712	8.20442	0.0022152	6.34631	0.00170048	8.49454	0.00236935
5.75549	0.00152396	8.65396	0.00250934	8.20927	0.00221651	6.35231	0.0017021	8.50274	0.00237163
5.76361	0.00152612	8.66206	0.0025116	8.21409	0.00221781	6.35832	0.00170371	8.51124	0.002374
5.77158	0.00152824	8.67021	0.00251388	8.21888	0.0022191	6.36439	0.00170535	8.52	0.00237644
5.77939	0.00153032	8.67839	0.00251617	8.22368	0.0022204	6.37074	0.00170706	8.52882	0.0023789
5.78701	0.00153234	8.68663	0.00251847	8.22876	0.00222177	6.37742	0.00170886	8.53753	0.00238133
5.79452	0.00153434	8.69501	0.00252082	8.23433	0.00222327	6.38432	0.00171071	8.54607	0.00238371
5.80205	0.00153635	8.70347	0.00252318	8.24031	0.00222489	6.39121	0.00171257	8.55445	0.00238604
5.80964	0.00153837	8.71186	0.00252553	8.2464	0.00222653	6.39801	0.0017144	8.56274	0.00238835
5.81718	0.00154037	8.72017	0.00252785	8.25238	0.00222814	6.40488	0.00171625	8.57097	0.00239064
5.8245	0.00154232	8.72854	0.00253019	8.25818	0.00222971	6.41211	0.00171819	8.57913	0.00239292
5.83156	0.0015442	8.73692	0.00253254	8.26376	0.00223121	6.41974	0.00172025	8.58721	0.00239516
5.83847	0.00154604	8.74514	0.00253484	8.26919	0.00223268	6.42751	0.00172234	8.59524	0.0023974
5.84534	0.00154787	8.75311	0.00253707	8.27462	0.00223414	6.43517	0.0017244	8.60337	0.00239967
5.85224	0.0015497	8.76092	0.00253925	8.28004	0.0022356	6.4426	0.0017264	8.61174	0.002402
5.85918	0.00155155	8.76867	0.00254142	8.2851	0.00223697	6.44978	0.00172833	8.62042	0.00240442
5.86619	0.00155341	8.77636	0.00254357	8.28955	0.00223817	6.45665	0.00173018	8.6293	0.00240689
5.8732	0.00155528	8.78403	0.00254572	8.29363	0.00223927	6.4632	0.00173195	8.63818	0.00240936
5.88004	0.0015571	8.79171	0.00254787	8.29779	0.00224039	6.46958	0.00173367	8.64683	0.00241177
5.88673	0.00155888	8.79928	0.00254998	8.30214	0.00224156	6.47612	0.00173543	8.65518	0.0024141
5.89349	0.00156068	8.80654	0.00255201	8.30644	0.00224273	6.48304	0.00173729	8.66336	0.00241638
5.9006	0.00156257	8.81346	0.00255395	8.31056	0.00224384	6.49024	0.00173923	8.67148	0.00241864
5.90808	0.00156456	8.82014	0.00255582	8.31466	0.00224494	6.49747	0.00174117	8.67963	0.00242091
5.91577	0.00156661	8.82664	0.00255764	8.31893	0.0022461	6.50462	0.0017431	8.68791	0.00242322
5.92357	0.00156868	8.83295	0.0025594	8.32334	0.00224729	6.51166	0.00174499	8.6963	0.00242555
5.93131	0.00157074	8.83908	0.00256112	8.32776	0.00224848	6.51849	0.00174683	8.70457	0.00242786
5.93874	0.00157272	8.845	0.00256277	8.33209	0.00224965	6.52501	0.00174859	8.71254	0.00243008
5.94564	0.00157455	8.85064	0.00256435	8.33645	0.00225082	6.53126	0.00175027	8.72021	0.00243222
5.95207	0.00157627	8.85605	0.00256586	8.34109	0.00225207	6.53744	0.00175194	8.72783	0.00243434
5.95832	0.00157793	8.86141	0.00256736	8.34614	0.00225344	6.54377	0.00175364	8.73567	0.00243652
5.96456	0.00157959	8.86699	0.00256892	8.35147	0.00225488	6.55024	0.00175538	8.74378	0.00243878
5.97073	0.00158123	8.87273	0.00257053	8.35688	0.00225633	6.55676	0.00175714	8.75204	0.00244109
5.97676	0.00158284	8.87827	0.00257208	8.36236	0.00225781	6.56319	0.00175887	8.76046	0.00244343
5.98272	0.00158442	8.88349	0.00257354	8.36807	0.00225935	6.56947	0.00176056	8.76908	0.00244583
5.98875	0.00158603	8.88872	0.002575	8.37401	0.00226096	6.57573	0.00176224	8.77789	0.00244829
5.99489	0.00158766	8.89427	0.00257656	8.38006	0.00226259	6.58224	0.001764	8.78669	0.00245074
6.00095	0.00158927	8.90017	0.00257821	8.38607	0.00226421	6.58914	0.00176585	8.79518	0.00245311
6.00676	0.00159082	8.90627	0.00257991	8.39193	0.00226579	6.59615	0.00176774	8.80333	0.00245537
6.01217	0.00159226	8.91234	0.00258161	8.39756	0.00226731	6.60292	0.00176956	8.81142	0.00245763
6.01707	0.00159356	8.91827	0.00258327	8.40302	0.00226878	6.60939	0.00177131	8.81972	0.00245994
6.02166	0.00159479	8.92416	0.00258492	8.40846	0.00227025	6.6159	0.00177306	8.82813	0.00246229
6.02638	0.00159604	8.93022	0.00258661	8.41391	0.00227172	6.62265	0.00177488	8.83639	0.00246459
6.03138	0.00159737	8.93641	0.00258835	8.41932	0.00227318	6.62959	0.00177674	8.84446	0.00246683
6.0364	0.00159871	8.94251	0.00259005	8.42459	0.0022746	6.63661	0.00177863	8.85235	0.00246903
6.04111	0.00159996	8.94849	0.00259173	8.42959	0.00227595	6.64376	0.00178056	8.85997	0.00247116
6.04547	0.00160112	8.95452	0.00259341	8.4343	0.00227722	6.65106	0.00178253	8.86731	0.0024732
6.04978	0.00160227	8.9606	0.00259511	8.4389	0.00227846	6.65837	0.0017845	8.87445	0.00247519
6.05427	0.00160347	8.96659	0.00259679	8.44353	0.00227971	6.66554	0.00178643	8.88151	0.00247716
6.059	0.00160472	8.97248	0.00259844	8.44823	0.00228098	6.6725	0.0017883	8.88858	0.00247913
6.0639	0.00160603	8.97846	0.00260011	8.45292	0.00228225	6.6793	0.00179013	8.89574	0.00248112
6.06898	0.00160738	8.98474	0.00260187	8.45756	0.0022835	6.68609	0.00179196	8.90294	0.00248313
6.07431	0.0016088	8.99127	0.00260369	8.46221	0.00228475	6.69301	0.00179382	8.91006	0.00248511
6.0799	0.00161029	8.99787	0.00260554	8.46701	0.00228605	6.70012	0.00179573	8.91716	0.00248709
6.08569	0.00161183	9.00448	0.00260739	8.47214	0.00228743	6.70737	0.00179769	8.92433	0.00248909
6.09156	0.00161339	9.0111	0.00260924	8.47769	0.00228893	6.71475	0.00179968	8.93167	0.00249114
6.09734	0.00161493	9.0177	0.00261109	8.4835	0.0022905	6.72225	0.0018017	8.93935	0.00249328
6.103	0.00161643	9.02425	0.00261292	8.48938	0.00229209	6.72991	0.00180376	8.94747	0.00249554
6.10865	0.00161794	9.03078	0.00261475	8.49535	0.0022937	6.73774	0.00180587	8.95597	0.00249791
6.11432	0.00161945	9.03733	0.00261658	8.50146	0.00229534	6.74566	0.001808	8.9647	0.00250034
6.11997	0.00162095	9.04383	0.0026184	8.5076	0.002297	6.75354	0.00181012	8.97358	0.00250281
6.12552	0.00162243	9.05018	0.00262018	8.51368	0.00229864	6.76131	0.00181221	8.98254	0.00250531
6.13106	0.0016239	9.05643	0.00262192	8.51976	0.00230028	6.76899	0.00181428	8.99146	0.0025078
6.13659	0.00162537	9.06263	0.00262366	8.52596	0.00230195	6.77659	0.00181633	9.00026	0.00251025
6.14213	0.00162685	9.06873	0.00262536	8.53231	0.00230367	6.78409	0.00181835	9.00888	0.00251265
6.14786	0.00162837	9.07467	0.00262703	8.53878	0.00230542	6.79145	0.00182033	9.01727	0.00251499
6.15393	0.00162999	9.08054	0.00262867	8.54533	0.00230718	6.79872	0.00182229	9.02544	0.00251727
6.16036	0.0016317	9.08643	0.00263032	8.55183	0.00230893	6.80598	0.00182424	9.03361	0.00251954
6.16711	0.0016335	9.09238	0.00263198	8.55819	0.00231065	6.81334	0.00182622	9.04194	0.00252186
6.17405	0.00163534	9.09841	0.00263367	8.56444	0.00231234	6.82082	0.00182824	9.05027	0.00252418
6.18082	0.00163715	9.10461	0.0026354	8.57069	0.00231402	6.82833	0.00183026	9.05837	0.00252644
6.18708	0.00163881	9.11106	0.00263721	8.57686	0.00231569	6.83579	0.00183227	9.06638	0.00252867
6.19282	0.00164034	9.11775	0.00263908	8.58285	0.00231731	6.84321	0.00183427	9.07456	0.00253096
6.19823	0.00164178	9.12457	0.00264099	8.58876	0.0023189	6.85066	0.00183627	9.08288	0.00253327
6.20341	0.00164316	9.13136	0.00264289	8.59481	0.00232053	6.8581	0.00183828	9.09116	0.00253558
6.20834	0.00164447	9.13809	0.00264477	8.60105	0.00232222	6.86543	0.00184025	9.09939	0.00253787
6.21309	0.00164573	9.14488	0.00264667	8.60733	0.00232391	6.8727	0.00184221	9.10775	0.0025402
6.21777	0.00164698	9.15172	0.00264859	8.61352	0.00232558	6.8799	0.00184415	9.11624	0.00254257
6.22249	0.00164824	9.15845	0.00265047	8.61954	0.00232721	6.88699	0.00184606	9.12456	0.00254489
6.22731	0.00164952	9.16496	0.00265229	8.62533	0.00232877	6.89399	0.00184794	9.13251	0.0025471
6.23226	0.00165084	9.17137	0.00265408	8.63094	0.00233028	6.90101	0.00184983	9.14015	0.00254923
6.23729	0.00165218	9.17779	0.00265588	8.63664	0.00233182	6.90813	0.00185175	9.14778	0.00255136
6.24235	0.00165352	9.18417	0.00265767	8.64265	0.00233344	6.91537	0.0018537	9.15564	0.00255355
6.24739	0.00165486	9.19043	0.00265942	8.64895	0.00233514	6.92266	0.00185566	9.16371	0.0025558
6.25238	0.00165619	9.19671	0.00266118	8.65543	0.00233689	6.92986	0.0018576	9.17184	0.00255807
6.25742	0.00165754	9.20312	0.00266297	8.66205	0.00233868	6.93688	0.00185949	9.18007	0.00256036
6.2627	0.00165894	9.20955	0.00266477	8.66868	0.00234047	6.9438	0.00186136	9.18858	0.00256273
6.2683	0.00166043	9.21585	0.00266653	8.67515	0.00234221	6.95079	0.00186324	9.19742	0.00256519
6.27409	0.00166197	9.22201	0.00266825	8.68158	0.00234395	6.95794	0.00186516	9.20642	0.0025677
6.27984	0.0016635	9.22816	0.00266998	8.68825	0.00234575	6.96518	0.00186711	9.21543	0.00257021
6.28552	0.00166501	9.23445	0.00267173	8.69513	0.00234761	6.97237	0.00186905	9.22449	0.00257274
6.29124	0.00166654	9.24081	0.00267352	8.7019	0.00234943	6.97949	0.00187097	9.23373	0.00257532
6.29699	0.00166807	9.24707	0.00267527	8.70832	0.00235116	6.98657	0.00187287	9.24307	0.00257792
6.30254	0.00166955	9.25316	0.00267697	8.71435	0.00235279	6.99359	0.00187476	9.25231	0.00258049
6.30792	0.00167098	9.25923	0.00267867	8.72006	0.00235434	7.00059	0.00187665	9.26138	0.00258302
6.31332	0.00167241	9.26544	0.00268041	8.72556	0.00235582	7.00764	0.00187855	9.27044	0.00258555
6.31873	0.00167385	9.27178	0.00268218	8.73094	0.00235727	7.01481	0.00188048	9.27956	0.00258809
6.324	0.00167526	9.2781	0.00268395	8.73626	0.00235871	7.02205	0.00188243	9.28868	0.00259063
6.32927	0.00167666	9.28433	0.0026857	8.7415	0.00236012	7.02926	0.00188437	9.2977	0.00259314
6.33488	0.00167816	9.2905	0.00268742	8.74671	0.00236153	7.03649	0.00188632	9.30657	0.00259562
6.34089	0.00167975	9.29661	0.00268913	8.75198	0.00236295	7.04397	0.00188833	9.3153	0.00259805
6.34701	0.00168138	9.30259	0.0026908	8.75734	0.00236439	7.05188	0.00189046	9.32399	0.00260047
6.35301	0.00168298	9.30838	0.00269242	8.76278	0.00236586	7.0601	0.00189268	9.33273	0.00260291
6.35896	0.00168456	9.31409	0.00269402	8.76834	0.00236736	7.06832	0.00189489	9.34159	0.00260538
6.36495	0.00168616	9.31993	0.00269566	8.77407	0.00236891	7.07636	0.00189706	9.35076	0.00260793
6.37087	0.00168774	9.32601	0.00269736	8.77995	0.0023705	7.08421	0.00189917	9.36036	0.00261061
6.37674	0.0016893	9.33223	0.0026991	8.7858	0.00237208	7.09203	0.00190128	9.37027	0.00261337
6.38271	0.00169089	9.33846	0.00270084	8.79159	0.00237364	7.09994	0.00190341	9.38027	0.00261616
6.38884	0.00169252	9.3447	0.00270259	8.79746	0.00237522	7.10788	0.00190555	9.39027	0.00261895
6.395	0.00169416	9.35103	0.00270436	8.80361	0.00237688	7.11565	0.00190764	9.40024	0.00262173
6.40114	0.00169579	9.35739	0.00270614	8.80997	0.0023786	7.12326	0.00190969	9.4101	0.00262448
6.40726	0.00169742	9.36374	0.00270792	8.81641	0.00238034	7.13101	0.00191178	9.41974	0.00262717
6.41341	0.00169906	9.37023	0.00270973	8.82292	0.00238209	7.13903	0.00191394	9.42919	0.0026298
6.4196	0.00170071	9.37693	0.00271161	8.82958	0.00238389	7.14708	0.00191611	9.43853	0.0026324
6.4259	0.00170238	9.38373	0.00271351	8.83628	0.0023857	7.15504	0.00191825	9.44781	0.00263499
6.43214	0.00170405	9.39043	0.00271539	8.8428	0.00238746	7.16308	0.00192042	9.45697	0.00263754
6.43805	0.00170562	9.39703	0.00271724	8.84911	0.00238916	7.17128	0.00192263	9.46597	0.00264005
6.44346	0.00170706	9.40367	0.00271909	8.85534	0.00239084	7.17943	0.00192482	9.47482	0.00264252
6.44847	0.00170839	9.41035	0.00272096	8.86142	0.00239249	7.18738	0.00192696	9.4836	0.00264497
6.45317	0.00170964	9.41703	0.00272283	8.86719	0.00239404	7.19526	0.00192909	9.49235	0.0026474
6.45771	0.00171085	9.42376	0.00272472	8.87274	0.00239554	7.2032	0.00193122	9.50109	0.00264984
6.4624	0.0017121	9.4306	0.00272663	8.87833	0.00239705	7.21114	0.00193336	9.50984	0.00265228
6.46748	0.00171345	9.43748	0.00272856	8.88405	0.00239859	7.21892	0.00193546	9.51852	0.0026547
6.47283	0.00171488	9.4442	0.00273044	8.88997	0.00240019	7.22649	0.0019375	9.52694	0.00265705
6.47821	0.00171631	9.45068	0.00273225	8.89615	0.00240186	7.23396	0.00193951	9.53506	0.00265931
6.4835	0.00171772	9.45698	0.00273401	8.90249	0.00240357	7.24148	0.00194153	9.54313	0.00266156
6.48879	0.00171913	9.46317	0.00273575	8.90869	0.00240524	7.24911	0.00194359	9.5514	0.00266387
6.49423	0.00172058	9.46937	0.00273748	8.91465	0.00240685	7.25686	0.00194568	9.55974	0.00266619
6.49982	0.00172206	9.47559	0.00273922	8.92056	0.00240845	7.26465	0.00194778	9.56795	0.00266848
6.5054	0.00172355	9.48178	0.00274095	8.92652	0.00241006	7.2724	0.00194987	9.576	0.00267073
6.51089	0.00172501	9.48784	0.00274265	8.93249	0.00241167	7.28017	0.00195196	9.58405	0.00267297
6.51637	0.00172647	9.49378	0.00274431	8.9385	0.00241329	7.28817	0.00195411	9.59222	0.00267525
6.52194	0.00172795	9.4998	0.002746	8.94463	0.00241495	7.29648	0.00195635	9.60039	0.00267753
6.52757	0.00172945	9.50616	0.00274778	8.95087	0.00241663	7.30497	0.00195864	9.60835	0.00267975
6.53335	0.00173099	9.51291	0.00274967	8.95713	0.00241832	7.31356	0.00196095	9.61611	0.00268191
6.53944	0.00173261	9.51985	0.00275161	8.9634	0.00242001	7.32223	0.00196329	9.62388	0.00268408
6.54587	0.00173432	9.52675	0.00275354	8.96971	0.00242172	7.33097	0.00196564	9.63182	0.00268629
6.55238	0.00173606	9.53357	0.00275545	8.97593	0.00242339	7.33981	0.00196803	9.6398	0.00268851
6.55878	0.00173776	9.54036	0.00275735	8.98203	0.00242504	7.34875	0.00197043	9.6477	0.00269072
6.56504	0.00173943	9.54714	0.00275925	8.98812	0.00242669	7.3576	0.00197282	9.65565	0.00269293
6.5712	0.00174107	9.55385	0.00276113	8.99423	0.00242833	7.3662	0.00197513	9.66378	0.0026952
6.57725	0.00174268	9.56047	0.00276298	9.00011	0.00242992	7.37447	0.00197736	9.67203	0.0026975
6.58319	0.00174426	9.56718	0.00276486	9.00559	0.0024314	7.38247	0.00197952	9.68028	0.0026998
6.58898	0.0017458	9.57413	0.0027668	9.01082	0.00243281	7.39029	0.00198162	9.68853	0.0027021
6.59454	0.00174728	9.58128	0.00276881	9.01614	0.00243425	7.39807	0.00198372	9.69666	0.00270437
6.59991	0.00174871	9.58851	0.00277083	9.02175	0.00243576	7.40598	0.00198585	9.70453	0.00270656
6.60527	0.00175014	9.59566	0.00277283	9.02768	0.00243736	7.41415	0.00198805	9.71221	0.0027087
6.61075	0.0017516	9.60257	0.00277477	9.03379	0.00243901	7.42244	0.00199029	9.7199	0.00271085
6.61639	0.0017531	9.60915	0.00277661	9.03987	0.00244065	7.43063	0.00199249	9.72761	0.002713
6.62211	0.00175462	9.61546	0.00277837	9.04579	0.00244225	7.4387	0.00199467	9.73521	0.00271512
6.62791	0.00175617	9.62164	0.0027801	9.05164	0.00244383	7.44669	0.00199682	9.74268	0.0027172
6.63381	0.00175774	9.62778	0.00278182	9.0576	0.00244544	7.45459	0.00199895	9.75007	0.00271926
6.63979	0.00175933	9.63382	0.00278351	9.06373	0.0024471	7.46243	0.00200106	9.75736	0.00272129
6.64579	0.00176093	9.63979	0.00278518	9.07005	0.0024488	7.47027	0.00200317	9.76452	0.00272329
6.65171	0.0017625	9.64587	0.00278689	9.07661	0.00245057	7.47824	0.00200532	9.77165	0.00272528
6.65751	0.00176405	9.6522	0.00278866	9.08353	0.00245244	7.48636	0.00200751	9.77885	0.00272729
6.66322	0.00176557	9.65873	0.00279048	9.09082	0.00245441	7.49448	0.0020097	9.78606	0.0027293
6.66882	0.00176706	9.6652	0.0027923	9.09841	0.00245646	7.50248	0.00201185	9.79308	0.00273125
6.67436	0.00176853	9.67148	0.00279405	9.10626	0.00245858	7.51046	0.002014	9.79976	0.00273312
6.67994	0.00177002	9.67768	0.00279579	9.1144	0.00246078	7.51858	0.00201619	9.80628	0.00273493
6.68563	0.00177154	9.68395	0.00279754	9.12271	0.00246302	7.5269	0.00201843	9.81294	0.00273679
6.69137	0.00177307	9.69025	0.00279931	9.13088	0.00246522	7.53535	0.00202071	9.81982	0.00273871
6.69705	0.00177458	9.69659	0.00280108	9.13871	0.00246734	7.54377	0.00202298	9.8268	0.00274066
6.70263	0.00177606	9.70297	0.00280287	9.14625	0.00246937	7.55203	0.0020252	9.83382	0.00274261
6.70829	0.00177757	9.70931	0.00280465	9.15378	0.0024714	7.56019	0.0020274	9.84083	0.00274457
6.71422	0.00177915	9.71551	0.00280638	9.16153	0.0024735	7.56848	0.00202963	9.84761	0.00274646
6.7203	0.00178077	9.72161	0.00280809	9.16942	0.00247563	7.57704	0.00203194	9.8541	0.00274827
6.72619	0.00178234	9.72764	0.00280978	9.17707	0.00247769	7.58577	0.00203429	9.86047	0.00275005
6.73171	0.00178381	9.73359	0.00281144	9.18434	0.00247966	7.59444	0.00203663	9.86682	0.00275182
6.73696	0.00178521	9.73958	0.00281312	9.19149	0.00248159	7.60293	0.00203892	9.87305	0.00275356
6.74215	0.00178659	9.74587	0.00281488	9.19879	0.00248356	7.61118	0.00204114	9.87909	0.00275524
6.74742	0.00178799	9.75249	0.00281673	9.20605	0.00248552	7.6192	0.0020433	9.885	0.00275689
6.75277	0.00178941	9.75926	0.00281863	9.21299	0.00248739	7.62696	0.00204539	9.8909	0.00275853
6.75805	0.00179082	9.76603	0.00282052	9.21962	0.00248918	7.63439	0.0020474	9.89684	0.00276019
6.76315	0.00179218	9.77285	0.00282243	9.22614	0.00249094	7.64142	0.00204929	9.90289	0.00276188
6.76821	0.00179353	9.77982	0.00282439	9.23271	0.00249272	7.64818	0.00205111	9.90902	0.00276359
6.77347	0.00179493	9.78701	0.0028264	9.23945	0.00249454	7.65491	0.00205293	9.9151	0.00276528
6.77906	0.00179642	9.79426	0.00282843	9.24628	0.00249638	7.66166	0.00205474	9.92105	0.00276694
6.78499	0.00179799	9.8013	0.0028304	9.25294	0.00249818	7.66824	0.00205652	9.92693	0.00276858
6.79116	0.00179964	9.80799	0.00283227	9.25936	0.00249991	7.67445	0.00205819	9.93292	0.00277025
6.79746	0.00180131	9.81453	0.0028341	9.26574	0.00250163	7.68034	0.00205978	9.93921	0.002772
6.8038	0.001803	9.82112	0.00283595	9.27227	0.0025034	7.68619	0.00206135	9.94577	0.00277384
6.81011	0.00180468	9.82773	0.0028378	9.27888	0.00250518	7.69229	0.002063	9.95236	0.00277567
6.81641	0.00180636	9.83431	0.00283964	9.28541	0.00250694	7.69867	0.00206472	9.95882	0.00277747
6.82274	0.00180805	9.84094	0.0028415	9.29184	0.00250868	7.70521	0.00206648	9.96518	0.00277925
6.82907	0.00180973	9.84766	0.00284338	9.29834	0.00251044	7.71174	0.00206824	9.97147	0.002781
6.83525	0.00181138	9.85437	0.00284526	9.30496	0.00251222	7.71808	0.00206995	9.97761	0.00278271
6.8412	0.00181296	9.86098	0.00284711	9.31166	0.00251403	7.72424	0.00207161	9.98351	0.00278436
6.84704	0.00181452	9.86757	0.00284895	9.31848	0.00251587	7.73039	0.00207326	9.98924	0.00278596
6.85298	0.0018161	9.87422	0.00285082	9.32554	0.00251778	7.73667	0.00207496	9.99506	0.00278758
6.8591	0.00181773	9.881	0.00285271	9.33278	0.00251973	7.74307	0.00207668	10.0011	0.00278928
6.86531	0.00181938	9.88797	0.00285466	9.34	0.00252168	7.74956	0.00207843	10.0075	0.00279104
6.87148	0.00182103	9.89515	0.00285667	9.34699	0.00252357	7.75615	0.00208021	10.0139	0.00279282
6.87758	0.00182265	9.90248	0.00285873	9.35363	0.00252536	7.76277	0.00208199	10.0201	0.00279457
6.88348	0.00182422	9.9099	0.0028608	9.35986	0.00252705	7.76933	0.00208376	10.0262	0.00279627
6.88906	0.00182571	9.91734	0.00286289	9.36568	0.00252862	7.7758	0.0020855	10.0321	0.00279792
6.89439	0.00182713	9.92484	0.00286499	9.37114	0.00253009	7.78223	0.00208723	10.0379	0.00279952
6.89964	0.00182853	9.93244	0.00286711	9.37643	0.00253152	7.78873	0.00208899	10.0434	0.00280107
6.90491	0.00182993	9.94012	0.00286927	9.38181	0.00253297	7.79541	0.00209079	10.0489	0.00280261
6.91026	0.00183136	9.94778	0.00287141	9.38741	0.00253449	7.80223	0.00209263	10.0546	0.00280419
6.91573	0.00183281	9.95534	0.00287353	9.39312	0.00253603	7.80896	0.00209444	10.0605	0.00280583
6.92128	0.00183429	9.96281	0.00287562	9.39864	0.00253752	7.81539	0.00209617	10.0665	0.00280751
6.92681	0.00183576	9.97025	0.0028777	9.40385	0.00253892	7.82155	0.00209783	10.0725	0.00280919
6.93232	0.00183723	9.97771	0.00287979	9.40895	0.0025403	7.82768	0.00209948	10.0785	0.00281084
6.93787	0.00183871	9.98531	0.00288192	9.41417	0.00254171	7.83408	0.00210121	10.0844	0.00281251
6.9435	0.00184021	9.99313	0.00288411	9.41947	0.00254314	7.84081	0.00210302	10.0907	0.00281425
6.94923	0.00184173	10.0011	0.00288635	9.42469	0.00254455	7.8476	0.00210485	10.0972	0.00281608
6.95511	0.0018433	10.0091	0.00288859	9.42982	0.00254594	7.8541	0.0021066	10.1041	0.00281799
6.96132	0.00184495	10.0172	0.00289084	9.43495	0.00254732	7.86023	0.00210826	10.1109	0.00281989
6.96781	0.00184668	10.0251	0.00289306	9.44006	0.0025487	7.86604	0.00210982	10.1176	0.00282176
6.97426	0.0018484	10.0329	0.00289525	9.44501	0.00255004	7.87155	0.00211131	10.1241	0.00282358
6.9805	0.00185006	10.0406	0.00289741	9.44978	0.00255133	7.87698	0.00211277	10.1307	0.00282541
6.98665	0.0018517	10.0483	0.00289956	9.45446	0.00255259	7.88258	0.00211428	10.1373	0.00282726
6.99277	0.00185333	10.0558	0.00290167	9.45929	0.00255389	7.88844	0.00211586	10.144	0.00282912
6.99872	0.00185491	10.063	0.00290368	9.4643	0.00255525	7.89435	0.00211745	10.1504	0.0028309
7.00432	0.0018564	10.0699	0.00290559	9.46933	0.00255661	7.90005	0.00211899	10.1562	0.00283253
7.00958	0.00185781	10.0765	0.00290746	9.47431	0.00255795	7.90548	0.00212045	10.1617	0.00283407
7.01473	0.00185918	10.0832	0.00290934	9.47948	0.00255935	7.91087	0.0021219	10.1673	0.00283562
7.01997	0.00186058	10.0901	0.00291125	9.485	0.00256084	7.91643	0.0021234	10.1733	0.00283729
7.02539	0.00186202	10.097	0.0029132	9.49073	0.00256239	7.9221	0.00212493	10.1796	0.00283905
7.03094	0.0018635	10.1041	0.00291517	9.49648	0.00256394	7.92766	0.00212643	10.186	0.00284085
7.03655	0.00186499	10.1112	0.00291718	9.50238	0.00256553	7.93304	0.00212788	10.1927	0.0028427
7.04222	0.0018665	10.1185	0.00291922	9.50855	0.0025672	7.93825	0.00212929	10.1994	0.00284458
7.04809	0.00186806	10.1259	0.00292129	9.51494	0.00256892	7.94335	0.00213066	10.2062	0.00284648
7.05418	0.00186969	10.1335	0.00292342	9.52143	0.00257068	7.94847	0.00213204	10.213	0.00284838
7.06033	0.00187133	10.1411	0.00292556	9.52795	0.00257244	7.95385	0.00213349	10.2198	0.00285025
7.06645	0.00187296	10.1486	0.00292765	9.53434	0.00257416	7.9595	0.00213501	10.2263	0.00285208
7.0727	0.00187462	10.156	0.00292972	9.54045	0.00257581	7.96518	0.00213654	10.2328	0.00285388
7.07924	0.00187636	10.1635	0.00293182	9.54631	0.00257739	7.97071	0.00213803	10.2392	0.00285568
7.08596	0.00187815	10.1712	0.00293397	9.55203	0.00257894	7.97608	0.00213948	10.2457	0.00285749
7.09259	0.00187992	10.179	0.00293615	9.55751	0.00258042	7.98143	0.00214092	10.2522	0.00285931
7.09905	0.00188164	10.1867	0.00293832	9.56253	0.00258178	7.98695	0.00214241	10.2589	0.00286116
7.10551	0.00188336	10.1943	0.00294045	9.56712	0.00258301	7.99275	0.00214397	10.2657	0.00286307
7.11215	0.00188513	10.2017	0.00294252	9.57148	0.00258419	7.99878	0.0021456	10.2727	0.00286503
7.119	0.00188695	10.2089	0.00294452	9.57579	0.00258536	8.00498	0.00214727	10.2798	0.002867
7.12592	0.00188879	10.216	0.00294652	9.58007	0.00258651	8.01134	0.00214899	10.2868	0.00286895
7.13266	0.00189059	10.2232	0.00294855	9.58442	0.00258769	8.01787	0.00215075	10.2937	0.00287089
7.13907	0.0018923	10.2305	0.00295057	9.5889	0.0025889	8.02444	0.00215252	10.3006	0.00287282
7.14526	0.00189395	10.2377	0.00295259	9.59353	0.00259015	8.03091	0.00215426	10.3075	0.00287474
7.15151	0.00189561	10.2449	0.00295462	9.59829	0.00259143	8.03729	0.00215598	10.3144	0.00287666
7.15797	0.00189733	10.2522	0.00295667	9.60311	0.00259274	8.0437	0.00215771	10.3212	0.00287856
7.16444	0.00189906	10.2596	0.00295873	9.60789	0.00259402	8.05009	0.00215943	10.3279	0.00288041
7.17068	0.00190072	10.2668	0.00296076	9.61266	0.00259531	8.05625	0.00216109	10.3344	0.00288224
7.17676	0.00190234	10.2738	0.0029627	9.61753	0.00259663	8.06197	0.00216263	10.3411	0.00288411
7.18299	0.001904	10.2803	0.00296454	9.62245	0.00259796	8.06726	0.00216406	10.3479	0.00288601
7.18956	0.00190575	10.2866	0.0029663	9.62726	0.00259926	8.07252	0.00216548	10.3548	0.00288792
7.19654	0.00190761	10.2929	0.00296805	9.63193	0.00260052	8.07821	0.00216701	10.3617	0.00288986
7.20385	0.00190955	10.2992	0.00296983	9.63655	0.00260177	8.08447	0.0021687	10.3688	0.00289185
7.21128	0.00191153	10.3058	0.00297166	9.64136	0.00260307	8.09101	0.00217046	10.376	0.00289385
7.21859	0.00191348	10.3125	0.00297354	9.64655	0.00260447	8.09747	0.0021722	10.383	0.0028958
7.2256	0.00191535	10.3193	0.00297545	9.65203	0.00260595	8.10363	0.00217386	10.3897	0.00289766
7.23231	0.00191713	10.3261	0.00297736	9.65751	0.00260743	8.10953	0.00217545	10.396	0.00289943
7.23881	0.00191887	10.3329	0.00297928	9.66265	0.00260882	8.11533	0.00217702	10.4023	0.00290118
7.24515	0.00192056	10.34	0.00298125	9.66727	0.00261006	8.1212	0.0021786	10.4086	0.00290292
7.25131	0.0019222	10.3472	0.00298326	9.67145	0.00261119	8.12725	0.00218023	10.4147	0.00290464
7.25735	0.0019238	10.3542	0.00298522	9.67559	0.00261231	8.13336	0.00218188	10.4208	0.00290633
7.2634	0.00192542	10.3608	0.00298707	9.68009	0.00261353	8.13937	0.0021835	10.4269	0.00290804
7.26959	0.00192707	10.3673	0.00298888	9.68504	0.00261486	8.14528	0.00218509	10.433	0.00290974
7.27593	0.00192875	10.374	0.00299078	9.69022	0.00261626	8.15138	0.00218673	10.4389	0.0029114
7.28228	0.00193045	10.3811	0.00299275	9.69538	0.00261766	8.15782	0.00218847	10.4447	0.00291301
7.28857	0.00193212	10.3883	0.00299479	9.7005	0.00261904	8.16439	0.00219024	10.4505	0.00291462
7.29474	0.00193377	10.3959	0.00299692	9.70569	0.00262044	8.1707	0.00219194	10.4563	0.00291624
7.30074	0.00193536	10.404	0.00299918	9.71103	0.00262188	8.17669	0.00219356	10.4619	0.00291781
7.30667	0.00193694	10.4124	0.00300154	9.71647	0.00262335	8.18261	0.00219516	10.4674	0.00291935
7.31283	0.00193859	10.4211	0.00300396	9.72195	0.00262483	8.18843	0.00219672	10.4729	0.00292088
7.31934	0.00194032	10.4299	0.00300642	9.72752	0.00262634	8.19401	0.00219823	10.4786	0.00292246
7.32604	0.0019421	10.4387	0.00300891	9.73328	0.00262789	8.19947	0.0021997	10.4845	0.00292411
7.33279	0.0019439	10.4477	0.00301141	9.73922	0.0026295	8.20513	0.00220123	10.4907	0.00292585
7.3396	0.00194572	10.4567	0.00301394	9.74525	0.00263113	8.21114	0.00220285	10.4974	0.0029277
7.3465	0.00194755	10.4658	0.00301648	9.75131	0.00263276	8.21744	0.00220454	10.5042	0.0029296
7.35341	0.0019494	10.4749	0.00301905	9.75733	0.00263439	8.22386	0.00220628	10.511	0.0029315
7.36027	0.00195122	10.4841	0.00302163	9.7632	0.00263597	8.23026	0.002208	10.5178	0.0029334
7.36707	0.00195304	10.4934	0.00302421	9.76886	0.0026375	8.23659	0.00220971	10.5247	0.00293533
7.3738	0.00195483	10.5025	0.00302678	9.7743	0.00263897	8.24302	0.00221144	10.5318	0.00293731
7.38056	0.00195663	10.5117	0.00302934	9.7796	0.0026404	8.24978	0.00221326	10.5391	0.00293934
7.38762	0.00195851	10.5207	0.00303188	9.78473	0.00264179	8.25693	0.00221519	10.5465	0.00294143
7.39518	0.00196052	10.5295	0.00303433	9.78959	0.0026431	8.26427	0.00221717	10.5543	0.0029436
7.40313	0.00196264	10.5379	0.00303668	9.79423	0.00264435	8.27159	0.00221914	10.5623	0.00294582
7.41132	0.00196482	10.5461	0.003039	9.79896	0.00264563	8.27882	0.00222109	10.5701	0.00294799
7.41959	0.00196703	10.5545	0.00304135	9.80396	0.00264698	8.28598	0.00222302	10.5774	0.00295005
7.42787	0.00196924	10.563	0.00304373	9.80909	0.00264837	8.29306	0.00222493	10.5845	0.00295202
7.43625	0.00197147	10.5715	0.0030461	9.81419	0.00264975	8.30002	0.00222681	10.5915	0.00295397
7.44479	0.00197374	10.58	0.00304849	9.8193	0.00265113	8.30689	0.00222866	10.5986	0.00295594
7.45324	0.00197599	10.5887	0.00305091	9.82441	0.00265251	8.3137	0.0022305	10.6056	0.0029579
7.46125	0.00197813	10.597	0.00305325	9.82945	0.00265387	8.32045	0.00223232	10.6124	0.00295981
7.46876	0.00198013	10.605	0.00305549	9.8345	0.00265523	8.32708	0.0022341	10.619	0.00296163
7.47601	0.00198206	10.6128	0.00305766	9.83977	0.00265666	8.33365	0.00223588	10.6254	0.00296342
7.48317	0.00198397	10.6204	0.00305981	9.8453	0.00265815	8.3403	0.00223767	10.632	0.00296526
7.49025	0.00198585	10.6281	0.00306196	9.85092	0.00265967	8.34697	0.00223947	10.6389	0.00296719
7.49729	0.00198773	10.6358	0.00306411	9.8565	0.00266118	8.35341	0.0022412	10.6457	0.00296911
7.50428	0.00198959	10.6435	0.00306626	9.86221	0.00266272	8.35945	0.00224283	10.6523	0.00297095
7.51122	0.00199144	10.6512	0.00306844	9.86825	0.00266435	8.36525	0.0022444	10.6588	0.00297276
7.51823	0.00199331	10.6594	0.00307073	9.87466	0.00266608	8.37105	0.00224596	10.6655	0.00297461
7.52531	0.0019952	10.6681	0.00307316	9.88142	0.00266791	8.37699	0.00224756	10.6723	0.00297651
7.5323	0.00199706	10.6771	0.00307568	9.88857	0.00266984	8.38317	0.00224923	10.6791	0.00297842
7.53919	0.00199889	10.6861	0.00307821	9.89592	0.00267182	8.38955	0.00225095	10.6859	0.00298031
7.54614	0.00200075	10.6952	0.00308077	9.90304	0.00267375	8.39584	0.00225264	10.6926	0.00298218
7.55325	0.00200264	10.7045	0.00308337	9.90986	0.00267559	8.40181	0.00225425	10.6993	0.00298405
7.56044	0.00200456	10.7139	0.003086	9.9167	0.00267744	8.40745	0.00225577	10.7058	0.00298587
7.5676	0.00200646	10.7232	0.00308859	9.92367	0.00267932	8.41286	0.00225723	10.7121	0.00298762
7.57483	0.00200839	10.7322	0.00309112	9.93045	0.00268115	8.41813	0.00225865	10.7183	0.00298936
7.58232	0.00201039	10.7411	0.00309361	9.93662	0.00268282	8.42342	0.00226008	10.725	0.00299122
7.59006	0.00201245	10.7499	0.00309609	9.94206	0.00268429	8.42889	0.00226155	10.7321	0.00299321
7.59785	0.00201453	10.7587	0.00309855	9.94707	0.00268564	8.43454	0.00226308	10.7394	0.00299524
7.60545	0.00201655	10.7674	0.00310099	9.95199	0.00268697	8.44026	0.00226462	10.7464	0.0029972
7.61274	0.00201849	10.7763	0.00310347	9.95687	0.00268829	8.44598	0.00226616	10.7533	0.00299911
7.61979	0.00202037	10.7852	0.00310597	9.96162	0.00268957	8.4518	0.00226773	10.7601	0.00300101
7.62669	0.00202221	10.794	0.00310845	9.96629	0.00269083	8.45772	0.00226933	10.767	0.00300295
7.63334	0.00202398	10.8028	0.00311091	9.97097	0.0026921	8.46358	0.00227091	10.7741	0.00300494
7.63966	0.00202567	10.8117	0.00311341	9.97565	0.00269336	8.46938	0.00227247	10.7812	0.00300692
7.64583	0.00202731	10.8209	0.00311597	9.98026	0.00269461	8.47536	0.00227409	10.7882	0.00300886
7.65211	0.00202898	10.8302	0.00311857	9.98489	0.00269586	8.48175	0.00227581	10.7951	0.00301077
7.65856	0.0020307	10.8394	0.00312117	9.98966	0.00269715	8.48844	0.00227761	10.8019	0.00301267
7.66511	0.00203245	10.8486	0.00312374	9.99455	0.00269847	8.49512	0.00227941	10.8086	0.00301457
7.67178	0.00203423	10.8578	0.00312633	9.99937	0.00269977	8.50155	0.00228115	10.8155	0.00301648
7.67855	0.00203603	10.8673	0.00312897	10.004	0.00270103	8.50774	0.00228282	10.8226	0.00301847
7.68524	0.00203781	10.8768	0.00313164	10.0085	0.00270224	8.5139	0.00228448	10.8302	0.00302059
7.69184	0.00203957	10.8862	0.00313429	10.013	0.00270345	8.52029	0.0022862	10.8381	0.00302279
7.69858	0.00204137	10.8955	0.00313687	10.0176	0.00270469	8.52712	0.00228804	10.846	0.003025
7.70549	0.00204321	10.9044	0.00313939	10.0223	0.00270598	8.53431	0.00228998	10.8537	0.00302715
7.71231	0.00204503	10.9133	0.00314186	10.0271	0.00270727	8.54152	0.00229192	10.8614	0.0030293
7.71893	0.00204679	10.922	0.00314431	10.0317	0.00270849	8.54847	0.0022938	10.8693	0.00303149
7.72558	0.00204856	10.9307	0.00314673	10.0359	0.00270963	8.55528	0.00229564	10.8771	0.00303368
7.73243	0.00205039	10.9391	0.00314911	10.0401	0.00271077	8.56223	0.00229751	10.8848	0.00303581
7.73947	0.00205226	10.9474	0.00315142	10.0445	0.00271196	8.56942	0.00229945	10.8923	0.00303791
7.74661	0.00205417	10.9554	0.00315367	10.0492	0.00271322	8.57665	0.0023014	10.9	0.00304008
7.75376	0.00205607	10.9633	0.00315589	10.0541	0.00271457	8.58371	0.0023033	10.908	0.0030423
7.76078	0.00205794	10.9711	0.00315808	10.0596	0.00271605	8.59068	0.00230518	10.916	0.00304452
7.76752	0.00205974	10.9789	0.00316025	10.0655	0.00271764	8.59769	0.00230707	10.9237	0.00304667
7.77403	0.00206147	10.9865	0.00316239	10.0714	0.00271923	8.60459	0.00230893	10.931	0.00304873
7.78043	0.00206318	10.994	0.00316449	10.077	0.00272076	8.61122	0.00231072	10.9382	0.00305074
7.78678	0.00206487	11.0015	0.00316658	10.0826	0.00272225	8.61769	0.00231247	10.9454	0.00305274
7.79308	0.00206655	11.0091	0.0031687	10.0882	0.00272376	8.62421	0.00231423	10.9526	0.00305475
7.79931	0.00206821	11.0168	0.00317088	10.0938	0.00272527	8.63063	0.00231595	10.96	0.0030568
7.80538	0.00206983	11.0247	0.00317309	10.0993	0.00272677	8.63666	0.00231758	10.9675	0.00305891
7.81127	0.0020714	11.0325	0.00317529	10.1047	0.00272824	8.64243	0.00231914	10.9752	0.00306105
7.81712	0.00207296	11.0403	0.00317745	10.11	0.00272966	8.6483	0.00232072	10.9829	0.00306319
7.82299	0.00207452	11.0479	0.0031796	10.115	0.00273102	8.65437	0.00232236	10.9905	0.00306533
7.82883	0.00207608	11.0556	0.00318175	10.12	0.00273237	8.66044	0.00232399	10.9982	0.00306746
7.83457	0.00207761	11.0633	0.00318391	10.1252	0.00273378	8.66642	0.00232561	11.0057	0.00306957
7.84019	0.00207911	11.071	0.00318607	10.1306	0.00273523	8.67248	0.00232724	11.0131	0.00307164
7.84573	0.00208058	11.0786	0.0031882	10.136	0.00273667	8.6787	0.00232892	11.0205	0.00307371
7.85122	0.00208205	11.086	0.00319026	10.1411	0.00273805	8.68502	0.00233062	11.0282	0.00307584
7.85661	0.00208348	11.093	0.00319222	10.146	0.00273938	8.69141	0.00233235	11.036	0.00307802
7.86183	0.00208488	11.0997	0.00319412	10.1508	0.00274069	8.69808	0.00233415	11.0438	0.0030802
7.86694	0.00208624	11.1064	0.00319599	10.1557	0.00274201	8.70517	0.00233606	11.0516	0.00308238
7.87216	0.00208763	11.113	0.00319782	10.1606	0.00274334	8.71253	0.00233804	11.0595	0.00308459
7.87767	0.0020891	11.1192	0.00319957	10.1653	0.00274461	8.72008	0.00234008	11.0676	0.00308684
7.88341	0.00209063	11.1252	0.00320125	10.1698	0.00274582	8.72796	0.00234221	11.0757	0.00308909
7.88918	0.00209217	11.1309	0.00320286	10.1742	0.00274699	8.73622	0.00234443	11.0836	0.00309131
7.89485	0.00209367	11.1363	0.00320436	10.1786	0.00274818	8.74465	0.00234671	11.0915	0.00309351
7.9004	0.00209516	11.1414	0.0032058	10.1831	0.0027494	8.75301	0.00234896	11.0993	0.0030957
7.90592	0.00209663	11.1467	0.00320728	10.1876	0.00275062	8.76123	0.00235118	11.1071	0.00309788
7.9114	0.00209809	11.1524	0.00320887	10.192	0.00275181	8.76909	0.0023533	11.1148	0.00310002
7.91673	0.00209951	11.1582	0.00321051	10.1963	0.00275298	8.77636	0.00235526	11.1224	0.00310214
7.92177	0.00210085	11.164	0.00321212	10.2008	0.0027542	8.78317	0.0023571	11.13	0.00310425
7.92661	0.00210214	11.1696	0.0032137	10.2057	0.00275551	8.78992	0.00235892	11.1375	0.00310637
7.93144	0.00210343	11.1751	0.00321525	10.211	0.00275696	8.79685	0.00236079	11.1451	0.00310849
7.93643	0.00210476	11.1807	0.00321681	10.2168	0.00275851	8.80382	0.00236267	11.1527	0.00311061
7.94164	0.00210615	11.1864	0.00321841	10.2227	0.0027601	8.81051	0.00236447	11.1602	0.00311269
7.94702	0.00210758	11.1922	0.00322004	10.2287	0.00276173	8.81683	0.00236617	11.1675	0.00311474
7.95241	0.00210902	11.198	0.00322167	10.2349	0.0027634	8.82301	0.00236784	11.1748	0.00311677
7.95763	0.00211041	11.2038	0.00322329	10.2412	0.00276512	8.82933	0.00236955	11.182	0.00311878
7.96258	0.00211173	11.2098	0.00322496	10.2476	0.00276685	8.83569	0.00237126	11.1892	0.00312079
7.96726	0.00211298	11.2161	0.00322674	10.2539	0.00276854	8.84182	0.00237292	11.1966	0.00312285
7.97174	0.00211417	11.2228	0.0032286	10.26	0.00277019	8.84769	0.0023745	11.2041	0.00312496
7.9761	0.00211533	11.2296	0.00323052	10.266	0.00277182	8.85352	0.00237607	11.2117	0.00312709
7.98042	0.00211648	11.2366	0.00323249	10.2721	0.00277346	8.85947	0.00237768	11.2194	0.00312921
7.98478	0.00211765	11.2437	0.00323447	10.2782	0.00277511	8.86549	0.0023793	11.2269	0.00313132
7.98924	0.00211884	11.2505	0.00323637	10.2844	0.00277678	8.87141	0.0023809	11.2343	0.0031334
7.99392	0.00212008	11.2569	0.00323817	10.2908	0.0027785	8.87709	0.00238243	11.2417	0.00313544
7.99894	0.00212142	11.2631	0.00323992	10.2972	0.00278024	8.88264	0.00238393	11.2489	0.00313746
8.00427	0.00212284	11.2691	0.00324159	10.3035	0.00278195	8.88845	0.00238549	11.2562	0.00313949
8.00974	0.0021243	11.2749	0.00324322	10.3097	0.00278363	8.89474	0.00238719	11.2635	0.00314154
8.01518	0.00212575	11.2807	0.00324484	10.3161	0.00278535	8.90138	0.00238898	11.271	0.00314364
8.02051	0.00212717	11.2864	0.00324645	10.3227	0.00278713	8.90827	0.00239084	11.2786	0.00314575
8.0257	0.00212855	11.292	0.00324802	10.3293	0.00278891	8.91561	0.00239282	11.2863	0.00314789
8.03078	0.00212991	11.2974	0.00324951	10.3356	0.00279061	8.92342	0.00239492	11.294	0.00315006
8.03577	0.00213124	11.3026	0.00325099	10.3416	0.00279224	8.93139	0.00239707	11.3018	0.00315223
8.04064	0.00213254	11.3081	0.00325252	10.3476	0.00279385	8.93921	0.00239919	11.3093	0.00315434
8.04526	0.00213377	11.3139	0.00325416	10.3535	0.00279546	8.94682	0.00240124	11.3167	0.00315638
8.04965	0.00213494	11.32	0.00325586	10.3595	0.00279707	8.95431	0.00240326	11.324	0.00315844
8.05407	0.00213612	11.3262	0.00325759	10.3655	0.00279869	8.96179	0.00240528	11.3317	0.00316058
8.05873	0.00213736	11.3324	0.00325932	10.3715	0.00280031	8.96918	0.00240727	11.3395	0.00316276
8.06359	0.00213865	11.3386	0.00326108	10.3774	0.00280191	8.9763	0.00240919	11.3474	0.00316496
8.06852	0.00213997	11.345	0.00326285	10.3833	0.0028035	8.98318	0.00241105	11.3555	0.00316722
8.0735	0.0021413	11.3513	0.00326464	10.3891	0.00280509	8.99016	0.00241293	11.364	0.00316959
8.07858	0.00214265	11.3577	0.00326643	10.3951	0.0028067	8.99747	0.0024149	11.3727	0.00317202
8.08375	0.00214403	11.3642	0.00326825	10.4013	0.00280838	9.00504	0.00241694	11.3813	0.00317442
8.08889	0.0021454	11.3709	0.00327013	10.4078	0.00281012	9.01265	0.002419	11.3896	0.00317676
8.09383	0.00214672	11.3779	0.00327209	10.4144	0.00281191	9.02023	0.00242104	11.3978	0.00317904
8.09869	0.00214801	11.3851	0.0032741	10.4212	0.00281374	9.02782	0.00242309	11.4058	0.00318127
8.10375	0.00214936	11.3923	0.00327612	10.4281	0.00281561	9.03542	0.00242514	11.4136	0.00318346
8.1091	0.00215079	11.3992	0.00327807	10.4349	0.00281747	9.04293	0.00242717	11.4215	0.00318564
8.11457	0.00215224	11.4061	0.00327999	10.4416	0.00281925	9.05029	0.00242915	11.4295	0.00318789
8.11991	0.00215367	11.4131	0.00328195	10.4479	0.00282096	9.05765	0.00243114	11.4379	0.00319022
8.12507	0.00215504	11.4202	0.00328396	10.4541	0.00282264	9.06527	0.00243319	11.4463	0.00319256
8.13024	0.00215642	11.4275	0.00328599	10.4603	0.00282433	9.07323	0.00243534	11.4545	0.00319487
8.13562	0.00215785	11.4346	0.00328798	10.4666	0.00282601	9.08131	0.00243752	11.4627	0.00319716
8.14128	0.00215936	11.4415	0.00328993	10.4725	0.00282761	9.08928	0.00243967	11.471	0.00319946
8.1473	0.00216097	11.4483	0.00329183	10.4781	0.00282912	9.09701	0.00244175	11.4793	0.0032018
8.15374	0.00216269	11.455	0.0032937	10.4836	0.00283061	9.10447	0.00244377	11.4879	0.00320418
8.16053	0.0021645	11.4617	0.0032956	10.4892	0.00283213	9.1117	0.00244572	11.4964	0.00320658
8.1674	0.00216633	11.4686	0.00329751	10.4948	0.00283364	9.11879	0.00244763	11.505	0.00320896
8.17407	0.0021681	11.4753	0.00329941	10.5003	0.00283512	9.12574	0.00244951	11.5133	0.00321129
8.18036	0.00216978	11.4819	0.00330124	10.5056	0.00283657	9.13258	0.00245135	11.5215	0.00321357
8.18625	0.00217135	11.4881	0.00330299	10.5107	0.00283795	9.13934	0.00245318	11.5297	0.00321587
8.19189	0.00217286	11.4941	0.00330467	10.5155	0.00283924	9.14605	0.00245499	11.5384	0.00321829
8.19734	0.00217431	11.5	0.00330633	10.5201	0.00284048	9.15271	0.00245678	11.5474	0.0032208
8.20258	0.00217571	11.5061	0.00330802	10.5249	0.00284179	9.1593	0.00245856	11.5564	0.00322332
8.20765	0.00217706	11.5121	0.00330971	10.5301	0.00284318	9.16581	0.00246032	11.5655	0.00322585
8.21265	0.00217839	11.5181	0.00331139	10.5354	0.00284462	9.17232	0.00246207	11.5746	0.00322841
8.21784	0.00217977	11.524	0.00331306	10.5408	0.00284607	9.17891	0.00246385	11.584	0.00323104
8.22338	0.00218125	11.53	0.00331473	10.5463	0.00284756	9.18565	0.00246567	11.5935	0.0032337
8.22918	0.0021828	11.5359	0.00331639	10.5519	0.00284909	9.19251	0.00246752	11.603	0.00323634
8.23504	0.00218436	11.5417	0.00331801	10.5577	0.00285065	9.19943	0.00246939	11.6124	0.00323895
8.24093	0.00218593	11.5475	0.00331963	10.5635	0.00285222	9.20643	0.00247128	11.6216	0.00324154
8.24691	0.00218752	11.5535	0.00332131	10.5695	0.00285384	9.21356	0.0024732	11.631	0.00324415
8.25286	0.00218911	11.5599	0.00332311	10.5758	0.00285552	9.22076	0.00247514	11.6403	0.00324677
8.25853	0.00219062	11.5665	0.00332496	10.5822	0.00285725	9.2279	0.00247707	11.6495	0.00324932
8.26382	0.00219203	11.5731	0.00332682	10.5885	0.00285896	9.23502	0.00247899	11.6582	0.00325175
8.26896	0.0021934	11.5798	0.00332869	10.5947	0.00286063	9.24232	0.00248096	11.6667	0.00325413
8.27428	0.00219482	11.5865	0.00333059	10.6008	0.00286229	9.24989	0.002483	11.6753	0.00325653
8.27974	0.00219628	11.5931	0.00333243	10.6068	0.00286391	9.25756	0.00248507	11.6841	0.00325898
8.28506	0.0021977	11.5993	0.00333417	10.6126	0.00286547	9.26518	0.00248713	11.693	0.00326147
8.29013	0.00219905	11.6053	0.00333586	10.6181	0.00286698	9.27279	0.00248918	11.702	0.00326399
8.29514	0.00220038	11.6113	0.00333754	10.6238	0.0028685	9.28051	0.00249126	11.7112	0.00326655
8.3003	0.00220176	11.6174	0.00333923	10.6297	0.0028701	9.28845	0.00249341	11.7204	0.00326914
8.30564	0.00220318	11.6234	0.00334092	10.6359	0.00287179	9.29656	0.0024956	11.7298	0.00327174
8.31101	0.00220461	11.6295	0.00334262	10.6423	0.00287352	9.30467	0.00249778	11.7392	0.00327437
8.31625	0.00220601	11.6357	0.00334436	10.6487	0.00287523	9.31266	0.00249994	11.7486	0.00327701
8.32128	0.00220735	11.6419	0.00334611	10.655	0.00287694	9.3206	0.00250208	11.7579	0.00327961
8.32614	0.00220865	11.6482	0.00334788	10.6613	0.00287864	9.32868	0.00250426	11.767	0.00328215
8.33102	0.00220995	11.6546	0.00334967	10.6675	0.00288033	9.33703	0.00250651	11.776	0.00328466
8.33607	0.0022113	11.6611	0.00335149	10.6738	0.00288201	9.34553	0.00250881	11.7849	0.00328715
8.34121	0.00221267	11.6677	0.00335334	10.6801	0.00288371	9.35392	0.00251107	11.7937	0.00328959
8.3462	0.002214	11.6743	0.0033552	10.6863	0.00288541	9.3621	0.00251328	11.8022	0.00329197
8.35104	0.00221529	11.6808	0.00335701	10.6925	0.00288709	9.37018	0.00251546	11.8106	0.00329433
8.35599	0.00221661	11.6869	0.00335873	10.6989	0.00288881	9.37832	0.00251766	11.8192	0.00329671
8.36131	0.00221803	11.6929	0.0033604	10.7056	0.00289063	9.38655	0.00251988	11.8276	0.00329907
8.36694	0.00221953	11.6989	0.00336208	10.7126	0.00289251	9.39492	0.00252214	11.8359	0.00330139
8.37266	0.00222105	11.705	0.0033638	10.7195	0.00289438	9.40352	0.00252446	11.8441	0.00330367
8.37836	0.00222257	11.7111	0.00336551	10.7261	0.00289617	9.41231	0.00252683	11.8521	0.0033059
8.38409	0.0022241	11.717	0.00336717	10.7325	0.00289788	9.42096	0.00252916	11.8598	0.00330806
8.39001	0.00222568	11.7227	0.00336877	10.7387	0.00289956	9.42923	0.0025314	11.8674	0.00331019
8.39624	0.00222734	11.7284	0.00337036	10.7448	0.00290121	9.43715	0.00253353	11.8753	0.00331238
8.40265	0.00222905	11.7342	0.00337199	10.7509	0.00290287	9.44487	0.00253562	11.8834	0.00331465
8.40897	0.00223073	11.7402	0.00337367	10.7573	0.00290458	9.45253	0.00253768	11.8915	0.00331692
8.4151	0.00223237	11.7463	0.00337539	10.7639	0.00290637	9.46036	0.0025398	11.8994	0.00331912
8.42118	0.00223399	11.7526	0.00337715	10.7707	0.00290821	9.46856	0.00254201	11.9071	0.00332129
8.4273	0.00223562	11.759	0.00337894	10.7776	0.00291009	9.47712	0.00254432	11.915	0.00332348
8.43337	0.00223724	11.7653	0.00338071	10.7847	0.00291199	9.48589	0.00254669	11.9231	0.00332576
8.43933	0.00223883	11.7715	0.00338245	10.7918	0.00291391	9.49469	0.00254906	11.9316	0.00332812
8.44529	0.00224042	11.7777	0.00338419	10.7989	0.00291584	9.50326	0.00255137	11.9402	0.00333052
8.45123	0.002242	11.7839	0.00338593	10.806	0.00291776	9.51146	0.00255359	11.9489	0.00333294
8.45696	0.00224353	11.7901	0.00338767	10.813	0.00291965	9.51942	0.00255573	11.9576	0.00333539
8.46253	0.00224501	11.7962	0.00338937	10.8198	0.0029215	9.5274	0.00255789	11.9665	0.00333788
8.46823	0.00224653	11.802	0.003391	10.8268	0.00292339	9.53549	0.00256007	11.9754	0.00334036
8.47414	0.00224811	11.8076	0.00339256	10.8341	0.00292537	9.54354	0.00256224	11.9841	0.00334278
8.48008	0.0022497	11.8131	0.0033941	10.8418	0.00292744	9.55142	0.00256437	11.9924	0.00334511
8.48598	0.00225127	11.8185	0.00339563	10.8498	0.0029296	9.55912	0.00256645	12.0005	0.00334738
8.49193	0.00225285	11.8239	0.00339715	10.8579	0.00293178	9.56671	0.0025685	12.0085	0.00334959
8.49799	0.00225447	11.8295	0.00339872	10.8657	0.00293391	9.57418	0.00257051	12.0162	0.00335174
8.50392	0.00225605	11.8354	0.00340038	10.8733	0.00293595	9.5815	0.00257249	12.0237	0.00335384
8.50938	0.00225751	11.8417	0.00340213	10.8807	0.00293795	9.58871	0.00257443	12.031	0.0033559
8.5143	0.00225882	11.8482	0.00340395	10.8881	0.00293996	9.59577	0.00257634	12.0381	0.00335787
8.5189	0.00226005	11.8548	0.0034058	10.8955	0.00294195	9.60253	0.00257817	12.0447	0.00335973
8.5234	0.00226125	11.8614	0.00340767	10.9028	0.00294393	9.60897	0.0025799	12.0513	0.00336155
8.52791	0.00226245	11.8681	0.00340953	10.9101	0.00294589	9.61531	0.00258161	12.058	0.00336344
8.53246	0.00226366	11.8749	0.00341144	10.9173	0.00294784	9.62178	0.00258336	12.0651	0.00336542
8.53709	0.0022649	11.8819	0.0034134	10.9244	0.00294976	9.62846	0.00258516	12.0724	0.00336747
8.54183	0.00226616	11.8889	0.00341537	10.9314	0.00295166	9.63516	0.00258697	12.0799	0.00336954
8.54668	0.00226745	11.8958	0.0034173	10.9386	0.0029536	9.64171	0.00258874	12.0872	0.00337158
8.5517	0.00226879	11.9026	0.00341921	10.9459	0.00295558	9.64812	0.00259047	12.0943	0.00337358
8.55693	0.00227019	11.9095	0.00342116	10.9533	0.00295757	9.65463	0.00259223	12.1013	0.00337553
8.56246	0.00227166	11.9165	0.00342311	10.9606	0.00295957	9.66143	0.00259406	12.1081	0.00337744
8.56832	0.00227322	11.9233	0.00342502	10.9679	0.00296154	9.66842	0.00259595	12.1148	0.00337929
8.57441	0.00227485	11.9298	0.00342684	10.975	0.00296345	9.67534	0.00259782	12.1212	0.00338108
8.58047	0.00227646	11.9362	0.00342864	10.9817	0.00296526	9.68212	0.00259965	12.1275	0.00338284
8.58628	0.00227801	11.9428	0.00343049	10.988	0.00296697	9.68894	0.00260149	12.1338	0.00338462
8.5919	0.00227951	11.9496	0.00343239	10.9941	0.00296862	9.69596	0.00260338	12.1404	0.00338646
8.59745	0.00228099	11.9564	0.00343431	11.0002	0.00297026	9.70318	0.00260533	12.1471	0.00338831
8.60299	0.00228247	11.9632	0.00343622	11.0064	0.00297195	9.71054	0.00260732	12.1535	0.00339011
8.60861	0.00228397	11.9699	0.00343808	11.0128	0.00297368	9.71799	0.00260933	12.1596	0.00339183
8.61445	0.00228553	11.9765	0.00343994	11.0194	0.00297545	9.72546	0.00261135	12.1655	0.00339347
8.62047	0.00228713	11.9831	0.0034418	11.026	0.00297725	9.73292	0.00261336	12.1712	0.00339505
8.62657	0.00228876	11.9898	0.00344368	11.0328	0.00297907	9.74043	0.00261538	12.1769	0.00339665
8.6328	0.00229042	11.9967	0.00344561	11.0396	0.00298091	9.74799	0.00261743	12.1828	0.0033983
8.6393	0.00229215	12.0038	0.00344759	11.0465	0.00298278	9.7555	0.00261945	12.1888	0.00339998
8.64591	0.00229392	12.011	0.00344961	11.0533	0.00298462	9.76285	0.00262144	12.1948	0.00340166
8.65241	0.00229565	12.0181	0.00345161	11.0599	0.0029864	9.77002	0.00262337	12.2009	0.00340335
8.65865	0.00229731	12.025	0.00345356	11.0665	0.00298819	9.77701	0.00262526	12.2072	0.00340513
8.6646	0.0022989	12.0318	0.00345545	11.0733	0.00299003	9.78377	0.00262708	12.2139	0.00340699
8.67026	0.00230041	12.0384	0.00345732	11.0802	0.00299191	9.79024	0.00262883	12.2204	0.00340882
8.67577	0.00230188	12.0452	0.00345921	11.0872	0.00299379	9.79653	0.00263053	12.2265	0.00341052
8.68131	0.00230336	12.0523	0.0034612	11.0942	0.00299567	9.8028	0.00263222	12.2321	0.00341207
8.68698	0.00230487	12.0596	0.00346324	11.1011	0.00299756	9.80916	0.00263394	12.2374	0.00341354
8.69277	0.00230641	12.0668	0.00346526	11.1081	0.00299945	9.81563	0.00263569	12.2426	0.003415
8.69873	0.00230801	12.0739	0.00346725	11.1151	0.00300132	9.82217	0.00263745	12.2479	0.00341649
8.70482	0.00230963	12.0809	0.00346924	11.1219	0.00300316	9.82875	0.00263923	12.2534	0.00341804
8.71081	0.00231123	12.0881	0.00347125	11.1285	0.00300494	9.83537	0.00264101	12.2591	0.00341963
8.71662	0.00231278	12.0954	0.00347329	11.1349	0.00300668	9.84199	0.0026428	12.2648	0.00342122
8.72238	0.00231431	12.1027	0.00347534	11.1413	0.00300842	9.84852	0.00264456	12.2705	0.0034228
8.72816	0.00231585	12.1101	0.00347741	11.1479	0.00301021	9.85483	0.00264627	12.2762	0.00342439
8.73391	0.00231739	12.1176	0.00347953	11.1548	0.00301208	9.86089	0.0026479	12.2821	0.00342603
8.73964	0.00231891	12.1253	0.00348168	11.1621	0.00301404	9.86681	0.0026495	12.2881	0.00342773
8.74543	0.00232046	12.1329	0.00348382	11.1696	0.00301607	9.87275	0.0026511	12.2944	0.00342948
8.7513	0.00232202	12.1405	0.00348594	11.1773	0.00301814	9.87875	0.00265272	12.3008	0.00343128
8.7571	0.00232357	12.1482	0.00348809	11.1848	0.00302018	9.88482	0.00265436	12.3074	0.00343312
8.76279	0.00232509	12.156	0.00349029	11.1921	0.00302215	9.89092	0.00265601	12.3141	0.00343499
8.76845	0.0023266	12.1639	0.00349251	11.199	0.00302402	9.89701	0.00265765	12.3208	0.00343686
8.77422	0.00232814	12.1718	0.00349474	11.2054	0.00302576	9.9029	0.00265924	12.3274	0.0034387
8.78006	0.0023297	12.1797	0.00349695	11.2116	0.00302741	9.90851	0.00266076	12.3338	0.0034405
8.78585	0.00233124	12.1875	0.00349914	11.2178	0.0030291	9.91391	0.00266221	12.3402	0.00344227
8.79168	0.0023328	12.1951	0.00350127	11.2243	0.00303085	9.91921	0.00266365	12.3465	0.00344405
8.79781	0.00233443	12.2025	0.00350334	11.2309	0.00303263	9.9244	0.00266505	12.3529	0.00344584
8.80426	0.00233615	12.2095	0.00350531	11.2373	0.00303437	9.92954	0.00266644	12.3593	0.00344761
8.81075	0.00233788	12.2162	0.00350718	11.2433	0.00303601	9.93484	0.00266787	12.3655	0.00344934
8.81709	0.00233957	12.2227	0.00350901	11.2492	0.00303759	9.94035	0.00266935	12.3715	0.00345103
8.82329	0.00234123	12.2293	0.00351084	11.2549	0.00303913	9.94594	0.00267086	12.3773	0.00345266
8.82936	0.00234285	12.2358	0.00351267	11.2605	0.00304065	9.95151	0.00267237	12.3831	0.00345426
8.83525	0.00234442	12.2422	0.00351448	11.2659	0.00304212	9.95724	0.00267391	12.3888	0.00345586
8.84111	0.00234598	12.2488	0.00351631	11.2713	0.00304356	9.96327	0.00267554	12.3945	0.00345745
8.84721	0.00234761	12.2556	0.00351824	11.2767	0.00304502	9.96946	0.00267721	12.4	0.00345899
8.8536	0.00234931	12.2628	0.00352025	11.2821	0.0030465	9.97558	0.00267886	12.4053	0.00346048
8.86012	0.00235105	12.27	0.00352227	11.2875	0.00304796	9.98168	0.00268051	12.4109	0.00346204
8.86675	0.00235282	12.2771	0.00352426	11.2927	0.00304937	9.98797	0.00268221	12.4169	0.00346372
8.8736	0.00235464	12.2843	0.0035263	11.2979	0.00305077	9.99445	0.00268396	12.4232	0.00346547
8.88057	0.00235651	12.2919	0.00352841	11.3031	0.00305218	10.0009	0.00268571	12.4296	0.00346725
8.88742	0.00235833	12.2993	0.0035305	11.3083	0.00305358	10.0073	0.00268743	12.4361	0.00346908
8.89406	0.0023601	12.3066	0.00353253	11.3134	0.00305496	10.0136	0.00268913	12.4426	0.0034709
8.90059	0.00236185	12.3137	0.00353454	11.3185	0.00305635	10.0198	0.0026908	12.4488	0.00347262
8.90711	0.00236358	12.321	0.00353658	11.3237	0.00305775	10.0256	0.00269236	12.4545	0.00347423
8.91355	0.0023653	12.3284	0.00353867	11.329	0.00305918	10.0309	0.00269381	12.4602	0.00347581
8.91978	0.00236696	12.3359	0.00354076	11.3343	0.00306061	10.0361	0.00269519	12.4658	0.0034774
8.92569	0.00236854	12.3432	0.00354281	11.3396	0.00306203	10.0412	0.00269658	12.4716	0.003479
8.93133	0.00237004	12.3502	0.00354478	11.345	0.00306349	10.0465	0.00269802	12.4774	0.00348061
8.93684	0.00237151	12.3571	0.0035467	11.3506	0.00306502	10.0519	0.00269948	12.4834	0.0034823
8.94243	0.00237301	12.364	0.00354865	11.3564	0.00306658	10.0572	0.00270091	12.4897	0.00348406
8.94819	0.00237454	12.371	0.00355063	11.3621	0.00306813	10.0625	0.00270232	12.496	0.00348582
8.95392	0.00237607	12.3782	0.00355263	11.3677	0.00306965	10.0678	0.00270376	12.5022	0.00348755
8.95948	0.00237755	12.3854	0.00355467	11.3734	0.00307117	10.0733	0.00270525	12.5082	0.00348924
8.96504	0.00237904	12.3928	0.00355672	11.379	0.00307271	10.0789	0.00270677	12.5143	0.00349093
8.97081	0.00238058	12.4001	0.00355877	11.3845	0.00307418	10.0843	0.00270822	12.5204	0.00349263
8.97674	0.00238216	12.4074	0.00356083	11.3897	0.0030756	10.0894	0.0027096	12.5265	0.00349434
8.98266	0.00238374	12.4149	0.00356294	11.3948	0.00307697	10.0944	0.00271095	12.5326	0.00349604
8.98863	0.00238533	12.4226	0.0035651	11.3997	0.00307828	10.0992	0.00271225	12.5387	0.00349777
8.99474	0.00238696	12.4304	0.00356729	11.4043	0.00307954	10.1038	0.00271347	12.5451	0.00349953
9.00089	0.0023886	12.4383	0.00356949	11.409	0.00308081	10.108	0.00271462	12.5516	0.00350135
9.00691	0.00239021	12.4461	0.00357169	11.4139	0.00308213	10.1123	0.00271577	12.5583	0.00350322
9.01292	0.00239181	12.4539	0.00357388	11.4188	0.00308345	10.1167	0.00271697	12.5649	0.00350508
9.01918	0.00239348	12.4617	0.00357605	11.4236	0.00308476	10.1213	0.00271822	12.5715	0.00350692
9.02564	0.0023952	12.4694	0.00357822	11.4285	0.00308609	10.126	0.00271947	12.578	0.00350874
9.03207	0.00239692	12.477	0.00358036	11.4336	0.00308746	10.1306	0.00272072	12.5845	0.00351056
9.03855	0.00239865	12.4848	0.00358253	11.4388	0.00308887	10.1354	0.00272202	12.5908	0.00351232
9.04539	0.00240047	12.4927	0.00358477	11.4439	0.00309025	10.1405	0.00272339	12.5969	0.00351402
9.05262	0.0024024	12.5011	0.00358711	11.4489	0.00309162	10.1457	0.0027248	12.603	0.00351572
9.06007	0.00240439	12.5095	0.00358949	11.454	0.00309298	10.151	0.00272622	12.6092	0.00351746
9.06767	0.00240641	12.5179	0.00359184	11.459	0.00309435	10.1562	0.00272763	12.6154	0.00351919
9.07538	0.00240847	12.5261	0.00359413	11.4641	0.00309573	10.1615	0.00272907	12.6215	0.00352089
9.08304	0.00241052	12.5341	0.00359638	11.4693	0.00309712	10.167	0.00273054	12.6275	0.00352258
9.09051	0.00241251	12.542	0.0035986	11.4744	0.00309851	10.1727	0.00273209	12.6335	0.00352426
9.09783	0.00241446	12.5497	0.00360075	11.4795	0.00309987	10.1786	0.00273368	12.6395	0.00352593
9.10505	0.00241639	12.5572	0.00360285	11.4845	0.00310123	10.1845	0.00273529	12.6456	0.00352764
9.11206	0.00241826	12.5647	0.00360495	11.4897	0.00310264	10.1903	0.00273684	12.652	0.00352943
9.11869	0.00242003	12.5724	0.00360712	11.4951	0.00310411	10.1959	0.00273836	12.6585	0.00353125
9.12487	0.00242168	12.5803	0.00360933	11.5006	0.00310558	10.2016	0.00273989	12.6651	0.00353309
9.13078	0.00242325	12.5882	0.00361157	11.5059	0.00310702	10.2075	0.0027415	12.6717	0.00353493
9.13676	0.00242485	12.5962	0.0036138	11.5112	0.00310845	10.2137	0.00274316	12.6783	0.00353677
9.14303	0.00242652	12.6041	0.00361603	11.5166	0.00310991	10.2199	0.00274482	12.6848	0.00353859
9.14962	0.00242828	12.6121	0.00361826	11.5221	0.00311141	10.2259	0.00274645	12.6913	0.00354041
9.15643	0.0024301	12.6201	0.00362051	11.5277	0.00311291	10.2318	0.00274804	12.6979	0.00354224
9.16347	0.00243197	12.6282	0.00362279	11.5331	0.00311438	10.2375	0.00274959	12.7043	0.00354405
9.17075	0.00243392	12.6366	0.00362514	11.5384	0.00311582	10.2432	0.00275112	12.7104	0.00354575
9.17824	0.00243592	12.6453	0.00362757	11.5439	0.00311729	10.2488	0.00275265	12.7161	0.00354734
9.18575	0.00243792	12.6541	0.00363006	11.5496	0.00311883	10.2544	0.00275414	12.7218	0.00354893
9.1931	0.00243988	12.6631	0.00363257	11.5555	0.00312045	10.2595	0.00275554	12.7276	0.00355057
9.20022	0.00244178	12.6721	0.00363511	11.5616	0.00312208	10.2644	0.00275685	12.7336	0.00355224
9.20728	0.00244366	12.6814	0.00363772	11.5676	0.0031237	10.2692	0.00275813	12.7395	0.00355388
9.21453	0.0024456	12.6908	0.00364037	11.5735	0.00312532	10.2738	0.0027594	12.7452	0.00355548
9.22201	0.00244759	12.7003	0.00364301	11.5794	0.00312689	10.2785	0.00276066	12.751	0.00355709
9.2297	0.00244965	12.7096	0.00364563	11.5849	0.00312838	10.2833	0.00276195	12.7568	0.00355873
9.23763	0.00245176	12.7189	0.00364824	11.59	0.00312977	10.2884	0.00276333	12.7629	0.00356042
9.24572	0.00245392	12.7282	0.00365086	11.5948	0.00313107	10.2938	0.00276479	12.7691	0.00356216
9.25384	0.00245609	12.7375	0.00365347	11.5995	0.00313235	10.2994	0.00276631	12.7754	0.00356391
9.26209	0.00245829	12.7468	0.00365607	11.6043	0.00313364	10.3051	0.00276784	12.7815	0.00356562
9.27069	0.00246058	12.7559	0.00365863	11.6092	0.00313496	10.3106	0.00276934	12.7874	0.00356726
9.2795	0.00246293	12.765	0.00366119	11.6142	0.00313632	10.3161	0.00277081	12.793	0.00356884
9.28822	0.00246526	12.7742	0.00366376	11.6192	0.00313767	10.3215	0.00277227	12.7985	0.00357037
9.29671	0.00246753	12.7835	0.00366636	11.6239	0.00313894	10.327	0.00277376	12.8041	0.00357194
9.305	0.00246974	12.7929	0.003669	11.6284	0.00314015	10.3328	0.00277531	12.8101	0.00357361
9.31308	0.00247189	12.8024	0.00367167	11.6329	0.00314136	10.3387	0.00277692	12.8163	0.00357535
9.32104	0.00247402	12.8119	0.00367433	11.6374	0.00314259	10.3447	0.00277854	12.8226	0.00357711
9.32922	0.0024762	12.8212	0.00367694	11.6418	0.00314379	10.3506	0.00278012	12.8288	0.00357886
9.33781	0.00247849	12.8301	0.00367946	11.6462	0.00314496	10.3563	0.00278167	12.8351	0.00358061
9.34652	0.00248082	12.8388	0.00368188	11.6505	0.00314613	10.3621	0.00278323	12.8414	0.00358238
9.3549	0.00248305	12.8471	0.00368421	11.6549	0.00314732	10.3679	0.0027848	12.8481	0.00358424
9.36291	0.00248519	12.8551	0.00368648	11.6593	0.00314851	10.3739	0.00278641	12.8552	0.00358622
9.37085	0.00248731	12.8632	0.00368875	11.6636	0.00314967	10.3801	0.0027881	12.8626	0.00358829
9.37887	0.00248945	12.8714	0.00369105	11.6679	0.00315083	10.3866	0.00278985	12.8701	0.0035904
9.38673	0.00249155	12.8796	0.00369335	11.6723	0.00315203	10.3931	0.00279162	12.8778	0.00359254
9.39429	0.00249356	12.8878	0.00369566	11.6769	0.00315328	10.3995	0.00279333	12.8854	0.00359466
9.40167	0.00249553	12.8963	0.00369803	11.6817	0.00315457	10.4056	0.00279499	12.8928	0.00359675
9.40911	0.00249752	12.9051	0.0037005	11.6867	0.00315592	10.4117	0.00279662	12.9001	0.00359878
9.41676	0.00249956	12.9141	0.00370302	11.6917	0.00315728	10.4174	0.00279818	12.9071	0.00360075
9.42454	0.00250164	12.923	0.00370553	11.6967	0.00315862	10.423	0.00279969	12.914	0.00360266
9.43225	0.00250369	12.932	0.00370805	11.7017	0.00315997	10.4287	0.00280121	12.9207	0.00360453
9.43986	0.00250572	12.941	0.00371057	11.7069	0.00316138	10.4345	0.00280279	12.9271	0.00360633
9.44755	0.00250778	12.9499	0.00371307	11.7121	0.0031628	10.4404	0.00280438	12.9334	0.0036081
9.4554	0.00250987	12.9588	0.00371557	11.7172	0.00316419	10.4462	0.00280594	12.9397	0.00360987
9.46333	0.00251199	12.9678	0.00371811	11.7223	0.00316555	10.4519	0.00280749	12.9462	0.00361167
9.47134	0.00251413	12.9771	0.00372072	11.7274	0.00316695	10.4578	0.00280909	12.9529	0.00361353
9.47952	0.00251631	12.9867	0.0037234	11.7329	0.00316843	10.4638	0.00281069	12.9598	0.00361547
9.48771	0.00251849	12.9963	0.0037261	11.7387	0.00317	10.4695	0.00281223	12.9669	0.00361746
9.49569	0.00252062	13.0059	0.0037288	11.7449	0.00317168	10.4747	0.00281365	12.974	0.00361946
9.50342	0.00252269	13.0153	0.00373144	11.7514	0.00317343	10.4797	0.002815	12.9811	0.00362142
9.51095	0.0025247	13.0244	0.003734	11.7579	0.00317519	10.4847	0.00281635	12.988	0.00362336
9.51829	0.00252666	13.0333	0.00373648	11.7644	0.00317694	10.4898	0.00281773	12.995	0.00362532
9.52552	0.00252859	13.042	0.00373894	11.7708	0.00317868	10.495	0.00281914	13.0022	0.00362733
9.53272	0.00253051	13.0508	0.00374141	11.7773	0.00318043	10.5003	0.00282057	13.0094	0.00362935
9.53978	0.00253239	13.0596	0.00374386	11.7837	0.00318217	10.5058	0.00282204	13.0166	0.00363136
9.54645	0.00253417	13.0682	0.00374627	11.79	0.00318389	10.5113	0.00282354	13.0238	0.00363338
9.55275	0.00253585	13.0766	0.00374865	11.7965	0.00318562	10.5168	0.00282502	13.031	0.00363537
9.5589	0.00253749	13.085	0.003751	11.803	0.00318739	10.5223	0.00282651	13.0379	0.00363732
9.56514	0.00253916	13.0934	0.00375337	11.8096	0.00318917	10.528	0.00282803	13.0447	0.00363922
9.57168	0.0025409	13.102	0.00375579	11.816	0.00319091	10.5338	0.00282961	13.0513	0.00364107
9.57857	0.00254274	13.1107	0.00375822	11.8222	0.00319259	10.5397	0.0028312	13.0582	0.00364298
9.5857	0.00254465	13.1192	0.00376062	11.8283	0.00319423	10.5457	0.00283282	13.0655	0.00364502
9.59285	0.00254655	13.1276	0.00376296	11.8342	0.00319583	10.5518	0.00283446	13.0731	0.00364716
9.59993	0.00254844	13.1359	0.0037653	11.84	0.0031974	10.5577	0.00283607	13.0808	0.0036493
9.60696	0.00255032	13.1442	0.00376764	11.8457	0.00319894	10.5635	0.00283764	13.0883	0.00365141
9.61399	0.0025522	13.1527	0.00377	11.8512	0.00320043	10.5691	0.00283915	13.096	0.00365355
9.62107	0.00255409	13.1613	0.00377241	11.8566	0.00320188	10.5748	0.00284067	13.1037	0.00365572
9.62815	0.00255598	13.1701	0.0037749	11.8617	0.00320328	10.5804	0.00284219	13.1114	0.00365785
9.63518	0.00255785	13.1791	0.00377741	11.8668	0.00320464	10.5859	0.00284368	13.1188	0.00365994
9.64215	0.00255971	13.1878	0.00377986	11.8718	0.00320601	10.5913	0.00284513	13.1262	0.00366199
9.64905	0.00256155	13.1962	0.00378223	11.877	0.0032074	10.5967	0.0028466	13.1335	0.00366404
9.65585	0.00256337	13.2045	0.00378457	11.8822	0.00320883	10.6024	0.00284814	13.1408	0.00366609
9.66252	0.00256515	13.2127	0.00378686	11.8876	0.00321028	10.6081	0.00284968	13.1482	0.00366816
9.669	0.00256688	13.2206	0.00378908	11.8928	0.0032117	10.6135	0.00285114	13.1556	0.00367021
9.67534	0.00256857	13.2282	0.00379122	11.8979	0.00321308	10.6187	0.00285255	13.1627	0.0036722
9.68177	0.00257029	13.2359	0.00379337	11.903	0.00321445	10.6241	0.00285399	13.1695	0.0036741
9.68851	0.00257209	13.2438	0.00379559	11.9081	0.00321582	10.6296	0.00285549	13.1759	0.00367591
9.69556	0.00257397	13.2519	0.00379786	11.9131	0.00321719	10.6354	0.00285705	13.1821	0.00367765
9.70279	0.0025759	13.2599	0.00380011	11.918	0.00321852	10.6413	0.00285865	13.1883	0.00367936
9.71009	0.00257785	13.2678	0.00380232	11.9228	0.0032198	10.6473	0.00286025	13.1945	0.00368109
9.71727	0.00257976	13.2756	0.00380453	11.9273	0.00322103	10.6531	0.00286184	13.2008	0.00368287
9.72425	0.00258163	13.2834	0.0038067	11.9318	0.00322223	10.6589	0.00286339	13.2074	0.00368471
9.731	0.00258343	13.2909	0.00380882	11.9362	0.00322344	10.6647	0.00286495	13.2142	0.00368662
9.73743	0.00258515	13.2983	0.00381088	11.9408	0.00322467	10.6706	0.00286655	13.2212	0.00368858
9.7436	0.00258679	13.3055	0.00381292	11.9454	0.00322592	10.6765	0.00286815	13.2284	0.00369058
9.74966	0.00258841	13.3125	0.00381489	11.9503	0.00322724	10.6823	0.00286973	13.2355	0.00369258
9.75572	0.00259003	13.3192	0.00381677	11.9553	0.00322861	10.6881	0.00287128	13.2426	0.00369455
9.76165	0.00259161	13.3259	0.00381864	11.9606	0.00323003	10.6939	0.00287284	13.2496	0.00369652
9.76736	0.00259313	13.3327	0.00382056	11.966	0.0032315	10.6998	0.00287444	13.2568	0.00369851
9.77304	0.00259465	13.3398	0.00382255	11.9715	0.00323298	10.7059	0.0028761	13.264	0.00370053
9.77885	0.0025962	13.3468	0.00382452	11.977	0.00323447	10.7122	0.0028778	13.2712	0.00370255
9.78477	0.00259778	13.3536	0.00382643	11.9825	0.00323596	10.7184	0.00287948	13.2785	0.00370459
9.79076	0.00259938	13.3602	0.00382829	11.9881	0.00323746	10.7244	0.0028811	13.2859	0.00370665
9.79691	0.00260102	13.3668	0.00383013	11.9935	0.00323895	10.7303	0.00288269	13.2932	0.00370871
9.80336	0.00260274	13.3734	0.00383198	11.999	0.00324043	10.7364	0.00288435	13.3004	0.00371071
9.81009	0.00260454	13.3799	0.0038338	12.0046	0.00324194	10.7429	0.0028861	13.3074	0.00371268
9.81683	0.00260634	13.3862	0.00383557	12.0103	0.00324348	10.7496	0.0028879	13.3145	0.00371467
9.82342	0.0026081	13.3923	0.0038373	12.0159	0.00324499	10.7562	0.00288968	13.3218	0.00371671
9.83003	0.00260986	13.3983	0.00383897	12.0213	0.00324646	10.7628	0.00289148	13.3292	0.00371877
9.83679	0.00261167	13.4041	0.0038406	12.0266	0.00324789	10.7696	0.0028933	13.3366	0.00372083
9.84364	0.0026135	13.4096	0.00384215	12.0319	0.00324931	10.7764	0.00289513	13.3439	0.00372289
9.8505	0.00261533	13.4149	0.00384363	12.0371	0.00325074	10.7832	0.00289697	13.3514	0.00372499
9.8573	0.00261714	13.4199	0.00384505	12.0424	0.00325217	10.7901	0.00289885	13.3591	0.00372713
9.86393	0.00261891	13.4251	0.0038465	12.0475	0.00325356	10.7971	0.00290073	13.3668	0.00372929
9.87029	0.00262061	13.4306	0.00384805	12.0525	0.0032549	10.8041	0.00290262	13.3746	0.00373145
9.87635	0.00262223	13.4364	0.00384968	12.0574	0.00325622	10.8111	0.0029045	13.3824	0.00373365
9.88218	0.00262378	13.4423	0.00385134	12.0624	0.00325759	10.8181	0.0029064	13.3904	0.00373589
9.88788	0.0026253	13.4484	0.00385304	12.0676	0.00325899	10.825	0.00290827	13.3985	0.00373814
9.89351	0.00262681	13.4545	0.00385475	12.0728	0.00326038	10.8317	0.00291008	13.4064	0.00374036
9.8991	0.0026283	13.4604	0.00385643	12.0779	0.00326178	10.8383	0.00291186	13.414	0.00374249
9.9046	0.00262977	13.4662	0.00385803	12.0832	0.00326322	10.8448	0.00291362	13.4214	0.00374455
9.91	0.00263121	13.4717	0.00385959	12.0888	0.00326471	10.8513	0.00291538	13.4285	0.00374655
9.91526	0.00263261	13.4773	0.00386115	12.0944	0.00326625	10.8579	0.00291716	13.4354	0.00374849
9.92032	0.00263397	13.4829	0.00386273	12.1003	0.00326784	10.8647	0.00291899	13.442	0.00375031
9.9252	0.00263527	13.4887	0.00386437	12.1063	0.00326947	10.8714	0.00292082	13.4483	0.00375209
9.92996	0.00263654	13.4947	0.00386605	12.1123	0.00327109	10.8781	0.00292261	13.4549	0.00375393
9.9347	0.0026378	13.5006	0.0038677	12.1181	0.00327266	10.8844	0.00292433	13.4619	0.00375589
9.93957	0.00263911	13.5064	0.00386934	12.1239	0.00327422	10.8906	0.00292598	13.4691	0.00375789
9.94462	0.00264045	13.5124	0.00387101	12.1299	0.00327584	10.8965	0.00292758	13.476	0.00375983
9.94969	0.00264181	13.5186	0.00387276	12.1361	0.00327754	10.9022	0.00292913	13.4826	0.00376167
9.95466	0.00264313	13.5251	0.00387457	12.1426	0.00327927	10.908	0.00293069	13.4889	0.00376345
9.95968	0.00264447	13.5317	0.00387644	12.1489	0.00328099	10.9139	0.00293229	13.4953	0.00376524
9.96489	0.00264586	13.5384	0.00387831	12.1551	0.00328266	10.92	0.00293393	13.502	0.0037671
9.97018	0.00264728	13.5451	0.0038802	12.161	0.00328427	10.926	0.00293555	13.509	0.00376906
9.97522	0.00264862	13.5517	0.00388206	12.167	0.00328588	10.9317	0.00293711	13.5164	0.00377112
9.97994	0.00264988	13.5581	0.00388386	12.1732	0.00328757	10.9374	0.00293864	13.5241	0.00377329
9.98463	0.00265113	13.5642	0.00388558	12.1798	0.00328934	10.9431	0.00294017	13.5321	0.00377552
9.98951	0.00265244	13.5702	0.00388724	12.1865	0.00329116	10.9488	0.00294173	13.5401	0.00377777
9.99464	0.00265381	13.5761	0.00388891	12.1932	0.00329299	10.9547	0.00294332	13.5481	0.00378001
10.0002	0.00265528	13.582	0.00389057	12.2	0.00329481	10.9607	0.00294494	13.5563	0.00378229
10.0064	0.00265695	13.5878	0.00389218	12.2067	0.00329664	10.967	0.00294664	13.5648	0.00378466
10.0134	0.00265881	13.5933	0.00389374	12.2136	0.0032985	10.9736	0.00294842	13.5734	0.00378709
10.0207	0.00266077	13.5988	0.00389528	12.2206	0.00330039	10.9804	0.00295025	13.582	0.00378948
10.0281	0.00266274	13.6043	0.00389683	12.2277	0.00330231	10.9872	0.00295209	13.5901	0.00379175
10.0354	0.00266468	13.6099	0.00389841	12.2348	0.00330425	10.9941	0.00295395	13.5979	0.00379393
10.0424	0.00266656	13.6157	0.00390004	12.242	0.00330617	11.0011	0.00295585	13.6056	0.00379609
10.0491	0.00266835	13.6217	0.00390172	12.249	0.00330809	11.0082	0.00295777	13.6133	0.00379823
10.0555	0.00267006	13.6279	0.00390345	12.2562	0.00331003	11.0152	0.00295965	13.621	0.00380038
10.0617	0.00267171	13.6341	0.00390519	12.2633	0.00331195	11.0218	0.00296145	13.6288	0.00380256
10.0677	0.0026733	13.6404	0.00390696	12.2702	0.00331383	11.0281	0.00296315	13.6367	0.00380479
10.0735	0.00267485	13.6468	0.00390877	12.277	0.00331566	11.0343	0.00296481	13.6447	0.00380703
10.0792	0.00267638	13.6534	0.00391063	12.2836	0.00331745	11.0405	0.00296649	13.6527	0.00380925
10.0848	0.00267787	13.6601	0.0039125	12.2901	0.00331922	11.0468	0.00296821	13.6605	0.00381145
10.0902	0.00267933	13.6668	0.00391439	12.2965	0.00332095	11.0533	0.00296995	13.6682	0.0038136
10.0955	0.00268075	13.6738	0.00391634	12.3028	0.00332265	11.0598	0.00297171	13.6758	0.00381573
10.1008	0.00268214	13.681	0.00391837	12.3091	0.00332435	11.0665	0.00297351	13.6835	0.00381788
10.106	0.00268354	13.6887	0.00392052	12.3156	0.00332611	11.0733	0.00297535	13.6915	0.0038201
10.1114	0.00268499	13.6966	0.00392275	12.3225	0.00332796	11.0803	0.00297726	13.6996	0.00382238
10.117	0.00268647	13.7047	0.00392501	12.3298	0.00332994	11.0876	0.00297923	13.708	0.00382472
10.1225	0.00268795	13.7128	0.00392729	12.3372	0.00333195	11.095	0.00298122	13.7164	0.00382708
10.1281	0.00268945	13.721	0.0039296	12.3444	0.0033339	11.1022	0.00298315	13.7249	0.00382945
10.1339	0.00269098	13.7292	0.0039319	12.3513	0.00333576	11.1093	0.00298508	13.7332	0.00383179
10.1397	0.00269253	13.7373	0.00393419	12.358	0.00333758	11.1165	0.00298703	13.7415	0.00383411
10.1455	0.00269408	13.7454	0.00393645	12.3646	0.00333938	11.124	0.00298905	13.7498	0.00383643
10.1514	0.00269565	13.7532	0.00393864	12.371	0.00334111	11.1316	0.0029911	13.7584	0.00383882
10.1574	0.00269726	13.7607	0.00394074	12.377	0.00334272	11.1392	0.00299317	13.7671	0.00384127
10.1636	0.00269891	13.7677	0.00394273	12.3826	0.00334425	11.1467	0.0029952	13.7759	0.00384372
10.1699	0.00270059	13.7745	0.00394463	12.3881	0.00334573	11.1539	0.00299715	13.7845	0.00384612
10.1762	0.00270229	13.7811	0.00394647	12.3934	0.00334716	11.1609	0.00299903	13.7929	0.00384847
10.1827	0.00270401	13.7876	0.00394831	12.3984	0.00334853	11.1678	0.0030009	13.8012	0.00385082
10.1891	0.00270573	13.7939	0.00395009	12.4033	0.00334986	11.1749	0.00300281	13.8097	0.00385318
[truncated: 118,242 more rows]
