# Supplementary material for: Data from static and dynamic mechanical tests of different isomers of amine cured multifunctional epoxy resins
Source: Data Brief. 2018 May 25;19:992–6. doi: 10.1016/j.dib.2018.05.125 (PMC5997956; doi:10.1016/j.dib.2018.05.125)
Supplement: Supplementary file 10 — Supplementary material [file mmc10.xlsx]

## Sheet: Sheet1
1		2		3		4		5
True Stress / MPa	True Strain	True Stress / MPa	True Strain	True Stress / MPa	True Strain	True Stress / Mpa	True Strain	True Stress / Mpa	True Strain
0.000186153	-4.23775e-07	0.000436123	-5.27431e-08	0.000465566	3.19695e-08	0.000148671	-1.89813e-07	0.000299031	-0.000514015
0.000794077	-2.33462e-07	0.0011939	1.73264e-07	0.00126483	2.84842e-07	0.00151151	1.97536e-07	0.000900069	-0.000513838
0.00148114	-1.8376e-08	0.00214428	4.56718e-07	0.00209627	5.47898e-07	0.00260652	5.08761e-07	0.00179023	-0.000513574
0.00224614	2.2111e-07	0.00305493	7.28322e-07	0.00314109	8.78461e-07	0.00347637	7.55991e-07	0.00289273	-0.000513248
0.00310406	4.89686e-07	0.00379706	9.49664e-07	0.00434445	1.25919e-06	0.0042514	9.76274e-07	0.00386806	-0.00051296
0.00399556	7.68774e-07	0.0044471	1.14354e-06	0.00552695	1.63331e-06	0.00499681	1.18814e-06	0.00433834	-0.000512821
0.00486128	1.03979e-06	0.00511941	1.34406e-06	0.00656819	1.96274e-06	0.00574578	1.40101e-06	0.00425316	-0.000512846
0.00564786	1.28603e-06	0.00578509	1.5426e-06	0.00743003	2.23542e-06	0.00651489	1.61961e-06	0.00384527	-0.000512967
0.00622881	1.4679e-06	0.00642971	1.73486e-06	0.00813154	2.45736e-06	0.00732311	1.84932e-06	0.00333061	-0.000513119
0.00652917	1.56193e-06	0.007226	1.97236e-06	0.00874186	2.65046e-06	0.00826051	2.11575e-06	0.00280995	-0.000513273
0.00678876	1.6432e-06	0.00829134	2.2901e-06	0.0093635	2.84714e-06	0.00939699	2.43877e-06	0.00240086	-0.000513394
0.00742007	1.84083e-06	0.0094903	2.64769e-06	0.0101073	3.08248e-06	0.0106188	2.78604e-06	0.00224371	-0.00051344
0.00860473	2.2117e-06	0.0106417	2.9911e-06	0.0110037	3.36609e-06	0.0117553	3.10905e-06	0.00238407	-0.000513399
0.0101917	2.7085e-06	0.0116396	3.28874e-06	0.0119198	3.65592e-06	0.0128112	3.40916e-06	0.00282315	-0.000513269
0.0118644	3.23214e-06	0.0123733	3.50757e-06	0.0126791	3.89616e-06	0.0139192	3.7241e-06	0.00351056	-0.000513066
0.0133608	3.7006e-06	0.0128554	3.65136e-06	0.0132787	4.08586e-06	0.015154	4.07507e-06	0.00424716	-0.000512848
0.0146438	4.10225e-06	0.013296	3.78276e-06	0.0138658	4.2716e-06	0.0164932	4.45568e-06	0.00493337	-0.000512645
0.0158236	4.47161e-06	0.0137926	3.93086e-06	0.0145399	4.48488e-06	0.0178086	4.82956e-06	0.00577794	-0.000512395
0.0169951	4.83835e-06	0.014188	4.0488e-06	0.0152438	4.70758e-06	0.0188396	5.1226e-06	0.00698842	-0.000512037
0.0182985	5.24638e-06	0.0143668	4.10212e-06	0.0158839	4.91011e-06	0.0194227	5.28831e-06	0.0084856	-0.000511594
0.0199435	5.76139e-06	0.014451	4.12725e-06	0.0165186	5.11093e-06	0.0198042	5.39677e-06	0.0100536	-0.000511131
0.0220077	6.40759e-06	0.0146707	4.19278e-06	0.0173203	5.36456e-06	0.0204027	5.56687e-06	0.011576	-0.00051068
0.0244394	7.16885e-06	0.0151311	4.3301e-06	0.0183961	5.70493e-06	0.0213306	5.83061e-06	0.0130887	-0.000510233
0.0272955	8.06298e-06	0.0156993	4.49957e-06	0.0196972	6.11658e-06	0.0224612	6.15194e-06	0.0147071	-0.000509754
0.030648	9.11253e-06	0.0161351	4.62954e-06	0.0210764	6.55294e-06	0.0237185	6.50931e-06	0.0165006	-0.000509224
0.0343302	1.02653e-05	0.0163704	4.69973e-06	0.0224817	6.99759e-06	0.0250956	6.90071e-06	0.018438	-0.000508651
0.0380634	1.1434e-05	0.0166605	4.78625e-06	0.0239891	7.47449e-06	0.0266397	7.33959e-06	0.0204463	-0.000508057
0.0417894	1.26005e-05	0.0173708	4.99808e-06	0.025525	7.96043e-06	0.0284327	7.84921e-06	0.0224809	-0.000507455
0.0456791	1.38182e-05	0.0185655	5.35442e-06	0.0267885	8.36021e-06	0.0304591	8.42518e-06	0.0245395	-0.000506846
0.0499026	1.51405e-05	0.019998	5.78166e-06	0.0276575	8.63515e-06	0.0327107	9.06516e-06	0.0266581	-0.00050622
0.054535	1.65907e-05	0.0214966	6.22866e-06	0.0284269	8.87859e-06	0.0353498	9.81527e-06	0.0289399	-0.000505545
0.0595272	1.81536e-05	0.0230898	6.70384e-06	0.0293847	9.18163e-06	0.0384499	1.06964e-05	0.0314447	-0.000504804
0.0647764	1.9797e-05	0.0248064	7.21581e-06	0.0303604	9.49032e-06	0.0417645	1.16385e-05	0.0340588	-0.000504031
0.07032	2.15326e-05	0.0266439	7.76387e-06	0.0310494	9.70831e-06	0.0450412	1.25699e-05	0.0366164	-0.000503274
0.0762899	2.34016e-05	0.0286572	8.36435e-06	0.031578	9.87557e-06	0.0483214	1.35022e-05	0.0391885	-0.000502514
0.0825811	2.53712e-05	0.0308553	9.01994e-06	0.0323606	1.01232e-05	0.0517628	1.44803e-05	0.0420485	-0.000501668
0.0888446	2.73322e-05	0.0331322	9.69905e-06	0.0335478	1.04988e-05	0.0553985	1.55137e-05	0.0453427	-0.000500693
0.0949427	2.92413e-05	0.0354392	1.03871e-05	0.0349455	1.0941e-05	0.0592451	1.66071e-05	0.0489896	-0.000499615
0.100989	3.11344e-05	0.0378743	1.11135e-05	0.0363652	1.13902e-05	0.0633157	1.77641e-05	0.052874	-0.000498466
0.106971	3.30072e-05	0.0405978	1.19258e-05	0.0378885	1.18722e-05	0.0674669	1.8944e-05	0.0569	-0.000497275
0.112738	3.48128e-05	0.0437685	1.28715e-05	0.0397034	1.24464e-05	0.0714806	2.00849e-05	0.06098	-0.000496068
0.118313	3.65583e-05	0.0474327	1.39644e-05	0.0417632	1.30981e-05	0.0752703	2.11621e-05	0.0650923	-0.000494852
0.123878	3.83004e-05	0.0514796	1.51714e-05	0.043904	1.37754e-05	0.0788905	2.21911e-05	0.0692706	-0.000493616
0.129588	4.00884e-05	0.0558378	1.64713e-05	0.0461909	1.4499e-05	0.0823994	2.31884e-05	0.0734969	-0.000492366
0.135503	4.19402e-05	0.0605703	1.78829e-05	0.0487948	1.53229e-05	0.0858063	2.41568e-05	0.0776656	-0.000491133
0.141557	4.38359e-05	0.0657511	1.94281e-05	0.0516556	1.6228e-05	0.089173	2.51138e-05	0.0816891	-0.000489943
0.147646	4.57421e-05	0.0714129	2.11169e-05	0.0545402	1.71407e-05	0.0926154	2.60923e-05	0.0856335	-0.000488777
0.153831	4.76787e-05	0.0775344	2.29428e-05	0.0573343	1.80247e-05	0.096161	2.71001e-05	0.0896977	-0.000487575
0.160267	4.96938e-05	0.0839785	2.48649e-05	0.0600907	1.88969e-05	0.0997824	2.81294e-05	0.0940427	-0.000486289
0.166973	5.17933e-05	0.0905664	2.68299e-05	0.0628955	1.97843e-05	0.103553	2.92012e-05	0.098678	-0.000484918
0.173861	5.395e-05	0.0972301	2.88175e-05	0.0658147	2.0708e-05	0.107569	3.03428e-05	0.103488	-0.000483496
0.180894	5.6152e-05	0.103988	3.08333e-05	0.0688626	2.16723e-05	0.111805	3.1547e-05	0.108312	-0.000482069
0.188147	5.84231e-05	0.110839	3.28768e-05	0.0719063	2.26354e-05	0.116271	3.28162e-05	0.113053	-0.000480667
0.195712	6.07918e-05	0.117768	3.49436e-05	0.07472	2.35256e-05	0.121108	3.41911e-05	0.117783	-0.000479268
0.203543	6.32439e-05	0.124773	3.70329e-05	0.0771892	2.43069e-05	0.126357	3.56833e-05	0.122624	-0.000477835
0.211455	6.57211e-05	0.131785	3.91247e-05	0.0793663	2.49958e-05	0.131773	3.72227e-05	0.127573	-0.000476372
0.219303	6.81784e-05	0.138712	4.1191e-05	0.0814046	2.56407e-05	0.137062	3.87263e-05	0.132565	-0.000474895
0.227101	7.062e-05	0.145604	4.32466e-05	0.0834757	2.6296e-05	0.142127	4.01659e-05	0.137565	-0.000473416
0.235004	7.30946e-05	0.152614	4.53375e-05	0.0856159	2.69732e-05	0.147002	4.15517e-05	0.142492	-0.000471959
0.243155	7.56469e-05	0.159825	4.74886e-05	0.0877227	2.76398e-05	0.151772	4.29075e-05	0.147309	-0.000470534
0.251499	7.82597e-05	0.167256	4.97053e-05	0.0897967	2.8296e-05	0.156591	4.42774e-05	0.152196	-0.000469088
0.259793	8.08567e-05	0.174939	5.19971e-05	0.0919941	2.89913e-05	0.161577	4.56948e-05	0.157454	-0.000467533
0.267807	8.33663e-05	0.182822	5.43487e-05	0.0944043	2.97539e-05	0.166643	4.71348e-05	0.163174	-0.000465841
0.2754	8.57437e-05	0.190673	5.66904e-05	0.0969533	3.05604e-05	0.1716	4.85438e-05	0.16917	-0.000464068
0.282469	8.79574e-05	0.198219	5.89417e-05	0.0995404	3.13791e-05	0.176459	4.99252e-05	0.175282	-0.00046226
0.28898	8.99963e-05	0.20536	6.10717e-05	0.102132	3.2199e-05	0.181483	5.13534e-05	0.181492	-0.000460423
0.295033	9.18917e-05	0.212194	6.31104e-05	0.104742	3.30249e-05	0.186806	5.28665e-05	0.187773	-0.000458565
0.300832	9.37075e-05	0.218957	6.51279e-05	0.107407	3.38681e-05	0.192212	5.44032e-05	0.194103	-0.000456693
0.306562	9.55019e-05	0.225842	6.71819e-05	0.110152	3.47368e-05	0.197472	5.58984e-05	0.200583	-0.000454776
0.312307	9.73009e-05	0.232788	6.9254e-05	0.112961	3.56256e-05	0.202648	5.73697e-05	0.207316	-0.000452784
0.318049	9.90991e-05	0.239575	7.12785e-05	0.115778	3.6517e-05	0.20785	5.88485e-05	0.2142	-0.000450748
0.323735	0.00010088	0.246135	7.32354e-05	0.11856	3.73973e-05	0.212984	6.03081e-05	0.221023	-0.00044873
0.329355	0.00010264	0.252605	7.51656e-05	0.121327	3.82727e-05	0.217957	6.17218e-05	0.227669	-0.000446763
0.334931	0.000104386	0.259103	7.71042e-05	0.124082	3.91443e-05	0.222881	6.31214e-05	0.234106	-0.000444859
0.340417	0.000106103	0.26562	7.90483e-05	0.126725	3.99808e-05	0.227863	6.45378e-05	0.240305	-0.000443026
0.345741	0.000107771	0.272129	8.09901e-05	0.129189	4.07604e-05	0.232826	6.59485e-05	0.246384	-0.000441227
0.350904	0.000109388	0.278644	8.29337e-05	0.131515	4.14964e-05	0.237724	6.7341e-05	0.252588	-0.000439392
0.356014	0.000110988	0.285196	8.48882e-05	0.133743	4.22013e-05	0.242684	6.87511e-05	0.258929	-0.000437516
0.36127	0.000112634	0.291859	8.6876e-05	0.135959	4.29026e-05	0.247754	7.01925e-05	0.265139	-0.000435679
0.366817	0.000114371	0.298714	8.89211e-05	0.138438	4.36869e-05	0.252733	7.16079e-05	0.271089	-0.000433919
0.372612	0.000116185	0.30572	9.10111e-05	0.141421	4.4631e-05	0.257405	7.29361e-05	0.276929	-0.000432191
0.378466	0.000118019	0.312768	9.31137e-05	0.144748	4.56838e-05	0.261827	7.41932e-05	0.282738	-0.000430473
0.384295	0.000119844	0.319807	9.52137e-05	0.148034	4.67234e-05	0.266227	7.5444e-05	0.288408	-0.000428796
0.390247	0.000121708	0.326737	9.72812e-05	0.151104	4.7695e-05	0.270694	7.67139e-05	0.293922	-0.000427165
0.396458	0.000123653	0.333463	9.92878e-05	0.153899	4.85792e-05	0.275174	7.79875e-05	0.299414	-0.00042554
0.402798	0.000125639	0.340082	0.000101263	0.156285	4.93343e-05	0.279642	7.92578e-05	0.304934	-0.000423907
0.409	0.000127581	0.346706	0.000103239	0.158316	4.9977e-05	0.284041	8.05082e-05	0.310389	-0.000422293
0.414964	0.000129449	0.353206	0.000105178	0.160258	5.05916e-05	0.288198	8.16902e-05	0.315726	-0.000420714
0.420797	0.000131276	0.359421	0.000107032	0.162281	5.12316e-05	0.29208	8.27937e-05	0.321031	-0.000419145
0.426591	0.00013309	0.365402	0.000108817	0.164412	5.19058e-05	0.295963	8.38976e-05	0.326427	-0.000417548
0.432257	0.000134865	0.371235	0.000110557	0.166622	5.26052e-05	0.300185	8.50978e-05	0.332002	-0.000415899
0.437632	0.000136548	0.376819	0.000112223	0.168793	5.3292e-05	0.30482	8.64156e-05	0.337855	-0.000414167
0.442631	0.000138114	0.382032	0.000113778	0.170849	5.39428e-05	0.309704	8.78041e-05	0.343981	-0.000412355
0.447248	0.00013956	0.386999	0.00011526	0.172913	5.45959e-05	0.314659	8.92128e-05	0.350154	-0.000410529
0.451573	0.000140914	0.39198	0.000116746	0.175127	5.52964e-05	0.319635	9.06276e-05	0.356204	-0.000408739
0.455838	0.00014225	0.397068	0.000118265	0.177489	5.60438e-05	0.324673	9.20599e-05	0.362258	-0.000406948
0.460305	0.000143649	0.402166	0.000119785	0.17993	5.68164e-05	0.329819	9.35229e-05	0.368555	-0.000405085
0.464991	0.000145116	0.407144	0.000121271	0.18242	5.76043e-05	0.335117	9.50289e-05	0.375119	-0.000403143
0.46965	0.000146576	0.411848	0.000122674	0.184952	5.84056e-05	0.340605	9.65893e-05	0.381747	-0.000401182
0.474137	0.000147981	0.416137	0.000123954	0.187501	5.92122e-05	0.346246	9.8193e-05	0.388221	-0.000399267
0.478677	0.000149403	0.420108	0.000125139	0.190009	6.00057e-05	0.351915	9.98049e-05	0.394457	-0.000397422
0.483518	0.000150919	0.424036	0.000126311	0.192436	6.07738e-05	0.357515	0.000101397	0.400469	-0.000395643
0.488546	0.000152494	0.428005	0.000127495	0.19479	6.15185e-05	0.363039	0.000102967	0.406387	-0.000393892
0.493522	0.000154052	0.431791	0.000128625	0.197107	6.22519e-05	0.368484	0.000104516	0.412386	-0.000392118
0.498397	0.000155579	0.435181	0.000129636	0.199403	6.29783e-05	0.373817	0.000106032	0.418432	-0.000390329
0.503224	0.000157091	0.438217	0.000130542	0.201579	6.3667e-05	0.379137	0.000107544	0.424324	-0.000388585
0.507963	0.000158575	0.441034	0.000131382	0.203548	6.42899e-05	0.384681	0.00010912	0.430031	-0.000386897
0.512424	0.000159972	0.443633	0.000132158	0.205535	6.49186e-05	0.390531	0.000110784	0.435773	-0.000385198
0.516339	0.000161199	0.445934	0.000132844	0.207901	6.56675e-05	0.39656	0.000112498	0.441762	-0.000383426
0.519621	0.000162226	0.44789	0.000133428	0.210624	6.65291e-05	0.402664	0.000114233	0.448057	-0.000381564
0.522559	0.000163147	0.449483	0.000133903	0.213322	6.7383e-05	0.408867	0.000115997	0.454614	-0.000379624
0.525527	0.000164076	0.450717	0.000134271	0.215799	6.81668e-05	0.415271	0.000117818	0.461279	-0.000377652
0.528604	0.00016504	0.451687	0.000134561	0.218134	6.89058e-05	0.42191	0.000119705	0.467887	-0.000375696
0.531657	0.000165996	0.452569	0.000134824	0.220339	6.96036e-05	0.428575	0.000121601	0.474427	-0.000373761
0.534674	0.000166941	0.453376	0.000135065	0.222387	7.02516e-05	0.434961	0.000123416	0.480999	-0.000371817
0.537861	0.000167939	0.453901	0.000135221	0.224512	7.09239e-05	0.441053	0.000125148	0.487572	-0.000369872
0.541378	0.000169041	0.454012	0.000135254	0.226966	7.17005e-05	0.447179	0.00012689	0.49404	-0.000367958
0.545067	0.000170196	0.45384	0.000135203	0.229626	7.25425e-05	0.453588	0.000128712	0.500472	-0.000366055
0.548633	0.000171313	0.45364	0.000135144	0.232247	7.33719e-05	0.460248	0.000130606	0.507035	-0.000364114
0.552021	0.000172374	0.453605	0.000135133	0.234851	7.41958e-05	0.467054	0.000132541	0.513745	-0.000362128
0.555416	0.000173438	0.453785	0.000135187	0.237581	7.50597e-05	0.473952	0.000134503	0.520611	-0.000360097
0.558918	0.000174535	0.454114	0.000135285	0.240397	7.59508e-05	0.480879	0.000136472	0.527825	-0.000357962
0.562419	0.000175631	0.45447	0.000135391	0.243092	7.68038e-05	0.487795	0.000138439	0.535414	-0.000355716
0.56581	0.000176693	0.454723	0.000135467	0.245469	7.75558e-05	0.494698	0.000140401	0.542948	-0.000353487
0.569055	0.00017771	0.454819	0.000135495	0.24748	7.81925e-05	0.501646	0.000142377	0.549892	-0.000351433
0.572158	0.000178682	0.454846	0.000135503	0.249249	7.87522e-05	0.508746	0.000144396	0.556213	-0.000349562
0.575295	0.000179664	0.454846	0.000135503	0.250911	7.9278e-05	0.51595	0.000146444	0.562386	-0.000347736
0.578784	0.000180757	0.454706	0.000135462	0.252459	7.97679e-05	0.522983	0.000148444	0.568832	-0.000345828
0.582735	0.000181995	0.454352	0.000135356	0.253864	8.02126e-05	0.5297	0.000150354	0.575615	-0.000343821
0.586895	0.000183298	0.453841	0.000135203	0.255227	8.06441e-05	0.536253	0.000152217	0.582642	-0.000341742
0.590897	0.000184551	0.453252	0.000135028	0.256666	8.10993e-05	0.542802	0.00015408	0.589835	-0.000339613
0.594572	0.000185702	0.452675	0.000134856	0.258213	8.15889e-05	0.549307	0.000155929	0.597042	-0.000337481
0.598	0.000186776	0.452198	0.000134713	0.259927	8.21313e-05	0.555645	0.000157732	0.60404	-0.00033541
0.601313	0.000187814	0.451837	0.000134606	0.261895	8.2754e-05	0.561784	0.000159477	0.610742	-0.000333427
0.604559	0.000188831	0.451507	0.000134507	0.26404	8.34329e-05	0.567793	0.000161186	0.617288	-0.00033149
0.607843	0.000189859	0.451073	0.000134378	0.266128	8.40937e-05	0.573719	0.000162871	0.62388	-0.000329539
0.611358	0.00019096	0.450407	0.000134179	0.268035	8.46972e-05	0.57962	0.000164549	0.630609	-0.000327548
0.615157	0.00019215	0.449502	0.000133909	0.269849	8.52712e-05	0.585633	0.000166259	0.637451	-0.000325523
0.619018	0.000193359	0.448513	0.000133614	0.27169	8.5854e-05	0.591816	0.000168017	0.644338	-0.000323485
0.622609	0.000194484	0.447572	0.000133333	0.273606	8.64601e-05	0.598041	0.000169787	0.651197	-0.000321455
0.625769	0.000195474	0.446624	0.00013305	0.275707	8.7125e-05	0.60423	0.000171547	0.658028	-0.000319434
0.628558	0.000196348	0.445624	0.000132752	0.278178	8.79069e-05	0.610474	0.000173323	0.664897	-0.000317401
0.631048	0.000197128	0.444735	0.000132487	0.28099	8.8797e-05	0.616846	0.000175135	0.671813	-0.000315355
0.633294	0.000197831	0.444076	0.00013229	0.283821	8.96928e-05	0.623337	0.000176981	0.678711	-0.000313313
0.635538	0.000198534	0.443442	0.000132101	0.286393	9.05068e-05	0.629991	0.000178873	0.685631	-0.000311265
0.638137	0.000199349	0.442593	0.000131848	0.288753	9.12536e-05	0.636903	0.000180839	0.692749	-0.000309159
0.641223	0.000200315	0.441588	0.000131548	0.291122	9.20034e-05	0.644081	0.00018288	0.700176	-0.000306961
0.644631	0.000201383	0.440591	0.00013125	0.293668	9.28091e-05	0.651434	0.000184971	0.707832	-0.000304695
0.648176	0.000202493	0.439593	0.000130952	0.296437	9.36856e-05	0.658888	0.000187091	0.715587	-0.0003024
0.651753	0.000203614	0.438593	0.000130654	0.299344	9.46055e-05	0.666368	0.000189218	0.723415	-0.000300084
0.655312	0.000204728	0.437777	0.000130411	0.302193	9.5507e-05	0.6737	0.000191303	0.731292	-0.000297752
0.658812	0.000205825	0.43727	0.000130259	0.304843	9.63458e-05	0.680706	0.000193295	0.739082	-0.000295447
0.662243	0.0002069	0.436985	0.000130174	0.307388	9.71511e-05	0.68744	0.00019521	0.746742	-0.00029318
0.665672	0.000207974	0.436889	0.000130146	0.310059	9.79964e-05	0.694127	0.000197112	0.754482	-0.000290889
0.669192	0.000209076	0.437037	0.00013019	0.31284	9.88767e-05	0.700824	0.000199017	0.762433	-0.000288536
0.672794	0.000210205	0.437315	0.000130273	0.31537	9.96774e-05	0.707398	0.000200886	0.770394	-0.00028618
0.676427	0.000211343	0.437552	0.000130343	0.317434	0.00010033	0.713745	0.000202691	0.778109	-0.000283897
0.680157	0.000212511	0.437853	0.000130433	0.319228	0.000100898	0.719817	0.000204418	0.785544	-0.000281697
0.68405	0.00021373	0.438463	0.000130615	0.321002	0.00010146	0.725522	0.000206041	0.792878	-0.000279526
0.687982	0.000214962	0.439391	0.000130892	0.32283	0.000102038	0.730792	0.00020754	0.80036	-0.000277312
0.691684	0.000216122	0.440438	0.000131204	0.324817	0.000102667	0.735682	0.00020893	0.808035	-0.00027504
0.694925	0.000217137	0.44146	0.000131509	0.327043	0.000103372	0.740283	0.000210239	0.815724	-0.000272764
0.697718	0.000218012	0.442371	0.000131781	0.329372	0.000104109	0.744673	0.000211487	0.823261	-0.000270534
0.700305	0.000218823	0.443061	0.000131987	0.331642	0.000104827	0.748977	0.000212711	0.830603	-0.000268361
0.702867	0.000219625	0.443459	0.000132106	0.333948	0.000105557	0.753328	0.000213949	0.837769	-0.00026624
0.705398	0.000220418	0.443592	0.000132146	0.336425	0.000106341	0.757738	0.000215203	0.84484	-0.000264147
0.70789	0.000221199	0.443662	0.000132166	0.338947	0.000107139	0.76212	0.000216449	0.851974	-0.000262035
0.710449	0.000222	0.443978	0.000132261	0.341316	0.000107889	0.766456	0.000217683	0.859298	-0.000259868
0.713187	0.000222858	0.444655	0.000132463	0.343597	0.000108611	0.770832	0.000218927	0.866706	-0.000257675
0.716084	0.000223765	0.445484	0.00013271	0.346005	0.000109373	0.775307	0.0002202	0.873921	-0.00025554
0.719015	0.000224683	0.446324	0.000132961	0.348555	0.00011018	0.779875	0.000221499	0.880872	-0.000253482
0.72185	0.000225572	0.447332	0.000133262	0.351098	0.000110985	0.78453	0.000222823	0.887798	-0.000251432
0.724544	0.000226416	0.448684	0.000133665	0.353577	0.000111769	0.789212	0.000224154	0.894946	-0.000249316
0.727138	0.000227228	0.450301	0.000134147	0.356001	0.000112536	0.793729	0.000225439	0.902383	-0.000247115
0.729636	0.000228011	0.45202	0.00013466	0.358321	0.000113271	0.797982	0.000226649	0.910034	-0.000244851
0.73199	0.000228748	0.453787	0.000135187	0.360433	0.000113939	0.802136	0.00022783	0.917818	-0.000242547
0.734239	0.000229453	0.455551	0.000135714	0.362219	0.000114504	0.806402	0.000229043	0.925746	-0.0002402
0.736519	0.000230167	0.457206	0.000136207	0.363646	0.000114956	0.810844	0.000230307	0.933832	-0.000237807
0.738886	0.000230909	0.458716	0.000136658	0.364854	0.000115338	0.815487	0.000231628	0.941952	-0.000235403
0.741306	0.000231667	0.460184	0.000137096	0.36599	0.000115698	0.820319	0.000233002	0.950002	-0.00023302
0.743781	0.000232442	0.461721	0.000137555	0.367059	0.000116036	0.825182	0.000234385	0.958074	-0.000230631
0.746283	0.000233226	0.463299	0.000138025	0.36806	0.000116353	0.829922	0.000235733	0.966204	-0.000228224
0.748669	0.000233973	0.464815	0.000138478	0.369091	0.000116679	0.834599	0.000237063	0.974267	-0.000225838
0.750783	0.000234636	0.466284	0.000138916	0.370228	0.000117039	0.839329	0.000238409	0.982275	-0.000223467
0.75253	0.000235183	0.467793	0.000139367	0.371488	0.000117438	0.844029	0.000239746	0.990432	-0.000221053
0.753835	0.000235592	0.469341	0.000139828	0.372937	0.000117896	0.848559	0.000241034	0.998769	-0.000218585
0.754731	0.000235872	0.470861	0.000140282	0.37463	0.000118432	0.852908	0.000242271	1.00717	-0.000216098
0.755358	0.000236069	0.472365	0.000140731	0.376454	0.00011901	0.857087	0.00024346	1.0157	-0.000213572
0.755787	0.000236203	0.473903	0.00014119	0.378261	0.000119581	0.861065	0.000244591	1.0246	-0.00021094
0.756032	0.00023628	0.475411	0.00014164	0.380143	0.000120177	0.864893	0.00024568	1.03389	-0.000208188
0.756197	0.000236332	0.476725	0.000142032	0.382308	0.000120862	0.868744	0.000246775	1.04343	-0.000205366
0.756391	0.000236392	0.477711	0.000142326	0.384714	0.000121624	0.87277	0.00024792	1.053	-0.000202533
0.756543	0.00023644	0.478363	0.00014252	0.387135	0.00012239	0.877004	0.000249125	1.0624	-0.000199749
0.756511	0.00023643	0.478853	0.000142667	0.389474	0.00012313	0.881328	0.000250354	1.07151	-0.000197052
0.756295	0.000236362	0.479397	0.000142829	0.391752	0.000123851	0.88561	0.000251572	1.08046	-0.000194401
0.756004	0.000236271	0.48009	0.000143036	0.394003	0.000124564	0.889851	0.000252779	1.08951	-0.000191724
0.755656	0.000236162	0.480877	0.000143271	0.396352	0.000125307	0.894114	0.000253991	1.09867	-0.00018901
0.755202	0.00023602	0.481696	0.000143515	0.398899	0.000126113	0.898445	0.000255223	1.10776	-0.000186319
0.754732	0.000235873	0.482625	0.000143792	0.401476	0.000126929	0.902889	0.000256487	1.11661	-0.0001837
0.754463	0.000235788	0.48375	0.000144128	0.403767	0.000127654	0.907405	0.000257772	1.12526	-0.000181138
0.754444	0.000235782	0.484923	0.000144478	0.405752	0.000128282	0.911807	0.000259024	1.13393	-0.000178573
0.754542	0.000235813	0.485899	0.000144769	0.407755	0.000128916	0.915968	0.000260207	1.14277	-0.000175957
0.754724	0.00023587	0.48674	0.00014502	0.410002	0.000129628	0.919955	0.000261341	1.15179	-0.000173286
0.755103	0.000235989	0.487722	0.000145313	0.412348	0.00013037	0.923791	0.000262433	1.16102	-0.000170553
0.755726	0.000236184	0.488858	0.000145652	0.4145	0.000131051	0.92738	0.000263454	1.17057	-0.000167726
0.756584	0.000236453	0.489919	0.000145968	0.416301	0.000131621	0.930805	0.000264428	1.18042	-0.000164808
0.757738	0.000236814	0.490839	0.000146243	0.417831	0.000132105	0.934308	0.000265424	1.19034	-0.000161872
0.759217	0.000237278	0.491683	0.000146495	0.419299	0.00013257	0.937938	0.000266457	1.20007	-0.000158991
0.760921	0.000237812	0.492447	0.000146723	0.420776	0.000133037	0.941585	0.000267494	1.20965	-0.000156155
0.762767	0.00023839	0.493226	0.000146955	0.42216	0.000133476	0.945241	0.000268534	1.21922	-0.000153321
0.764746	0.00023901	0.494211	0.000147249	0.423377	0.000133861	0.949037	0.000269614	1.22875	-0.000150499
0.766762	0.000239641	0.495369	0.000147595	0.424462	0.000134204	0.953101	0.00027077	1.2381	-0.000147731
0.768649	0.000240233	0.496426	0.00014791	0.425574	0.000134556	0.957493	0.000272019	1.24723	-0.000145029
0.770446	0.000240795	0.497231	0.00014815	0.426919	0.000134982	0.962198	0.000273357	1.25621	-0.000142371
0.772421	0.000241414	0.497861	0.000148338	0.428558	0.000135501	0.967045	0.000274736	1.26508	-0.000139744
0.774705	0.00024213	0.498423	0.000148506	0.430305	0.000136054	0.971816	0.000276094	1.27381	-0.000137158
0.777097	0.000242879	0.498948	0.000148662	0.431927	0.000136567	0.976502	0.000277426	1.28242	-0.00013461
0.779452	0.000243617	0.499471	0.000148819	0.433355	0.000137019	0.981273	0.000278784	1.291	-0.00013207
0.781912	0.000244387	0.500072	0.000148998	0.434674	0.000137436	0.986209	0.000280188	1.29963	-0.000129513
0.784621	0.000245236	0.500788	0.000149212	0.436001	0.000137857	0.991222	0.000281614	1.30833	-0.000126936
0.78756	0.000246157	0.501574	0.000149446	0.437419	0.000138305	0.996185	0.000283025	1.31708	-0.000124346
0.790692	0.000247138	0.502392	0.00014969	0.438978	0.000138799	1.00114	0.000284435	1.32578	-0.000121771
0.794039	0.000248187	0.50332	0.000149967	0.440737	0.000139355	1.00627	0.000285893	1.33421	-0.000119273
0.797622	0.000249309	0.504456	0.000150306	0.442747	0.000139992	1.01159	0.000287406	1.34228	-0.000116885
0.801411	0.000250496	0.505751	0.000150692	0.444997	0.000140704	1.01689	0.000288916	1.35012	-0.000114565
0.805417	0.000251751	0.507089	0.000151092	0.447409	0.000141467	1.02201	0.000290372	1.35798	-0.000112236
0.809769	0.000253115	0.508481	0.000151507	0.449915	0.000142261	1.02692	0.000291767	1.36608	-0.000109837
0.814533	0.000254607	0.51003	0.000151969	0.452547	0.000143093	1.03166	0.000293118	1.37441	-0.00010737
0.819542	0.000256177	0.511752	0.000152483	0.455347	0.00014398	1.03634	0.000294449	1.38281	-0.000104884
0.824446	0.000257713	0.513573	0.000153026	0.458243	0.000144896	1.04108	0.000295795	1.39122	-0.000102394
0.828903	0.000259109	0.515473	0.000153593	0.461196	0.000145831	1.04597	0.000297188	1.39979	-9.98559e-05
0.832848	0.000260345	0.517502	0.000154199	0.464293	0.000146811	1.05101	0.00029862	1.40858	-9.72533e-05
0.83655	0.000261505	0.519674	0.000154847	0.467518	0.000147832	1.05602	0.000300046	1.41748	-9.46159e-05
0.840275	0.000262672	0.521967	0.000155531	0.470698	0.000148839	1.06087	0.000301426	1.42638	-9.19818e-05
0.844036	0.00026385	0.524348	0.000156242	0.473718	0.000149795	1.06561	0.000302775	1.4352	-8.93704e-05
0.847739	0.000265011	0.526773	0.000156965	0.47654	0.000150688	1.07038	0.000304131	1.44395	-8.67794e-05
0.851417	0.000266163	0.529211	0.000157693	0.479118	0.000151504	1.07516	0.00030549	1.45264	-8.42065e-05
0.85517	0.000267339	0.531717	0.00015844	0.481487	0.000152254	1.07985	0.000306825	1.46126	-8.16531e-05
0.858976	0.000268531	0.534387	0.000159237	0.483875	0.00015301	1.08436	0.00030811	1.46983	-7.91135e-05
0.862677	0.000269691	0.537166	0.000160066	0.486513	0.000153845	1.08865	0.000309331	1.47843	-7.65681e-05
0.866127	0.000270772	0.539884	0.000160877	0.489346	0.000154741	1.09276	0.0003105	1.48701	-7.40255e-05
0.869299	0.000271766	0.542507	0.00016166	0.492115	0.000155618	1.09679	0.000311645	1.49536	-7.15537e-05
0.872327	0.000272714	0.545143	0.000162447	0.494707	0.000156438	1.10077	0.000312776	1.5032	-6.92325e-05
0.875363	0.000273666	0.547836	0.00016325	0.49718	0.000157221	1.10471	0.000313897	1.51055	-6.70548e-05
0.8784	0.000274617	0.550588	0.000164072	0.499573	0.000157978	1.10874	0.000315044	1.5177	-6.49383e-05
0.881351	0.000275541	0.553437	0.000164921	0.501873	0.000158706	1.11302	0.000316263	1.52483	-6.28268e-05
0.884264	0.000276454	0.556384	0.000165801	0.504039	0.000159392	1.11753	0.000317546	1.53195	-6.07183e-05
0.88724	0.000277387	0.559308	0.000166673	0.506023	0.00016002	1.12205	0.00031883	1.53906	-5.86112e-05
0.890215	0.000278319	0.562083	0.000167502	0.507839	0.000160595	1.12639	0.000320066	1.54621	-5.64958e-05
0.893075	0.000279215	0.564728	0.000168291	0.50953	0.00016113	1.13053	0.000321245	1.55341	-5.43637e-05
0.895879	0.000280093	0.567364	0.000169078	0.511076	0.00016162	1.13449	0.000322371	1.56071	-5.22008e-05
0.898706	0.000280979	0.570038	0.000169875	0.512456	0.000162056	1.13831	0.000323458	1.5681	-5.00122e-05
0.901412	0.000281827	0.572713	0.000170674	0.513774	0.000162474	1.14217	0.000324554	1.57541	-4.78457e-05
0.90383	0.000282585	0.575452	0.000171491	0.515236	0.000162936	1.14613	0.000325681	1.58254	-4.57349e-05
0.906002	0.000283265	0.578443	0.000172383	0.517003	0.000163496	1.15009	0.000326809	1.58956	-4.36561e-05
0.908035	0.000283902	0.581769	0.000173376	0.519115	0.000164164	1.15406	0.000327938	1.59661	-4.15681e-05
0.910051	0.000284534	0.585274	0.000174422	0.521537	0.000164931	1.15826	0.000329133	1.60373	-3.94603e-05
0.912258	0.000285225	0.588766	0.000175464	0.52413	0.000165752	1.16276	0.000330413	1.61085	-3.73517e-05
0.91484	0.000286034	0.592197	0.000176488	0.526605	0.000166535	1.1673	0.000331704	1.61794	-3.52522e-05
0.917742	0.000286944	0.595599	0.000177503	0.528725	0.000167206	1.1717	0.000332956	1.62505	-3.31457e-05
0.920744	0.000287884	0.598968	0.000178508	0.530509	0.000167771	1.17606	0.000334197	1.63224	-3.10147e-05
0.923698	0.00028881	0.602291	0.0001795	0.532171	0.000168297	1.18039	0.000335429	1.63956	-2.8847e-05
0.926633	0.000289729	0.605647	0.000180501	0.533926	0.000168852	1.18448	0.000336594	1.64708	-2.66203e-05
0.929693	0.000290688	0.609152	0.000181547	0.535848	0.000169461	1.18828	0.000337673	1.65488	-2.43099e-05
0.932996	0.000291723	0.612725	0.000182614	0.537884	0.000170105	1.192	0.000338732	1.66296	-2.19158e-05
0.936505	0.000292822	0.616159	0.000183638	0.539963	0.000170764	1.19596	0.00033986	1.67122	-1.94691e-05
0.940093	0.000293947	0.619431	0.000184615	0.542037	0.00017142	1.20035	0.000341109	1.67947	-1.70279e-05
0.943746	0.000295091	0.622664	0.00018558	0.544065	0.000172062	1.20516	0.000342476	1.68748	-1.46537e-05
0.947624	0.000296306	0.625874	0.000186537	0.546022	0.000172681	1.21023	0.000343918	1.69521	-1.23657e-05
0.951827	0.000297623	0.628977	0.000187463	0.547884	0.000173271	1.21536	0.000345377	1.7027	-1.0147e-05
0.95625	0.000299009	0.632026	0.000188373	0.549631	0.000173824	1.22045	0.000346827	1.71003	-7.97455e-06
0.960726	0.000300412	0.635174	0.000189313	0.551285	0.000174348	1.22554	0.000348274	1.71728	-5.82786e-06
0.965154	0.000301799	0.638417	0.000190281	0.552943	0.000174872	1.23066	0.000349733	1.72448	-3.69565e-06
0.96945	0.000303145	0.641647	0.000191244	0.554706	0.00017543	1.23577	0.000351186	1.73159	-1.58917e-06
0.973568	0.000304436	0.644915	0.00019222	0.556609	0.000176033	1.24073	0.000352598	1.73858	4.81813e-07
0.977514	0.000305672	0.648311	0.000193233	0.558634	0.000176674	1.24555	0.000353968	1.7455	2.5307e-06
0.981222	0.000306834	0.65177	0.000194265	0.560766	0.000177349	1.25029	0.000355317	1.75234	4.55712e-06
0.984609	0.000307895	0.655195	0.000195287	0.562983	0.000178051	1.25501	0.00035666	1.75891	6.50312e-06
0.987808	0.000308898	0.65859	0.000196301	0.565212	0.000178756	1.25978	0.000358018	1.765	8.30854e-06
0.991188	0.000309957	0.661996	0.000197317	0.567346	0.000179431	1.26466	0.000359407	1.7707	9.99549e-06
0.994979	0.000311144	0.665429	0.000198342	0.569294	0.000180048	1.26955	0.000360798	1.77623	1.1635e-05
0.999019	0.000312411	0.668897	0.000199377	0.571053	0.000180605	1.27441	0.000362181	1.78167	1.32455e-05
1.00302	0.000313665	0.672336	0.000200403	0.572765	0.000181147	1.27933	0.000363581	1.78693	1.48038e-05
1.00695	0.000314896	0.675646	0.000201391	0.574565	0.000181717	1.28429	0.00036499	1.79207	1.63281e-05
1.01094	0.000316145	0.67885	0.000202347	0.576414	0.000182302	1.28912	0.000366367	1.79726	1.7865e-05
1.01493	0.000317395	0.68207	0.000203308	0.578216	0.000182872	1.29389	0.000367723	1.8025	1.9415e-05
1.01871	0.000318582	0.685308	0.000204274	0.579991	0.000183434	1.29879	0.000369117	1.80762	2.09321e-05
1.02227	0.000319697	0.688504	0.000205228	0.581901	0.000184039	1.30381	0.000370544	1.81258	2.2402e-05
1.02585	0.000320817	0.691788	0.000206208	0.584121	0.000184742	1.30868	0.000371932	1.81756	2.38759e-05
1.02965	0.00032201	0.695323	0.000207263	0.586634	0.000185537	1.31333	0.000373253	1.82268	2.53952e-05
1.03368	0.000323273	0.698977	0.000208353	0.589245	0.000186364	1.3179	0.000374555	1.82794	2.6951e-05
1.03777	0.000324552	0.702431	0.000209384	0.591818	0.000187178	1.32264	0.000375902	1.83326	2.85289e-05
1.04178	0.00032581	0.705631	0.000210339	0.594396	0.000187995	1.3276	0.000377315	1.83875	3.01543e-05
1.04578	0.000327063	0.70882	0.000211291	0.597038	0.000188831	1.33271	0.000378768	1.84459	3.1884e-05
1.04987	0.000328344	0.712164	0.000212289	0.599696	0.000189672	1.33786	0.000380234	1.85085	3.37377e-05
1.05402	0.000329644	0.715565	0.000213304	0.602324	0.000190504	1.34301	0.000381698	1.85737	3.56692e-05
1.05818	0.00033095	0.718943	0.000214312	0.604976	0.000191344	1.34809	0.000383144	1.86397	3.76254e-05
1.06244	0.000332285	0.722475	0.000215366	0.6077	0.000192206	1.35301	0.000384543	1.87067	3.96092e-05
1.06674	0.000333632	0.7263	0.000216508	0.610503	0.000193093	1.35774	0.00038589	1.8776	4.16647e-05
1.07081	0.000334906	0.730248	0.000217686	0.613423	0.000194018	1.3624	0.000387217	1.88485	4.38122e-05
1.0745	0.000336062	0.734105	0.000218837	0.616356	0.000194946	1.3671	0.000388555	1.89233	4.60282e-05
1.07802	0.000337166	0.737936	0.00021998	0.619021	0.00019579	1.37185	0.000389905	1.89996	4.82862e-05
1.08159	0.000338286	0.741877	0.000221157	0.621328	0.00019652	1.37664	0.000391268	1.9076	5.05519e-05
1.08516	0.000339405	0.745878	0.000222351	0.623484	0.000197203	1.38146	0.000392639	1.91507	5.2765e-05
1.08854	0.000340464	0.749825	0.000223529	0.625691	0.000197901	1.38628	0.000394011	1.92226	5.48941e-05
1.09175	0.000341468	0.753714	0.000224689	0.628036	0.000198644	1.39115	0.000395399	1.92928	5.69728e-05
1.09499	0.000342485	0.757645	0.000225863	0.630545	0.000199438	1.39616	0.000396822	1.93629	5.90497e-05
1.09843	0.000343563	0.761727	0.000227081	0.633175	0.000200271	1.40124	0.000398267	1.9433	6.11273e-05
1.10212	0.000344719	0.765991	0.000228354	0.635912	0.000201137	1.40638	0.000399731	1.95022	6.31785e-05
1.10613	0.000345976	0.770398	0.000229669	0.63884	0.000202064	1.41167	0.000401236	1.95703	6.51945e-05
1.11048	0.000347338	0.774894	0.000231011	0.641977	0.000203057	1.41713	0.00040279	1.9638	6.72023e-05
1.11499	0.000348753	0.779406	0.000232358	0.645157	0.000204064	1.42275	0.00040439	1.97064	6.92288e-05
1.11948	0.000350159	0.78384	0.000233681	0.648124	0.000205003	1.42858	0.000406049	1.97753	7.12691e-05
1.12391	0.000351546	0.788193	0.00023498	0.650737	0.00020583	1.4346	0.000407761	1.98439	7.33019e-05
1.12832	0.000352929	0.792583	0.00023629	0.653061	0.000206566	1.44068	0.000409492	1.99117	7.53089e-05
1.13264	0.000354282	0.797123	0.000237645	0.655269	0.000207265	1.44674	0.000411216	1.99786	7.72923e-05
1.13671	0.000355559	0.801847	0.000239055	0.65751	0.000207975	1.4528	0.00041294	2.00455	7.92729e-05
1.14061	0.000356779	0.806714	0.000240508	0.659817	0.000208705	1.45886	0.000414665	2.01123	8.12534e-05
1.14454	0.000358013	0.811671	0.000241988	0.662093	0.000209425	1.46479	0.000416353	2.01787	8.32199e-05
1.14865	0.000359299	0.816727	0.000243497	0.664259	0.000210111	1.4705	0.000417978	2.02455	8.5199e-05
1.15278	0.000360595	0.82188	0.000245035	0.666344	0.000210771	1.47601	0.000419547	2.03152	8.72647e-05
1.15679	0.00036185	0.827069	0.000246583	0.66844	0.000211435	1.48132	0.000421056	2.03885	8.9437e-05
1.16065	0.000363062	0.832348	0.000248159	0.670632	0.000212129	1.48643	0.00042251	2.04627	9.16353e-05
1.16449	0.000364263	0.837871	0.000249807	0.672986	0.000212874	1.49139	0.000423923	2.05351	9.37804e-05
1.16844	0.000365504	0.843597	0.000251516	0.67556	0.000213689	1.49621	0.000425296	2.06055	9.58668e-05
1.17267	0.000366829	0.849353	0.000253234	0.678415	0.000214593	1.50096	0.000426647	2.06743	9.79047e-05
1.17712	0.000368222	0.85508	0.000254944	0.68158	0.000215595	1.50572	0.000428	2.07411	9.98842e-05
1.18155	0.000369611	0.860767	0.000256641	0.684946	0.00021666	1.51044	0.000429343	2.08069	0.000101834
1.18583	0.000370952	0.86633	0.000258302	0.688247	0.000217705	1.51504	0.000430653	2.08743	0.00010383
1.19	0.00037226	0.871752	0.00025992	0.691312	0.000218676	1.51954	0.000431935	2.09445	0.000105909
1.19415	0.000373561	0.877182	0.000261541	0.694189	0.000219586	1.52403	0.000433213	2.10168	0.000108053
1.1983	0.000374861	0.882734	0.000263198	0.696938	0.000220457	1.52859	0.000434508	2.10905	0.000110237
1.20243	0.000376156	0.888315	0.000264864	0.69962	0.000221306	1.53326	0.000435838	2.11644	0.000112426
1.20653	0.000377441	0.893803	0.000266502	0.702393	0.000222184	1.53816	0.000437233	2.12367	0.000114569
1.21055	0.000378698	0.899292	0.00026814	0.705297	0.000223103	1.5434	0.000438725	2.13069	0.000116649
1.2144	0.000379906	0.904972	0.000269836	0.708152	0.000224007	1.54898	0.000440312	2.13763	0.000118706
1.21817	0.000381086	0.910848	0.00027159	0.710831	0.000224855	1.55469	0.000441939	2.14456	0.000120759
1.22214	0.000382332	0.916768	0.000273357	0.713373	0.00022566	1.56031	0.000443537	2.15132	0.000122763
1.22654	0.00038371	0.922619	0.000275104	0.715804	0.00022643	1.56576	0.000445089	2.15781	0.000124686
1.23124	0.000385185	0.928367	0.000276819	0.718051	0.000227141	1.57114	0.000446618	2.16418	0.000126573
1.23599	0.000386671	0.933986	0.000278497	0.72009	0.000227787	1.57653	0.000448153	2.17066	0.000128492
1.24062	0.000388125	0.939388	0.000280109	0.721972	0.000228383	1.58207	0.000449729	2.17724	0.000130444
1.24518	0.000389552	0.944529	0.000281644	0.723741	0.000228943	1.58778	0.000451354	2.18379	0.000132383
1.24965	0.000390955	0.949538	0.000283139	0.725425	0.000229476	1.59353	0.000452992	2.19017	0.000134273
1.25402	0.000392324	0.954609	0.000284653	0.727113	0.00023001	1.5992	0.000454604	2.1964	0.00013612
1.25837	0.000393687	0.959796	0.000286201	0.72898	0.000230601	1.60479	0.000456196	2.20264	0.000137968
1.26289	0.000395104	0.965016	0.000287759	0.731151	0.000231289	1.6104	0.000457793	2.20903	0.000139862
1.26771	0.000396614	0.970164	0.000289296	0.733614	0.000232069	1.61598	0.000459381	2.21561	0.000141813
1.27277	0.000398202	0.975178	0.000290793	0.736228	0.000232896	1.62139	0.000460921	2.22233	0.000143803
1.27798	0.000399834	0.98012	0.000292268	0.738814	0.000233715	1.6266	0.000462403	2.22911	0.000145815
1.28321	0.000401473	0.985152	0.00029377	0.741349	0.000234517	1.63172	0.000463862	2.23603	0.000147865
1.28835	0.000403082	0.990406	0.000295338	0.743962	0.000235345	1.63689	0.000465332	2.24315	0.000149974
1.29334	0.000404649	0.995882	0.000296973	0.746657	0.000236198	1.64211	0.000466818	2.25042	0.000152129
1.29821	0.000406174	1.00148	0.000298645	0.749279	0.000237028	1.64741	0.000468325	2.25777	0.000154307
1.30293	0.000407653	1.00711	0.000300325	0.751775	0.000237818	1.65281	0.000469863	2.26521	0.000156512
1.30749	0.000409083	1.01273	0.000302002	0.754255	0.000238604	1.65825	0.000471412	2.27275	0.000158745
1.31194	0.000410479	1.01837	0.000303687	0.756852	0.000239426	1.66354	0.000472918	2.28025	0.000160968
1.31638	0.000411869	1.02414	0.00030541	0.759667	0.000240317	1.66858	0.000474352	2.28757	0.000163136
1.32077	0.000413246	1.03012	0.000307193	0.762681	0.000241271	1.67349	0.00047575	2.29463	0.00016523
1.325	0.000414571	1.03621	0.000309011	0.765704	0.000242228	1.67846	0.000477165	2.30143	0.000167246
1.32913	0.000415864	1.04233	0.000310839	0.768628	0.000243154	1.68348	0.000478593	2.30799	0.000169188
1.33337	0.000417194	1.04855	0.000312697	0.771543	0.000244077	1.68843	0.000480001	2.31444	0.000171102
1.33777	0.000418573	1.05494	0.000314604	0.774427	0.00024499	1.69334	0.000481399	2.32098	0.000173039
1.34211	0.000419933	1.06144	0.000316543	0.777062	0.000245825	1.6984	0.00048284	2.3275	0.000174972
1.34623	0.000421225	1.06787	0.000318465	0.779376	0.000246557	1.7037	0.000484348	2.33374	0.000176822
1.35023	0.000422479	1.07407	0.000320315	0.781577	0.000247254	1.70914	0.000485896	2.33975	0.000178601
1.35429	0.000423753	1.08003	0.000322094	0.783937	0.000248001	1.71462	0.000487457	2.34594	0.000180435
1.3585	0.000425073	1.08593	0.000323854	0.786541	0.000248826	1.7202	0.000489044	2.3525	0.00018238
1.36273	0.000426399	1.09179	0.000325606	0.789239	0.00024968	1.72593	0.000490677	2.35916	0.000184355
1.36684	0.000427686	1.09746	0.000327297	0.791828	0.0002505	1.73168	0.000492313	2.36575	0.000186307
1.37087	0.000428949	1.10288	0.000328917	0.794187	0.000251247	1.73718	0.000493879	2.37243	0.000188286
1.37505	0.00043026	1.10831	0.000330537	0.796292	0.000251913	1.74243	0.000495373	2.37937	0.000190343
1.3795	0.000431653	1.11389	0.000332204	0.798252	0.000252534	1.74759	0.000496841	2.38651	0.00019246
1.38406	0.000433084	1.11952	0.000333882	0.800225	0.000253158	1.75271	0.000498298	2.39367	0.000194584
1.38862	0.000434514	1.12498	0.000335515	0.80227	0.000253806	1.75779	0.000499744	2.40074	0.000196679
1.39333	0.000435988	1.13021	0.000337075	0.804406	0.000254482	1.76298	0.000501221	2.40775	0.000198754
1.3983	0.000437548	1.13525	0.000338581	0.806684	0.000255203	1.7685	0.000502792	2.4149	0.000200876
1.40346	0.000439166	1.1403	0.000340088	0.809098	0.000255968	1.77441	0.000504475	2.42243	0.000203105
1.4086	0.000440775	1.14549	0.000341637	0.811594	0.000256758	1.7806	0.000506236	2.43026	0.000205428
1.41358	0.000442337	1.15084	0.000343233	0.814153	0.000257568	1.78697	0.000508052	2.43815	0.000207765
1.4185	0.000443878	1.1563	0.000344864	0.816791	0.000258403	1.7936	0.000509939	2.44588	0.000210056
1.42362	0.000445484	1.16182	0.000346512	0.819504	0.000259262	1.8005	0.000511902	2.45343	0.000212295
1.42914	0.000447216	1.16734	0.00034816	0.822264	0.000260137	1.80752	0.0005139	2.46094	0.000214519
1.43495	0.000449035	1.17285	0.000349806	0.825052	0.000261019	1.81452	0.000515893	2.46847	0.000216752
1.44068	0.000450832	1.17846	0.00035148	0.827916	0.000261926	1.82142	0.000517856	2.47594	0.000218968
1.44615	0.000452547	1.18422	0.000353201	0.830964	0.000262891	1.82814	0.00051977	2.48321	0.000221121
1.45149	0.00045422	1.19013	0.000354964	0.83419	0.000263913	1.83472	0.000521644	2.49018	0.000223188
1.45684	0.000455898	1.19613	0.000356757	0.837369	0.000264919	1.84136	0.000523534	2.49683	0.000225158
1.46222	0.000457585	1.20214	0.000358552	0.840266	0.000265837	1.84819	0.000525477	2.50316	0.000227033
1.46755	0.000459254	1.208	0.000360301	0.842909	0.000266673	1.85517	0.000527464	2.50937	0.000228874
1.47278	0.000460895	1.21357	0.000361964	0.8455	0.000267494	1.86232	0.000529501	2.51577	0.000230774
1.47802	0.000462537	1.21881	0.000363528	0.848134	0.000268328	1.86986	0.000531647	2.5225	0.000232768
1.48338	0.000464218	1.22376	0.000365006	0.850716	0.000269145	1.87789	0.000533932	2.52939	0.00023481
1.4888	0.000465917	1.22854	0.000366432	0.853161	0.00026992	1.88615	0.000536285	2.53629	0.000236854
1.49415	0.000467593	1.23328	0.000367849	0.855494	0.000270658	1.89431	0.000538607	2.54322	0.000238909
1.49946	0.00046926	1.23803	0.000369268	0.85775	0.000271373	1.90222	0.000540857	2.55033	0.000241016
1.50489	0.000470961	1.24274	0.000370672	0.859912	0.000272057	1.90987	0.000543035	2.55776	0.000243219
1.51044	0.000472702	1.24737	0.000372055	0.861963	0.000272707	1.91725	0.000545137	2.56555	0.000245527
1.51597	0.000474436	1.25199	0.000373434	0.86392	0.000273326	1.92437	0.000547165	2.5736	0.000247914
1.52135	0.000476122	1.25667	0.000374831	0.865855	0.000273939	1.93131	0.000549141	2.58175	0.00025033
1.52661	0.000477771	1.2614	0.000376245	0.867816	0.00027456	1.93813	0.000551082	2.58985	0.000252732
1.53194	0.000479443	1.26613	0.000377655	0.869796	0.000275187	1.94482	0.000552985	2.59783	0.000255097
1.53749	0.000481182	1.27083	0.000379059	0.871831	0.000275831	1.95144	0.000554873	2.60566	0.000257419
1.54323	0.000482979	1.27553	0.000380463	0.874046	0.000276533	1.95819	0.000556793	2.61335	0.000259698
1.54895	0.000484773	1.28018	0.000381852	0.87646	0.000277297	1.96508	0.000558756	2.62102	0.000261972
1.55446	0.000486503	1.28471	0.000383203	0.87891	0.000278073	1.97199	0.000560721	2.62883	0.000264287
1.55973	0.000488155	1.28914	0.000384527	0.88122	0.000278804	1.97875	0.000562647	2.63673	0.00026663
1.56487	0.000489764	1.29359	0.000385855	0.883312	0.000279467	1.98529	0.000564509	2.6446	0.000268963
1.57005	0.000491389	1.29799	0.000387171	0.885247	0.000280079	1.99155	0.00056629	2.65251	0.000271306
1.5754	0.000493067	1.30221	0.000388429	0.88716	0.000280685	1.99756	0.000568001	2.66061	0.000273708
1.58089	0.000494788	1.30628	0.000389647	0.889151	0.000281316	2.00346	0.00056968	2.66884	0.000276147
1.58644	0.000496528	1.31041	0.00039088	0.891246	0.000281979	2.00933	0.000571352	2.6769	0.000278538
1.59214	0.000498314	1.31464	0.000392143	0.893427	0.00028267	2.01525	0.000573037	2.68475	0.000280863
1.59804	0.000500165	1.31896	0.000393431	0.895635	0.000283369	2.02126	0.000574748	2.6925	0.000283163
1.60395	0.000502017	1.32338	0.000394751	0.897824	0.000284062	2.0274	0.000576496	2.70016	0.000285433
1.60966	0.000503807	1.32785	0.000396087	0.900005	0.000284752	2.0337	0.000578292	2.70762	0.000287645
1.61529	0.000505573	1.33238	0.00039744	0.902169	0.000285438	2.04009	0.00058011	2.71498	0.000289827
1.62095	0.000507347	1.33715	0.000398862	0.904261	0.0002861	2.04639	0.000581903	2.72245	0.000292041
1.62647	0.000509078	1.34221	0.000400376	0.906308	0.000286748	2.05265	0.000583687	2.73014	0.000294322
1.63182	0.000510755	1.34741	0.000401927	0.90846	0.00028743	2.05907	0.000585515	2.73804	0.000296663
1.63722	0.000512448	1.35249	0.000403445	0.910818	0.000288177	2.06569	0.0005874	2.74605	0.000299038
1.64275	0.000514181	1.35745	0.000404925	0.913383	0.000288989	2.07249	0.000589336	2.75417	0.000301445
1.6482	0.000515891	1.36244	0.000406415	0.916119	0.000289855	2.07938	0.000591298	2.76247	0.000303905
1.6535	0.000517555	1.36752	0.000407932	0.918945	0.00029075	2.08615	0.000593225	2.77088	0.0003064
1.65886	0.000519233	1.37264	0.000409461	0.921801	0.000291655	2.09269	0.000595087	2.77922	0.000308872
1.66437	0.00052096	1.37779	0.000410998	0.92475	0.000292588	2.09919	0.000596938	2.78734	0.000311278
1.66987	0.000522686	1.383	0.000412554	0.927811	0.000293557	2.10592	0.000598854	2.79534	0.00031365
1.67527	0.000524379	1.38824	0.00041412	0.930814	0.000294508	2.11289	0.000600838	2.8035	0.000316071
1.68072	0.000526086	1.39342	0.000415666	0.933565	0.00029538	2.11989	0.000602831	2.81202	0.000318598
1.68634	0.000527851	1.39834	0.000417137	0.936046	0.000296165	2.12672	0.000604777	2.82076	0.000321188
1.69209	0.000529654	1.40285	0.000418483	0.938309	0.000296882	2.13342	0.000606683	2.82944	0.000323763
1.69786	0.000531463	1.40698	0.000419715	0.940274	0.000297504	2.14008	0.000608581	2.838	0.0003263
1.70361	0.000533265	1.41101	0.000420919	0.941899	0.000298019	2.14669	0.000610463	2.84655	0.000328834
1.70928	0.000535044	1.41528	0.000422194	0.943394	0.000298492	2.15319	0.000612315	2.8552	0.000331398
1.71484	0.000536787	1.41986	0.000423561	0.945004	0.000299002	2.15965	0.000614152	2.86401	0.00033401
1.72029	0.000538494	1.42456	0.000424965	0.946703	0.00029954	2.1661	0.000615989	2.87293	0.000336656
1.7256	0.00054016	1.42923	0.00042636	0.948341	0.000300059	2.17254	0.000617824	2.88177	0.000339277
1.73076	0.000541779	1.43387	0.000427747	0.949854	0.000300538	2.17893	0.000619643	2.8904	0.000341835
1.73584	0.00054337	1.43853	0.000429138	0.951292	0.000300993	2.18517	0.00062142	2.89893	0.000344365
1.74091	0.000544961	1.44318	0.000430528	0.952767	0.00030146	2.1912	0.000623137	2.90759	0.000346933
1.74599	0.000546552	1.44787	0.000431927	0.954299	0.000301945	2.19708	0.000624812	2.91644	0.000349559
1.75097	0.000548117	1.4527	0.000433368	0.955771	0.000302412	2.20292	0.000626474	2.92535	0.0003522
1.75583	0.00054964	1.45774	0.000434874	0.957127	0.000302841	2.2088	0.000628148	2.9341	0.000354794
1.76061	0.000551139	1.46289	0.000436412	0.958504	0.000303277	2.21482	0.000629863	2.94256	0.000357303
1.76547	0.000552661	1.46793	0.000437917	0.960109	0.000303785	2.2211	0.00063165	2.95073	0.000359724
1.77053	0.000554248	1.47278	0.000439368	0.961984	0.000304379	2.22763	0.000633511	2.9587	0.000362089
1.77584	0.000555913	1.47756	0.000440792	0.963957	0.000305004	2.23426	0.000635398	2.96657	0.000364421
1.78134	0.000557638	1.48229	0.000442206	0.965907	0.000305621	2.24075	0.000637247	2.97431	0.000366719
1.78691	0.000559386	1.48693	0.000443591	0.967952	0.000306269	2.24699	0.000639023	2.98184	0.00036895
1.79238	0.000561101	1.4914	0.000444927	0.970253	0.000306997	2.25296	0.000640725	2.98914	0.000371116
1.79761	0.00056274	1.49564	0.000446193	0.972789	0.000307801	2.25875	0.000642372	2.99644	0.000373279
1.80255	0.000564288	1.49964	0.000447389	0.975425	0.000308635	2.26447	0.000644	3.00382	0.00037547
1.80722	0.000565755	1.5036	0.00044857	0.978125	0.00030949	2.27018	0.000645627	3.01118	0.000377652
1.81177	0.000567182	1.50774	0.000449808	0.981003	0.000310402	2.27586	0.000647244	3.01847	0.000379812
1.81638	0.000568626	1.51214	0.00045112	0.984132	0.000311393	2.28155	0.000648865	3.02589	0.000382013
1.82111	0.00057011	1.51659	0.000452449	0.987385	0.000312423	2.28735	0.000650518	3.03367	0.000384321
1.82597	0.000571633	1.52087	0.000453729	0.990562	0.000313429	2.29321	0.000652187	3.04179	0.000386729
1.83092	0.000573186	1.52496	0.000454951	0.993585	0.000314386	2.29899	0.000653831	3.05001	0.000389165
1.83588	0.000574743	1.52915	0.000456201	0.99649	0.000315306	2.30473	0.000655466	3.05816	0.000391582
1.84072	0.000576259	1.53374	0.000457571	0.999307	0.000316198	2.31058	0.000657132	3.0663	0.000393997
1.84529	0.000577692	1.53862	0.00045903	1.00203	0.000317061	2.31648	0.000658812	3.0745	0.000396429
1.84953	0.000579023	1.5435	0.000460486	1.00461	0.000317878	2.32229	0.000660468	3.0827	0.000398862
1.85357	0.000580289	1.54835	0.000461936	1.00696	0.000318622	2.32811	0.000662125	3.09083	0.000401271
1.85758	0.000581546	1.55341	0.000463448	1.00903	0.000319279	2.33395	0.000663788	3.0988	0.000403636
1.86163	0.000582818	1.5588	0.000465055	1.01089	0.000319865	2.33951	0.00066537	3.10664	0.000405961
1.86569	0.000584091	1.56443	0.000466737	1.01267	0.000320429	2.34457	0.000666811	3.11443	0.000408272
1.86976	0.000585366	1.57016	0.00046845	1.01456	0.000321028	2.34941	0.000668191	3.12225	0.000410589
1.87385	0.000586649	1.57584	0.000470145	1.01656	0.000321662	2.35437	0.000669604	3.13002	0.000412896
1.8779	0.000587919	1.58136	0.000471795	1.01851	0.000322279	2.35945	0.000671051	3.13776	0.000415191
1.88185	0.000589158	1.5868	0.000473419	1.02048	0.000322903	2.36453	0.000672495	3.14556	0.000417504
1.88579	0.000590395	1.59227	0.000475055	1.02286	0.000323656	2.36956	0.00067393	3.15355	0.000419874
1.88987	0.000591672	1.59791	0.000476737	1.02571	0.000324561	2.37456	0.000675352	3.16169	0.000422287
1.89412	0.000593006	1.60379	0.000478495	1.02864	0.000325488	2.37948	0.000676755	3.16967	0.000424654
1.89843	0.000594358	1.60997	0.000480341	1.0313	0.000326332	2.38434	0.000678139	3.17728	0.00042691
1.9026	0.000595666	1.61634	0.000482242	1.03379	0.000327119	2.38918	0.000679517	3.18464	0.000429093
1.90659	0.000596917	1.62265	0.000484129	1.03628	0.000327907	2.3941	0.000680918	3.19212	0.000431311
1.91048	0.000598135	1.6288	0.000485964	1.0387	0.000328674	2.39924	0.000682381	3.2	0.000433649
1.91429	0.00059933	1.63486	0.000487773	1.04087	0.00032936	2.40458	0.000683903	3.20827	0.000436101
1.91803	0.000600504	1.64093	0.000489587	1.04283	0.000329982	2.40997	0.000685438	3.21675	0.000438617
1.92183	0.000601695	1.64704	0.000491412	1.04489	0.000330634	2.41531	0.00068696	3.22543	0.000441192
1.92583	0.000602951	1.65315	0.000493236	1.04723	0.000331375	2.4207	0.000688493	3.23448	0.000443875
1.93004	0.000604272	1.65925	0.000495059	1.04983	0.000332197	2.42621	0.000690062	3.24391	0.000446673
1.93435	0.000605622	1.66545	0.000496912	1.05261	0.000333079	2.43177	0.000691648	3.2535	0.000449518
1.93863	0.000606965	1.67191	0.00049884	1.05555	0.000334012	2.43723	0.000693202	3.26305	0.000452349
1.94283	0.000608281	1.67861	0.000500841	1.05851	0.000334947	2.44247	0.000694695	3.27256	0.00045517
1.94703	0.0006096	1.68533	0.00050285	1.0612	0.000335798	2.44752	0.000696134	3.28222	0.000458037
1.95139	0.000610966	1.69193	0.000504822	1.06352	0.000336533	2.45249	0.000697549	3.29217	0.000460988
1.95588	0.000612376	1.69849	0.000506779	1.06555	0.000337177	2.45737	0.000698937	3.30226	0.000463981
1.96041	0.000613796	1.70506	0.000508742	1.06734	0.000337744	2.46198	0.000700251	3.31219	0.000466925
1.96494	0.000615216	1.71149	0.000510662	1.069	0.000338269	2.4663	0.000701481	3.32182	0.000469782
1.96948	0.00061664	1.71765	0.000512503	1.07079	0.000338835	2.47056	0.000702696	3.3313	0.000472595
1.974	0.000618057	1.72368	0.000514304	1.07286	0.000339491	2.47509	0.000703985	3.34081	0.000475416
1.97843	0.000619447	1.72973	0.000516113	1.0751	0.0003402	2.47986	0.000705344	3.35037	0.000478252
1.98284	0.000620831	1.73581	0.000517929	1.07735	0.000340914	2.48456	0.000706682	3.35992	0.000481084
1.98736	0.000622248	1.74197	0.000519768	1.07958	0.000341622	2.48902	0.000707952	3.36948	0.000483919
1.99196	0.000623691	1.74833	0.000521668	1.08186	0.000342343	2.4934	0.000709202	3.37906	0.000486762
1.99649	0.000625111	1.7548	0.0005236	1.0843	0.000343115	2.49796	0.000710499	3.38857	0.000489584
2.00083	0.000626472	1.76111	0.000525487	1.08686	0.000343926	2.50274	0.00071186	3.39795	0.000492365
2.00499	0.000627777	1.76714	0.000527286	1.08927	0.000344689	2.50765	0.000713258	3.40732	0.000495146
2.00904	0.000629048	1.77283	0.000528987	1.0914	0.000345364	2.51266	0.000714685	3.41689	0.000497986
2.01309	0.000630316	1.7782	0.000530592	1.09348	0.000346023	2.51788	0.000716174	3.42673	0.000500904
2.01716	0.000631594	1.78342	0.000532152	1.09568	0.000346719	2.52343	0.000717754	3.43674	0.000503874
2.02109	0.000632828	1.78881	0.00053376	1.09792	0.000347428	2.52916	0.000719387	3.44677	0.000506849
2.02473	0.000633968	1.79446	0.000535449	1.10023	0.00034816	2.53488	0.000721016	3.4567	0.000509793
2.02816	0.000635044	1.80017	0.000537153	1.10282	0.000348979	2.54051	0.00072262	3.46656	0.000512719
2.03165	0.000636139	1.80573	0.000538816	1.10583	0.000349934	2.54602	0.000724188	3.47653	0.000515676
2.03538	0.00063731	1.81125	0.000540463	1.10921	0.000351005	2.55136	0.00072571	3.48664	0.000518676
2.03938	0.000638563	1.81682	0.000542127	1.11268	0.000352103	2.55655	0.000727187	3.49682	0.000521697
2.04362	0.000639894	1.82236	0.000543782	1.11595	0.000353141	2.56156	0.000728616	3.5071	0.000524745
2.04806	0.000641287	1.82778	0.000545403	1.11907	0.000354128	2.56638	0.000729989	3.51752	0.000527838
2.05253	0.000642687	1.83324	0.000547034	1.12234	0.000355163	2.57114	0.000731345	3.52802	0.000530951
2.05689	0.000644056	1.83891	0.000548728	1.12591	0.000356294	2.576	0.000732729	3.53851	0.000534065
2.06136	0.000645456	1.84475	0.000550472	1.12957	0.000357451	2.58088	0.000734119	3.54904	0.00053719
2.06617	0.000646966	1.85061	0.000552223	1.13294	0.00035852	2.58572	0.000735496	3.55956	0.000540311
2.07121	0.000648549	1.85639	0.000553949	1.13601	0.000359492	2.59069	0.000736911	3.56992	0.000543385
2.07617	0.000650105	1.86206	0.000555643	1.13907	0.000360462	2.59591	0.000738399	3.58006	0.000546391
2.08093	0.000651595	1.8677	0.000557328	1.14229	0.000361481	2.60115	0.000739893	3.59006	0.000549359
2.08554	0.000653043	1.87344	0.000559041	1.14553	0.000362509	2.60617	0.000741321	3.60011	0.000552342
2.09015	0.000654488	1.87921	0.000560765	1.14868	0.000363504	2.61094	0.00074268	3.61034	0.000555376
2.09483	0.000655957	1.88478	0.000562432	1.15174	0.000364476	2.61559	0.000744006	3.62067	0.00055844
2.0996	0.000657452	1.89012	0.000564027	1.15473	0.000365421	2.62028	0.00074534	3.63096	0.000561495
2.10441	0.000658962	1.89547	0.000565623	1.15754	0.000366311	2.62521	0.000746744	3.64125	0.000564549
2.10926	0.000660483	1.90104	0.000567288	1.16011	0.000367125	2.63058	0.000748274	3.65168	0.000567644
2.11414	0.000662012	1.90684	0.00056902	1.16247	0.000367875	2.63627	0.000749897	3.66227	0.000570783
2.11907	0.000663559	1.91276	0.00057079	1.16474	0.000368593	2.64196	0.000751518	3.67288	0.000573932
2.12409	0.000665133	1.91882	0.000572599	1.16709	0.000369336	2.64755	0.00075311	3.68344	0.000577066
2.12919	0.000666733	1.92514	0.00057449	1.16966	0.000370149	2.65323	0.000754727	3.69392	0.000580175
2.13434	0.000668349	1.9318	0.000576477	1.17235	0.000371001	2.65915	0.000756413	3.70418	0.000583219
2.13955	0.000669983	1.93857	0.000578501	1.17489	0.000371806	2.66527	0.000758158	3.71402	0.00058614
2.14479	0.000671628	1.94515	0.000580467	1.17714	0.00037252	2.67142	0.000759908	3.72348	0.000588946
2.15004	0.000673274	1.95147	0.000582355	1.17923	0.000373183	2.67733	0.000761593	3.73285	0.000591729
2.15532	0.00067493	1.95764	0.0005842	1.1813	0.000373836	2.68292	0.000763186	3.74235	0.000594547
2.16056	0.000676576	1.96373	0.000586018	1.1832	0.000374438	2.68831	0.00076472	3.75189	0.000597378
2.16558	0.000678149	1.96979	0.000587829	1.18476	0.000374934	2.69355	0.000766214	3.76135	0.000600185
2.1703	0.000679629	1.97597	0.000589674	1.18611	0.000375362	2.69858	0.000767646	3.77072	0.000602965
2.17489	0.000681071	1.98232	0.000591574	1.18751	0.000375805	2.70342	0.000769026	3.78001	0.000605723
2.17957	0.000682537	1.98879	0.000593506	1.18903	0.000376287	2.70827	0.000770406	3.78921	0.000608452
2.18436	0.000684041	1.99534	0.000595464	1.19066	0.000376803	2.71322	0.000771818	3.79846	0.000611198
2.18913	0.000685537	2.002	0.000597454	1.19239	0.000377349	2.71831	0.000773266	3.80799	0.000614024
2.19373	0.000686978	2.00872	0.00059946	1.19418	0.000377918	2.7235	0.000774746	3.81777	0.000616926
2.19821	0.000688385	2.0154	0.000601458	1.19609	0.000378521	2.7288	0.000776255	3.82756	0.000619831
2.20275	0.00068981	2.02206	0.000603445	1.19815	0.000379174	2.73416	0.000777783	3.83715	0.000622679
2.20738	0.000691262	2.02872	0.000605436	1.20033	0.000379866	2.73958	0.000779326	3.84648	0.000625446
2.21208	0.000692736	2.0354	0.000607433	1.20254	0.000380566	2.7451	0.000780898	3.85552	0.000628129
2.21689	0.000694246	2.04209	0.000609431	1.20478	0.000381274	2.75075	0.000782509	3.86436	0.000630753
2.2218	0.000695784	2.04878	0.00061143	1.20718	0.000382036	2.75652	0.000784152	3.87318	0.00063337
2.22663	0.000697301	2.05543	0.000613416	1.20991	0.000382899	2.76227	0.00078579	3.88209	0.000636015
2.23138	0.000698791	2.06191	0.000615355	1.21294	0.000383858	2.76792	0.000787399	3.89103	0.000638669
2.23627	0.000700324	2.06817	0.000617223	1.21615	0.000384878	2.77351	0.000788992	3.8999	0.0006413
2.24144	0.000701946	2.07423	0.000619035	1.21945	0.000385921	2.77907	0.000790576	3.90868	0.000643908
2.24678	0.000703622	2.08024	0.00062083	1.22266	0.000386938	2.78454	0.000792135	3.91748	0.000646519
2.25207	0.000705282	2.08633	0.00062265	1.22564	0.000387881	2.78993	0.00079367	3.92629	0.000649132
2.25724	0.000706902	2.09263	0.000624534	1.22842	0.000388763	2.79532	0.000795206	3.93503	0.000651728
2.26234	0.000708503	2.0991	0.000626467	1.23117	0.000389635	2.80074	0.000796749	3.94372	0.000654305
2.26736	0.000710079	2.1055	0.000628377	1.23401	0.000390533	2.80607	0.00079827	3.95236	0.00065687
2.27222	0.000711604	2.11167	0.000630221	1.23699	0.000391476	2.81124	0.000799742	3.96088	0.0006594
2.27692	0.000713076	2.11773	0.000632034	1.24008	0.000392456	2.81631	0.000801188	3.96924	0.000661881
2.28152	0.000714519	2.12382	0.000633854	1.24325	0.000393461	2.82146	0.000802653	3.97744	0.000664315
2.28603	0.000715936	2.12993	0.000635679	1.2465	0.000394489	2.82671	0.00080415	3.98548	0.000666701
2.29042	0.000717312	2.1361	0.000637523	1.2497	0.000395502	2.83215	0.0008057	3.99342	0.000669057
2.29466	0.000718643	2.14251	0.000639439	1.25272	0.00039646	2.83793	0.000807347	4.00147	0.000671445
2.29885	0.000719958	2.14926	0.000641456	1.25568	0.000397396	2.84409	0.000809102	4.00978	0.000673914
2.30309	0.000721288	2.15627	0.000643551	1.25871	0.000398356	2.85033	0.000810878	4.0184	0.00067647
2.30737	0.00072263	2.16341	0.000645684	1.26173	0.000399315	2.85626	0.000812568	4.02719	0.000679081
2.31159	0.000723954	2.17052	0.000647809	1.26464	0.000400237	2.86182	0.000814153	4.03598	0.000681689
2.31575	0.00072526	2.17748	0.000649888	1.26754	0.000401154	2.86728	0.000815708	4.04463	0.000684256
2.31997	0.000726583	2.18436	0.000651943	1.27058	0.000402117	2.8729	0.000817311	4.05321	0.000686803
2.32433	0.00072795	2.19135	0.000654031	1.27376	0.000403123	2.87872	0.000818968	4.06193	0.000689391
2.32886	0.000729374	2.19851	0.000656173	1.27697	0.000404142	2.88459	0.000820641	4.07078	0.000692017
2.3336	0.000730858	2.20577	0.000658343	1.28019	0.00040516	2.89041	0.000822299	4.07939	0.000694574
2.33849	0.000732393	2.21303	0.000660511	1.28337	0.000406167	2.89608	0.000823914	4.08748	0.000696976
2.3435	0.000733965	2.22018	0.000662647	1.28646	0.000407147	2.90154	0.000825471	4.09519	0.000699265
2.34868	0.000735592	2.22719	0.000664745	1.28949	0.000408106	2.90692	0.000827004	4.10289	0.000701549
2.35412	0.000737299	2.23415	0.000666824	1.29252	0.000409067	2.91248	0.000828588	4.11067	0.000703858
2.35972	0.000739055	2.24114	0.000668912	1.29549	0.000410008	2.91836	0.000830262	4.11831	0.000706126
2.36522	0.000740781	2.2482	0.000671023	1.29825	0.000410883	2.92444	0.000831995	4.12561	0.000708292
2.3704	0.000742405	2.25537	0.000673164	1.30079	0.000411685	2.93053	0.000833731	4.13268	0.000710394
2.37515	0.000743896	2.26266	0.000675343	1.3032	0.00041245	2.93655	0.000835447	4.13981	0.000712508
2.37958	0.000745286	2.27013	0.000677575	1.30553	0.000413188	2.94254	0.000837153	4.14704	0.000714656
2.38389	0.000746637	2.27772	0.000679845	1.30775	0.000413892	2.94851	0.000838852	4.15435	0.000716826
2.38819	0.000747987	2.28525	0.000682094	1.3099	0.000414572	2.95438	0.000840525	4.16177	0.000719026
2.39251	0.000749344	2.29269	0.000684318	1.31202	0.000415245	2.96013	0.000842165	4.1692	0.000721234
2.39691	0.000750723	2.30031	0.000686595	1.31413	0.000415911	2.96582	0.000843786	4.17646	0.000723387
2.40146	0.000752152	2.30828	0.000688977	1.31621	0.000416573	2.97146	0.000845392	4.18352	0.000725483
2.40613	0.000753618	2.3164	0.000691405	1.31835	0.000417251	2.97698	0.000846965	4.19066	0.000727603
2.41074	0.000755062	2.32446	0.000693814	1.32067	0.000417983	2.98239	0.000848508	4.19796	0.00072977
2.41518	0.000756456	2.33245	0.000696201	1.32334	0.000418831	2.98779	0.000850046	4.20511	0.000731892
2.41961	0.000757846	2.34039	0.000698575	1.32655	0.000419846	2.99315	0.000851574	4.21189	0.000733905
2.42424	0.000759299	2.34822	0.000700915	1.33025	0.00042102	2.99851	0.000853099	4.21851	0.00073587
2.4291	0.000760823	2.35592	0.000703216	1.33414	0.000422251	3.00402	0.000854671	4.22532	0.000737891
2.43411	0.000762396	2.36363	0.000705519	1.33779	0.000423408	3.00974	0.000856301	4.23238	0.000739987
2.43931	0.000764027	2.37152	0.000707879	1.34104	0.000424436	3.01553	0.000857951	4.23946	0.00074209
2.44478	0.000765743	2.37967	0.000710314	1.34401	0.000425379	3.02137	0.000859614	4.24636	0.000744139
2.45046	0.000767527	2.388	0.000712804	1.34693	0.000426302	3.02735	0.00086132	4.25319	0.000746165
2.45623	0.000769335	2.39633	0.000715295	1.34986	0.000427232	3.0335	0.000863072	4.26015	0.000748232
2.46201	0.000771151	2.40445	0.000717722	1.35284	0.000428175	3.03964	0.00086482	4.26721	0.000750328
2.46786	0.000772984	2.41228	0.00072006	1.35583	0.000429123	3.04553	0.0008665	4.27415	0.000752388
2.47376	0.000774837	2.41992	0.000722345	1.35879	0.00043006	3.0512	0.000868114	4.28099	0.000754419
2.47968	0.000776694	2.42756	0.000724628	1.36161	0.000430953	3.05685	0.000869725	4.28793	0.000756479
2.48562	0.000778559	2.43528	0.000726936	1.36419	0.000431771	3.06257	0.000871355	4.29499	0.000758577
2.49158	0.00078043	2.44307	0.000729265	1.36655	0.000432518	3.06821	0.000872963	4.30206	0.000760676
2.4974	0.000782255	2.45096	0.000731622	1.36877	0.00043322	3.07378	0.000874549	4.30904	0.000762746
2.50293	0.000783991	2.45896	0.000734015	1.37097	0.000433918	3.07941	0.000876153	4.31589	0.000764781
2.50829	0.000785671	2.46707	0.000736439	1.37327	0.000434646	3.08505	0.000877761	4.32261	0.000766776
2.51364	0.00078735	2.47526	0.000738885	1.37565	0.0004354	3.09054	0.000879325	4.32925	0.000768748
2.51895	0.000789016	2.48354	0.000741362	1.378	0.000436146	3.09593	0.000880861	4.33593	0.000770732
2.52405	0.000790616	2.4919	0.000743861	1.38036	0.000436892	3.10138	0.000882414	4.34277	0.000772761
2.52891	0.000792143	2.50023	0.000746351	1.38284	0.000437679	3.10684	0.000883972	4.34977	0.000774839
2.53373	0.000793655	2.50846	0.000748809	1.38539	0.000438487	3.11224	0.000885511	4.35682	0.000776932
2.5387	0.000795213	2.51662	0.00075125	1.38778	0.000439244	3.1177	0.000887066	4.36392	0.00077904
2.5439	0.000796846	2.52473	0.000753673	1.38999	0.000439945	3.12339	0.000888688	4.37121	0.000781207
2.54939	0.000798568	2.5326	0.000756027	1.39224	0.000440658	3.12933	0.00089038	4.37878	0.000783454
2.55509	0.000800357	2.54016	0.000758287	1.39462	0.000441412	3.13545	0.000892123	4.38653	0.000785755
2.5609	0.000802182	2.54755	0.000760497	1.39709	0.000442194	3.14183	0.000893941	4.39432	0.000788067
2.56681	0.000804036	2.55485	0.000762677	1.39968	0.000443014	3.14857	0.000895863	4.40201	0.000790351
2.57282	0.000805921	2.56198	0.00076481	1.40248	0.000443902	3.15561	0.000897869	4.40954	0.000792585
2.5788	0.000807797	2.56902	0.000766914	1.40556	0.000444876	3.16283	0.000899926	4.41693	0.00079478
2.58459	0.000809615	2.5761	0.00076903	1.40887	0.000445926	3.17023	0.000902035	4.42432	0.000796975
2.59028	0.0008114	2.5833	0.000771183	1.41238	0.000447038	3.17775	0.00090418	4.4318	0.000799197
2.59606	0.000813213	2.59064	0.000773378	1.41604	0.000448197	3.18517	0.000906295	4.4394	0.00080145
2.60197	0.00081507	2.59815	0.000775624	1.41977	0.000449378	3.1923	0.000908327	4.447	0.00080371
2.60793	0.000816938	2.6059	0.000777938	1.42341	0.000450532	3.19917	0.000910284	4.45453	0.000805945
2.61387	0.000818804	2.61393	0.000780339	1.42681	0.000451609	3.2059	0.000912203	4.46197	0.000808154
2.6199	0.000820697	2.6222	0.000782812	1.42989	0.000452586	3.21257	0.000914101	4.46933	0.000810339
2.62613	0.000822649	2.63058	0.000785317	1.43279	0.000453504	3.21912	0.000915969	4.47651	0.000812472
2.63244	0.000824632	2.63894	0.000787815	1.43577	0.000454446	3.22552	0.000917793	4.4834	0.000814516
2.63867	0.000826588	2.64721	0.00079029	1.43897	0.00045546	3.23185	0.000919597	4.49005	0.000816492
2.64474	0.00082849	2.65542	0.000792742	1.44238	0.000456543	3.23829	0.000921434	4.49672	0.000818471
2.65065	0.000830346	2.66362	0.000795193	1.44595	0.000457672	3.24493	0.000923324	4.50358	0.000820508
2.65636	0.000832139	2.67187	0.000797662	1.44962	0.000458835	3.25161	0.000925228	4.51066	0.00082261
2.66172	0.000833821	2.68022	0.000800158	1.45338	0.000460026	3.25807	0.00092707	4.51781	0.000824735
2.66671	0.000835388	2.6887	0.000802692	1.45725	0.000461252	3.2642	0.000928819	4.52483	0.000826819
2.67163	0.000836932	2.69731	0.000805269	1.46121	0.000462507	3.27024	0.000930539	4.5316	0.00082883
2.67679	0.00083855	2.70598	0.00080786	1.4651	0.000463741	3.27647	0.000932316	4.5383	0.000830818
2.68218	0.000840242	2.71462	0.000810442	1.46876	0.000464899	3.28292	0.000934154	4.54525	0.000832881
2.68764	0.000841956	2.72332	0.000813044	1.47225	0.000466004	3.28939	0.000935996	4.55262	0.000835072
2.69311	0.000843673	2.73222	0.000815705	1.47583	0.00046714	3.29574	0.000937807	4.56034	0.000837362
2.69858	0.000845389	2.74126	0.000818408	1.47964	0.000468345	3.30203	0.000939601	4.56825	0.000839714
2.70398	0.000847083	2.75026	0.000821097	1.48345	0.000469554	3.3084	0.000941416	4.57639	0.000842128
2.70933	0.000848761	2.75907	0.000823734	1.48698	0.000470671	3.31492	0.000943273	4.58474	0.000844609
2.71478	0.000850473	2.76775	0.000826329	1.49008	0.000471655	3.32147	0.00094514	4.59317	0.000847112
2.72042	0.000852242	2.77642	0.000828921	1.49286	0.000472534	3.32783	0.000946954	4.60142	0.000849563
2.72616	0.000854045	2.78518	0.00083154	1.4955	0.000473372	3.33399	0.00094871	4.60948	0.000851955
2.73195	0.000855863	2.79401	0.00083418	1.49829	0.000474255	3.34014	0.000950463	4.61762	0.000854374
2.73778	0.000857692	2.80282	0.000836814	1.50132	0.000475216	3.34641	0.00095225	4.62611	0.000856894
2.74363	0.000859526	2.81155	0.000839423	1.50437	0.000476182	3.35272	0.000954049	4.63482	0.000859481
2.74948	0.000861363	2.82023	0.000842018	1.50719	0.000477075	3.35897	0.00095583	4.64341	0.000862033
2.7554	0.000863221	2.82899	0.000844639	1.50995	0.000477949	3.36513	0.000957585	4.65165	0.000864478
2.76145	0.000865121	2.83796	0.000847322	1.51299	0.000478914	3.37121	0.000959318	4.65958	0.000866836
2.76755	0.000867035	2.8472	0.000850084	1.51638	0.000479987	3.37721	0.000961029	4.66741	0.00086916
2.77352	0.000868908	2.85669	0.000852919	1.52	0.000481133	3.38321	0.000962738	4.67521	0.000871477
2.7793	0.000870724	2.86628	0.000855787	1.52379	0.000482335	3.38943	0.000964513	4.68301	0.000873793
2.78503	0.000872521	2.87574	0.000858618	1.52765	0.000483556	3.39611	0.000966418	4.69086	0.000876124
2.79082	0.000874339	2.88495	0.000861372	1.53132	0.00048472	3.40315	0.000968422	4.6988	0.000878483
2.79676	0.000876203	2.89397	0.000864068	1.5347	0.000485791	3.41021	0.000970435	4.70685	0.000880872
2.80294	0.000878143	2.90292	0.000866746	1.53792	0.000486813	3.41716	0.000972416	4.71507	0.000883315
2.80945	0.000880187	2.91186	0.000869418	1.54107	0.00048781	3.42403	0.000974375	4.72351	0.000885821
2.8163	0.000882337	2.9208	0.000872093	1.544	0.000488738	3.43079	0.000976301	4.73211	0.000888374
2.82339	0.000884563	2.92989	0.00087481	1.54668	0.000489586	3.43735	0.000978172	4.7408	0.000890957
2.83056	0.000886812	2.93932	0.000877631	1.54934	0.000490429	3.44381	0.000980014	4.74952	0.000893547
2.83757	0.000889014	2.94921	0.000880588	1.5522	0.000491335	3.45036	0.00098188	4.75819	0.000896122
2.84428	0.00089112	2.95947	0.000883656	1.55527	0.000492308	3.45709	0.000983798	4.76684	0.00089869
2.85073	0.000893143	2.96989	0.000886773	1.55853	0.000493341	3.46392	0.000985747	4.77548	0.000901256
2.85706	0.000895132	2.98039	0.000889912	1.56198	0.000494435	3.47072	0.000987685	4.78397	0.000903779
2.86333	0.000897099	2.991	0.000893084	1.56558	0.000495576	3.47734	0.00098957	4.79214	0.000906204
2.86949	0.000899034	3.00167	0.000896276	1.56927	0.000496745	3.48367	0.000991376	4.80004	0.000908552
2.8756	0.00090095	3.01226	0.000899443	1.57305	0.000497943	3.48972	0.0009931	4.80789	0.000910884
2.88169	0.000902861	3.02266	0.000902552	1.57686	0.000499149	3.49552	0.000994754	4.81572	0.000913209
2.88769	0.000904744	3.03291	0.000905617	1.58056	0.000500323	3.50111	0.000996347	4.82348	0.000915513
2.89343	0.000906549	3.0431	0.000908665	1.58417	0.000501467	3.50658	0.000997907	4.83134	0.000917847
2.89889	0.000908263	3.05323	0.000911694	1.58785	0.000502633	3.51213	0.00099949	4.83949	0.000920268
2.9043	0.000909959	3.06324	0.000914689	1.59173	0.000503863	3.51792	0.00100114	4.84779	0.000922735
2.90996	0.000911738	3.07316	0.000917656	1.59578	0.000505145	3.5239	0.00100285	4.85595	0.000925158
2.91596	0.000913619	3.083	0.0009206	1.59991	0.000506453	3.52995	0.00100457	4.86382	0.000927495
2.92207	0.000915537	3.09263	0.000923477	1.60412	0.000507788	3.53598	0.00100629	4.87143	0.000929757
2.92812	0.000917437	3.10189	0.000926248	1.60841	0.000509148	3.54201	0.00100801	4.8788	0.000931946
2.93412	0.000919321	3.11089	0.00092894	1.61266	0.000510493	3.54801	0.00100972	4.88586	0.000934043
2.9402	0.00092123	3.11983	0.000931615	1.61674	0.000511786	3.55399	0.00101142	4.8927	0.000936074
2.9465	0.000923208	3.12879	0.000934292	1.62067	0.000513033	3.5601	0.00101316	4.89954	0.000938105
2.95304	0.000925261	3.13775	0.000936972	1.62455	0.00051426	3.56649	0.00101499	4.90653	0.000940183
2.95975	0.000927367	3.14676	0.000939668	1.62843	0.000515491	3.57313	0.00101688	4.91373	0.00094232
2.96659	0.000929514	3.15588	0.000942395	1.63232	0.000516722	3.57985	0.00101879	4.92112	0.000944516
2.97355	0.000931698	3.16507	0.000945145	1.63611	0.000517925	3.58656	0.00102071	4.9286	0.000946739
2.98057	0.000933903	3.17428	0.000947899	1.63972	0.000519069	3.59341	0.00102266	4.936	0.000948936
2.98757	0.000936099	3.18349	0.000950653	1.64316	0.000520159	3.60055	0.0010247	4.94323	0.000951083
2.99452	0.000938281	3.19269	0.000953405	1.64661	0.000521252	3.60799	0.00102682	4.9504	0.000953212
3.00149	0.00094047	3.20175	0.000956116	1.65027	0.00052241	3.61557	0.00102898	4.95763	0.000955361
3.0086	0.000942703	3.21052	0.000958739	1.65407	0.000523615	3.62325	0.00103117	4.96498	0.000957546
3.01599	0.000945022	3.21902	0.000961282	1.6578	0.000524798	3.63111	0.00103341	4.97252	0.000959784
3.02367	0.000947434	3.22736	0.000963775	1.6613	0.000525907	3.63923	0.00103572	4.98025	0.000962081
3.0314	0.000949859	3.23555	0.000966227	1.66451	0.000526924	3.64753	0.00103809	4.98806	0.000964402
3.03887	0.000952206	3.24366	0.00096865	1.66743	0.00052785	3.65592	0.00104048	4.99575	0.000966685
3.04612	0.000954481	3.25177	0.000971076	1.67016	0.000528715	3.66433	0.00104288	5.00327	0.000968919
3.05339	0.000956762	3.26001	0.000973543	1.67283	0.00052956	3.67264	0.00104525	5.01073	0.000971135
3.06074	0.000959071	3.26849	0.00097608	1.67553	0.000530417	3.68079	0.00104757	5.01823	0.000973363
3.06807	0.000961374	3.2772	0.000978685	1.67828	0.000531287	3.68881	0.00104986	5.02582	0.000975618
3.07535	0.000963657	3.28601	0.00098132	1.681	0.000532149	3.69672	0.00105211	5.03356	0.000977919
3.08261	0.000965938	3.29483	0.000983957	1.68361	0.000532975	3.70448	0.00105433	5.04148	0.000980271
3.08989	0.000968222	3.30368	0.000986604	1.6861	0.000533765	3.71216	0.00105652	5.04951	0.000982657
3.09715	0.000970503	3.31256	0.000989262	1.68868	0.000534582	3.71984	0.00105871	5.05755	0.000985046
3.10441	0.000972782	3.3214	0.000991906	1.69155	0.000535491	3.72748	0.00106089	5.06553	0.000987416
3.11167	0.00097506	3.33014	0.00099452	1.69468	0.000536485	3.735	0.00106303	5.07351	0.000989786
3.11893	0.000977341	3.33881	0.000997113	1.69795	0.00053752	3.74236	0.00106513	5.08171	0.000992222
3.12628	0.000979649	3.34749	0.000999709	1.7013	0.000538583	3.74959	0.00106719	5.09028	0.000994769
3.13376	0.000981998	3.35618	0.00100231	1.70478	0.000539684	3.75683	0.00106925	5.09913	0.000997397
3.14136	0.000984385	3.36474	0.00100487	1.70839	0.000540829	3.76435	0.0010714	5.10801	0.00100004
3.14907	0.000986804	3.37304	0.00100735	1.71216	0.000542022	3.77228	0.00107366	5.11683	0.00100266
3.15682	0.000989239	3.38106	0.00100975	1.71608	0.000543266	3.78045	0.00107599	5.1256	0.00100526
3.16451	0.000991652	3.38885	0.00101208	1.72014	0.000544553	3.78865	0.00107833	5.13428	0.00100784
3.17203	0.000994014	3.39653	0.00101438	1.7243	0.000545871	3.79674	0.00108064	5.14285	0.00101039
3.17941	0.000996329	3.40423	0.00101668	1.72852	0.000547209	3.80465	0.00108289	5.15131	0.0010129
3.18671	0.000998624	3.41194	0.00101899	1.73286	0.000548583	3.81237	0.00108509	5.1597	0.00101539
3.19402	0.00100092	3.41963	0.00102129	1.73739	0.000550019	3.81998	0.00108726	5.16807	0.00101788
3.20136	0.00100322	3.42728	0.00102358	1.74206	0.000551498	3.82757	0.00108943	5.17653	0.00102039
3.2088	0.00100556	3.43476	0.00102582	1.74666	0.000552957	3.83514	0.00109158	5.18522	0.00102298
3.21633	0.00100792	3.44197	0.00102798	1.75111	0.000554365	3.84265	0.00109372	5.19417	0.00102564
3.22381	0.00101027	3.44907	0.0010301	1.75545	0.000555744	3.85016	0.00109587	5.20325	0.00102833
3.23114	0.00101257	3.45637	0.00103228	1.75976	0.000557107	3.85782	0.00109805	5.21231	0.00103102
3.23842	0.00101486	3.46386	0.00103453	1.76398	0.000558444	3.86567	0.00110029	5.22125	0.00103368
3.2458	0.00101718	3.47136	0.00103677	1.76805	0.000559736	3.8736	0.00110255	5.23002	0.00103629
3.25317	0.00101949	3.47883	0.001039	1.77194	0.000560967	3.88164	0.00110485	5.23859	0.00103883
3.26039	0.00102176	3.48636	0.00104125	1.77555	0.000562113	3.88996	0.00110722	5.24719	0.00104139
3.26748	0.00102398	3.49393	0.00104352	1.77878	0.000563136	3.89859	0.00110968	5.25604	0.00104402
3.2745	0.00102619	3.50146	0.00104577	1.7816	0.000564029	3.90737	0.00111218	5.26505	0.0010467
3.28141	0.00102836	3.5089	0.001048	1.78416	0.00056484	3.91613	0.00111468	5.27412	0.00104939
3.28817	0.00103048	3.51637	0.00105023	1.78663	0.000565623	3.92482	0.00111716	5.28331	0.00105212
3.29478	0.00103256	3.52402	0.00105252	1.78908	0.000566399	3.93345	0.00111962	5.29267	0.0010549
3.30137	0.00103463	3.53193	0.00105489	1.79157	0.00056719	3.94221	0.00112212	5.30203	0.00105769
3.30797	0.0010367	3.53999	0.0010573	1.79424	0.000568035	3.95124	0.00112469	5.3113	0.00106044
3.31448	0.00103874	3.54791	0.00105967	1.79714	0.000568953	3.96047	0.00112733	5.3205	0.00106317
3.32086	0.00104075	3.55549	0.00106194	1.80015	0.000569909	3.96973	0.00112996	5.32969	0.0010659
3.32729	0.00104277	3.56274	0.00106411	1.80309	0.000570842	3.97889	0.00113258	5.3389	0.00106864
3.33397	0.00104486	3.56976	0.00106621	1.80585	0.000571715	3.98792	0.00113515	5.34822	0.00107141
3.34091	0.00104705	3.57662	0.00106826	1.80842	0.00057253	3.9967	0.00113766	5.35757	0.00107419
3.34801	0.00104927	3.58345	0.0010703	1.8109	0.000573317	4.00512	0.00114006	5.36684	0.00107694
3.35514	0.00105151	3.59039	0.00107238	1.81336	0.000574096	4.01326	0.00114238	5.37607	0.00107969
3.36228	0.00105376	3.59748	0.0010745	1.81573	0.000574846	4.02132	0.00114468	5.38548	0.00108248
3.3694	0.00105599	3.60467	0.00107665	1.81789	0.000575532	4.02932	0.00114696	5.39529	0.0010854
3.37637	0.00105818	3.61195	0.00107883	1.81988	0.00057616	4.03713	0.00114919	5.40542	0.00108841
3.38311	0.0010603	3.61934	0.00108104	1.82185	0.000576787	4.0447	0.00115135	5.41552	0.00109141
3.38956	0.00106232	3.62676	0.00108326	1.82402	0.000577474	4.05222	0.00115349	5.42528	0.00109431
3.39565	0.00106423	3.63406	0.00108545	1.82645	0.000578243	4.05982	0.00115566	5.43479	0.00109714
3.40148	0.00106606	3.64107	0.00108755	1.82903	0.000579061	4.06741	0.00115782	5.44426	0.00109995
3.40735	0.00106791	3.64769	0.00108953	1.83165	0.000579892	4.07489	0.00115996	5.45383	0.0011028
3.41348	0.00106984	3.65402	0.00109142	1.83433	0.000580741	4.08241	0.0011621	5.46356	0.00110569
3.41983	0.00107183	3.66027	0.00109329	1.8371	0.000581621	4.09019	0.00116432	5.47355	0.00110866
3.42637	0.00107388	3.66664	0.0010952	1.83984	0.000582488	4.09819	0.0011666	5.48389	0.00111173
3.43317	0.00107602	3.67322	0.00109717	1.84241	0.000583301	4.10621	0.00116889	5.49445	0.00111487
3.44023	0.00107823	3.67999	0.00109919	1.84491	0.000584093	4.11421	0.00117117	5.50504	0.00111801
3.44725	0.00108044	3.68686	0.00110125	1.84748	0.000584907	4.12213	0.00117343	5.51544	0.00112111
3.45393	0.00108254	3.69383	0.00110333	1.8501	0.00058574	4.12988	0.00117564	5.52553	0.0011241
3.46025	0.00108452	3.70078	0.00110541	1.85268	0.000586557	4.13759	0.00117784	5.53525	0.00112699
3.46649	0.00108648	3.70744	0.00110741	1.85519	0.000587352	4.14553	0.0011801	5.5447	0.0011298
3.4728	0.00108847	3.7138	0.00110931	1.85776	0.000588169	4.15367	0.00118243	5.55402	0.00113257
3.47915	0.00109046	3.72023	0.00111123	1.86051	0.000589037	4.16168	0.00118471	5.56331	0.00113533
3.48546	0.00109244	3.72699	0.00111326	1.86331	0.000589927	4.16933	0.00118689	5.57269	0.00113812
3.49173	0.00109441	3.73396	0.00111534	1.86602	0.000590786	4.17658	0.00118896	5.58229	0.00114098
3.49792	0.00109635	3.74095	0.00111743	1.86864	0.000591616	4.18351	0.00119094	5.59218	0.00114391
3.50406	0.00109828	3.74791	0.00111952	1.87127	0.00059245	4.19032	0.00119288	5.60219	0.00114689
3.51028	0.00110024	3.75486	0.0011216	1.87393	0.000593293	4.19719	0.00119484	5.61202	0.00114981
3.51661	0.00110222	3.76178	0.00112367	1.8766	0.000594139	4.20413	0.00119682	5.62154	0.00115264
3.52283	0.00110418	3.76866	0.00112573	1.8793	0.000594993	4.21107	0.0011988	5.63083	0.0011554
3.52876	0.00110604	3.77554	0.00112778	1.882	0.00059585	4.21804	0.00120079	5.64008	0.00115815
3.53447	0.00110783	3.7824	0.00112984	1.88473	0.000596714	4.22504	0.00120278	5.64941	0.00116093
3.54018	0.00110963	3.78917	0.00113187	1.8876	0.000597624	4.23195	0.00120476	5.65885	0.00116373
3.54601	0.00111146	3.7958	0.00113385	1.89069	0.000598605	4.23883	0.00120672	5.66838	0.00116656
3.55191	0.00111331	3.80231	0.0011358	1.89392	0.000599629	4.2459	0.00120874	5.67808	0.00116945
3.5577	0.00111513	3.80882	0.00113774	1.89717	0.000600658	4.25321	0.00121082	5.68788	0.00117236
3.56343	0.00111693	3.81541	0.00113972	1.9004	0.000601683	4.26056	0.00121292	5.69758	0.00117524
3.56933	0.00111878	3.82209	0.00114172	1.90363	0.000602704	4.26782	0.00121499	5.70712	0.00117808
3.57546	0.00112071	3.82886	0.00114374	1.90681	0.000603713	4.27504	0.00121705	5.71661	0.0011809
3.58146	0.00112259	3.83572	0.0011458	1.90995	0.000604707	4.28217	0.00121908	5.72612	0.00118373
3.58701	0.00112434	3.84267	0.00114788	1.91304	0.000605687	4.28904	0.00122104	5.73558	0.00118654
3.59223	0.00112598	3.84977	0.00115	1.91603	0.000606635	4.29562	0.00122292	5.74486	0.0011893
3.59743	0.00112761	3.85701	0.00115217	1.91883	0.000607523	4.30205	0.00122475	5.7539	0.00119198
3.60272	0.00112927	3.86433	0.00115436	1.92137	0.000608327	4.30856	0.00122661	5.76269	0.0011946
3.60799	0.00113093	3.87161	0.00115654	1.92368	0.00060906	4.3152	0.0012285	5.77129	0.00119715
3.61322	0.00113257	3.87869	0.00115866	1.92601	0.0006098	4.32194	0.00123043	5.77976	0.00119967
3.61848	0.00113422	3.88557	0.00116072	1.92861	0.000610623	4.32874	0.00123236	5.78816	0.00120217
3.62386	0.00113591	3.89246	0.00116278	1.9315	0.000611538	4.33554	0.0012343	5.79649	0.00120464
3.62938	0.00113765	3.89956	0.0011649	1.93462	0.000612529	4.3424	0.00123626	5.80489	0.00120714
3.63503	0.00113942	3.90692	0.0011671	1.93804	0.000613613	4.34941	0.00123826	5.81362	0.00120974
3.64081	0.00114124	3.91442	0.00116935	1.94178	0.000614797	4.35646	0.00124027	5.82281	0.00121247
3.64656	0.00114304	3.92196	0.00117161	1.94577	0.000616061	4.36335	0.00124224	5.8325	0.00121535
3.65201	0.00114475	3.92954	0.00117387	1.94991	0.000617374	4.37008	0.00124416	5.84261	0.00121836
3.65707	0.00114635	3.93715	0.00117615	1.95395	0.000618654	4.37681	0.00124608	5.85292	0.00122142
3.66185	0.00114785	3.94474	0.00117842	1.95758	0.000619805	4.38359	0.00124801	5.86309	0.00122445
3.66649	0.0011493	3.95231	0.00118069	1.96083	0.000620836	4.3903	0.00124993	5.87297	0.00122738
3.67107	0.00115074	3.9599	0.00118296	1.96396	0.000621828	4.39695	0.00125182	5.88265	0.00123026
3.67558	0.00115216	3.9674	0.00118521	1.96703	0.000622801	4.40362	0.00125373	5.89231	0.00123313
3.68001	0.00115355	3.97463	0.00118737	1.96998	0.000623737	4.41034	0.00125565	5.90209	0.00123604
3.68451	0.00115497	3.98164	0.00118947	1.97287	0.000624651	4.41707	0.00125757	5.91202	0.00123899
3.68928	0.00115646	3.98868	0.00119158	1.97581	0.000625584	4.42376	0.00125947	5.922	0.00124196
3.69432	0.00115805	3.99594	0.00119375	1.97887	0.000626553	4.43034	0.00126135	5.93198	0.00124493
3.69957	0.0011597	4.00339	0.00119598	1.98196	0.000627534	4.43676	0.00126318	5.94195	0.00124789
3.70492	0.00116138	4.01084	0.00119821	1.98495	0.000628482	4.44302	0.00126497	5.95192	0.00125086
3.71033	0.00116308	4.01818	0.00120041	1.98776	0.000629371	4.44928	0.00126676	5.96177	0.00125379
3.71576	0.00116478	4.02544	0.00120258	1.99045	0.000630226	4.45565	0.00126857	5.97153	0.00125669
3.72119	0.00116649	4.0327	0.00120475	1.99316	0.000631083	4.46202	0.00127039	5.98131	0.0012596
3.72658	0.00116818	4.04005	0.00120695	1.99594	0.000631964	4.4683	0.00127218	5.99113	0.00126251
3.73202	0.00116989	4.0475	0.00120918	1.9988	0.000632871	4.47451	0.00127395	6.00078	0.00126538
3.73773	0.00117168	4.05495	0.00121141	2.00166	0.000633777	4.48064	0.0012757	6.01016	0.00126817
3.74378	0.00117358	4.06233	0.00121362	2.00442	0.000634653	4.4866	0.0012774	6.0194	0.00127092
3.75006	0.00117556	4.06977	0.00121585	2.00718	0.000635529	4.49241	0.00127906	6.02875	0.0012737
3.75633	0.00117753	4.07738	0.00121813	2.01007	0.000636444	4.49833	0.00128075	6.03833	0.00127655
3.76243	0.00117944	4.08506	0.00122042	2.01305	0.000637388	4.5045	0.00128251	6.04815	0.00127947
3.76839	0.00118132	4.09252	0.00122266	2.0161	0.000638356	4.51077	0.0012843	6.0582	0.00128246
3.77429	0.00118317	4.09965	0.00122479	2.01937	0.000639393	4.51692	0.00128605	6.06859	0.00128555
3.78016	0.00118501	4.10653	0.00122685	2.02291	0.000640513	4.52292	0.00128776	6.07948	0.00128878
3.78593	0.00118682	4.11344	0.00122892	2.02647	0.000641643	4.52885	0.00128946	6.09083	0.00129216
3.79158	0.0011886	4.12052	0.00123104	2.02972	0.000642673	4.5348	0.00129115	6.10235	0.00129559
3.79721	0.00119037	4.12774	0.0012332	2.03259	0.000643582	4.54079	0.00129286	6.11368	0.00129895
3.80289	0.00119216	4.13507	0.0012354	2.03532	0.000644449	4.54679	0.00129458	6.1248	0.00130226
3.80868	0.00119397	4.1425	0.00123762	2.03808	0.000645323	4.55264	0.00129624	6.13594	0.00130557
3.81455	0.00119582	4.1499	0.00123984	2.04073	0.000646162	4.55829	0.00129786	6.14722	0.00130893
3.82036	0.00119764	4.15702	0.00124197	2.04318	0.000646941	4.56393	0.00129947	6.15856	0.0013123
3.82595	0.0011994	4.16384	0.00124401	2.04562	0.000647713	4.56972	0.00130112	6.16986	0.00131566
3.83132	0.00120109	4.17056	0.00124602	2.04818	0.000648526	4.57566	0.00130281	6.18117	0.00131902
3.83672	0.00120278	4.17732	0.00124804	2.05083	0.000649364	4.58169	0.00130454	6.19252	0.0013224
3.84246	0.00120459	4.1841	0.00125007	2.05351	0.000650215	4.58784	0.00130629	6.20385	0.00132577
3.84863	0.00120653	4.19086	0.0012521	2.05626	0.000651086	4.59416	0.00130809	6.21517	0.00132914
3.85493	0.00120851	4.19769	0.00125414	2.05906	0.000651974	4.6006	0.00130993	6.22649	0.0013325
3.86104	0.00121042	4.20473	0.00125625	2.06201	0.000652908	4.60703	0.00131177	6.23782	0.00133587
3.86697	0.00121229	4.21202	0.00125843	2.0652	0.000653921	4.61335	0.00131357	6.24916	0.00133924
3.87306	0.0012142	4.21952	0.00126068	2.06842	0.000654939	4.61951	0.00131533	6.26059	0.00134264
3.87951	0.00121623	4.22713	0.00126296	2.07131	0.000655857	4.62551	0.00131704	6.27212	0.00134607
3.88617	0.00121832	4.23473	0.00126523	2.07402	0.000656715	4.63139	0.00131872	6.28362	0.00134949
3.89284	0.00122042	4.24224	0.00126748	2.07694	0.000657641	4.63727	0.00132039	6.29498	0.00135287
3.89949	0.00122251	4.24964	0.0012697	2.08015	0.000658661	4.6433	0.00132211	6.30621	0.00135621
3.90618	0.00122461	4.25699	0.0012719	2.08332	0.000659663	4.64963	0.00132392	6.31741	0.00135954
3.91285	0.0012267	4.26435	0.0012741	2.0861	0.000660544	4.65627	0.00132581	6.32859	0.00136287
3.91939	0.00122876	4.27166	0.00127629	2.08855	0.000661321	4.66309	0.00132776	6.33964	0.00136615
3.92572	0.00123075	4.27888	0.00127845	2.091	0.000662098	4.66997	0.00132972	6.35056	0.0013694
3.93188	0.00123268	4.28609	0.00128061	2.09362	0.000662929	4.67689	0.0013317	6.3615	0.00137265
3.93793	0.00123458	4.29322	0.00128274	2.09629	0.000663777	4.68381	0.00133367	6.3725	0.00137593
3.94384	0.00123644	4.30006	0.00128479	2.09894	0.000664616	4.69065	0.00133563	6.38344	0.00137918
3.94953	0.00123823	4.30654	0.00128673	2.10165	0.000665476	4.6974	0.00133755	6.39416	0.00138237
3.95499	0.00123994	4.31291	0.00128864	2.10457	0.000666402	4.70412	0.00133947	6.40466	0.00138549
3.96018	0.00124158	4.31939	0.00129058	2.10776	0.000667412	4.71081	0.00134138	6.41509	0.0013886
3.96511	0.00124312	4.32597	0.00129255	2.1113	0.000668534	4.71732	0.00134324	6.42561	0.00139172
3.96981	0.0012446	4.33262	0.00129454	2.11527	0.000669792	4.72355	0.00134502	6.43628	0.0013949
3.97434	0.00124603	4.33952	0.00129661	2.11958	0.000671159	4.72957	0.00134673	6.44701	0.00139809
3.97875	0.00124741	4.34677	0.00129878	2.12401	0.000672562	4.73551	0.00134843	6.45764	0.00140125
3.98313	0.00124879	4.3543	0.00130103	2.12832	0.000673931	4.74155	0.00135015	6.46813	0.00140437
3.9876	0.00125019	4.36192	0.00130331	2.13238	0.000675218	4.74781	0.00135194	6.47852	0.00140746
3.99218	0.00125163	4.36947	0.00130557	2.13612	0.000676402	4.75417	0.00135375	6.48874	0.0014105
3.99678	0.00125308	4.37688	0.00130779	2.13962	0.000677512	4.76035	0.00135552	6.49886	0.00141351
4.00141	0.00125453	4.38413	0.00130996	2.14302	0.00067859	4.76633	0.00135722	6.50911	0.00141656
4.00617	0.00125603	4.39131	0.00131211	2.1463	0.000679629	4.77235	0.00135894	6.51965	0.0014197
4.01122	0.00125761	4.39863	0.00131431	2.14936	0.0006806	4.77853	0.00136071	6.53041	0.0014229
4.01667	0.00125932	4.40617	0.00131656	2.15228	0.000681525	4.78486	0.00136251	6.54125	0.00142612
4.02246	0.00126115	4.41381	0.00131885	2.15521	0.000682456	4.79136	0.00136437	6.55209	0.00142935
4.02832	0.00126299	4.42149	0.00132115	2.15831	0.000683436	4.79811	0.00136629	6.56289	0.00143256
4.03405	0.00126479	4.42933	0.0013235	2.1616	0.000684481	4.80496	0.00136825	6.57366	0.00143576
4.03977	0.00126658	4.43736	0.0013259	2.16501	0.000685561	4.81166	0.00137016	6.58445	0.00143898
4.04569	0.00126844	4.44538	0.0013283	2.16836	0.000686625	4.81828	0.00137205	6.59533	0.00144221
4.05179	0.00127036	4.45325	0.00133066	2.17171	0.000687687	4.82511	0.001374	6.60622	0.00144545
4.05786	0.00127227	4.46104	0.00133299	2.17531	0.000688827	4.83234	0.00137606	6.61699	0.00144865
4.06375	0.00127412	4.46883	0.00133533	2.17925	0.000690076	4.83973	0.00137817	6.6277	0.00145184
4.06954	0.00127594	4.47662	0.00133766	2.18332	0.000691366	4.8469	0.00138022	6.63848	0.00145505
4.07544	0.00127779	4.4845	0.00134002	2.18723	0.000692605	4.85379	0.00138218	6.64936	0.00145829
4.08151	0.0012797	4.49261	0.00134245	2.19088	0.000693762	4.86061	0.00138413	6.66026	0.00146153
4.08769	0.00128164	4.50094	0.00134494	2.19444	0.000694892	4.86748	0.00138609	6.67112	0.00146476
4.09397	0.00128362	4.50935	0.00134746	2.19821	0.000696088	4.87433	0.00138805	6.68183	0.00146795
4.10038	0.00128563	4.51781	0.00134999	2.20225	0.000697369	4.88119	0.00139	6.69233	0.00147107
4.10684	0.00128766	4.52638	0.00135256	2.20631	0.000698656	4.88813	0.00139199	6.70264	0.00147414
4.11321	0.00128966	4.53499	0.00135514	2.21012	0.000699865	4.89516	0.00139399	6.71287	0.00147718
4.11947	0.00129163	4.54352	0.00135769	2.21379	0.000701026	4.90207	0.00139596	6.72307	0.00148022
4.12562	0.00129356	4.55193	0.00136021	2.21759	0.000702231	4.90868	0.00139785	6.73325	0.00148324
4.13169	0.00129547	4.56023	0.0013627	2.22152	0.000703479	4.91493	0.00139963	6.74334	0.00148625
4.13775	0.00129738	4.56837	0.00136514	2.22525	0.00070466	4.92091	0.00140134	6.75333	0.00148922
4.14381	0.00129928	4.57644	0.00136755	2.22855	0.000705705	4.92675	0.00140301	6.76327	0.00149218
4.14983	0.00130117	4.58458	0.00136999	2.23153	0.00070665	4.93261	0.00140468	6.7732	0.00149513
4.15575	0.00130303	4.59294	0.00137249	2.23435	0.000707546	4.93852	0.00140637	6.78314	0.00149809
4.16161	0.00130487	4.6015	0.00137506	2.23709	0.000708414	4.94452	0.00140808	6.79315	0.00150107
4.16739	0.00130669	4.61007	0.00137762	2.23988	0.000709298	4.95066	0.00140983	6.80327	0.00150408
4.17305	0.00130847	4.61856	0.00138017	2.24288	0.000710249	4.95701	0.00141164	6.81339	0.00150709
4.1787	0.00131025	4.62706	0.00138271	2.24604	0.000711253	4.96356	0.00141351	6.82339	0.00151006
4.18455	0.00131208	4.63571	0.0013853	2.24925	0.000712269	4.97028	0.00141543	6.83329	0.00151301
4.19066	0.00131401	4.64447	0.00138793	2.25252	0.000713307	4.97699	0.00141735	6.84319	0.00151596
4.19699	0.001316	4.65305	0.0013905	2.25593	0.000714389	4.98352	0.00141921	6.85308	0.0015189
4.20347	0.00131803	4.66124	0.00139295	2.25943	0.000715496	4.98992	0.00142104	6.86285	0.00152181
4.21004	0.0013201	4.66913	0.00139531	2.26294	0.00071661	4.99634	0.00142287	6.87248	0.00152467
4.21659	0.00132215	4.67696	0.00139766	2.26654	0.000717751	5.0028	0.00142472	6.88208	0.00152753
4.22296	0.00132416	4.6848	0.0014	2.27031	0.000718947	5.00919	0.00142654	6.89167	0.00153038
4.22902	0.00132606	4.69258	0.00140234	2.27423	0.000720191	5.0155	0.00142834	6.90112	0.00153319
4.23476	0.00132786	4.7004	0.00140468	2.27829	0.000721476	5.02186	0.00143015	6.91035	0.00153594
4.24033	0.00132962	4.70839	0.00140707	2.28242	0.000722788	5.02826	0.00143198	6.91945	0.00153865
4.24599	0.0013314	4.71648	0.00140949	2.28653	0.000724089	5.03454	0.00143377	6.92845	0.00154133
4.25198	0.00133328	4.72441	0.00141187	2.29051	0.000725353	5.04073	0.00143554	6.93727	0.00154395
4.25832	0.00133527	4.73202	0.00141415	2.29444	0.000726597	5.04709	0.00143736	6.94591	0.00154652
4.26496	0.00133736	4.73944	0.00141637	2.29836	0.00072784	5.05377	0.00143926	6.95447	0.00154907
4.27179	0.0013395	4.7469	0.00141861	2.30221	0.000729062	5.06069	0.00144124	6.96305	0.00155162
4.27858	0.00134164	4.75454	0.00142089	2.30593	0.000730242	5.0676	0.00144321	6.97169	0.0015542
4.28518	0.00134371	4.76237	0.00142324	2.30963	0.000731413	5.07437	0.00144514	6.98035	0.00155677
4.29173	0.00134577	4.77043	0.00142565	2.3135	0.000732642	5.08106	0.00144705	6.9889	0.00155932
4.29845	0.00134789	4.77872	0.00142814	2.31754	0.000733924	5.08784	0.00144899	6.99725	0.0015618
4.30534	0.00135005	4.7872	0.00143067	2.3215	0.000735179	5.09481	0.00145098	7.00546	0.00156424
4.31223	0.00135222	4.79576	0.00143324	2.32526	0.000736369	5.10194	0.00145301	7.01369	0.00156669
4.31901	0.00135434	4.8043	0.0014358	2.32895	0.00073754	5.10913	0.00145507	7.02204	0.00156918
4.32561	0.00135642	4.81274	0.00143833	2.33274	0.000738742	5.11633	0.00145712	7.03043	0.00157168
4.33203	0.00135844	4.82107	0.00144082	2.33664	0.00073998	5.12358	0.00145919	7.0387	0.00157414
4.33833	0.00136042	4.82936	0.00144331	2.34055	0.000741218	5.13087	0.00146127	7.04674	0.00157653
4.34463	0.0013624	4.83764	0.00144579	2.34429	0.000742404	5.13811	0.00146334	7.05453	0.00157885
4.35091	0.00136437	4.84594	0.00144827	2.34779	0.000743513	5.14523	0.00146537	7.06225	0.00158115
4.35702	0.00136629	4.8543	0.00145078	2.35119	0.000744592	5.15234	0.0014674	7.07016	0.0015835
4.36287	0.00136813	4.86283	0.00145333	2.35484	0.000745749	5.15948	0.00146944	7.07835	0.00158594
4.36852	0.00136991	4.87154	0.00145594	2.3589	0.000747036	5.16655	0.00147146	7.08664	0.00158841
4.37416	0.00137168	4.88023	0.00145854	2.36314	0.000748383	5.17355	0.00147346	7.09492	0.00159087
4.37992	0.00137349	4.88864	0.00146106	2.36719	0.000749667	5.1806	0.00147547	7.10323	0.00159334
4.38572	0.00137531	4.89678	0.0014635	2.37094	0.000750856	5.18783	0.00147753	7.11155	0.00159582
4.3915	0.00137713	4.90494	0.00146595	2.3746	0.000752015	5.19525	0.00147965	7.11979	0.00159827
4.39732	0.00137896	4.91324	0.00146843	2.37833	0.0007532	5.20281	0.00148181	7.12792	0.00160069
4.40321	0.00138081	4.9215	0.00147091	2.3821	0.000754394	5.2104	0.00148398	7.13603	0.0016031
4.4092	0.0013827	4.92959	0.00147333	2.38578	0.000755559	5.218	0.00148615	7.1442	0.00160554
4.41533	0.00138462	4.93768	0.00147575	2.3893	0.000756678	5.2256	0.00148832	7.15252	0.00160801
4.42161	0.0013866	4.94609	0.00147827	2.3927	0.000757754	5.23316	0.00149047	7.16087	0.0016105
4.42806	0.00138862	4.95484	0.00148089	2.39601	0.000758804	5.24068	0.00149262	7.16903	0.00161293
4.43477	0.00139073	4.96375	0.00148356	2.39933	0.000759856	5.24821	0.00149477	7.17694	0.00161528
4.44172	0.00139292	4.97275	0.00148626	2.40277	0.000760948	5.25569	0.00149691	7.18474	0.0016176
4.4486	0.00139508	4.982	0.00148903	2.40641	0.000762102	5.26305	0.00149901	7.19255	0.00161993
4.4552	0.00139716	4.99159	0.0014919	2.41024	0.000763316	5.27035	0.00150109	7.20035	0.00162225
4.46176	0.00139922	5.00144	0.00149485	2.41425	0.00076459	5.27761	0.00150316	7.20812	0.00162456
4.46856	0.00140136	5.01147	0.00149786	2.41844	0.000765917	5.28482	0.00150522	7.21593	0.00162689
4.47558	0.00140356	5.02162	0.0015009	2.42263	0.000767247	5.29201	0.00150728	7.22384	0.00162924
4.48257	0.00140576	5.03171	0.00150392	2.4267	0.000768536	5.29927	0.00150935	7.23182	0.00163162
4.48948	0.00140793	5.04159	0.00150688	2.43067	0.000769795	5.30653	0.00151142	7.23977	0.00163398
4.49638	0.0014101	5.05134	0.0015098	2.43469	0.000771072	5.31353	0.00151342	7.24772	0.00163635
4.5032	0.00141225	5.06106	0.00151272	2.43884	0.000772387	5.32017	0.00151532	7.25581	0.00163876
4.50987	0.00141434	5.07079	0.00151563	2.44302	0.000773713	5.32669	0.00151718	7.26413	0.00164124
4.51648	0.00141642	5.08043	0.00151852	2.4471	0.000775007	5.33343	0.0015191	7.27262	0.00164376
4.52312	0.00141851	5.08988	0.00152135	2.45109	0.000776272	5.34046	0.00152111	7.28123	0.00164632
4.5297	0.00142058	5.09901	0.00152409	2.45517	0.000777564	5.34765	0.00152316	7.29006	0.00164895
4.53617	0.00142261	5.10779	0.00152672	2.45944	0.00077892	5.35493	0.00152524	7.29919	0.00165167
4.54254	0.00142462	5.11645	0.00152931	2.46374	0.000780284	5.36227	0.00152734	7.30854	0.00165445
4.5489	0.00142661	5.12519	0.00153193	2.46775	0.000781555	5.36953	0.00152941	7.31794	0.00165725
4.55537	0.00142865	5.13403	0.00153458	2.47135	0.000782697	5.37659	0.00153142	7.32721	0.00166001
4.56209	0.00143076	5.14287	0.00153723	2.47476	0.000783776	5.38346	0.00153339	7.33632	0.00166272
4.56905	0.00143295	5.15168	0.00153987	2.47826	0.000784889	5.39026	0.00153533	7.34541	0.00166543
4.57616	0.00143519	5.16053	0.00154252	2.48191	0.000786045	5.39698	0.00153725	7.35461	0.00166817
4.5833	0.00143743	5.1696	0.00154524	2.48549	0.000787181	5.40351	0.00153911	7.36378	0.0016709
4.59035	0.00143965	5.17899	0.00154805	2.48893	0.00078827	5.40992	0.00154094	7.37277	0.00167358
4.5972	0.0014418	5.18856	0.00155092	2.49242	0.000789378	5.41632	0.00154277	7.38168	0.00167623
4.6039	0.00144391	5.19801	0.00155375	2.4962	0.000790576	5.42275	0.00154461	7.39074	0.00167892
4.61059	0.00144601	5.20718	0.0015565	2.50023	0.000791855	5.42921	0.00154645	7.40001	0.00168168
4.61726	0.00144811	5.21621	0.0015592	2.50428	0.000793139	5.43581	0.00154834	7.40928	0.00168444
4.62378	0.00145016	5.22535	0.00156194	2.5081	0.000794352	5.44266	0.00155029	7.41825	0.00168712
4.63021	0.00145218	5.23469	0.00156474	2.51154	0.000795441	5.44981	0.00155233	7.42693	0.0016897
4.63672	0.00145423	5.24415	0.00156758	2.51456	0.000796401	5.45724	0.00155445	7.43561	0.00169228
4.64334	0.00145631	5.25378	0.00157046	2.51739	0.000797296	5.46489	0.00155664	7.4446	0.00169496
4.65004	0.00145841	5.26366	0.00157342	2.52026	0.000798208	5.47269	0.00155887	7.45401	0.00169776
4.6568	0.00146054	5.27371	0.00157643	2.52321	0.000799143	5.48068	0.00156115	7.46359	0.00170061
4.66363	0.00146269	5.28388	0.00157948	2.52617	0.00080008	5.48888	0.00156349	7.47294	0.0017034
4.67042	0.00146482	5.29432	0.00158261	2.52927	0.000801065	5.49719	0.00156586	7.48192	0.00170607
4.67721	0.00146696	5.30521	0.00158587	2.53278	0.000802177	5.50542	0.00156821	7.49072	0.00170869
4.68419	0.00146915	5.31639	0.00158923	2.53673	0.00080343	5.51361	0.00157055	7.49958	0.00171133
4.69146	0.00147144	5.32744	0.00159254	2.54094	0.000804765	5.52183	0.0015729	7.50838	0.00171395
4.69887	0.00147377	5.33813	0.00159574	2.54525	0.000806133	5.53005	0.00157525	7.51697	0.00171651
4.70634	0.00147612	5.34856	0.00159886	2.54961	0.000807515	5.53832	0.00157761	7.52545	0.00171903
4.71394	0.00147851	5.3589	0.00160196	2.55402	0.000808913	5.5467	0.00158	7.53396	0.00172157
4.72168	0.00148094	5.36921	0.00160505	2.55853	0.000810344	5.55517	0.00158242	7.54256	0.00172413
4.72947	0.00148339	5.3795	0.00160814	2.56328	0.000811851	5.56357	0.00158482	7.55123	0.00172671
4.73719	0.00148582	5.38977	0.00161122	2.56833	0.000813453	5.57176	0.00158716	7.55997	0.00172931
4.74483	0.00148822	5.4	0.00161428	2.57353	0.000815103	5.57972	0.00158943	7.56887	0.00173196
4.75246	0.00149062	5.41017	0.00161733	2.57866	0.000816728	5.58749	0.00159165	7.57793	0.00173466
4.76001	0.00149299	5.42033	0.00162037	2.58363	0.000818304	5.59509	0.00159382	7.58704	0.00173737
4.76731	0.00149529	5.43058	0.00162345	2.58857	0.000819871	5.60261	0.00159597	7.59604	0.00174005
4.77422	0.00149746	5.44091	0.00162654	2.59364	0.00082148	5.61019	0.00159813	7.60487	0.00174268
4.78081	0.00149954	5.45124	0.00162964	2.59887	0.000823138	5.61781	0.00160031	7.61346	0.00174524
4.78724	0.00150156	5.46157	0.00163273	2.60414	0.000824809	5.62532	0.00160245	7.62179	0.00174772
4.79371	0.00150359	5.47179	0.0016358	2.60932	0.000826454	5.63259	0.00160453	7.63005	0.00175018
4.8004	0.0015057	5.48168	0.00163876	2.61436	0.000828051	5.63973	0.00160657	7.63859	0.00175272
4.80744	0.00150791	5.49116	0.0016416	2.61918	0.000829581	5.64691	0.00160862	7.64758	0.0017554
4.81478	0.00151022	5.50051	0.0016444	2.62373	0.000831022	5.65419	0.0016107	7.65698	0.0017582
4.82226	0.00151257	5.51012	0.00164729	2.628	0.000832377	5.66148	0.00161278	7.66659	0.00176106
4.82974	0.00151492	5.52016	0.00165029	2.63206	0.000833666	5.66879	0.00161487	7.67614	0.0017639
4.83732	0.00151731	5.53044	0.00165338	2.63602	0.000834922	5.67617	0.00161698	7.68536	0.00176665
4.84517	0.00151978	5.54072	0.00165646	2.63995	0.000836168	5.6837	0.00161913	7.69409	0.00176925
4.8533	0.00152233	5.55089	0.00165951	2.64387	0.000837412	5.69138	0.00162132	7.70245	0.00177174
4.86148	0.00152491	5.56098	0.00166253	2.64783	0.000838667	5.69913	0.00162353	7.7107	0.00177419
4.86957	0.00152745	5.57107	0.00166556	2.65187	0.000839947	5.70684	0.00162574	7.71894	0.00177665
4.87752	0.00152995	5.58125	0.00166861	2.65592	0.000841234	5.71447	0.00162792	7.72712	0.00177908
4.8853	0.00153239	5.59151	0.00167168	2.65984	0.000842476	5.7221	0.0016301	7.73525	0.0017815
4.89286	0.00153477	5.60185	0.00167478	2.66354	0.000843651	5.72983	0.0016323	7.74343	0.00178394
4.90019	0.00153708	5.61217	0.00167787	2.66722	0.000844819	5.73762	0.00163453	7.75179	0.00178643
4.90742	0.00153935	5.62226	0.0016809	2.67119	0.000846076	5.74538	0.00163674	7.76037	0.00178899
4.91461	0.00154161	5.63198	0.00168381	2.67552	0.000847452	5.75314	0.00163896	7.76919	0.00179161
4.92162	0.00154382	5.64147	0.00168666	2.68009	0.0008489	5.76102	0.00164121	7.77821	0.0017943
4.92826	0.00154591	5.65088	0.00168948	2.68476	0.00085038	5.769	0.00164349	7.78739	0.00179703
4.93459	0.0015479	5.66024	0.00169228	2.68956	0.000851903	5.77698	0.00164577	7.79659	0.00179977
4.94084	0.00154986	5.66958	0.00169508	2.69453	0.00085348	5.78487	0.00164802	7.80565	0.00180247
4.94721	0.00155187	5.67906	0.00169793	2.69953	0.000855066	5.79264	0.00165024	7.81443	0.00180509
4.95377	0.00155393	5.68881	0.00170085	2.70435	0.000856595	5.80033	0.00165244	7.82304	0.00180765
4.96057	0.00155607	5.69879	0.00170384	2.70895	0.000858054	5.80799	0.00165463	7.83167	0.00181022
4.9677	0.00155831	5.70895	0.00170689	2.71349	0.000859493	5.81563	0.00165681	7.84046	0.00181284
4.9751	0.00156064	5.71922	0.00170997	2.71808	0.00086095	5.82316	0.00165896	7.84941	0.0018155
4.98249	0.00156296	5.7295	0.00171305	2.72274	0.000862429	5.83053	0.00166106	7.8584	0.00181818
4.98979	0.00156526	5.73975	0.00171612	2.7274	0.000863908	5.83779	0.00166314	7.86727	0.00182082
4.99719	0.00156758	5.74994	0.00171917	2.73204	0.000865378	5.84508	0.00166522	7.87598	0.00182342
5.00476	0.00156997	5.76009	0.00172222	2.73671	0.000866861	5.85248	0.00166734	7.8847	0.00182601
5.01239	0.00157237	5.77025	0.00172526	2.74147	0.000868368	5.86001	0.00166949	7.89355	0.00182865
5.02	0.00157476	5.78036	0.0017283	2.74626	0.00086989	5.86761	0.00167166	7.90257	0.00183133
5.02772	0.00157719	5.79027	0.00173127	2.75111	0.000871427	5.87524	0.00167384	7.91179	0.00183408
5.03558	0.00157966	5.79991	0.00173416	2.75611	0.000873012	5.88301	0.00167606	7.92114	0.00183687
5.04348	0.00158215	5.80933	0.00173698	2.76129	0.000874657	5.891	0.00167834	7.93036	0.00183961
5.05134	0.00158462	5.81851	0.00173973	2.76654	0.000876323	5.89915	0.00168066	7.93928	0.00184227
5.05914	0.00158707	5.82739	0.0017424	2.77175	0.000877976	5.90724	0.00168298	7.94798	0.00184486
5.06683	0.00158949	5.83612	0.00174501	2.77694	0.000879622	5.91517	0.00168524	7.95657	0.00184742
5.07445	0.00159189	5.84494	0.00174766	2.78207	0.000881247	5.92296	0.00168747	7.96506	0.00184995
5.08214	0.00159431	5.85394	0.00175036	2.78704	0.000882826	5.93069	0.00168968	7.97338	0.00185243
5.09002	0.00159678	5.86309	0.0017531	2.79197	0.00088439	5.9384	0.00169188	7.9815	0.00185485
5.0981	0.00159933	5.87238	0.00175589	2.79699	0.000885981	5.94612	0.00169408	7.98942	0.0018572
5.10644	0.00160195	5.88177	0.0017587	2.80198	0.000887564	5.95402	0.00169634	7.99707	0.00185948
5.11508	0.00160467	5.89112	0.0017615	2.80671	0.000889065	5.96225	0.00169869	8.00443	0.00186168
5.12404	0.00160749	5.90032	0.00176426	2.81112	0.000890463	5.97072	0.00170111	8.01158	0.0018638
5.13323	0.00161038	5.90929	0.00176695	2.81525	0.000891775	5.97932	0.00170357	8.01871	0.00186593
5.14258	0.00161332	5.91807	0.00176958	2.81908	0.000892989	5.98812	0.00170608	8.026	0.0018681
5.15207	0.0016163	5.92678	0.0017722	2.82249	0.00089407	5.99717	0.00170867	8.03358	0.00187036
5.16176	0.00161935	5.93547	0.0017748	2.82554	0.000895039	6.00626	0.00171126	8.04151	0.00187272
5.17162	0.00162245	5.94414	0.0017774	2.82848	0.000895971	6.01509	0.00171379	8.04975	0.00187517
5.18153	0.00162557	5.9528	0.00178	2.83146	0.000896918	6.02373	0.00171626	8.05814	0.00187767
5.19133	0.00162866	5.9615	0.00178261	2.83451	0.000897883	6.03242	0.00171874	8.06652	0.00188017
5.20094	0.00163168	5.97026	0.00178523	2.83769	0.000898891	6.04118	0.00172124	8.07487	0.00188266
5.21036	0.00163464	5.97913	0.00178789	2.8411	0.000899975	6.04994	0.00172374	8.08331	0.00188517
5.21958	0.00163754	5.9881	0.00179058	2.84467	0.000901107	6.05867	0.00172624	8.09189	0.00188773
5.22855	0.00164036	5.99707	0.00179327	2.84824	0.000902241	6.06745	0.00172875	8.10051	0.00189029
5.23725	0.0016431	6.00592	0.00179593	2.85183	0.000903378	6.07629	0.00173127	8.10898	0.00189282
5.24571	0.00164576	6.01462	0.00179854	2.85547	0.000904532	6.08517	0.00173381	8.11731	0.0018953
5.25394	0.00164835	6.02328	0.00180113	2.85916	0.000905704	6.09411	0.00173636	8.12579	0.00189783
5.26203	0.0016509	6.03196	0.00180373	2.86296	0.000906908	6.10321	0.00173896	8.1347	0.00190048
5.27009	0.00165343	6.04069	0.00180635	2.86695	0.000908175	6.11255	0.00174163	8.14389	0.00190322
5.27819	0.00165598	6.04937	0.00180896	2.87114	0.000909505	6.12202	0.00174434	8.15314	0.00190597
5.28636	0.00165855	6.05784	0.00181149	2.87538	0.000910849	6.13142	0.00174702	8.16252	0.00190877
5.29456	0.00166113	6.06607	0.00181396	2.87951	0.00091216	6.1408	0.0017497	8.17219	0.00191165
5.30277	0.00166371	6.07423	0.00181641	2.88354	0.000913438	6.15032	0.00175242	8.18204	0.00191458
5.31101	0.00166631	6.0824	0.00181886	2.8875	0.000914696	6.16002	0.00175519	8.19186	0.00191751
5.31929	0.00166891	6.09058	0.00182131	2.89127	0.000915892	6.16973	0.00175797	8.20165	0.00192043
5.32761	0.00167153	6.09875	0.00182376	2.89467	0.000916969	6.17935	0.00176072	8.2116	0.00192339
5.33595	0.00167415	6.1069	0.00182621	2.89777	0.000917953	6.189	0.00176347	8.22182	0.00192643
5.34431	0.00167678	6.11495	0.00182862	2.90088	0.000918941	6.19874	0.00176626	8.23225	0.00192954
5.35273	0.00167943	6.12281	0.00183098	2.90419	0.000919991	6.20848	0.00176904	8.24273	0.00193266
5.36117	0.00168209	6.1305	0.00183328	2.90752	0.000921046	6.21809	0.00177179	8.25311	0.00193576
5.36952	0.00168472	6.1381	0.00183556	2.91063	0.000922032	6.22759	0.0017745	8.26335	0.00193881
5.3778	0.00168732	6.14566	0.00183783	2.9135	0.000922945	6.23697	0.00177718	8.2734	0.0019418
5.38614	0.00168995	6.15313	0.00184007	2.91626	0.000923819	6.24615	0.00177981	8.28321	0.00194473
5.39465	0.00169262	6.16051	0.00184229	2.91895	0.000924672	6.25514	0.00178237	8.29288	0.00194761
5.40317	0.0016953	6.16789	0.0018445	2.92168	0.000925539	6.26395	0.00178489	8.30258	0.0019505
5.41152	0.00169793	6.17534	0.00184673	2.92469	0.000926495	6.27259	0.00178736	8.31245	0.00195344
5.41964	0.00170048	6.1828	0.00184897	2.92807	0.000927566	6.28105	0.00178978	8.32239	0.0019564
5.42758	0.00170299	6.19014	0.00185117	2.93161	0.000928688	6.28938	0.00179216	8.33232	0.00195936
5.43545	0.00170546	6.1972	0.00185329	2.93507	0.000929787	6.29782	0.00179457	8.34222	0.00196231
5.44326	0.00170792	6.20407	0.00185535	2.93841	0.000930847	6.30656	0.00179707	8.35212	0.00196526
5.45099	0.00171035	6.21101	0.00185743	2.94166	0.000931876	6.31554	0.00179963	8.36203	0.00196821
5.45862	0.00171275	6.21818	0.00185958	2.94479	0.00093287	6.3246	0.00180222	8.37193	0.00197116
5.46616	0.00171512	6.22549	0.00186177	2.94781	0.00093383	6.3338	0.00180485	8.38183	0.00197411
5.47365	0.00171748	6.23278	0.00186396	2.95082	0.000934785	6.34316	0.00180752	8.39175	0.00197707
5.4812	0.00171986	6.23999	0.00186612	2.95399	0.000935789	6.35255	0.00181021	8.40167	0.00198002
5.48894	0.00172229	6.24724	0.0018683	2.95749	0.000936899	6.36191	0.00181288	8.41158	0.00198297
5.49688	0.00172479	6.25461	0.00187051	2.96141	0.000938145	6.37116	0.00181553	8.42157	0.00198595
5.50494	0.00172733	6.26211	0.00187276	2.96564	0.000939486	6.38019	0.00181811	8.43176	0.00198899
5.51311	0.0017299	6.26962	0.00187501	2.96991	0.00094084	6.38898	0.00182062	8.44222	0.00199211
5.52136	0.0017325	6.27714	0.00187727	2.97399	0.000942135	6.39759	0.00182308	8.45298	0.00199531
5.52957	0.00173508	6.28479	0.00187956	2.97784	0.000943356	6.40603	0.00182549	8.46391	0.00199857
5.5376	0.0017376	6.29262	0.00188191	2.98153	0.000944527	6.41426	0.00182785	8.47487	0.00200183
5.54541	0.00174006	6.30052	0.00188428	2.98519	0.000945687	6.4224	0.00183017	8.48578	0.00200509
5.55295	0.00174244	6.30832	0.00188662	2.98891	0.000946869	6.43069	0.00183254	8.4966	0.00200831
5.56017	0.00174471	6.31593	0.0018889	2.99277	0.000948093	6.43929	0.001835	8.50725	0.00201148
5.56713	0.0017469	6.32337	0.00189113	2.99673	0.000949351	6.44811	0.00183752	8.51773	0.00201461
5.57404	0.00174907	6.33071	0.00189333	3.00078	0.000950636	6.45707	0.00184008	8.52796	0.00201766
5.58095	0.00175125	6.33815	0.00189557	3.00493	0.000951953	6.46613	0.00184267	8.53782	0.00202059
5.58769	0.00175337	6.34584	0.00189787	3.00914	0.000953287	6.47511	0.00184523	8.54732	0.00202343
5.59418	0.00175541	6.35376	0.00190025	3.01327	0.000954598	6.48383	0.00184773	8.55664	0.0020262
5.60058	0.00175742	6.36181	0.00190266	3.01723	0.000955855	6.49231	0.00185015	8.566	0.00202899
5.60708	0.00175947	6.36995	0.0019051	3.02097	0.000957041	6.50073	0.00185256	8.57555	0.00203184
5.61384	0.0017616	6.3781	0.00190755	3.02445	0.000958145	6.5092	0.00185498	8.58537	0.00203476
5.62092	0.00176382	6.38613	0.00190996	3.02763	0.000959155	6.51768	0.0018574	8.59538	0.00203775
5.62819	0.00176611	6.39408	0.00191234	3.03061	0.0009601	6.52612	0.00185981	8.60532	0.00204071
5.63547	0.0017684	6.40205	0.00191473	3.0336	0.000961048	6.53445	0.00186219	8.61496	0.00204358
5.64263	0.00177066	6.40991	0.00191709	3.03672	0.000962039	6.5426	0.00186452	8.62438	0.00204639
5.64964	0.00177286	6.41746	0.00191936	3.03995	0.000963064	6.55056	0.0018668	8.63387	0.00204922
5.6564	0.00177499	6.42476	0.00192154	3.04318	0.000964089	6.55833	0.00186902	8.64358	0.00205211
5.66282	0.00177701	6.43203	0.00192373	3.04628	0.00096507	6.56588	0.00187118	8.65335	0.00205502
5.66902	0.00177896	6.43943	0.00192594	3.04912	0.000965974	6.57322	0.00187328	8.66305	0.00205792
5.6752	0.00178091	6.44683	0.00192816	3.05174	0.000966805	6.58043	0.00187534	8.67273	0.0020608
5.68139	0.00178286	6.45403	0.00193032	3.0543	0.000967618	6.58766	0.0018774	8.68244	0.00206369
5.68756	0.0017848	6.46093	0.00193239	3.05697	0.000968464	6.59504	0.00187951	8.69223	0.00206661
5.69368	0.00178672	6.46772	0.00193443	3.05975	0.000969345	6.60255	0.00188166	8.70222	0.00206959
5.69967	0.00178861	6.47473	0.00193653	3.06256	0.000970238	6.61008	0.00188381	8.71246	0.00207264
5.7055	0.00179045	6.48215	0.00193876	3.06546	0.000971157	6.61759	0.00188596	8.72267	0.00207569
5.71134	0.00179228	6.48986	0.00194107	3.06858	0.000972148	6.62513	0.00188811	8.73255	0.00207863
5.71744	0.0017942	6.49766	0.00194341	3.07196	0.00097322	6.63276	0.00189029	8.7421	0.00208148
5.72377	0.0017962	6.50552	0.00194577	3.07541	0.000974316	6.6404	0.00189248	8.75168	0.00208433
5.73012	0.00179819	6.51359	0.00194819	3.07875	0.000975374	6.64795	0.00189464	8.76141	0.00208723
5.73646	0.00180019	6.52188	0.00195068	3.08203	0.000976417	6.6554	0.00189677	8.77111	0.00209012
5.743	0.00180225	6.53011	0.00195315	3.0855	0.000977518	6.66291	0.00189891	8.78069	0.00209298
5.74966	0.00180434	6.53807	0.00195554	3.08929	0.000978719	6.67058	0.0019011	8.79023	0.00209582
5.75618	0.0018064	6.54573	0.00195783	3.09335	0.000980006	6.67835	0.00190333	8.7998	0.00209868
5.7625	0.00180839	6.55324	0.00196009	3.09758	0.00098135	6.68612	0.00190555	8.80947	0.00210156
5.76883	0.00181038	6.56084	0.00196237	3.10193	0.000982729	6.69378	0.00190774	8.81931	0.00210449
5.77524	0.0018124	6.56876	0.00196474	3.10638	0.000984144	6.70133	0.00190989	8.82928	0.00210746
5.78165	0.00181441	6.57696	0.00196721	3.111	0.000985608	6.70895	0.00191207	8.83926	0.00211044
5.788	0.00181641	6.58518	0.00196967	3.11578	0.000987126	6.71685	0.00191433	8.84928	0.00211343
5.79436	0.00181841	6.59314	0.00197206	3.12066	0.000988673	6.72494	0.00191664	8.85938	0.00211644
5.80074	0.00182042	6.6008	0.00197436	3.12543	0.000990186	6.73295	0.00191894	8.86956	0.00211947
5.80704	0.00182241	6.60832	0.00197661	3.12981	0.000991576	6.74075	0.00192116	8.87987	0.00212254
5.81322	0.00182435	6.61589	0.00197888	3.13372	0.000992817	6.74836	0.00192334	8.89039	0.00212568
5.81937	0.00182629	6.62355	0.00198118	3.13739	0.000993982	6.75576	0.00192545	8.90101	0.00212885
5.82551	0.00182822	6.63119	0.00198348	3.141	0.000995129	6.76282	0.00192747	8.91159	0.002132
5.83163	0.00183015	6.63871	0.00198573	3.14444	0.00099622	6.76958	0.0019294	8.92221	0.00213516
5.83768	0.00183205	6.64613	0.00198796	3.14758	0.000997217	6.77623	0.00193131	8.93316	0.00213843
5.84372	0.00183395	6.65358	0.00199019	3.15056	0.000998162	6.78287	0.0019332	8.94466	0.00214186
5.8499	0.0018359	6.66118	0.00199247	3.15356	0.000999113	6.78945	0.00193509	8.95654	0.0021454
5.8562	0.00183788	6.66891	0.00199479	3.15659	0.00100008	6.79597	0.00193695	8.96837	0.00214893
5.86236	0.00183982	6.67666	0.00199712	3.15961	0.00100103	6.80259	0.00193884	8.97996	0.00215238
5.86821	0.00184166	6.68432	0.00199942	3.16264	0.00100199	6.8094	0.00194079	8.99148	0.00215582
5.87382	0.00184343	6.69185	0.00200167	3.1657	0.00100297	6.81633	0.00194277	9.00303	0.00215926
5.87939	0.00184518	6.69938	0.00200394	3.16873	0.00100393	6.82317	0.00194473	9.01454	0.00216269
5.88502	0.00184695	6.70707	0.00200624	3.17174	0.00100488	6.82981	0.00194662	9.02594	0.00216609
5.89073	0.00184875	6.71479	0.00200856	3.17492	0.00100589	6.83635	0.00194849	9.03737	0.0021695
5.89642	0.00185054	6.72232	0.00201082	3.17836	0.00100698	6.843	0.00195039	9.04894	0.00217295
5.90204	0.00185231	6.72972	0.00201304	3.18186	0.00100809	6.84966	0.0019523	9.0606	0.00217642
5.90767	0.00185408	6.73726	0.0020153	3.18518	0.00100915	6.85609	0.00195414	9.07226	0.0021799
5.91356	0.00185594	6.74499	0.00201762	3.18828	0.00101013	6.86235	0.00195593	9.08387	0.00218336
5.91988	0.00185793	6.75276	0.00201995	3.19123	0.00101107	6.86869	0.00195774	9.09541	0.0021868
5.92663	0.00186005	6.76049	0.00202227	3.19418	0.001012	6.87513	0.00195958	9.10684	0.00219021
5.93367	0.00186227	6.76824	0.0020246	3.19711	0.00101293	6.8815	0.0019614	9.11815	0.00219358
5.94091	0.00186455	6.77597	0.00202692	3.19987	0.00101381	6.88779	0.0019632	9.12938	0.00219693
5.94831	0.00186688	6.78351	0.00202918	3.20241	0.00101462	6.89414	0.00196502	9.14055	0.00220026
5.95576	0.00186922	6.79067	0.00203133	3.20493	0.00101542	6.9006	0.00196686	9.15172	0.00220359
5.96311	0.00187154	6.79751	0.00203338	3.20763	0.00101627	6.90706	0.00196871	9.16291	0.00220693
5.97029	0.0018738	6.80417	0.00203538	3.21051	0.00101719	6.91345	0.00197054	9.17406	0.00221025
5.97746	0.00187605	6.81081	0.00203737	3.21355	0.00101815	6.91986	0.00197237	9.18523	0.00221358
5.98472	0.00187834	6.81754	0.00203939	3.21692	0.00101922	6.92642	0.00197425	9.1965	0.00221695
5.99189	0.0018806	6.82443	0.00204146	3.22084	0.00102047	6.93316	0.00197617	9.20792	0.00222035
5.99867	0.00188273	6.83147	0.00204357	3.22533	0.00102189	6.94	0.00197813	9.21952	0.00222381
6.00499	0.00188472	6.83862	0.00204572	3.23009	0.0010234	6.94674	0.00198005	9.23129	0.00222732
6.01104	0.00188662	6.84585	0.00204789	3.23487	0.00102492	6.95322	0.00198191	9.24323	0.00223088
6.01707	0.00188852	6.85313	0.00205007	3.2397	0.00102645	6.9595	0.0019837	9.25529	0.00223448
6.02318	0.00189045	6.86039	0.00205225	3.24473	0.00102805	6.96579	0.0019855	9.26741	0.00223809
6.02939	0.0018924	6.86754	0.0020544	3.2499	0.00102969	6.97216	0.00198732	9.27953	0.0022417
6.03566	0.00189438	6.87459	0.00205651	3.25489	0.00103127	6.97855	0.00198915	9.2916	0.0022453
6.04202	0.00189638	6.8816	0.00205861	3.25944	0.00103271	6.98494	0.00199098	9.30359	0.00224888
6.04851	0.00189842	6.88869	0.00206074	3.26349	0.001034	6.99143	0.00199283	9.31555	0.00225245
6.05511	0.0019005	6.89598	0.00206293	3.2672	0.00103518	6.99812	0.00199474	9.32749	0.00225601
6.06167	0.00190257	6.90346	0.00206518	3.27081	0.00103632	7.0049	0.00199668	9.33933	0.00225954
6.06816	0.00190461	6.91102	0.00206744	3.27449	0.00103749	7.01159	0.0019986	9.35111	0.00226305
6.07462	0.00190664	6.91853	0.0020697	3.27825	0.00103868	7.01799	0.00200043	9.36298	0.00226659
6.08108	0.00190868	6.92594	0.00207192	3.28197	0.00103987	7.02412	0.00200218	9.37497	0.00227017
6.08757	0.00191072	6.93321	0.0020741	3.28558	0.00104101	7.03023	0.00200393	9.38693	0.00227373
6.09412	0.00191278	6.94046	0.00207628	3.28907	0.00104212	7.03663	0.00200576	9.39881	0.00227728
6.10067	0.00191484	6.94789	0.00207851	3.29241	0.00104318	7.04332	0.00200767	9.41067	0.00228081
6.10707	0.00191686	6.95568	0.00208085	3.29563	0.0010442	7.05009	0.00200961	9.42243	0.00228432
6.11328	0.00191882	6.96377	0.00208327	3.29889	0.00104523	7.05683	0.00201153	9.43397	0.00228776
6.1194	0.00192074	6.97197	0.00208573	3.30238	0.00104634	7.06364	0.00201348	9.44545	0.00229119
6.12549	0.00192266	6.98013	0.00208818	3.30613	0.00104753	7.07074	0.00201551	9.45716	0.00229468
6.13146	0.00192454	6.98823	0.00209061	3.31	0.00104876	7.07828	0.00201767	9.46919	0.00229827
6.13722	0.00192635	6.9964	0.00209307	3.31389	0.00105	7.08622	0.00201994	9.48129	0.00230188
6.14281	0.00192811	7.00474	0.00209557	3.31778	0.00105123	7.09426	0.00202224	9.49323	0.00230544
6.14835	0.00192986	7.01311	0.00209808	3.32164	0.00105246	7.10208	0.00202447	9.5051	0.00230898
6.15384	0.00193158	7.02123	0.00210052	3.32541	0.00105365	7.10958	0.00202662	9.51697	0.00231252
6.15932	0.00193331	7.02923	0.00210292	3.32904	0.0010548	7.11699	0.00202874	9.52872	0.00231603
6.16507	0.00193512	7.03751	0.00210541	3.33259	0.00105593	7.12452	0.00203089	9.54022	0.00231945
6.17126	0.00193707	7.04621	0.00210802	3.33619	0.00105707	7.13229	0.00203311	9.5515	0.00232282
6.17774	0.00193911	7.05511	0.00211069	3.34	0.00105828	7.14035	0.00203542	9.56275	0.00232618
6.18418	0.00194114	7.06394	0.00211334	3.34411	0.00105959	7.14872	0.00203781	9.574	0.00232953
6.19054	0.00194314	7.07266	0.00211596	3.34841	0.00106095	7.15733	0.00204027	9.58508	0.00233283
6.19706	0.0019452	7.08139	0.00211858	3.35261	0.00106229	7.16591	0.00204272	9.59587	0.00233605
6.20398	0.00194737	7.09024	0.00212123	3.35656	0.00106354	7.17411	0.00204507	9.60653	0.00233923
6.21117	0.00194964	7.09921	0.00212393	3.36042	0.00106476	7.18186	0.00204728	9.61731	0.00234245
6.21832	0.00195189	7.10818	0.00212662	3.36435	0.00106601	7.18934	0.00204943	9.62831	0.00234573
6.22529	0.00195408	7.11705	0.00212928	3.36829	0.00106726	7.19679	0.00205155	9.63937	0.00234903
6.23207	0.00195622	7.12581	0.00213191	3.37209	0.00106847	7.20428	0.0020537	9.65024	0.00235227
6.23872	0.00195831	7.13434	0.00213447	3.37562	0.00106959	7.21182	0.00205585	9.66087	0.00235544
6.24536	0.0019604	7.14255	0.00213694	3.37897	0.00107065	7.21928	0.00205799	9.67139	0.00235858
6.25215	0.00196254	7.15053	0.00213933	3.38228	0.0010717	7.22665	0.0020601	9.68194	0.00236173
6.25908	0.00196472	7.15851	0.00214172	3.38561	0.00107276	7.23401	0.0020622	9.69251	0.00236488
6.26594	0.00196689	7.16657	0.00214415	3.38892	0.00107381	7.24135	0.0020643	9.703	0.00236801
6.27264	0.00196899	7.17466	0.00214657	3.3922	0.00107485	7.2485	0.00206634	9.71346	0.00237113
6.27925	0.00197108	7.1827	0.00214899	3.39561	0.00107593	7.25543	0.00206833	9.72404	0.00237429
6.28583	0.00197315	7.19071	0.00215139	3.3992	0.00107707	7.26235	0.00207031	9.73487	0.00237752
6.29234	0.0019752	7.19873	0.0021538	3.40289	0.00107824	7.2694	0.00207232	9.7459	0.00238081
6.29884	0.00197725	7.20677	0.00215621	3.40664	0.00107943	7.27644	0.00207433	9.75697	0.00238411
6.30546	0.00197933	7.21476	0.00215861	3.41054	0.00108067	7.28336	0.00207631	9.76796	0.00238739
6.31223	0.00198146	7.22269	0.00216099	3.41464	0.00108197	7.2903	0.0020783	9.7788	0.00239062
6.31907	0.00198362	7.23076	0.00216341	3.41882	0.0010833	7.29741	0.00208033	9.78944	0.0023938
6.32584	0.00198575	7.23912	0.00216592	3.42299	0.00108462	7.30464	0.0020824	9.79986	0.00239691
6.33245	0.00198783	7.24763	0.00216848	3.42724	0.00108597	7.31199	0.0020845	9.81001	0.00239994
6.33892	0.00198987	7.256	0.00217099	3.43165	0.00108737	7.31946	0.00208664	9.81991	0.00240289
6.34542	0.00199191	7.26424	0.00217346	3.43609	0.00108878	7.32693	0.00208877	9.82968	0.00240581
6.35211	0.00199402	7.27261	0.00217598	3.44043	0.00109016	7.33428	0.00209088	9.8394	0.0024087
6.35893	0.00199617	7.2813	0.00217859	3.44472	0.00109152	7.3416	0.00209297	9.84893	0.00241155
6.36571	0.0019983	7.29033	0.0021813	3.44906	0.0010929	7.34893	0.00209507	9.85816	0.0024143
6.37227	0.00200037	7.29973	0.00218412	3.45345	0.00109429	7.3562	0.00209715	9.86711	0.00241697
6.37857	0.00200236	7.30957	0.00218707	3.45785	0.00109569	7.36329	0.00209918	9.87588	0.00241959
6.38462	0.00200426	7.31975	0.00219013	3.46219	0.00109707	7.37021	0.00210115	9.88445	0.00242215
6.39047	0.0020061	7.32993	0.00219319	3.46647	0.00109843	7.37713	0.00210313	9.89285	0.00242465
6.39631	0.00200794	7.33988	0.00219617	3.47078	0.00109979	7.38416	0.00210514	9.90122	0.00242715
6.40233	0.00200984	7.3495	0.00219906	3.47523	0.00110121	7.39118	0.00210715	9.9097	0.00242968
6.40853	0.00201179	7.3588	0.00220185	3.47978	0.00110265	7.39802	0.00210911	9.91839	0.00243227
6.41478	0.00201376	7.36789	0.00220458	3.4843	0.00110408	7.40468	0.00211101	9.92734	0.00243494
6.42088	0.00201568	7.37698	0.00220731	3.48885	0.00110553	7.41134	0.00211292	9.93643	0.00243766
6.42682	0.00201755	7.38623	0.00221009	3.49368	0.00110706	7.41818	0.00211487	9.94535	0.00244032
6.43274	0.00201941	7.39561	0.00221291	3.49884	0.0011087	7.42529	0.00211691	9.95396	0.00244289
6.43884	0.00202134	7.40515	0.00221577	3.50412	0.00111038	7.43259	0.002119	9.96229	0.00244537
6.44526	0.00202336	7.41483	0.00221868	3.50935	0.00111204	7.43999	0.00212111	9.97049	0.00244782
6.45204	0.0020255	7.42451	0.00222158	3.51448	0.00111367	7.44756	0.00212328	9.97866	0.00245026
6.45913	0.00202773	7.43392	0.00222441	3.5195	0.00111526	7.45537	0.00212551	9.98688	0.00245271
6.46642	0.00203002	7.44294	0.00222711	3.52427	0.00111677	7.46325	0.00212777	9.99526	0.00245521
6.47383	0.00203236	7.45162	0.00222972	3.52862	0.00111815	7.47097	0.00212997	10.0038	0.00245777
6.4814	0.00203474	7.46014	0.00223228	3.53251	0.00111939	7.47855	0.00213214	10.0126	0.0024604
6.48917	0.00203719	7.46869	0.00223485	3.53613	0.00112054	7.48619	0.00213433	10.0216	0.00246307
6.49705	0.00203967	7.47742	0.00223747	3.53974	0.00112168	7.49399	0.00213656	10.0306	0.00246576
6.50481	0.00204212	7.48645	0.00224018	3.54348	0.00112287	7.5018	0.00213879	10.0396	0.00246844
6.51247	0.00204453	7.49575	0.00224297	3.5475	0.00112415	7.50946	0.00214098	10.0485	0.0024711
6.52026	0.00204698	7.5051	0.00224578	3.55187	0.00112554	7.51697	0.00214313	10.0572	0.00247369
6.52821	0.00204949	7.5143	0.00224854	3.55659	0.00112703	7.52439	0.00214526	10.0654	0.00247615
6.53596	0.00205193	7.52326	0.00225123	3.56147	0.00112858	7.53174	0.00214736	10.0734	0.00247852
6.54323	0.00205422	7.532	0.00225386	3.56634	0.00113013	7.53908	0.00214946	10.0813	0.0024809
6.55027	0.00205643	7.5406	0.00225644	3.57123	0.00113168	7.54648	0.00215157	10.0894	0.00248331
6.55747	0.0020587	7.5492	0.00225902	3.5762	0.00113326	7.55378	0.00215366	10.0974	0.00248569
6.5649	0.00206104	7.55779	0.0022616	3.5812	0.00113485	7.56073	0.00215565	10.1051	0.00248798
6.57237	0.0020634	7.56625	0.00226414	3.58619	0.00113643	7.56738	0.00215755	10.1126	0.00249024
6.57975	0.00206572	7.57456	0.00226664	3.59116	0.00113801	7.57399	0.00215944	10.1205	0.00249257
6.58701	0.00206801	7.58285	0.00226913	3.59596	0.00113953	7.58075	0.00216138	10.1285	0.00249497
6.5942	0.00207027	7.59122	0.00227164	3.60036	0.00114093	7.58773	0.00216337	10.1364	0.00249734
6.60128	0.0020725	7.5997	0.00227419	3.60442	0.00114222	7.5951	0.00216548	10.1441	0.00249964
6.60829	0.00207471	7.60828	0.00227676	3.60843	0.00114349	7.60297	0.00216774	10.1516	0.00250187
6.61531	0.00207692	7.61688	0.00227934	3.61261	0.00114482	7.61124	0.0021701	10.159	0.00250408
6.62237	0.00207915	7.62546	0.00228192	3.61707	0.00114623	7.61957	0.00217248	10.1665	0.00250631
6.62934	0.00208134	7.63404	0.0022845	3.6218	0.00114774	7.62773	0.00217482	10.1742	0.00250861
6.63614	0.00208349	7.64261	0.00228707	3.62668	0.00114928	7.6357	0.0021771	10.1822	0.00251099
6.64281	0.00208559	7.65105	0.00228961	3.63159	0.00115084	7.64365	0.00217937	10.1901	0.00251336
6.64948	0.00208769	7.65947	0.00229214	3.63655	0.00115242	7.65165	0.00218166	10.198	0.00251572
6.65623	0.00208981	7.66814	0.00229474	3.64164	0.00115403	7.65964	0.00218395	10.206	0.00251811
6.66303	0.00209195	7.67718	0.00229746	3.64678	0.00115567	7.66757	0.00218622	10.2142	0.00252054
6.66979	0.00209409	7.68645	0.00230024	3.65181	0.00115726	7.6756	0.00218851	10.2224	0.00252299
6.67648	0.00209619	7.69574	0.00230303	3.65659	0.00115878	7.68386	0.00219088	10.2307	0.00252547
6.68313	0.00209829	7.70502	0.00230582	3.66112	0.00116022	7.69227	0.00219328	10.2393	0.00252804
6.68976	0.00210038	7.71428	0.0023086	3.66557	0.00116163	7.70057	0.00219566	10.2482	0.0025307
6.69622	0.00210241	7.72338	0.00231133	3.67011	0.00116307	7.70854	0.00219794	10.2571	0.00253337
6.70244	0.00210437	7.73225	0.00231399	3.67473	0.00116454	7.71626	0.00220014	10.2659	0.00253597
6.7087	0.00210634	7.74095	0.00231661	3.67927	0.00116598	7.72399	0.00220236	10.2743	0.00253848
6.71533	0.00210843	7.74952	0.00231918	3.68345	0.00116731	7.73193	0.00220463	10.2824	0.00254091
6.72235	0.00211064	7.75795	0.00232171	3.68719	0.00116849	7.73997	0.00220693	10.2904	0.00254329
6.72957	0.00211292	7.76641	0.00232425	3.69062	0.00116958	7.74794	0.00220921	10.2984	0.00254569
6.73688	0.00211522	7.77519	0.00232689	3.69393	0.00117063	7.75583	0.00221147	10.3066	0.00254813
6.74427	0.00211755	7.78441	0.00232966	3.69713	0.00117165	7.76378	0.00221374	10.315	0.00255063
6.75172	0.0021199	7.79393	0.00233252	3.70014	0.00117261	7.77191	0.00221607	10.3234	0.00255314
6.7592	0.00212225	7.80368	0.00233544	3.70301	0.00117352	7.78028	0.00221846	10.3319	0.00255568
6.7666	0.00212458	7.8137	0.00233845	3.70588	0.00117443	7.78881	0.0022209	10.3405	0.00255824
6.77375	0.00212684	7.82401	0.00234155	3.70895	0.0011754	7.79727	0.00222332	10.3493	0.00256087
6.78052	0.00212897	7.83442	0.00234468	3.71235	0.00117648	7.80563	0.00222572	10.3584	0.00256358
6.78713	0.00213105	7.84464	0.00234775	3.71601	0.00117764	7.81405	0.00222812	10.3678	0.0025664
6.79406	0.00213323	7.85452	0.00235072	3.71975	0.00117883	7.82255	0.00223056	10.3775	0.0025693
6.80165	0.00213563	7.86421	0.00235363	3.72347	0.00118001	7.83097	0.00223297	10.3873	0.00257221
6.80977	0.00213819	7.87397	0.00235656	3.72721	0.0011812	7.83926	0.00223534	10.3968	0.00257505
6.81803	0.00214079	7.88389	0.00235954	3.73108	0.00118243	7.84754	0.00223771	10.4059	0.00257778
6.82605	0.00214332	7.89392	0.00236255	3.73511	0.00118371	7.85578	0.00224006	10.415	0.00258047
6.83377	0.00214575	7.90391	0.00236555	3.73931	0.00118504	7.86383	0.00224237	10.4241	0.0025832
6.84137	0.00214814	7.91377	0.00236851	3.74378	0.00118646	7.87166	0.00224461	10.4335	0.00258599
6.849	0.00215054	7.92343	0.00237141	3.74856	0.00118798	7.87944	0.00224684	10.4427	0.00258877
6.85656	0.00215293	7.9329	0.00237426	3.75351	0.00118955	7.88727	0.00224908	10.4516	0.00259142
6.86396	0.00215526	7.94238	0.00237711	3.75853	0.00119115	7.89518	0.00225134	10.4601	0.00259395
6.87122	0.00215755	7.95209	0.00238002	3.7637	0.00119279	7.9033	0.00225366	10.4684	0.00259643
6.87844	0.00215982	7.96212	0.00238304	3.76905	0.00119449	7.91171	0.00225607	10.4769	0.00259896
6.88566	0.0021621	7.97234	0.00238611	3.77443	0.0011962	7.92036	0.00225854	10.4857	0.00260159
6.893	0.00216441	7.98251	0.00238916	3.7797	0.00119787	7.92909	0.00226104	10.4947	0.00260428
6.90052	0.00216678	7.99252	0.00239217	3.78497	0.00119954	7.9378	0.00226354	10.5037	0.00260698
6.90825	0.00216922	8.00249	0.00239516	3.79043	0.00120127	7.94637	0.00226599	10.5128	0.00260969
6.91622	0.00217173	8.01264	0.00239821	3.79605	0.00120306	7.95475	0.00226839	10.522	0.00261243
6.92435	0.00217429	8.02304	0.00240134	3.80169	0.00120485	7.96301	0.00227075	10.5311	0.00261516
6.9324	0.00217682	8.03362	0.00240451	3.80724	0.00120661	7.97121	0.0022731	10.5402	0.00261786
6.94023	0.00217929	8.04427	0.00240772	3.81265	0.00120833	7.9793	0.00227541	10.549	0.00262049
6.94805	0.00218176	8.05503	0.00241095	3.81799	0.00121002	7.98734	0.00227771	10.5575	0.00262304
6.95604	0.00218427	8.0659	0.00241421	3.82336	0.00121173	7.99537	0.00228001	10.566	0.00262557
6.96406	0.0021868	8.07677	0.00241748	3.82868	0.00121342	8.00324	0.00228226	10.5747	0.00262816
6.97186	0.00218926	8.08742	0.00242068	3.83381	0.00121505	8.01077	0.00228442	10.5838	0.00263088
6.9796	0.0021917	8.0978	0.0024238	3.83873	0.00121661	8.01813	0.00228652	10.5933	0.0026337
6.98753	0.0021942	8.10806	0.00242688	3.84348	0.00121812	8.02563	0.00228867	10.6029	0.00263658
6.99561	0.00219674	8.11842	0.00242999	3.84818	0.00121961	8.03328	0.00229086	10.6126	0.00263946
7.00362	0.00219927	8.12898	0.00243316	3.85291	0.00122111	8.04086	0.00229303	10.6222	0.00264234
7.01153	0.00220176	8.13967	0.00243638	3.85776	0.00122265	8.04832	0.00229516	10.6318	0.00264521
7.01947	0.00220426	8.15047	0.00243962	3.86276	0.00122424	8.05578	0.0022973	10.6412	0.00264801
7.02751	0.0022068	8.1614	0.00244291	3.86794	0.00122589	8.06328	0.00229945	10.6502	0.00265071
7.03561	0.00220935	8.17245	0.00244622	3.8733	0.00122759	8.07079	0.00230159	10.6591	0.00265335
7.04377	0.00221192	8.18352	0.00244955	3.87877	0.00122933	8.07834	0.00230375	10.6678	0.00265597
7.0521	0.00221454	8.1945	0.00245285	3.88432	0.00123109	8.08597	0.00230594	10.6766	0.00265858
7.06063	0.00221723	8.20538	0.00245612	3.88991	0.00123286	8.09369	0.00230815	10.6851	0.00266114
7.06912	0.00221991	8.21634	0.00245941	3.89542	0.00123461	8.10142	0.00231036	10.6935	0.00266364
7.07726	0.00222248	8.22746	0.00246275	3.90071	0.00123629	8.10906	0.00231255	10.7019	0.00266613
7.08499	0.00222491	8.23865	0.00246612	3.90572	0.00123789	8.11653	0.00231468	10.7103	0.00266865
7.09242	0.00222725	8.24988	0.00246949	3.91056	0.00123942	8.12396	0.00231681	10.7189	0.00267122
7.09967	0.00222954	8.26135	0.00247294	3.91534	0.00124094	8.13169	0.00231902	10.7276	0.00267382
7.10679	0.00223178	8.27314	0.00247648	3.92013	0.00124246	8.13991	0.00232138	10.7361	0.00267637
7.11373	0.00223397	8.28505	0.00248006	3.92494	0.00124399	8.14842	0.00232381	10.7444	0.00267882
7.12041	0.00223607	8.29682	0.00248359	3.9298	0.00124553	8.15694	0.00232625	10.7525	0.00268124
7.12686	0.0022381	8.30828	0.00248704	3.9348	0.00124712	8.16544	0.00232868	10.7607	0.0026837
7.13332	0.00224014	8.31928	0.00249034	3.94008	0.0012488	8.17414	0.00233117	10.7692	0.00268625
7.13998	0.00224224	8.32981	0.00249351	3.94559	0.00125055	8.18306	0.00233372	10.7778	0.00268881
7.14688	0.00224442	8.34002	0.00249658	3.9512	0.00125233	8.19192	0.00233626	10.7862	0.00269132
7.15402	0.00224667	8.35017	0.00249963	3.95685	0.00125412	8.20053	0.00233873	10.7946	0.00269381
7.16142	0.002249	8.36033	0.00250268	3.9625	0.00125592	8.20897	0.00234114	10.803	0.00269633
7.16906	0.00225141	8.37038	0.0025057	3.9681	0.00125769	8.21746	0.00234357	10.8114	0.00269884
7.17685	0.00225386	8.38016	0.00250864	3.97357	0.00125943	8.22611	0.00234605	10.8197	0.00270132
7.18465	0.00225632	8.38972	0.00251151	3.97889	0.00126112	8.23483	0.00234854	10.828	0.00270379
7.1923	0.00225873	8.39921	0.00251436	3.98411	0.00126278	8.24356	0.00235104	10.8363	0.00270628
7.1998	0.00226109	8.40873	0.00251722	3.98936	0.00126445	8.2524	0.00235357	10.8448	0.00270882
7.2074	0.00226349	8.41822	0.00252007	3.99469	0.00126614	8.26142	0.00235615	10.8534	0.00271138
7.21531	0.00226598	8.42774	0.00252294	4.00003	0.00126784	8.27048	0.00235875	10.8619	0.00271392
7.22358	0.00226859	8.43749	0.00252587	4.00526	0.0012695	8.27946	0.00236132	10.8704	0.00271645
7.23212	0.00227128	8.44746	0.00252886	4.0104	0.00127113	8.28845	0.00236389	10.8787	0.00271894
7.24086	0.00227404	8.45738	0.00253184	4.01549	0.00127274	8.2976	0.00236651	10.8868	0.00272136
7.24984	0.00227687	8.467	0.00253473	4.02041	0.00127431	8.30681	0.00236915	10.8947	0.00272371
7.25916	0.0022798	8.47626	0.00253752	4.02497	0.00127576	8.31586	0.00237174	10.9026	0.00272607
7.26875	0.00228283	8.48522	0.00254021	4.02919	0.0012771	8.32466	0.00237426	10.9107	0.0027285
7.27827	0.00228583	8.49394	0.00254283	4.0333	0.0012784	8.3333	0.00237673	10.919	0.00273098
7.28746	0.00228872	8.50253	0.00254541	4.03761	0.00127977	8.34195	0.00237921	10.9276	0.00273353
7.29642	0.00229155	8.51108	0.00254798	4.04231	0.00128126	8.35077	0.00238173	10.9364	0.00273616
7.30541	0.00229438	8.51963	0.00255055	4.04736	0.00128287	8.35979	0.00238431	10.9454	0.00273887
7.31448	0.00229724	8.5282	0.00255313	4.05249	0.0012845	8.36893	0.00238693	10.9546	0.0027416
7.32359	0.00230011	8.53678	0.00255571	4.05746	0.00128607	8.37817	0.00238958	10.9638	0.00274434
7.3327	0.00230299	8.54533	0.00255828	4.06219	0.00128758	8.38761	0.00239228	10.973	0.00274711
7.34182	0.00230586	8.55391	0.00256086	4.06672	0.00128902	8.39725	0.00239504	10.9823	0.00274986
7.35081	0.00230869	8.56262	0.00256347	4.0711	0.00129041	8.40699	0.00239782	10.9915	0.00275262
7.35955	0.00231145	8.57148	0.00256613	4.07553	0.00129181	8.41681	0.00240064	11.001	0.00275547
7.36808	0.00231414	8.58049	0.00256884	4.08032	0.00129334	8.42676	0.00240349	11.0109	0.00275843
7.37657	0.00231681	8.58973	0.00257162	4.08565	0.00129503	8.43681	0.00240636	11.021	0.00276144
7.38513	0.00231951	8.59927	0.00257449	4.09133	0.00129683	8.44695	0.00240927	11.031	0.00276442
7.39382	0.00232225	8.60902	0.00257742	4.0971	0.00129866	8.45726	0.00241222	11.0407	0.00276733
7.40257	0.00232501	8.61876	0.00258035	4.10278	0.00130047	8.46768	0.0024152	11.0502	0.00277015
7.41128	0.00232776	8.6283	0.00258321	4.10828	0.00130222	8.478	0.00241816	11.0594	0.00277289
7.42003	0.00233051	8.63763	0.00258602	4.11348	0.00130387	8.48815	0.00242106	11.0683	0.00277556
7.42903	0.00233335	8.64688	0.0025888	4.11839	0.00130543	8.49821	0.00242394	11.077	0.00277815
7.43838	0.0023363	8.65611	0.00259157	4.12318	0.00130695	8.50829	0.00242683	11.0854	0.00278068
7.44792	0.00233931	8.66528	0.00259433	4.12804	0.00130849	8.51835	0.00242971	11.094	0.00278323
7.45748	0.00234232	8.67434	0.00259705	4.13299	0.00131006	8.52837	0.00243257	11.1028	0.00278588
7.46697	0.00234531	8.68338	0.00259977	4.13794	0.00131164	8.53826	0.00243541	11.1121	0.00278864
7.47633	0.00234826	8.69253	0.00260252	4.14295	0.00131323	8.54798	0.00243819	11.1215	0.00279145
7.48557	0.00235118	8.70185	0.00260532	4.14807	0.00131485	8.55762	0.00244095	11.1309	0.00279425
7.49476	0.00235407	8.7113	0.00260816	4.15328	0.00131651	8.5673	0.00244372	11.1402	0.00279705
7.50401	0.00235699	8.72074	0.002611	4.15856	0.00131819	8.57703	0.00244651	11.1498	0.00279991
7.51354	0.00236	8.73006	0.0026138	4.16394	0.0013199	8.58672	0.00244928	11.1596	0.00280283
7.52347	0.00236313	8.73924	0.00261656	4.16925	0.00132158	8.59632	0.00245203	11.1695	0.0028058
7.53364	0.00236633	8.74829	0.00261928	4.17419	0.00132315	8.60586	0.00245476	11.1797	0.00280883
7.5438	0.00236953	8.75713	0.00262194	4.17872	0.00132459	8.61534	0.00245748	11.1899	0.0028119
7.55389	0.00237272	8.76565	0.0026245	4.1831	0.00132598	8.62477	0.00246018	11.2003	0.00281498
7.56397	0.00237589	8.77392	0.00262699	4.18756	0.0013274	8.63409	0.00246285	11.2106	0.00281808
7.57398	0.00237905	8.78209	0.00262944	4.19206	0.00132883	8.64326	0.00246547	11.2211	0.00282119
7.58398	0.0023822	8.79018	0.00263187	4.19657	0.00133026	8.65224	0.00246804	11.2316	0.00282434
7.59398	0.00238536	8.79815	0.00263427	4.20129	0.00133176	8.66108	0.00247057	11.2422	0.00282752
7.60381	0.00238846	8.80611	0.00263666	4.20633	0.00133336	8.66984	0.00247308	11.253	0.00283072
7.61325	0.00239143	8.81426	0.00263911	4.21135	0.00133496	8.67856	0.00247558	11.2635	0.00283387
7.62234	0.0023943	8.82264	0.00264163	4.21594	0.00133641	8.68722	0.00247806	11.2738	0.00283696
7.6313	0.00239712	8.8312	0.00264421	4.22	0.0013377	8.69581	0.00248052	11.2841	0.00284001
7.64035	0.00239998	8.83987	0.00264681	4.22371	0.00133888	8.70439	0.00248297	11.2943	0.00284307
7.64961	0.0024029	8.84854	0.00264942	4.22722	0.00133999	8.71307	0.00248546	11.3045	0.00284612
7.65907	0.00240588	8.8571	0.00265199	4.23057	0.00134106	8.72193	0.002488	11.3144	0.00286239
7.66851	0.00240886	8.86547	0.00265451	4.23386	0.00134211	8.73097	0.00249058	11.3244	0.00286141
7.67774	0.00241177	8.87361	0.00265696	4.23719	0.00134316	8.74017	0.00249322	11.3339	0.00286739
7.68681	0.00241463	8.88158	0.00265935	4.24053	0.00134423	8.7495	0.00249589	11.3433	0.00287339
7.69589	0.00241749	8.88943	0.00266171	4.24375	0.00134525	8.75896	0.0024986	11.3526	0.00287248
7.70504	0.00242038	8.89718	0.00266404	4.24681	0.00134622	8.76869	0.00250139	11.3618	0.0028785
7.71421	0.00242327	8.90489	0.00266636	4.24983	0.00134718	8.77873	0.00250426	11.3711	0.00287758
7.7233	0.00242613	8.91257	0.00266867	4.25294	0.00134816	8.7889	0.00250717	11.3804	0.00288359
7.73209	0.00242891	8.92014	0.00267094	4.25623	0.00134921	8.79901	0.00251007	11.3896	0.00288961
7.74047	0.00243155	8.92752	0.00267316	4.25982	0.00135035	8.80905	0.00251294	11.3987	0.00288871
7.74866	0.00243413	8.93477	0.00267534	4.26362	0.00135156	8.81904	0.00251581	11.4079	0.00289473
7.75702	0.00243677	8.94197	0.00267751	4.26747	0.00135278	8.82899	0.00251865	11.4173	0.00289381
7.76561	0.00243948	8.94913	0.00267966	4.27137	0.00135402	8.839	0.00252152	11.4269	0.00289978
7.77424	0.0024422	8.95623	0.0026818	4.2755	0.00135533	8.84923	0.00252445	11.4369	0.0028988
7.7828	0.0024449	8.96337	0.00268394	4.27985	0.00135672	8.85964	0.00252743	11.4471	0.00290472
7.7913	0.00244758	8.97069	0.00268614	4.2843	0.00135813	8.86996	0.00253039	11.4575	0.0029037
7.79977	0.00245025	8.97826	0.00268842	4.28881	0.00135956	8.88007	0.00253328	11.4678	0.00290961
7.80819	0.0024529	8.98604	0.00269076	4.29348	0.00136104	8.8901	0.00253616	11.4779	0.00291554
7.81651	0.00245553	8.99397	0.00269314	4.29839	0.0013626	8.90019	0.00253905	11.4879	0.00291455
7.82473	0.00245812	9.00191	0.00269553	4.30344	0.00136421	8.91034	0.00254195	11.498	0.00292048
7.83282	0.00246067	9.0096	0.00269784	4.30846	0.0013658	8.92042	0.00254484	11.5083	0.00291947
7.84072	0.00246316	9.01684	0.00270002	4.31333	0.00136735	8.93028	0.00254766	11.5183	0.00292541
7.8483	0.00246556	9.02374	0.00270209	4.31809	0.00136886	8.93978	0.00255039	11.5281	0.00292445
7.85557	0.00246785	9.03046	0.00270411	4.32281	0.00137036	8.94898	0.00255302	11.5377	0.00293043
7.86272	0.0024701	9.037	0.00270608	4.32741	0.00137182	8.95808	0.00255563	11.5477	0.00292945
7.86994	0.00247238	9.04338	0.002708	4.33172	0.00137319	8.96729	0.00255826	11.5579	0.00293537
7.87727	0.00247469	9.04982	0.00270994	4.33574	0.00137447	8.97659	0.00256093	11.5681	0.00294129
7.88463	0.00247701	9.05656	0.00271196	4.3396	0.00137569	8.98585	0.00256358	11.5781	0.0029403
7.89202	0.00247934	9.06364	0.00271409	4.34345	0.00137692	8.99502	0.00256621	11.5879	0.00294626
7.89938	0.00248166	9.07087	0.00271626	4.34745	0.00137819	9.00405	0.00256879	11.5976	0.0029453
7.9067	0.00248397	9.07807	0.00271843	4.35159	0.00137951	9.01288	0.00257132	11.6073	0.00295127
7.91411	0.00248631	9.08531	0.00272061	4.35566	0.0013808	9.02148	0.00257378	11.6172	0.0029503
7.92184	0.00248875	9.09281	0.00272286	4.35948	0.00138201	9.02987	0.00257619	11.6272	0.00295624
7.92995	0.00249131	9.1007	0.00272523	4.36312	0.00138317	9.03813	0.00257856	11.6372	0.00295526
7.93823	0.00249392	9.10887	0.00272769	4.36675	0.00138432	9.04633	0.0025809	11.6469	0.00296122
7.94632	0.00249647	9.1172	0.0027302	4.37048	0.00138551	9.05445	0.00258323	11.6567	0.00296718
7.95405	0.00249891	9.12561	0.00273272	4.3743	0.00138672	9.06238	0.0025855	11.667	0.00296618
7.96155	0.00250127	9.13408	0.00273527	4.37805	0.00138791	9.06995	0.00258767	11.6776	0.00297205
7.96905	0.00250364	9.14264	0.00273785	4.38161	0.00138904	9.07716	0.00258974	11.6886	0.00297098
7.97665	0.00250604	9.15129	0.00274045	4.38498	0.00139011	9.08413	0.00259173	11.6994	0.00297684
7.98439	0.00250848	9.15998	0.00274306	4.38835	0.00139118	9.091	0.0025937	11.7102	0.00297578
7.99234	0.00251098	9.16858	0.00274565	4.39194	0.00139233	9.09792	0.00259568	11.7209	0.00298165
8.00048	0.00251355	9.177	0.00274818	4.39581	0.00139356	9.10507	0.00259773	11.7314	0.00298753
8.00865	0.00251613	9.18524	0.00275066	4.39976	0.00139481	9.11255	0.00259987	11.7419	0.00298651
8.01673	0.00251868	9.19335	0.0027531	4.40355	0.00139601	9.12035	0.0026021	11.7521	0.00299242
8.02463	0.00252117	9.20138	0.00275551	4.40714	0.00139715	9.12832	0.00260439	11.7624	0.00299141
8.03224	0.00252357	9.20936	0.00275791	4.41075	0.0013983	9.1362	0.00260665	11.7728	0.00299731
8.03954	0.00252587	9.21739	0.00276033	4.41459	0.00139952	9.14384	0.00260884	11.7834	0.00300319
8.04665	0.00252812	9.22545	0.00276275	4.41862	0.0014008	9.15142	0.002611	11.7939	0.00300216
8.05368	0.00253033	9.23333	0.00276512	4.42277	0.00140212	9.15911	0.00261321	11.8039	0.0030081
8.06064	0.00253253	9.24088	0.00276739	4.42699	0.00140346	9.16692	0.00261545	11.8138	0.00300713
8.06749	0.00253469	9.24821	0.0027696	4.4313	0.00140483	9.17478	0.0026177	11.8235	0.00301309
8.07418	0.0025368	9.25555	0.0027718	4.43572	0.00140623	9.18272	0.00261997	11.8333	0.00301905
8.08064	0.00253884	9.26298	0.00277404	4.44034	0.0014077	9.19076	0.00262228	11.843	0.0030181
8.08685	0.0025408	9.27051	0.0027763	4.44513	0.00140922	9.19884	0.00262459	11.8526	0.00302407
8.09288	0.0025427	9.27816	0.0027786	4.44994	0.00141075	9.20692	0.0026269	11.8625	0.00302311
8.09888	0.00254459	9.28582	0.0027809	4.45473	0.00141228	9.21499	0.00262922	11.8726	0.00302903
8.10492	0.0025465	9.29329	0.00278315	4.4596	0.00141382	9.22304	0.00263152	11.883	0.00303493
8.11105	0.00254843	9.30051	0.00278532	4.46455	0.00141539	9.23101	0.0026338	11.8936	0.00303389
8.11732	0.00255041	9.30753	0.00278743	4.4695	0.00141697	9.23883	0.00263605	11.9041	0.00303978
8.12375	0.00255244	9.31449	0.00278953	4.47443	0.00141853	9.24653	0.00263825	11.9145	0.00304568
8.13036	0.00255452	9.32152	0.00279164	4.47933	0.00142009	9.25413	0.00264043	11.9249	0.00304466
8.13707	0.00255664	9.32862	0.00279378	4.48425	0.00142165	9.26163	0.00264258	11.9353	0.00305056
8.1437	0.00255873	9.33572	0.00279591	4.48915	0.00142321	9.26899	0.00264469	11.9457	0.00304954
8.15009	0.00256075	9.34275	0.00279803	4.49383	0.0014247	9.27629	0.00264678	11.956	0.00305544
8.15625	0.00256269	9.34979	0.00280015	4.49809	0.00142605	9.28371	0.0026489	11.9666	0.00306133
8.16231	0.0025646	9.35705	0.00280233	4.50201	0.0014273	9.2913	0.00265108	11.9774	0.00306027
8.16832	0.0025665	9.36456	0.00280459	4.50587	0.00142852	9.29897	0.00265328	11.9885	0.0030661
8.17431	0.00256839	9.37215	0.00280687	4.50979	0.00142977	9.30667	0.00265548	11.9998	0.00307191
8.18038	0.0025703	9.37967	0.00280913	4.51375	0.00143103	9.31448	0.00265772	12.0112	0.00307079
8.18663	0.00257227	9.38724	0.00281141	4.51771	0.00143228	9.3224	0.00265999	12.0229	0.00307656
8.19303	0.00257429	9.39505	0.00281376	4.5216	0.00143352	9.33032	0.00266226	12.0348	0.00308232
8.19948	0.00257633	9.40307	0.00281617	4.52538	0.00143472	9.33814	0.0026645	12.0467	0.00308115
8.20595	0.00257837	9.41095	0.00281854	4.52918	0.00143593	9.34586	0.00266671	12.0582	0.00308694
8.21255	0.00258045	9.41845	0.0028208	4.53323	0.00143722	9.35345	0.00266888	12.0693	0.00309277
8.21936	0.0025826	9.42567	0.00282297	4.53758	0.0014386	9.36077	0.00267098	12.0805	0.00309167
8.22638	0.00258481	9.43286	0.00282513	4.54212	0.00144004	9.36778	0.00267299	12.0917	0.00309748
8.23345	0.00258704	9.44011	0.00282731	4.54679	0.00144153	9.37466	0.00267496	12.1031	0.00310328
8.24044	0.00258925	9.44733	0.00282948	4.55151	0.00144302	9.38161	0.00267695	12.1147	0.00310215
8.24729	0.00259141	9.45453	0.00283165	4.55615	0.0014445	9.38869	0.00267898	12.1264	0.00310792
8.25404	0.00259354	9.46184	0.00283385	4.56066	0.00144593	9.39595	0.00268106	12.1383	0.00311367
8.26085	0.00259569	9.4694	0.00283612	4.56511	0.00144735	9.40338	0.00268319	12.1505	0.00311248
8.26786	0.0025979	9.47733	0.00283851	4.5695	0.00144874	9.41091	0.00268535	12.1627	0.0031182
8.27509	0.00260018	9.48556	0.00284098	4.57378	0.0014501	9.41845	0.00268751	12.1751	0.00311698
8.28255	0.00260254	9.49389	0.00284349	4.57798	0.00145144	9.42601	0.00268967	12.1874	0.0031227
8.29029	0.00260498	9.50213	0.00284597	4.58216	0.00145276	9.43377	0.0026919	12.1995	0.00312843
8.29825	0.00260749	9.51032	0.00284843	4.5864	0.00145411	9.44181	0.0026942	12.2115	0.00312726
8.30622	0.00261	9.5186	0.00285092	4.59077	0.0014555	9.44995	0.00269653	12.2231	0.00313303
8.31398	0.00261245	9.52696	0.00285344	4.59525	0.00145692	9.45786	0.0026988	12.2346	0.00313882
8.32142	0.0026148	9.53522	0.00285592	4.59975	0.00145835	9.46538	0.00270095	12.2462	0.00313768
8.32861	0.00261707	9.54319	0.00285832	4.60415	0.00145975	9.47255	0.00270301	12.2576	0.00314348
8.3357	0.0026193	9.55091	0.00286064	4.60828	0.00146106	9.47956	0.00270502	12.2688	0.00314931
8.34271	0.00262152	9.55855	0.00286294	4.61216	0.0014623	9.48661	0.00270704	12.2798	0.00314822
8.34966	0.00262371	9.56624	0.00286526	4.616	0.00146352	9.49378	0.00270909	12.2911	0.00315404
8.35659	0.0026259	9.5739	0.00286756	4.61992	0.00146476	9.50104	0.00271117	12.3026	0.00315982
8.36349	0.00262807	9.58134	0.0028698	4.62392	0.00146604	9.50827	0.00271325	12.3146	0.00315865
8.3703	0.00263022	9.58853	0.00287196	4.62802	0.00146734	9.5154	0.00271529	12.3266	0.00316439
8.37702	0.00263234	9.59569	0.00287411	4.63223	0.00146867	9.52244	0.00271731	12.3388	0.00317011
8.38361	0.00263442	9.603	0.00287631	4.63653	0.00147004	9.52947	0.00271932	12.3512	0.0031689
8.38997	0.00263643	9.61038	0.00287853	4.64091	0.00147143	9.53644	0.00272132	12.3636	0.00317461
8.3961	0.00263836	9.61763	0.00288071	4.64543	0.00147287	9.54328	0.00272328	12.3758	0.00318033
8.4022	0.00264029	9.62483	0.00288288	4.65016	0.00147437	9.54997	0.00272519	12.3878	0.00317915
8.40843	0.00264225	9.63213	0.00288508	4.65503	0.00147592	9.55661	0.00272709	12.3996	0.00318491
8.4147	0.00264423	9.63958	0.00288732	4.65987	0.00147746	9.56327	0.002729	12.4113	0.00319068
8.4208	0.00264616	9.64712	0.00288959	4.66449	0.00147893	9.56991	0.00273091	12.4229	0.00318954
8.42675	0.00264804	9.65477	0.00289189	4.6688	0.0014803	9.57647	0.00273279	12.4342	0.00319535
8.43284	0.00264996	9.66257	0.00289423	4.67287	0.00148159	9.58305	0.00273467	12.4455	0.00319424
8.43925	0.00265198	9.6705	0.00289662	4.67693	0.00148288	9.58985	0.00273662	12.4569	0.00320004
8.44579	0.00265405	9.67846	0.00289901	4.68101	0.00148418	9.59684	0.00273862	12.4686	0.00320582
8.45229	0.00265609	9.68627	0.00290137	4.68489	0.00148541	9.60386	0.00274064	12.4805	0.00320465
8.45882	0.00265816	9.69378	0.00290362	4.68839	0.00148652	9.61082	0.00274263	12.4926	0.00321039
8.46558	0.00266029	9.70098	0.00290579	4.69174	0.00148759	9.61789	0.00274466	12.5045	0.00321613
8.47255	0.00266249	9.70797	0.00290789	4.69534	0.00148873	9.62538	0.0027468	12.5164	0.00321497
8.47971	0.00266475	9.71478	0.00290994	4.69933	0.00149	9.63338	0.0027491	12.5279	0.00322076
8.48706	0.00266707	9.72148	0.00291196	4.7035	0.00149132	9.64164	0.00275146	12.5395	0.00322654
8.49452	0.00266942	9.72813	0.00291396	4.70764	0.00149264	9.64986	0.00275382	12.5515	0.00322537
8.50202	0.00267179	9.7348	0.00291597	4.71175	0.00149395	9.65795	0.00275614	12.5636	0.00323109
8.50959	0.00267418	9.74164	0.00291802	4.71598	0.00149529	9.66603	0.00275845	12.5759	0.00322989
8.51719	0.00267658	9.74888	0.0029202	4.72042	0.0014967	9.67421	0.0027608	12.5879	0.00323563
8.52469	0.00267894	9.75667	0.00292255	4.7251	0.00149819	9.68249	0.00276317	12.5996	0.0032414
8.53202	0.00268126	9.76489	0.00292502	4.72998	0.00149974	9.69079	0.00276555	12.6111	0.00324028
8.5392	0.00268352	9.77327	0.00292754	4.73497	0.00150133	9.6991	0.00276793	12.6222	0.0032461
8.54625	0.00268574	9.78168	0.00293007	4.74002	0.00150293	9.70742	0.00277032	12.6336	0.00324499
8.55309	0.0026879	9.79016	0.00293262	4.74514	0.00150456	9.71571	0.00277269	12.6449	0.0032508
8.55974	0.00269	9.79865	0.00293518	4.75024	0.00150618	9.72377	0.002775	12.656	0.00325663
8.56627	0.00269206	9.80709	0.00293772	4.75527	0.00150778	9.73149	0.00277721	12.667	0.00325555
8.57271	0.0026941	9.81546	0.00294024	4.76027	0.00150937	9.73899	0.00277936	12.6779	0.0032614
8.57907	0.0026961	9.82381	0.00294275	4.76537	0.00151099	9.74648	0.00278151	12.689	0.00326032
8.5855	0.00269813	9.83216	0.00294526	4.77066	0.00151267	9.75412	0.0027837	12.7001	0.00326614
8.59215	0.00270023	9.84059	0.0029478	4.77617	0.00151442	9.76192	0.00278593	12.7114	0.00327195
8.59897	0.00270239	9.84915	0.00295037	4.78178	0.0015162	9.76977	0.00278818	12.7228	0.00327084
8.60578	0.00270454	9.85781	0.00295298	4.78727	0.00151795	9.77761	0.00279043	12.734	0.00327666
8.61252	0.00270666	9.86642	0.00295557	4.79251	0.00151961	9.78553	0.0027927	12.7453	0.00327555
8.61926	0.00270879	9.87488	0.00295812	4.79752	0.00152121	9.79364	0.00279503	12.7564	0.00328138
8.62606	0.00271093	9.88323	0.00296063	4.80249	0.00152279	9.8019	0.00279739	12.7677	0.00328027
8.63285	0.00271308	9.8916	0.00296315	4.80763	0.00152442	9.81012	0.00279975	12.779	0.00328608
8.63954	0.00271519	9.90002	0.00296568	4.813	0.00152613	9.81821	0.00280207	12.7903	0.00329189
8.64602	0.00271723	9.90841	0.0029682	4.81847	0.00152786	9.8262	0.00280436	12.8015	0.00329079
8.65233	0.00271922	9.91673	0.00297071	4.82392	0.00152959	9.83419	0.00280665	12.8126	0.00329662
8.65867	0.00272123	9.92515	0.00297324	4.8293	0.00153131	9.84225	0.00280896	12.8239	0.00329552
8.66513	0.00272327	9.93387	0.00297587	4.83462	0.001533	9.85038	0.00281129	12.8348	0.00330137
8.67164	0.00272532	9.94287	0.00297858	4.83979	0.00153464	9.85858	0.00281364	12.8455	0.00330031
8.67812	0.00272737	9.95191	0.0029813	4.84469	0.0015362	9.86686	0.00281601	12.856	0.00330621
8.68457	0.0027294	9.96092	0.00298401	4.84939	0.00153769	9.87529	0.00281843	12.8663	0.0033052
8.69106	0.00273145	9.96995	0.00298672	4.85409	0.00153919	9.88382	0.00282087	12.876	0.00331116
8.69761	0.00273352	9.97884	0.0029894	4.85893	0.00154072	9.89226	0.00282329	12.8854	0.00331024
8.70415	0.00273558	9.98738	0.00299197	4.86378	0.00154227	9.90049	0.00282565	12.8945	0.00331627
8.71061	0.00273762	9.9957	0.00299447	4.86838	0.00154373	9.90859	0.00282798	12.9037	0.00331537
8.71706	0.00273966	10.0041	0.002997	4.87264	0.00154508	9.91668	0.00283029	12.9128	0.00332139
8.7237	0.00274175	10.0128	0.0029996	4.87665	0.00154636	9.92474	0.0028326	12.922	0.00332049
8.73059	0.00274393	10.0216	0.00300227	4.88053	0.00154759	9.9328	0.00283491	12.931	0.00332653
8.73763	0.00274615	10.0307	0.00300499	4.88441	0.00154882	9.94091	0.00283724	12.9401	0.00332564
8.74474	0.00274839	10.0398	0.00300775	4.88845	0.00155011	9.9491	0.00283959	12.9489	0.00333169
8.75191	0.00275066	10.0489	0.00301049	4.89278	0.00155148	9.95728	0.00284193	12.9577	0.00333083
8.75907	0.00275292	10.0578	0.00301316	4.89738	0.00155295	9.96539	0.00284426	12.9661	0.00333692
8.76613	0.00275515	10.0666	0.00301581	4.90211	0.00155445	9.97333	0.00284653	12.9744	0.0033361
8.7731	0.00275734	10.0754	0.00301847	4.90683	0.00155595	9.98111	0.00284876	12.9826	0.00334222
8.78001	0.00275953	10.0844	0.00302118	4.91159	0.00155746	9.9888	0.00285097	12.9911	0.00334139
8.78692	0.00276171	10.0935	0.00302392	4.91653	0.00155903	9.99643	0.00285315	12.9997	0.00334747
8.79381	0.00276388	10.1025	0.00302662	4.92178	0.0015607	10.0039	0.00285531	13.0084	0.00334661
8.80066	0.00276604	10.1111	0.0030292	4.92736	0.00156247	10.0113	0.00285743	13.0169	0.0033527
8.80748	0.0027682	10.1194	0.0030317	4.93311	0.0015643	10.0186	0.00285952	13.0253	0.00335187
8.81438	0.00277038	10.1278	0.00303423	4.93889	0.00156614	10.0258	0.00286159	13.0337	0.00335797
8.82144	0.0027726	10.1365	0.00303686	4.94462	0.00156796	10.033	0.00286364	13.0423	0.00335713
8.82863	0.00277487	10.1456	0.00303959	4.95042	0.00156981	10.0404	0.00286576	13.0509	0.0033632
8.83593	0.00277718	10.1549	0.00304237	4.95638	0.0015717	10.048	0.00286794	13.0598	0.00336233
8.8432	0.00277947	10.1642	0.0030452	4.96246	0.00157363	10.0557	0.00287013	13.0685	0.00336839
8.85033	0.00278172	10.1736	0.00304802	4.96861	0.00157559	10.0631	0.00287228	13.0774	0.00336752
8.8574	0.00278395	10.1828	0.00305079	4.9749	0.00157759	10.0705	0.00287438	13.0863	0.00337356
8.8646	0.00278623	10.192	0.00305354	4.98131	0.00157963	10.0778	0.00287649	13.0956	0.00337266
8.87196	0.00278855	10.201	0.00305627	4.98755	0.00158161	10.0854	0.00287865	13.1048	0.00337867
8.87943	0.00279091	10.2099	0.00305896	4.99339	0.00158346	10.0931	0.00288087	13.1141	0.00337776
8.88714	0.00279334	10.2187	0.00306158	4.99891	0.00158522	10.1009	0.0028831	13.1235	0.00338376
8.89511	0.00279586	10.2273	0.00306418	5.00426	0.00158692	10.1087	0.00288533	13.1331	0.00338282
8.90307	0.00279837	10.2361	0.00306682	5.00953	0.0015886	10.1165	0.00288759	13.1426	0.0033888
8.91082	0.00280082	10.2451	0.00306955	5.01488	0.0015903	10.1246	0.00288991	13.1522	0.00338786
8.91846	0.00280323	10.2544	0.00307233	5.02039	0.00159205	10.133	0.0028923	13.1618	0.00339384
8.92611	0.00280565	10.2637	0.00307513	5.02588	0.00159379	10.1414	0.00289471	13.1712	0.00339292
8.93356	0.002808	10.273	0.00307793	5.03112	0.00159546	10.1497	0.00289709	13.1801	0.00339896
8.94065	0.00281024	10.2822	0.00308072	5.03603	0.00159702	10.158	0.00289947	13.189	0.00339809
8.94744	0.00281238	10.2915	0.00308351	5.04079	0.00159853	10.1664	0.00290189	13.1976	0.00340416
8.95415	0.0028145	10.3009	0.00308632	5.04558	0.00160006	10.1751	0.00290438	13.2061	0.00340333
8.96105	0.00281668	10.3102	0.00308913	5.05036	0.00160158	10.184	0.00290693	13.2144	0.00340252
8.9683	0.00281897	10.3193	0.00309189	5.05496	0.00160304	10.1929	0.00290949	13.2225	0.00340865
8.97581	0.00282134	10.3283	0.00309457	5.05932	0.00160442	10.2017	0.00291202	13.2306	0.00340785
8.98333	0.00282371	10.3371	0.00309723	5.06371	0.00160582	10.2105	0.00291453	13.2383	0.00341401
8.9907	0.00282604	10.346	0.00309992	5.0685	0.00160734	10.2193	0.00291705	13.2461	0.00341325
8.99787	0.0028283	10.3552	0.00310267	5.07373	0.00160901	10.2282	0.0029196	13.254	0.00341939
9.00485	0.00283051	10.3644	0.00310546	5.07912	0.00161072	10.2372	0.00292219	13.262	0.00342553
9.01179	0.0028327	10.3736	0.00310821	5.08438	0.00161239	10.2462	0.00292476	13.27	0.00342474
9.01883	0.00283492	10.3824	0.00311088	5.0896	0.00161405	10.255	0.0029273	13.2779	0.00343089
9.02599	0.00283718	10.3909	0.00311343	5.09503	0.00161578	10.2638	0.00292982	13.2858	0.00343011
9.03319	0.00283945	10.3991	0.00311591	5.10063	0.00161756	10.2727	0.00293237	13.2934	0.00343628
9.04041	0.00284173	10.4073	0.00311838	5.10633	0.00161937	10.2815	0.00293489	13.3011	0.00343553
9.04764	0.00284402	10.4156	0.00312088	5.11224	0.00162125	10.29	0.00293733	13.3085	0.00344172
9.05488	0.0028463	10.4241	0.00312343	5.11846	0.00162323	10.2984	0.00293972	13.3159	0.003441
9.06218	0.00284861	10.4327	0.00312602	5.12472	0.00162522	10.3069	0.00294216	13.3232	0.00344721
9.06962	0.00285096	10.4412	0.00312857	5.13075	0.00162713	10.3156	0.00294465	13.3306	0.00344648
9.07713	0.00285333	10.4496	0.00313109	5.13657	0.00162898	10.3243	0.00294714	13.3382	0.00345265
9.08462	0.00285569	10.458	0.00313364	5.14222	0.00163078	10.3328	0.0029496	13.346	0.00345188
9.09206	0.00285804	10.4667	0.00313626	5.14754	0.00163247	10.3413	0.00295204	13.3539	0.00345803
9.09953	0.0028604	10.4755	0.00313891	5.15249	0.00163405	10.3497	0.00295445	13.3621	0.00345723
9.10712	0.0028628	10.4843	0.00314155	5.15734	0.00163559	10.358	0.00295683	13.3703	0.00346334
9.11488	0.00286525	10.4931	0.0031442	5.16237	0.00163719	10.3663	0.0029592	13.3788	0.00346251
9.12272	0.00286772	10.502	0.00314688	5.16747	0.00163881	10.3745	0.00296154	13.3873	0.00346859
9.13065	0.00287023	10.5112	0.00314964	5.17244	0.00164039	10.3826	0.00296387	13.396	0.00346774
9.13871	0.00287277	10.5206	0.00315247	5.17732	0.00164194	10.3907	0.00296619	13.4046	0.00347381
9.14689	0.00287536	10.5302	0.00315535	5.18226	0.00164351	10.3987	0.00296849	13.4136	0.00347293
9.15511	0.00287795	10.5397	0.00315823	5.18732	0.00164512	10.4066	0.00297076	13.4228	0.00347895
9.16322	0.00288051	10.5491	0.00316105	5.19244	0.00164675	10.4145	0.00297303	13.4324	0.00347801
9.17109	0.002883	10.5583	0.00316383	5.19763	0.0016484	10.4224	0.00297529	13.4417	0.00348402
9.17871	0.0028854	10.5674	0.00316658	5.203	0.0016501	10.4301	0.00297751	13.4507	0.00348313
9.18619	0.00288777	10.5766	0.00316933	5.20863	0.00165189	10.438	0.00297975	13.4593	0.00348921
9.19363	0.00289011	10.5857	0.00317207	5.21448	0.00165375	10.4461	0.00298207	13.4677	0.00348838
9.20097	0.00289243	10.5949	0.00317484	5.22042	0.00165564	10.4544	0.00298446	13.476	0.00349448
9.20827	0.00289474	10.6043	0.00317769	5.22638	0.00165754	10.4627	0.00298684	13.4844	0.00349366
9.21565	0.00289707	10.614	0.0031806	5.2323	0.00165942	10.4709	0.00298921	13.4928	0.00349976
9.22311	0.00289942	10.6236	0.0031835	5.23822	0.0016613	10.4794	0.00299164	13.5014	0.00349892
9.23048	0.00290175	10.633	0.00318631	5.24424	0.00166322	10.4882	0.00299415	13.5101	0.00350499
9.23766	0.00290402	10.6423	0.00318911	5.25045	0.00166519	10.4971	0.00299671	13.519	0.00350411
9.24478	0.00290627	10.6519	0.003192	5.2568	0.00166721	10.5062	0.00299933	13.5278	0.00351017
9.25194	0.00290853	10.6617	0.00319498	5.26311	0.00166922	10.5155	0.003002	13.5366	0.0035093
9.2591	0.00291079	10.6718	0.003198	5.26928	0.00167118	10.5247	0.00300463	13.5453	0.00351537
9.26618	0.00291303	10.6819	0.00320104	5.27524	0.00167307	10.5335	0.00300714	13.554	0.00351451
9.27322	0.00291525	10.692	0.0032041	5.28105	0.00167492	10.542	0.00300959	13.5629	0.00352057
9.28036	0.0029175	10.7021	0.00320714	5.28683	0.00167676	10.5506	0.00301206	13.5717	0.00352662
9.28768	0.00291982	10.712	0.00321012	5.29269	0.00167862	10.5593	0.00301456	13.5806	0.00352575
9.29507	0.00292215	10.7217	0.00321303	5.29869	0.00168053	10.5681	0.00301707	13.5895	0.0035318
9.30239	0.00292446	10.7314	0.00321595	5.30488	0.0016825	10.5769	0.0030196	13.5988	0.00353088
9.30963	0.00292675	10.7412	0.00321892	5.31122	0.00168452	10.5858	0.00302214	13.6085	0.00353685
9.31686	0.00292903	10.7512	0.00322193	5.31747	0.0016865	10.5946	0.00302467	13.6186	0.00353586
9.32412	0.00293132	10.7611	0.0032249	5.3235	0.00168842	10.6033	0.00302716	13.6288	0.00354178
9.33153	0.00293366	10.7707	0.00322779	5.32955	0.00169034	10.6118	0.00302961	13.639	0.00354078
9.33919	0.00293608	10.7802	0.00323065	5.33587	0.00169236	10.6204	0.00303208	13.649	0.0035398
9.34704	0.00293856	10.7898	0.00323354	5.34249	0.00169446	10.6293	0.00303464	13.6589	0.00354575
9.35484	0.00294103	10.7997	0.00323652	5.34925	0.00169661	10.6386	0.00303729	13.6688	0.00354478
9.36247	0.00294344	10.8097	0.00323954	5.35608	0.00169878	10.648	0.00303998	13.6785	0.00355075
9.37007	0.00294584	10.8197	0.00324256	5.36295	0.00170097	10.6572	0.00304262	13.6881	0.0035498
9.37787	0.0029483	10.8296	0.00324553	5.36978	0.00170314	10.6662	0.0030452	13.6975	0.0035558
9.38595	0.00295085	10.8394	0.00324848	5.37642	0.00170525	10.6751	0.00304775	13.707	0.00355487
9.39406	0.00295341	10.8494	0.00325148	5.38294	0.00170732	10.6838	0.00305026	13.7164	0.00356087
9.40198	0.00295591	10.8597	0.00325459	5.3895	0.00170941	10.6923	0.00305271	13.7256	0.00355996
9.40971	0.00295836	10.8704	0.00325781	5.39615	0.00171152	10.7009	0.00305516	13.7342	0.00356604
9.41735	0.00296077	10.8812	0.00326108	5.40286	0.00171366	10.7096	0.00305766	13.7425	0.00356523
9.42497	0.00296318	10.892	0.00326433	5.40967	0.00171582	10.7185	0.0030602	13.7504	0.00357137
9.43259	0.00296558	10.9026	0.00326752	5.41659	0.00171802	10.7274	0.00306275	13.7584	0.00357058
9.44022	0.00296799	10.9131	0.00327068	5.42361	0.00172026	10.7363	0.00306531	13.7663	0.00357673
9.44785	0.0029704	10.9237	0.00327387	5.43075	0.00172253	10.7452	0.00306788	13.7743	0.00357595
9.45555	0.00297284	10.9343	0.00327706	5.43794	0.00172481	10.7545	0.00307053	13.7821	0.0035821
9.46342	0.00297532	10.9447	0.00328021	5.44502	0.00172706	10.7639	0.00307325	13.79	0.00358132
9.47145	0.00297786	10.9551	0.00328332	5.45184	0.00172923	10.7735	0.003076	13.7978	0.00358748
9.47943	0.00298038	10.9654	0.00328644	5.4583	0.00173129	10.7831	0.00307874	13.8058	0.0035867
9.48732	0.00298287	10.9759	0.00328958	5.46438	0.00173322	10.7928	0.00308153	13.8136	0.00359285
9.49532	0.0029854	10.9862	0.0032927	5.47022	0.00173508	10.8028	0.00308441	13.8214	0.00359208
9.50352	0.00298799	10.9964	0.00329577	5.47603	0.00173693	10.813	0.00308733	13.829	0.00359826
9.51174	0.00299058	11.0065	0.0032988	5.48187	0.00173878	10.823	0.0030902	13.8367	0.0035975
9.51983	0.00299314	11.0165	0.00330181	5.48773	0.00174065	10.8327	0.00309299	13.8445	0.00360366
9.52781	0.00299566	11.0265	0.00330482	5.49358	0.00174251	10.8423	0.00309573	13.8526	0.00360286
9.53591	0.00299822	11.0366	0.00330787	5.49934	0.00174434	10.8519	0.00309848	13.8609	0.00360897
9.54428	0.00300086	11.0467	0.00331092	5.50493	0.00174612	10.8616	0.00310125	13.8695	0.00360812
9.55296	0.0030036	11.0566	0.0033139	5.51037	0.00174785	10.8713	0.00310404	13.8783	0.00361418
9.56185	0.00300641	11.0662	0.00331678	5.51569	0.00174954	10.8809	0.0031068	13.8875	0.00361328
9.57092	0.00300928	11.0755	0.00331958	5.521	0.00175123	10.8903	0.00310949	13.8967	0.0036193
9.58016	0.0030122	11.0847	0.00332238	5.52651	0.00175298	10.8994	0.0031121	13.9061	0.00361837
9.58941	0.00301512	11.0942	0.00332522	5.53235	0.00175484	10.9082	0.00311464	13.9153	0.00362439
9.59858	0.00301802	11.1038	0.00332812	5.53842	0.00175677	10.917	0.00311716	13.9242	0.00362352
9.6078	0.00302093	11.1135	0.00333105	5.54456	0.00175872	10.926	0.00311973	13.9328	0.00362959
9.61719	0.0030239	11.1233	0.00333399	5.55071	0.00176068	10.9352	0.00312237	13.9418	0.00362871
9.62665	0.00302688	11.1331	0.00333696	5.55687	0.00176264	10.9445	0.00312503	13.9511	0.00363472
9.63602	0.00302984	11.143	0.00333994	5.56298	0.00176458	10.9535	0.00312764	13.9608	0.00364069
9.64526	0.00303276	11.153	0.00334293	5.56903	0.00176651	10.9623	0.00313014	13.9707	0.00363972
9.65437	0.00303564	11.1628	0.0033459	5.57519	0.00176846	10.9706	0.00313254	13.9804	0.00364569
9.66336	0.00303848	11.1726	0.00334885	5.58171	0.00177054	10.9787	0.00313487	13.9901	0.00364473
9.67227	0.00304129	11.1824	0.0033518	5.58855	0.00177272	10.9869	0.0031372	13.9998	0.0036507
9.68117	0.00304411	11.1922	0.00335475	5.5954	0.00177489	10.9953	0.00313963	14.0097	0.00364974
9.69007	0.00304692	11.2019	0.00335767	5.60214	0.00177704	11.0042	0.00314217	14.0194	0.0036557
9.69895	0.00304972	11.2114	0.00336052	5.60893	0.0017792	11.0132	0.00314477	14.0294	0.00365472
9.7079	0.00305255	11.2206	0.00336331	5.61579	0.00178138	11.0224	0.0031474	14.0391	0.00366069
9.71702	0.00305543	11.2298	0.00336608	5.62256	0.00178353	11.0318	0.00315009	14.0486	0.00365976
9.72627	0.00305836	11.2391	0.00336887	5.62917	0.00178563	11.0415	0.00315287	14.0575	0.0036658
9.73555	0.00306129	11.2485	0.00337171	5.63567	0.0017877	11.0514	0.00315572	14.0664	0.00366493
9.74481	0.00306421	11.258	0.00337458	5.64206	0.00178974	11.0616	0.00315863	14.0753	0.00367098
9.75399	0.00306711	11.2675	0.00337743	5.6483	0.00179172	11.0718	0.00316158	14.0844	0.00367009
9.76313	0.00307	11.2767	0.00338021	5.65444	0.00179367	11.0822	0.00316457	14.0934	0.00367612
9.77249	0.00307296	11.2857	0.00338293	5.66057	0.00179562	11.0927	0.00316757	14.1025	0.00367523
9.78225	0.00307604	11.2947	0.00338564	5.66665	0.00179756	11.1033	0.0031706	14.1117	0.00368124
9.79229	0.00307922	11.3039	0.00338842	5.67254	0.00179943	11.1139	0.00317365	14.121	0.00368033
9.80238	0.0030824	11.3134	0.00339126	5.67813	0.00180121	11.1246	0.00317672	14.1302	0.00368636
9.8124	0.00308557	11.3229	0.00339412	5.68342	0.00180289	11.1354	0.00317982	14.1395	0.00368544
9.82234	0.00308871	11.3321	0.00339689	5.68856	0.00180453	11.1463	0.00318296	14.1487	0.00369145
9.8322	0.00309182	11.3408	0.00339953	5.69383	0.0018062	11.1573	0.00318611	14.1581	0.00369746
9.84199	0.00309492	11.3493	0.00340208	5.69929	0.00180794	11.1683	0.00318925	14.1673	0.00369655
9.85179	0.00309801	11.3575	0.00340457	5.70475	0.00180967	11.1792	0.00319238	14.1763	0.00370259
9.86161	0.00310112	11.3655	0.00340698	5.70994	0.00181133	11.19	0.00319549	14.1853	0.00370171
9.87135	0.0031042	11.3733	0.00340931	5.71484	0.00181288	11.2007	0.00319855	14.1939	0.00370778
9.88088	0.00310721	11.3809	0.00341161	5.71962	0.00181441	11.2111	0.00320153	14.2026	0.00371385
9.89016	0.00311014	11.3888	0.00341399	5.72443	0.00181594	11.2211	0.00320442	14.2114	0.00371299
9.89937	0.00311305	11.3971	0.00341647	5.72922	0.00181746	11.2311	0.00320727	14.2202	0.00371904
9.90874	0.00311601	11.4054	0.00341899	5.73379	0.00181891	11.2411	0.00321015	14.2295	0.00371813
9.91838	0.00311906	11.4136	0.00342146	5.73807	0.00182027	11.2513	0.00321309	14.2392	0.0037241
9.92818	0.00312215	11.4217	0.00342391	5.74214	0.00182157	11.2616	0.00321604	14.2493	0.00373003
9.93789	0.00312522	11.4299	0.00342636	5.7461	0.00182283	11.2718	0.00321897	14.2596	0.00372902
9.94748	0.00312825	11.438	0.00342881	5.75005	0.00182409	11.282	0.00322189	14.2698	0.00373494
9.957	0.00313126	11.4461	0.00343125	5.75417	0.0018254	11.2921	0.00322478	14.2798	0.00373396
9.96658	0.00313429	11.4542	0.00343369	5.75852	0.00182678	11.3021	0.00322765	14.2893	0.00373994
9.97628	0.00313735	11.4622	0.00343611	5.76304	0.00182822	11.3121	0.00323052	14.2988	0.00373902
9.98606	0.00314044	11.47	0.00343845	5.76763	0.00182968	11.3221	0.00323339	14.3082	0.00374502
9.99576	0.00314351	11.4772	0.00344062	5.77225	0.00183115	11.332	0.00323623	14.3178	0.00375099
10.0053	0.00314652	11.4839	0.00344265	5.77682	0.0018326	11.3418	0.00323904	14.328	0.00374999
10.0147	0.00314948	11.4906	0.00344465	5.78136	0.00183405	11.3518	0.00324192	14.3385	0.00375588
10.0239	0.00315239	11.4975	0.00344675	5.78592	0.0018355	11.3622	0.00324492	14.3493	0.00375482
10.0329	0.00315525	11.5047	0.0034489	5.79061	0.00183699	11.373	0.00324801	14.3599	0.0037607
10.0418	0.00315805	11.5117	0.00345103	5.79544	0.00183853	11.3838	0.0032511	14.3707	0.00375965
10.0506	0.00316083	11.5187	0.00345313	5.80033	0.00184008	11.3944	0.00325415	14.3814	0.00376551
10.0595	0.00316365	11.5257	0.00345525	5.80518	0.00184162	11.405	0.0032572	14.3921	0.00377138
10.0686	0.00316653	11.5329	0.0034574	5.81	0.00184316	11.4158	0.00326029	14.4027	0.00377035
10.0779	0.00316946	11.54	0.00345955	5.81489	0.00184472	11.4267	0.0032634	14.413	0.00377625
10.0871	0.00317237	11.5472	0.00346172	5.81991	0.00184631	11.4375	0.00326651	14.4236	0.00377522
10.0961	0.00317522	11.5545	0.00346393	5.82503	0.00184794	11.4482	0.00326959	14.434	0.00378111
10.1047	0.00317795	11.562	0.00346619	5.83017	0.00184957	11.4589	0.00327265	14.4444	0.00378701
10.113	0.00318055	11.5697	0.00346849	5.83518	0.00185117	11.4695	0.00327571	14.4548	0.003786
10.1209	0.00318307	11.5775	0.00347085	5.84004	0.00185272	11.4802	0.00327877	14.4648	0.00379193
10.1289	0.00318559	11.5855	0.00347327	5.84489	0.00185426	11.4908	0.00328181	14.4746	0.00379097
10.1371	0.00318817	11.5936	0.00347571	5.84999	0.00185588	11.5013	0.00328483	14.484	0.00379697
10.1453	0.00319076	11.6015	0.00347809	5.85552	0.00185764	11.5117	0.0032878	14.4931	0.00379607
10.1534	0.00319332	11.609	0.00348035	5.86139	0.00185951	11.522	0.00329076	14.5019	0.00380213
10.1614	0.00319586	11.6161	0.00348248	5.86737	0.00186141	11.5322	0.0032937	14.5108	0.00380818
10.1695	0.00319841	11.6229	0.00348454	5.87328	0.00186329	11.5424	0.00329662	14.52	0.00380728
10.1775	0.00320094	11.6298	0.00348661	5.87905	0.00186513	11.5525	0.00329952	14.5295	0.00381326
10.1852	0.00320337	11.6367	0.0034887	5.88453	0.00186687	11.5625	0.00330241	14.5395	0.00381228
10.1925	0.0032057	11.6438	0.00349082	5.88964	0.0018685	11.5725	0.00330527	14.5495	0.00381823
10.2	0.00320805	11.6509	0.00349298	5.89453	0.00187005	11.5823	0.00330809	14.5596	0.00381723
10.2077	0.00321049	11.6582	0.00349518	5.8994	0.0018716	11.592	0.00331086	14.5697	0.00382317
10.2155	0.00321297	11.6656	0.00349741	5.90437	0.00187318	11.6016	0.00331363	14.5799	0.00382216
10.2232	0.00321541	11.6729	0.00349959	5.90937	0.00187477	11.6111	0.00331636	14.59	0.0038281
10.231	0.00321785	11.68	0.00350174	5.91431	0.00187634	11.6206	0.00331909	14.6001	0.0038271
10.2389	0.00322034	11.6872	0.00350391	5.9192	0.0018779	11.6302	0.00332184	14.61	0.00383305
10.2468	0.00322287	11.6947	0.00350617	5.92403	0.00187944	11.6398	0.00332459	14.62	0.00383899
10.2548	0.00322537	11.7024	0.00350848	5.92872	0.00188093	11.6493	0.00332731	14.6301	0.003838
10.2627	0.00322786	11.7101	0.0035108	5.93316	0.00188234	11.6586	0.00333	14.64	0.00384395
10.2706	0.00323038	11.7178	0.00351313	5.93729	0.00188366	11.668	0.00333268	14.65	0.00384297
10.2785	0.00323289	11.7257	0.00351552	5.94117	0.00188489	11.6773	0.00333537	14.6599	0.00384892
10.2863	0.00323535	11.7338	0.00351795	5.94503	0.00188612	11.6867	0.00333806	14.6697	0.00385487
10.294	0.00323778	11.7418	0.00352038	5.94909	0.00188741	11.6961	0.00334076	14.6795	0.00385391
10.3017	0.00324021	11.7498	0.00352279	5.95346	0.0018888	11.7055	0.00334344	14.6891	0.0038599
10.3094	0.00324265	11.7577	0.00352517	5.95808	0.00189027	11.7147	0.00334609	14.6986	0.00385896
10.3172	0.00324512	11.7656	0.00352755	5.96287	0.00189179	11.7239	0.00334873	14.7079	0.00386497
10.3251	0.0032476	11.7734	0.00352989	5.9678	0.00189336	11.7331	0.00335136	14.7171	0.00386407
10.3329	0.00325006	11.781	0.00353218	5.97291	0.00189499	11.7421	0.00335396	14.7264	0.00387008
10.3405	0.00325246	11.7883	0.0035344	5.97821	0.00189668	11.7512	0.00335656	14.7361	0.00386913
10.3479	0.0032548	11.7956	0.00353658	5.98362	0.0018984	11.7603	0.00335919	14.7461	0.00387506
10.3551	0.0032571	11.8027	0.00353872	5.989	0.00190011	11.7695	0.00336182	14.7564	0.00388098
10.3624	0.00325938	11.8096	0.00354081	5.99429	0.00190179	11.7785	0.00336441	14.7668	0.00387995
10.3697	0.00326169	11.8164	0.00354285	5.99951	0.00190345	11.7873	0.00336695	14.7772	0.00388586
10.3772	0.00326407	11.8232	0.00354491	6.0048	0.00190514	11.7962	0.00336948	14.7876	0.00389175
10.385	0.00326653	11.8302	0.00354701	6.01016	0.00190684	11.805	0.00337202	14.7983	0.00389071
10.3931	0.00326909	11.8374	0.00354917	6.0154	0.00190851	11.8139	0.00337457	14.8089	0.00389658
10.4014	0.00327173	11.8446	0.00355137	6.02042	0.00191011	11.8227	0.0033771	14.8199	0.00389551
10.4097	0.00327436	11.8519	0.00355355	6.02534	0.00191167	11.8315	0.00337963	14.831	0.00390133
10.4178	0.0032769	11.8589	0.00355568	6.03035	0.00191327	11.8404	0.00338217	14.8423	0.00390022
10.4255	0.00327934	11.8659	0.00355779	6.03554	0.00191492	11.8494	0.00338477	14.8534	0.00390606
10.433	0.00328171	11.873	0.00355993	6.04086	0.00191661	11.8585	0.00338739	14.8643	0.00391191
10.4403	0.00328401	11.8803	0.00356211	6.0462	0.00191831	11.8677	0.00339001	14.8752	0.00391084
10.4475	0.0032863	11.8876	0.00356432	6.05146	0.00191999	11.8767	0.00339259	14.886	0.0039167
10.4549	0.00328863	11.8949	0.00356652	6.05655	0.00192161	11.8855	0.00339514	14.8969	0.00392256
10.4622	0.00329095	11.9021	0.00356869	6.06135	0.00192313	11.8942	0.00339764	14.9079	0.00392148
10.4693	0.00329321	11.9093	0.00357085	6.06579	0.00192455	11.9028	0.00340011	14.9187	0.00392734
10.4763	0.00329541	11.9165	0.00357304	6.07	0.00192589	11.9113	0.00340254	14.9296	0.00392627
10.4833	0.0032976	11.9239	0.00357527	6.07416	0.00192721	11.9195	0.0034049	14.9402	0.00393215
10.4903	0.00329984	11.9313	0.0035775	6.07834	0.00192854	11.9273	0.00340714	14.9504	0.00393807
10.4974	0.00330209	11.9386	0.00357969	6.08249	0.00192986	11.9346	0.00340924	14.9603	0.0039371
10.5045	0.00330431	11.9458	0.00358185	6.08665	0.00193118	11.9416	0.00341124	14.97	0.00394307
10.5114	0.00330649	11.953	0.00358405	6.09101	0.00193257	11.9485	0.00341321	14.9796	0.00394905
10.5183	0.00330868	11.9606	0.00358633	6.09566	0.00193405	11.9554	0.0034152	14.9896	0.00394807
10.5254	0.00331092	11.9684	0.00358867	6.10045	0.00193557	11.9625	0.00341724	14.9998	0.00395399
10.5325	0.00331317	11.9763	0.00359106	6.10515	0.00193707	11.9696	0.00341928	15.0102	0.00395989
10.5394	0.00331535	11.9843	0.00359347	6.10968	0.00193851	11.9766	0.00342128	15.0207	0.00395885
10.5461	0.00331749	11.9924	0.00359591	6.11423	0.00193996	11.9834	0.00342323	15.0312	0.00396475
10.553	0.00331967	12.0005	0.00359836	6.11898	0.00194147	11.9903	0.00342522	15.0418	0.0039637
10.5601	0.00332189	12.0086	0.0036008	6.12395	0.00194305	11.9974	0.00342727	15.0524	0.00396958
10.5669	0.00332406	12.0166	0.00360323	6.129	0.00194466	12.0047	0.00342937	15.0629	0.00397547
10.5734	0.00332611	12.0248	0.00360567	6.1341	0.00194628	12.0122	0.00343152	15.0735	0.00397444
10.5796	0.00332806	12.0329	0.00360813	6.13941	0.00194797	12.02	0.00343376	15.0839	0.00398034
10.5856	0.00332998	12.041	0.00361057	6.14501	0.00194976	12.028	0.00343605	15.0945	0.00398622
10.5918	0.00333194	12.0489	0.00361296	6.1507	0.00195157	12.0358	0.0034383	15.1054	0.00399207
10.5982	0.00333395	12.0567	0.0036153	6.15625	0.00195333	12.0434	0.00344049	15.1168	0.00399095
10.6047	0.003336	12.0646	0.00361768	6.1617	0.00195507	12.0508	0.00344261	15.1284	0.00399673
10.6111	0.00333804	12.0727	0.00362011	6.16721	0.00195682	12.0581	0.00344469	15.1403	0.00400249
10.6178	0.00334014	12.0808	0.00362257	6.17277	0.00195859	12.0652	0.00344674	15.1521	0.00400133
10.6247	0.00334232	12.0891	0.00362506	6.17818	0.00196031	12.0724	0.00344879	15.1637	0.00400712
10.6317	0.00334453	12.0974	0.00362757	6.18338	0.00196197	12.0798	0.00345092	15.1751	0.00401292
10.6386	0.00334673	12.1058	0.00363009	6.18852	0.0019636	12.0877	0.00345318	15.1865	0.0040118
10.6457	0.00334896	12.1141	0.0036326	6.19368	0.00196525	12.096	0.00345558	15.1979	0.0040176
10.6527	0.00335118	12.1223	0.00363508	6.1987	0.00196684	12.1046	0.00345805	15.2095	0.00401646
10.6594	0.00335329	12.1303	0.0036375	6.20335	0.00196832	12.1132	0.00346052	15.221	0.00402226
10.6656	0.00335525	12.138	0.00363981	6.20768	0.0019697	12.1217	0.00346297	15.2324	0.00402806
10.6715	0.00335713	12.1452	0.003642	6.21191	0.00197105	12.1301	0.00346538	15.2438	0.00403386
10.6777	0.0033591	12.1524	0.00364416	6.21624	0.00197242	12.1384	0.00346776	15.2553	0.00403273
10.6844	0.00336121	12.1598	0.0036464	6.22073	0.00197385	12.1466	0.0034701	15.2668	0.00403853
10.6914	0.00336342	12.1674	0.00364869	6.22534	0.00197532	12.1545	0.00347238	15.278	0.00404434
10.6985	0.00336566	12.175	0.00365099	6.22993	0.00197678	12.1625	0.00347468	15.2891	0.00404325
10.7056	0.00336792	12.1825	0.00365322	6.23443	0.00197821	12.1708	0.00347706	15.3001	0.0040491
10.7128	0.00337018	12.1897	0.00365541	6.23888	0.00197963	12.1793	0.00347949	15.3112	0.00404801
10.7198	0.00337241	12.1969	0.00365758	6.2434	0.00198107	12.1875	0.00348186	15.3222	0.00405385
10.7268	0.00337462	12.2041	0.00365974	6.24802	0.00198254	12.1954	0.00348413	15.3332	0.0040597
10.7338	0.00337683	12.2112	0.00366188	6.25267	0.00198402	12.2032	0.00348637	15.344	0.00406555
10.7409	0.00337908	12.2184	0.00366405	6.25721	0.00198546	12.2111	0.00348863	15.3551	0.00406447
10.7481	0.00338136	12.2258	0.00366628	6.26146	0.00198682	12.2188	0.00349083	15.3663	0.00407029
10.7553	0.00338363	12.2333	0.00366856	6.26548	0.0019881	12.2261	0.00349295	15.3778	0.00406916
10.7625	0.00338592	12.2408	0.00367082	6.26955	0.00198939	12.2335	0.00349505	15.3894	0.00407495
10.7698	0.00338821	12.2482	0.00367303	6.27388	0.00199077	12.241	0.00349723	15.4013	0.0040807
10.7768	0.00339043	12.2555	0.00367524	6.2785	0.00199224	12.2488	0.00349946	15.4136	0.00407949
10.7835	0.00339254	12.2628	0.00367746	6.28336	0.00199379	12.2564	0.00350163	15.426	0.0040852
10.7899	0.00339456	12.2703	0.0036797	6.28837	0.00199538	12.2635	0.00350368	15.4384	0.0040909
10.7962	0.00339656	12.2779	0.00368199	6.29337	0.00199697	12.2703	0.00350564	15.4509	0.00408967
10.8026	0.00339859	12.2856	0.00368431	6.29817	0.0019985	12.2772	0.00350763	15.4633	0.00409537
10.8091	0.00340063	12.2932	0.00368662	6.30281	0.00199998	12.2845	0.00350971	15.4755	0.0041011
10.8156	0.00340269	12.3008	0.0036889	6.30746	0.00200146	12.2919	0.00351184	15.4875	0.00409992
10.8221	0.00340474	12.3084	0.0036912	6.31219	0.00200296	12.2993	0.00351397	15.4994	0.00410568
10.8286	0.0034068	12.3161	0.00369353	6.31697	0.00200448	12.3068	0.00351613	15.5114	0.00411142
10.835	0.00340884	12.324	0.00369589	6.32179	0.00200602	12.3145	0.00351833	15.5234	0.00411024
10.8414	0.00341087	12.3319	0.00369829	6.32671	0.00200758	12.322	0.00352048	15.5353	0.004116
10.8479	0.00341291	12.34	0.00370072	6.33166	0.00200916	12.3291	0.00352253	15.5471	0.00412176
10.8545	0.00341502	12.3479	0.0037031	6.33642	0.00201067	12.336	0.00352452	15.5591	0.00412058
10.8614	0.00341719	12.3555	0.00370539	6.34088	0.00201209	12.3432	0.00352657	15.5708	0.00412635
10.8684	0.00341941	12.3629	0.00370762	6.34515	0.00201345	12.3507	0.00352874	15.5823	0.00413214
10.8755	0.00342166	12.3702	0.00370984	6.34939	0.0020148	12.3587	0.00353104	15.5938	0.00413102
10.8828	0.00342395	12.3774	0.00371202	6.35369	0.00201617	12.3671	0.00353344	15.6051	0.00413683
10.8903	0.00342632	12.3844	0.00371411	6.35815	0.00201759	12.3757	0.00353591	15.6166	0.0041357
10.8979	0.00342874	12.391	0.00371611	6.36294	0.00201912	12.3843	0.00353837	15.6284	0.00414147
10.9056	0.00343116	12.3976	0.00371811	6.36807	0.00202075	12.3927	0.00354081	15.6403	0.00414722
10.9131	0.00343355	12.4044	0.00372015	6.37337	0.00202244	12.4012	0.00354324	15.6523	0.00414605
10.9206	0.00343589	12.4113	0.00372223	6.37873	0.00202414	12.4097	0.00354568	15.6641	0.00415181
10.9279	0.00343823	12.4183	0.00372434	6.38415	0.00202587	12.4182	0.00354813	15.6758	0.00415758
10.9354	0.00344058	12.4256	0.00372654	6.38964	0.00202762	12.4267	0.00355057	15.6876	0.00415642
10.9428	0.00344293	12.4334	0.0037289	6.39512	0.00202936	12.4354	0.00355306	15.6993	0.00416219
10.9502	0.00344527	12.4415	0.00373135	6.4006	0.0020311	12.4441	0.00355557	15.7112	0.00416103
10.9576	0.00344761	12.4497	0.00373383	6.40625	0.0020329	12.4526	0.00355802	15.7228	0.00416681
10.965	0.00344995	12.4579	0.00373628	6.41228	0.00203482	12.4607	0.00356032	15.7343	0.0041726
10.9722	0.00345223	12.4659	0.00373871	6.4187	0.00203687	12.4684	0.00356253	15.746	0.00417145
10.9791	0.00345442	12.4741	0.00374119	6.42526	0.00203895	12.4762	0.00356478	15.7577	0.00417723
10.9859	0.00345656	12.4826	0.00374375	6.43164	0.00204098	12.4842	0.00356708	15.7693	0.00417609
10.9927	0.0034587	12.4913	0.00374638	6.43773	0.00204292	12.4922	0.00356939	15.7805	0.00418191
10.9994	0.00346082	12.5003	0.00374907	6.44374	0.00204484	12.5001	0.00357166	15.7917	0.00418774
11.0059	0.00346289	12.5093	0.0037518	6.44987	0.00204679	12.5079	0.0035739	15.8029	0.00418663
11.0123	0.00346491	12.5184	0.00375453	6.45604	0.00204875	12.5158	0.00357616	15.814	0.00419247
11.0186	0.00346691	12.5273	0.00375724	6.46204	0.00205066	12.5237	0.00357842	15.8248	0.00419141
11.0251	0.00346895	12.5362	0.00375992	6.46795	0.00205254	12.5315	0.00358067	15.8353	0.0041973
11.0317	0.00347104	12.5451	0.00376259	6.47404	0.00205448	12.5392	0.00358288	15.8458	0.00419627
11.0384	0.00347318	12.5539	0.00376525	6.4804	0.00205651	12.5467	0.00358503	15.8562	0.00420217
11.0454	0.00347538	12.5627	0.0037679	6.48685	0.00205856	12.5541	0.00358715	15.8664	0.00420117
11.0523	0.00347757	12.5715	0.00377054	6.49314	0.00206056	12.5615	0.00358929	15.8761	0.00420714
11.0592	0.00347974	12.5802	0.00377317	6.49922	0.0020625	12.5692	0.00359149	15.8856	0.00421313
11.0662	0.00348196	12.5888	0.00377576	6.50521	0.00206441	12.577	0.00359374	15.8948	0.00421222
11.0735	0.00348426	12.5973	0.00377832	6.51125	0.00206633	12.5849	0.00359601	15.9039	0.00421825
11.0808	0.00348657	12.6057	0.00378087	6.51723	0.00206823	12.5929	0.00359831	15.9133	0.00421733
11.0878	0.00348879	12.614	0.00378339	6.52305	0.00207008	12.6011	0.00360066	15.9227	0.00422334
11.0946	0.00349095	12.6223	0.00378589	6.52883	0.00207192	12.6093	0.00360302	15.9321	0.00422241
11.1015	0.00349312	12.6306	0.00378837	6.53474	0.00207381	12.6176	0.0036054	15.9413	0.00422843
11.1085	0.00349534	12.6387	0.00379083	6.54064	0.00207569	12.6259	0.00360779	15.9505	0.00422752
11.1154	0.00349753	12.6468	0.00379326	6.54623	0.00207746	12.6342	0.00361018	15.9595	0.00423356
11.122	0.00349963	12.6546	0.00379563	6.55143	0.00207912	12.6425	0.00361256	15.9683	0.0042327
11.1284	0.00350165	12.6623	0.00379794	6.55649	0.00208073	12.6507	0.00361492	15.9769	0.00423878
11.1347	0.00350364	12.6699	0.00380022	6.56158	0.00208235	12.6589	0.00361729	15.9859	0.0042379
11.1411	0.00350566	12.6772	0.00380245	6.56654	0.00208393	12.6672	0.00361966	15.9952	0.0042439
11.1477	0.00350776	12.6845	0.00380465	6.57125	0.00208543	12.6754	0.00362202	16.005	0.00424986
11.1546	0.00350994	12.6919	0.00380688	6.57587	0.0020869	12.6836	0.00362438	16.0152	0.00424887
11.1617	0.00351216	12.6997	0.00380921	6.58066	0.00208842	12.6919	0.00362676	16.0254	0.00425478
11.1687	0.00351438	12.7077	0.00381165	6.5856	0.00209	12.7003	0.00362916	16.0359	0.00425375
11.1756	0.00351658	12.716	0.00381414	6.59058	0.00209158	12.7086	0.00363157	16.0462	0.00425966
11.1826	0.00351878	12.7243	0.00381665	6.5956	0.00209318	12.7171	0.00363401	16.0564	0.00425867
11.1896	0.00352099	12.7328	0.00381922	6.60072	0.00209481	12.7257	0.00363648	16.066	0.00426465
11.1966	0.00352321	12.7417	0.00382189	6.60597	0.00209648	12.7344	0.00363897	16.0753	0.00426373
11.2038	0.00352549	12.7508	0.00382464	6.61136	0.0020982	12.743	0.00364144	16.084	0.0042698
11.2112	0.00352783	12.76	0.00382741	6.61685	0.00209995	12.7516	0.0036439	16.0925	0.00426897
11.2187	0.00353021	12.769	0.00383015	6.62243	0.00210172	12.7602	0.00364639	16.1008	0.00426815
11.2263	0.00353262	12.778	0.00383286	6.6281	0.00210353	12.769	0.00364891	16.1091	0.00427425
11.234	0.00353504	12.787	0.00383555	6.63389	0.00210537	12.7776	0.00365138	16.1177	0.00427341
11.2416	0.00353746	12.7957	0.0038382	6.63983	0.00210726	12.786	0.00365379	16.1259	0.00427953
11.2491	0.00353984	12.8044	0.0038408	6.64596	0.00210922	12.7942	0.00365615	16.1339	0.00428567
11.2563	0.00354211	12.813	0.00384342	6.65209	0.00211117	12.8023	0.00365849	16.1417	0.0042849
11.2632	0.00354427	12.8218	0.00384605	6.65799	0.00211305	12.8104	0.00366081	16.1495	0.00429105
11.2698	0.00354639	12.8305	0.00384868	6.66369	0.00211486	12.8184	0.00366311	16.1577	0.00429025
11.2766	0.00354853	12.8391	0.00385128	6.66926	0.00211664	12.8263	0.00366539	16.1662	0.00429634
11.2834	0.0035507	12.8476	0.00385384	6.67479	0.0021184	12.8343	0.00366766	16.175	0.00429548
11.2902	0.00355284	12.8561	0.00385641	6.68045	0.0021202	12.8421	0.00366992	16.1835	0.00430156
11.297	0.00355497	12.8647	0.00385901	6.68636	0.00212208	12.8499	0.00367216	16.192	0.00430073
11.3039	0.00355716	12.8734	0.00386164	6.69241	0.002124	12.8577	0.0036744	16.2004	0.00430683
11.311	0.00355943	12.8822	0.0038643	6.69836	0.0021259	12.8657	0.00367671	16.2089	0.00430599
11.3185	0.00356178	12.8911	0.00386696	6.70428	0.00212778	12.874	0.00367909	16.2176	0.00431206
11.3261	0.00356419	12.9	0.00386965	6.71045	0.00212975	12.8825	0.00368153	16.2264	0.0043112
11.3338	0.00356663	12.909	0.00387239	6.71691	0.00213181	12.891	0.00368397	16.2351	0.00431727
11.3415	0.00356907	12.9182	0.00387515	6.72333	0.00213385	12.8994	0.00368639	16.2438	0.00431641
11.3491	0.00357147	12.9273	0.00387791	6.72939	0.00213578	12.9075	0.00368871	16.2525	0.00432248
11.3566	0.00357383	12.9363	0.00388063	6.73504	0.00213758	12.9152	0.00369092	16.2615	0.0043216
11.364	0.00357619	12.9453	0.00388333	6.74051	0.00213932	12.9226	0.00369306	16.2706	0.00432763
11.3716	0.0035786	12.9543	0.00388604	6.746	0.00214107	12.93	0.00369518	16.2798	0.00432672
11.3795	0.0035811	12.9633	0.00388875	6.75151	0.00214282	12.9374	0.00369732	16.2889	0.00433275
11.3875	0.00358363	12.9722	0.00389145	6.75691	0.00214454	12.9451	0.00369952	16.2981	0.00433185
11.3955	0.00358615	12.9812	0.00389416	6.76211	0.0021462	12.9529	0.00370175	16.3073	0.00433095
11.4033	0.00358863	12.9902	0.00389688	6.76717	0.00214781	12.9606	0.00370397	16.3165	0.00433697
11.411	0.00359107	12.9989	0.00389951	6.7722	0.00214941	12.9683	0.00370619	16.3259	0.00434297
11.4185	0.00359343	13.0072	0.00390202	6.77731	0.00215104	12.9762	0.00370846	16.3356	0.00434201
11.4258	0.00359575	13.0154	0.00390448	6.78269	0.00215275	12.9844	0.00371081	16.345	0.00434801
11.4332	0.0035981	13.0236	0.00390697	6.78843	0.00215458	12.9928	0.00371322	16.3543	0.00434709
11.4408	0.0036005	13.0319	0.00390947	6.79445	0.0021565	13.0013	0.00371567	16.3634	0.00435313
11.4485	0.00360294	13.0401	0.00391195	6.80051	0.00215843	13.0099	0.00371816	16.3726	0.00435222
11.4562	0.00360537	13.0484	0.00391445	6.80643	0.00216031	13.0187	0.00372067	16.3815	0.00435828
11.464	0.00360783	13.0571	0.00391705	6.81224	0.00216216	13.0275	0.00372321	16.39	0.00435744
11.4719	0.00361033	13.0661	0.00391978	6.81813	0.00216404	13.0365	0.00372579	16.3981	0.00436357
11.48	0.00361289	13.0754	0.00392259	6.82415	0.00216596	13.0455	0.00372838	16.4061	0.00436278
11.4881	0.00361546	13.0848	0.00392544	6.83027	0.0021679	13.0545	0.00373095	16.414	0.00436892
11.4962	0.00361801	13.0945	0.00392834	6.83651	0.00216989	13.0632	0.00373346	16.4223	0.00436811
11.5041	0.00362052	13.1042	0.00393128	6.84306	0.00217198	13.0718	0.00373594	16.4307	0.00437421
11.5119	0.00362299	13.1137	0.00393415	6.84995	0.00217417	13.0806	0.00373846	16.4396	0.00437334
11.5197	0.00362547	13.1228	0.0039369	6.85697	0.00217641	13.0894	0.003741	16.4484	0.0043794
11.5277	0.00362799	13.1318	0.00393961	6.86404	0.00217866	13.0982	0.00374353	16.4571	0.00437854
11.5357	0.00363052	13.1409	0.00394235	6.87131	0.00218097	13.107	0.00374606	16.4658	0.00438461
11.5434	0.00363297	13.1499	0.00394508	6.87879	0.00218336	13.116	0.00374863	16.4748	0.00438373
11.5508	0.00363531	13.1589	0.00394779	6.88619	0.00218571	13.1252	0.00375128	16.4837	0.00438977
11.5582	0.00363764	13.1679	0.00395049	6.89318	0.00218794	13.1344	0.00375392	16.4927	0.0043889
11.566	0.0036401	13.1769	0.00395322	6.89985	0.00219006	13.1433	0.00375649	16.5014	0.00439496
11.5743	0.00364273	13.1858	0.00395591	6.90653	0.00219219	13.1521	0.003759	16.5102	0.00440102
11.5828	0.00364543	13.1945	0.00395854	6.91341	0.00219438	13.1608	0.0037615	16.5193	0.00440012
11.5911	0.00364806	13.2031	0.00396114	6.92034	0.00219659	13.1694	0.003764	16.5282	0.00440618
11.5991	0.00365058	13.212	0.00396381	6.92713	0.00219875	13.1781	0.00376647	16.5369	0.00440532
11.6068	0.00365302	13.221	0.00396652	6.93374	0.00220085	13.1868	0.00376898	16.5451	0.00441144
11.6146	0.00365548	13.2299	0.00396922	6.94029	0.00220294	13.1957	0.00377156	16.5533	0.00441063
11.6224	0.00365798	13.2389	0.00397195	6.94691	0.00220505	13.2048	0.00377417	16.5613	0.00440984
11.6303	0.00366046	13.2483	0.00397477	6.95358	0.00220717	13.2138	0.00377676	16.5693	0.00441599
11.6379	0.00366286	13.258	0.0039777	6.96024	0.00220929	13.2227	0.00377931	16.5775	0.00441518
11.6452	0.00366518	13.2679	0.00398068	6.96694	0.00221143	13.2315	0.00378185	16.5857	0.0044213
11.6527	0.00366754	13.2778	0.00398366	6.97371	0.00221359	13.2404	0.0037844	16.5941	0.00442048
11.6606	0.00367006	13.2877	0.00398667	6.9804	0.00221572	13.2493	0.00378696	16.6023	0.0044266
11.6689	0.00367267	13.2977	0.00398967	6.98688	0.00221778	13.2584	0.00378958	16.6106	0.00442578
11.677	0.00367525	13.3076	0.00399268	6.99326	0.00221981	13.2677	0.00379224	16.6189	0.00443188
11.6849	0.00367775	13.3177	0.00399572	6.99977	0.00222188	13.2771	0.00379496	16.6277	0.00443102
11.6928	0.00368024	13.328	0.00399884	7.00644	0.00222401	13.2867	0.00379772	16.6365	0.00443708
11.7007	0.00368274	13.3384	0.00400198	7.01326	0.00222618	13.2965	0.00380052	16.6455	0.0044362
11.7088	0.00368531	13.3488	0.00400509	7.02027	0.00222842	13.3063	0.00380335	16.6545	0.00444224
11.7171	0.00368793	13.3589	0.00400816	7.02753	0.00223073	13.3162	0.00380619	16.6635	0.00444135
11.7253	0.00369055	13.3689	0.00401118	7.035	0.0022331	13.326	0.003809	16.6725	0.00444739
11.7334	0.00369311	13.3787	0.00401414	7.04258	0.00223552	13.3355	0.00381173	16.6817	0.00444649
11.7414	0.00369562	13.3882	0.00401701	7.05014	0.00223793	13.3445	0.00381431	16.6905	0.00445254
11.7492	0.00369811	13.3976	0.00401984	7.05757	0.0022403	13.353	0.00381677	16.6992	0.00445169
11.757	0.00370058	13.4069	0.00402264	7.06501	0.00224267	13.3614	0.0038192	16.7074	0.00445781
11.7648	0.00370304	13.4161	0.00402544	7.07264	0.0022451	13.3698	0.00382161	16.7154	0.00445702
11.7726	0.00370551	13.4255	0.00402825	7.08037	0.00224756	13.3783	0.00382403	16.723	0.00446321
11.7805	0.00370802	13.4347	0.00403104	7.08798	0.00224998	13.3868	0.00382648	16.7303	0.00446249
11.7886	0.00371056	13.4438	0.00403379	7.09546	0.00225236	13.3956	0.00382902	16.7374	0.00446872
11.7967	0.00371312	13.4529	0.00403653	7.10292	0.00225474	13.4047	0.00383163	16.7446	0.004468
11.8049	0.00371572	13.462	0.00403927	7.11039	0.00225712	13.4138	0.00383425	16.7518	0.00447422
11.8132	0.00371835	13.471	0.00404198	7.1178	0.00225948	13.4228	0.00383685	16.759	0.00447352
11.8216	0.00372102	13.4798	0.00404464	7.12527	0.00226186	13.4317	0.0038394	16.7661	0.00447974
11.8302	0.00372375	13.4885	0.00404729	7.13293	0.0022643	13.4404	0.00384191	16.7736	0.00447901
11.8391	0.00372656	13.4975	0.00404999	7.14069	0.00226677	13.4491	0.0038444	16.7811	0.00448519
11.8481	0.00372939	13.5065	0.00405272	7.14835	0.00226921	13.4579	0.00384693	16.7888	0.00448443
11.8567	0.00373214	13.5155	0.00405543	7.1559	0.00227162	13.4669	0.00384953	16.7967	0.00449059
11.8652	0.00373481	13.5243	0.00405808	7.16343	0.00227401	13.476	0.00385215	16.8049	0.00448978
11.8735	0.00373744	13.533	0.00406073	7.17099	0.00227642	13.4852	0.00385476	16.8132	0.00449589
11.8817	0.00374005	13.542	0.00406343	7.17866	0.00227887	13.4942	0.00385737	16.8218	0.00449504
11.8898	0.0037426	13.5514	0.00406627	7.18639	0.00228133	13.5033	0.00385999	16.8305	0.00450111
11.8978	0.00374513	13.5611	0.00406921	7.19407	0.00228378	13.5124	0.00386261	16.8396	0.00450022
11.9058	0.00374769	13.5711	0.00407221	7.20161	0.00228618	13.5216	0.00386524	16.8486	0.00450625
11.9139	0.00375025	13.5811	0.00407523	7.20909	0.00228856	13.5307	0.00386787	16.8578	0.00450535
11.9219	0.00375278	13.5914	0.00407834	7.21659	0.00229095	13.5399	0.00387051	16.8667	0.0045114
11.93	0.00375533	13.6018	0.0040815	7.2241	0.00229334	13.549	0.00387313	16.8755	0.00451054
11.9382	0.00375794	13.6123	0.00408465	7.23158	0.00229573	13.558	0.00387572	16.884	0.00451662
11.9467	0.00376061	13.6225	0.00408774	7.23905	0.0022981	13.5668	0.00387825	16.8927	0.00451577
11.9551	0.00376328	13.6327	0.00409083	7.24642	0.00230045	13.5755	0.00388073	16.9014	0.00452184
11.9633	0.00376587	13.643	0.00409393	7.25351	0.00230271	13.584	0.00388319	16.9103	0.00452096
11.9711	0.00376835	13.6531	0.00409696	7.26028	0.00230487	13.5927	0.00388569	16.919	0.00452703
11.9788	0.00377079	13.6628	0.00409992	7.26695	0.00230699	13.6016	0.00388824	16.9278	0.00452617
11.9866	0.00377327	13.6726	0.00410287	7.27372	0.00230915	13.6105	0.00389081	16.9364	0.00453225
11.9946	0.00377578	13.6826	0.00410588	7.28064	0.00231135	13.6194	0.00389337	16.9452	0.00453139
12.0026	0.00377832	13.6928	0.00410896	7.28761	0.00231357	13.6284	0.00389594	16.954	0.00453745
12.0107	0.00378089	13.703	0.00411205	7.29448	0.00231576	13.6375	0.00389857	16.963	0.00453656
12.0189	0.00378348	13.7132	0.00411514	7.30113	0.00231788	13.6469	0.00390128	16.9721	0.00454259
12.0272	0.00378611	13.7233	0.00411817	7.30761	0.00231995	13.6564	0.003904	16.9813	0.00454169
12.0356	0.00378876	13.7332	0.00412118	7.31421	0.00232205	13.6658	0.00390671	16.9903	0.00454772
12.0442	0.00379148	13.7432	0.00412417	7.32116	0.00232426	13.6752	0.00390943	16.9994	0.00454683
12.053	0.00379427	13.7529	0.00412712	7.3284	0.00232657	13.6848	0.00391217	17.0084	0.00455287
12.062	0.00379712	13.7625	0.00413001	7.33564	0.00232888	13.6943	0.00391492	17.0178	0.00455195
12.0711	0.00380002	13.772	0.00413287	7.34272	0.00233113	13.7038	0.00391764	17.0273	0.00455794
12.0803	0.00380291	13.7815	0.00413575	7.34982	0.00233339	13.7135	0.00392042	17.0367	0.00455702
12.0892	0.00380574	13.7911	0.00413865	7.35711	0.00233572	13.7234	0.00392328	17.0458	0.00456305
12.0981	0.00380857	13.8007	0.00414156	7.36461	0.00233811	13.7336	0.0039262	17.0548	0.00456217
12.1073	0.00381146	13.8104	0.00414448	7.37217	0.00234052	13.7436	0.00392909	17.0638	0.00456821
12.1166	0.00381443	13.8201	0.0041474	7.37962	0.00234289	13.7535	0.00393193	17.0729	0.0045673
12.1262	0.00381747	13.8297	0.00415031	7.38689	0.00234521	13.7635	0.0039348	17.0819	0.00457335
12.1362	0.00382062	13.8393	0.00415319	7.39402	0.00234748	13.7739	0.00393779	17.0906	0.0045725
12.1464	0.00382385	13.8488	0.00415607	7.40101	0.00234971	13.7845	0.00394085	17.099	0.0045786
12.1566	0.00382709	13.8582	0.00415891	7.40779	0.00235187	13.7953	0.00394395	17.1075	0.00458468
12.1667	0.00383027	13.8675	0.00416172	7.41441	0.00235397	13.8061	0.00394706	17.1164	0.00458381
12.1764	0.00383337	13.8766	0.00416447	7.42106	0.00235609	13.8169	0.00395017	17.1251	0.00458988
12.186	0.00383638	13.8855	0.00416717	7.42785	0.00235826	13.8277	0.00395329	17.1336	0.00458904
12.1952	0.00383932	13.8944	0.00416984	7.43476	0.00236046	13.8386	0.00395642	17.1418	0.00459516
12.2043	0.00384218	13.9033	0.00417254	7.44179	0.0023627	13.8496	0.00395956	17.1504	0.00459432
12.2132	0.003845	13.9122	0.00417524	7.44886	0.00236495	13.8605	0.00396272	17.1588	0.00460041
12.2221	0.00384782	13.921	0.00417789	7.45584	0.00236718	13.8714	0.00396585	17.1673	0.00459958
12.2311	0.00385068	13.9295	0.00418046	7.46268	0.00236936	13.8822	0.00396894	17.1756	0.00460569
12.2403	0.00385361	13.9378	0.00418295	7.46947	0.00237152	13.8927	0.00397196	17.1841	0.00461178
12.2497	0.00385656	13.9459	0.0041854	7.47625	0.00237368	13.9029	0.00397489	17.1927	0.00461093
12.259	0.00385952	13.9542	0.0041879	7.48302	0.00237584	13.9129	0.00397778	17.2013	0.00461702
12.2683	0.00386247	13.9629	0.00419052	7.48972	0.00237797	13.9231	0.00398071	17.2099	0.00461617
12.2775	0.00386538	13.972	0.0041933	7.4963	0.00238007	13.9335	0.0039837	17.2185	0.00462225
12.2866	0.00386825	13.9815	0.00419615	7.50287	0.00238216	13.9439	0.0039867	17.2274	0.00462138
12.2955	0.00387106	13.991	0.00419903	7.50949	0.00238427	13.9542	0.00398966	17.2363	0.00462742
12.3042	0.00387383	14.0004	0.00420187	7.51594	0.00238633	13.9645	0.00399262	17.2456	0.00462651
12.3129	0.00387657	14.0097	0.00420466	7.52204	0.00238827	13.975	0.00399564	17.2548	0.00463253
12.3215	0.0038793	14.0187	0.0042074	7.52795	0.00239015	13.9857	0.00399872	17.2638	0.00463857
12.3302	0.00388205	14.0275	0.00421006	7.53411	0.00239212	13.9965	0.00400182	17.2728	0.00463768
12.3391	0.00388487	14.0361	0.00421264	7.54073	0.00239423	14.0073	0.00400492	17.2817	0.00464373
12.3481	0.00388772	14.0446	0.0042152	7.54764	0.00239643	14.018	0.004008	17.2909	0.00464283
12.357	0.00389056	14.0531	0.00421777	7.55462	0.00239865	14.0285	0.00401104	17.3002	0.00464884
12.3659	0.00389336	14.0614	0.00422029	7.56167	0.0024009	14.0391	0.00401408	17.3097	0.00464791
12.3746	0.00389614	14.0694	0.00422271	7.56878	0.00240317	14.0499	0.00401717	17.319	0.00465392
12.3834	0.00389892	14.0772	0.00422507	7.57588	0.00240543	14.0607	0.00402029	17.3284	0.004653
12.3923	0.00390175	14.0849	0.00422738	7.58284	0.00240765	14.0714	0.00402336	17.3378	0.004659
12.4016	0.00390469	14.0924	0.00422964	7.58963	0.00240981	14.0818	0.00402636	17.3476	0.00466496
12.4112	0.0039077	14.0995	0.00423181	7.59622	0.00241191	14.0922	0.00402934	17.3579	0.00466395
12.4206	0.00391071	14.1064	0.00423388	7.60254	0.00241392	14.1026	0.00403234	17.3684	0.00466984
12.43	0.00391368	14.1131	0.0042359	7.60858	0.00241585	14.1129	0.00403532	17.379	0.0046688
12.4394	0.00391665	14.1198	0.00423794	7.61444	0.00241771	14.1232	0.00403827	17.3895	0.00467469
12.4487	0.00391961	14.1267	0.00424001	7.62021	0.00241955	14.1334	0.0040412	17.4001	0.00468058
12.4578	0.00392249	14.1338	0.00424215	7.62579	0.00242133	14.1436	0.00404415	17.4108	0.00467952
12.4666	0.00392528	14.141	0.00424432	7.631	0.00242299	14.1541	0.00404715	17.4216	0.00468539
12.4753	0.00392802	14.1482	0.0042465	7.63588	0.00242455	14.1645	0.00405016	17.4326	0.00468431
12.484	0.00393077	14.1554	0.00424868	7.6406	0.00242605	14.175	0.00405316	17.4435	0.00469016
12.4928	0.00393358	14.1628	0.00425093	7.6452	0.00242752	14.1852	0.00405612	17.4544	0.00468908
12.5019	0.00393644	14.1703	0.00425319	7.64971	0.00242896	14.1954	0.00405904	17.4653	0.00469495
12.5109	0.0039393	14.1777	0.00425541	7.65437	0.00243044	14.2056	0.00406197	17.4761	0.00469388
12.5198	0.00394214	14.1846	0.00425749	7.65942	0.00243205	14.2159	0.00406494	17.4868	0.00469976
12.5287	0.00394493	14.191	0.00425944	7.66485	0.00243378	14.2263	0.00406793	17.4972	0.00470566
12.5375	0.00394771	14.1972	0.00426132	7.67047	0.00243557	14.2366	0.00407091	17.5074	0.00470465
12.5462	0.00395049	14.2035	0.00426321	7.67613	0.00243738	14.2471	0.00407391	17.5175	0.00471059
12.5549	0.00395323	14.2099	0.00426513	7.68174	0.00243917	14.2577	0.00407698	17.5274	0.00470961
12.5635	0.00395597	14.2162	0.00426705	7.68731	0.00244094	14.2685	0.00408008	17.5371	0.00471559
12.5725	0.00395881	14.2226	0.00426898	7.69283	0.0024427	14.2794	0.0040832	17.5467	0.00471464
12.5817	0.00396174	14.2292	0.00427097	7.69825	0.00244442	14.2902	0.00408632	17.5562	0.00472064
12.5911	0.0039647	14.2361	0.00427305	7.70359	0.00244613	14.301	0.00408944	17.5657	0.0047197
12.6003	0.00396763	14.2432	0.0042752	7.70888	0.00244781	14.3119	0.00409257	17.5752	0.00472569
[truncated: 109,681 more rows]
